# Supplementary material for: Association of geriatric nutritional risk index with the risk of osteoporosis in the elderly population in the NHANES
Source: Front Endocrinol (Lausanne). 2022 Nov 29;13:965487. doi: 10.3389/fendo.2022.965487 (PMC9744963; doi:10.3389/fendo.2022.965487)
Supplement: Supplementary file 1 [file DataSheet_1.zip]

Archive with 5 entries (4 files):
- Raw data/RAW_DATA.txt
- Raw data/dt_SEL.txt
- Raw data/dt_SEL_TRN.txt
- Raw data/dt_SEL_TRN_sup.txt
- Raw data/
