# Supplementary material for: Association of geriatric nutritional risk index with the risk of osteoporosis in the elderly population in the NHANES
Source: Front Endocrinol (Lausanne). 2022 Nov 29;13:965487. doi: 10.3389/fendo.2022.965487 (PMC9744963; doi:10.3389/fendo.2022.965487)
Supplement: Supplementary file 1 [file DataSheet_1.zip › Raw data/RAW_DATA.txt]

seqn	sdmvpsu	sdmvstra	sddsrvyr	sex	age	race	education	marriage	indfmpir	wtint2yr	HEALTH_COVER	bmi	ALT	AST	HB1AC	EGFR	smoke	alcohol.user	DM	Hypertension	cancer	osteoporosis	osteoporosis_qur	Glucocorticoid	dxxlsbmd	dxxllbmd	dxxrlbmd	dxxnkbmd	GNRI_1	GNRI_2	GNRI	Ca2+	MET_PAiaf
31127	2	44	NHANES 2005-2006 Public Release	Male	0	Non-Hispanic White	NA	NA	0.75	6434.950248	Yes	NA	NA	NA	NA	NA	NA	NA	NA	no	NA	NA	NA	NA	NA	NA	NA	NA	NA	NA	NA	NA	NA
31128	1	52	NHANES 2005-2006 Public Release	Female	11	Non-Hispanic Black	NA	NA	0.77	9081.700761	Yes	17.45	NA	NA	NA	NA	NA	NA	no	no	NA	osteopenia	NA	NA	0.916	1.115	1.093	0.789	NA	37.90803213	37.90803213	NA	NA
31129	1	51	NHANES 2005-2006 Public Release	Male	15	Non-Hispanic Black	NA	Never married	2.71	5316.895215	Yes	26.53	25	25	5.2	135.3464483	NA	NA	no	no	NA	osteopenia	NA	NA	0.95	1.264	1.242	1.09	64.027	50.27893575	114.3059357	2.425	4566
31130	2	46	NHANES 2005-2006 Public Release	Female	85	Non-Hispanic White	Some College or AA degree	Widowed	1.99	29960.83951	Yes	NA	NA	NA	NA	NA	never	NA	no	no	No	NA	No	No	NA	NA	NA	NA	NA	NA	NA	NA	NA
31131	1	48	NHANES 2005-2006 Public Release	Female	44	Non-Hispanic Black	Some College or AA degree	Married	4.65	26457.70818	Yes	30.9	14	16	6	109.217406	never	former	no	yes	No	NA	No	No	1.162	1.149	1.149	NA	52.115	66.86910387	118.9841039	2.225	NA
31132	2	52	NHANES 2005-2006 Public Release	Male	70	Non-Hispanic White	College Graduate or above	Married	5	32961.50992	Yes	24.74	31	29	7.1	63.60678619	never	mild	DM	yes	No	normal	No	No	NA	NA	NA	0.86	74.45	46.89754947	121.3475495	2.475	18620
31133	1	51	NHANES 2005-2006 Public Release	Female	16	Non-Hispanic Black	NA	Never married	5	5635.221296	Yes	16.79	15	21	4.7	114.9881142	NA	NA	no	no	NA	osteopenia	NA	NA	0.942	1.187	1.17	0.685	62.538	36.10589817	98.64389817	2.45	NA
31134	2	48	NHANES 2005-2006 Public Release	Male	73	Non-Hispanic White	High School Grad/GED or Equivalent	Married	NA	43718.50637	Yes	30.63	30	31	5.9	62.28037206	never	mild	no	yes	No	normal	No	Yes	NA	NA	NA	0.854	58.071	58.05476751	116.1257675	2.375	1365
31135	2	52	NHANES 2005-2006 Public Release	Male	0	Other Race - Including Multi-Racial	NA	NA	5	15711.5444	Yes	NA	NA	NA	NA	NA	NA	NA	NA	no	NA	NA	NA	NA	NA	NA	NA	NA	NA	NA	NA	NA	NA
31136	2	51	NHANES 2005-2006 Public Release	Female	41	Non-Hispanic Black	Some College or AA degree	Never married	3.57	26487.61155	Yes	NA	NA	NA	NA	NA	never	NA	no	no	No	NA	No	No	NA	NA	NA	NA	NA	NA	NA	NA	5535
31137	2	51	NHANES 2005-2006 Public Release	Female	14	Non-Hispanic Black	NA	Never married	0.1	5576.468045	Yes	27.78	18	19	5.7	116.6150102	NA	NA	no	no	NA	normal	NA	NA	1.22	1.278	1.33	1.004	62.538	59.45582086	121.9938209	2.4	28642.5
31138	2	57	NHANES 2005-2006 Public Release	Male	3	Mexican American	NA	NA	2.13	8753.180369	Yes	16.08	NA	NA	NA	NA	NA	NA	no	no	NA	NA	NA	NA	NA	NA	NA	NA	NA	30.48109323	30.48109323	NA	NA
31139	1	44	NHANES 2005-2006 Public Release	Female	18	Other Hispanic	NA	Never married	4.91	5675.705534	Yes	29.45	NA	NA	NA	NA	NA	NA	no	yes	NA	NA	NA	NA	1.051	1.236	1.259	NA	NA	63.60481747	63.60481747	NA	14850
31140	1	50	NHANES 2005-2006 Public Release	Female	11	Non-Hispanic White	NA	NA	5	48812.35445	No	18.15	NA	NA	NA	NA	NA	NA	no	no	NA	osteoporosis	NA	NA	0.719	0.899	0.905	0.707	NA	39.40811572	39.40811572	NA	NA
31141	2	48	NHANES 2005-2006 Public Release	Male	16	Mexican American	NA	Never married	5	6332.25906	Yes	18.55	NA	NA	NA	NA	NA	NA	no	no	NA	normal	NA	NA	1.029	1.235	1.198	0.773	NA	35.15873629	35.15873629	NA	10190
31142	2	54	NHANES 2005-2006 Public Release	Male	7	Mexican American	NA	NA	0.51	8284.087114	Yes	42.42	NA	NA	NA	NA	NA	NA	no	no	NA	NA	NA	NA	NA	NA	NA	NA	NA	80.40486852	80.40486852	NA	NA
31143	1	44	NHANES 2005-2006 Public Release	Male	19	Non-Hispanic White	NA	Never married	5	30620.44795	Yes	22.57	22	23	4.7	131.8066422	NA	NA	no	no	NA	NA	NA	NA	0.797	1.16	1.146	NA	69.983	42.77313542	112.7561354	2.55	43200
31144	1	45	NHANES 2005-2006 Public Release	Male	21	Other Hispanic	High School Grad/GED or Equivalent	Never married	0.46	46374.16239	No	25.03	15	18	4.8	137.468636	never	mild	no	no	No	osteopenia	No	No	0.946	1.28	1.307	0.925	61.049	47.4501566	108.4991566	2.575	33540
31145	1	44	NHANES 2005-2006 Public Release	Female	10	Non-Hispanic White	NA	NA	3.32	32403.11554	Yes	17.41	NA	NA	NA	NA	NA	NA	no	no	NA	osteoporosis	NA	NA	0.733	0.925	0.923	0.615	NA	37.83790241	37.83790241	NA	NA
31146	1	44	NHANES 2005-2006 Public Release	Female	8	Non-Hispanic White	NA	NA	2.63	35835.45051	Yes	17.79	NA	NA	NA	NA	NA	NA	no	no	NA	osteoporosis	NA	NA	0.572	0.737	0.745	0.527	NA	39.55322582	39.55322582	NA	NA
31147	1	44	NHANES 2005-2006 Public Release	Female	7	Non-Hispanic Black	NA	NA	0.78	9352.936812	Yes	19.73	NA	NA	NA	NA	NA	NA	no	no	NA	NA	NA	NA	NA	NA	NA	NA	NA	43.72487516	43.72487516	NA	NA
31148	1	50	NHANES 2005-2006 Public Release	Female	16	Non-Hispanic White	NA	Never married	1.06	20535.84574	Yes	18.28	15	19	5	130.6495706	NA	NA	no	no	NA	osteopenia	NA	NA	0.914	1.113	1.092	0.736	67.005	39.139305	106.144305	2.45	720
31149	2	52	NHANES 2005-2006 Public Release	Female	85	Non-Hispanic White	9-11th Grade (Includes 12th grade with no diploma)	Widowed	0.05	23813.23451	Yes	21.63	19	28	5.6	48.00388992	never	never	no	yes	Yes	osteopenia	Yes	Yes	NA	NA	NA	0.657	55.093	46.8537074	101.9467074	2.25	NA
31150	2	44	NHANES 2005-2006 Public Release	Male	79	Non-Hispanic White	High School Grad/GED or Equivalent	Divorced	1.22	15391.933	Yes	28.93	23	28	5	82.31044573	former	moderate	no	no	Yes	normal	No	No	NA	NA	NA	0.795	61.049	54.84166918	115.8906692	2.375	10635
31151	2	53	NHANES 2005-2006 Public Release	Female	59	Non-Hispanic Black	High School Grad/GED or Equivalent	Married	3.03	32632.51954	Yes	29.51	13	19	5.8	85.01012151	former	former	DM	yes	No	NA	No	No	1.32	1.275	1.305	NA	55.093	63.26382968	118.3568297	2.275	NA
31152	1	57	NHANES 2005-2006 Public Release	Female	27	Mexican American	High School Grad/GED or Equivalent	Married	1.76	21843.4323	Yes	39.88	10	14	4.3	127.3931957	never	never	NA	no	No	NA	No	No	NA	NA	NA	NA	41.692	86.49562034	128.1876203	2.275	13905
31153	2	54	NHANES 2005-2006 Public Release	Female	44	Other Race - Including Multi-Racial	High School Grad/GED or Equivalent	Never married	1.03	41246.55498	Yes	39.1	17	19	4.6	120.2644767	former	former	no	yes	No	normal	No	No	0.994	1.174	1.19	0.883	58.071	83.83559533	141.9065953	2.25	3130
31154	1	45	NHANES 2005-2006 Public Release	Male	62	Non-Hispanic Black	High School Grad/GED or Equivalent	Married	1.56	9263.820576	Yes	26.98	13	17	6.1	86.54151458	now	moderate	no	yes	No	normal	No	No	0.986	1.226	1.187	0.789	67.005	51.14287132	118.1478713	2.55	NA
31155	2	48	NHANES 2005-2006 Public Release	Male	38	Other Race - Including Multi-Racial	College Graduate or above	Married	3.5	75218.78564	Yes	25.61	23	18	4.9	109.7831696	never	never	no	no	No	normal	No	No	1.108	1.414	1.421	0.942	67.005	48.53401889	115.5390189	2.45	8750
31156	2	51	NHANES 2005-2006 Public Release	Female	43	Non-Hispanic Black	Some College or AA degree	Separated	1.19	22787.01535	Yes	31.41	21	23	5.7	109.9873172	never	NA	no	yes	No	normal	No	No	1.245	1.241	1.222	0.884	67.005	67.76068195	134.765682	2.375	5610
31157	1	55	NHANES 2005-2006 Public Release	Female	11	Mexican American	NA	NA	0.99	7872.92021	No	19.23	NA	NA	NA	NA	NA	NA	no	no	NA	osteopenia	NA	NA	0.822	0.938	0.96	0.689	NA	41.92414645	41.92414645	NA	NA
31158	2	50	NHANES 2005-2006 Public Release	Male	71	Non-Hispanic White	Some College or AA degree	Married	3.71	40704.4636	Yes	21.65	16	22	5.9	70.27473819	now	mild	IFG	yes	No	normal	No	No	NA	NA	NA	0.824	64.027	41.02838665	105.0553867	2.35	14280
31159	1	44	NHANES 2005-2006 Public Release	Male	9	Non-Hispanic Black	NA	NA	0.63	8615.176733	Yes	24.99	NA	NA	NA	NA	NA	NA	no	no	NA	osteoporosis	NA	NA	0.71	0.926	0.918	0.862	NA	47.36929384	47.36929384	NA	NA
31160	1	46	NHANES 2005-2006 Public Release	Female	39	Non-Hispanic White	9-11th Grade (Includes 12th grade with no diploma)	Married	1.91	101878.3308	Yes	35.19	25	23	5.1	84.86723854	never	mild	no	no	No	normal	No	No	1.137	1.325	1.306	0.956	59.56	75.77571447	135.3357145	2.325	2032.5
31161	1	49	NHANES 2005-2006 Public Release	Female	10	Non-Hispanic White	NA	NA	2.9	43534.36192	Yes	19.36	NA	NA	NA	NA	NA	NA	no	no	NA	osteopenia	NA	NA	0.894	0.964	0.948	0.701	NA	42.01413186	42.01413186	NA	NA
31162	2	47	NHANES 2005-2006 Public Release	Female	71	Non-Hispanic White	High School Grad/GED or Equivalent	Married	2.5	62389.49397	Yes	29.6	33	30	7.3	93.52186656	never	former	DM	yes	No	normal	No	No	NA	NA	NA	0.815	58.071	64.40203498	122.473035	2.325	2025
31163	1	56	NHANES 2005-2006 Public Release	Male	17	Non-Hispanic Black	NA	Never married	2.23	6425.284864	Yes	18.75	NA	NA	5.6	NA	NA	NA	no	no	NA	NA	NA	NA	1.246	1.62	1.534	NA	NA	35.535481	35.535481	NA	4410
31164	1	53	NHANES 2005-2006 Public Release	Male	54	Non-Hispanic White	Some College or AA degree	Married	5	88953.82822	Yes	25.45	31	33	5.3	98.11236423	never	mild	no	yes	No	osteopenia	No	No	0.856	1.163	1.098	0.597	64.027	48.24022185	112.2672219	2.325	3900
31165	1	54	NHANES 2005-2006 Public Release	Male	1	Mexican American	NA	NA	2.8	5966.405095	Yes	NA	NA	NA	NA	NA	NA	NA	no	no	NA	NA	NA	NA	NA	NA	NA	NA	NA	NA	NA	NA	NA
31166	1	55	NHANES 2005-2006 Public Release	Male	15	Non-Hispanic White	NA	Never married	0.75	30180.11943	Yes	20.79	25	26	4.8	129.03367	NA	NA	no	no	NA	osteopenia	NA	NA	0.861	1.113	1.137	0.875	69.983	39.41541574	109.3984157	2.55	2880
31167	1	44	NHANES 2005-2006 Public Release	Male	37	Non-Hispanic White	Some College or AA degree	Married	4.16	60628.20636	Yes	34.44	33	20	5.9	110.557069	now	mild	no	yes	No	NA	No	Yes	1.111	1.399	1.348	NA	62.538	65.28660332	127.8246033	2.4	4200
31168	2	46	NHANES 2005-2006 Public Release	Male	0	Non-Hispanic White	NA	NA	NA	17662.60789	Yes	NA	NA	NA	NA	NA	NA	NA	NA	no	NA	NA	NA	NA	NA	NA	NA	NA	NA	NA	NA	NA	NA
31169	1	49	NHANES 2005-2006 Public Release	Female	3	Non-Hispanic Black	NA	NA	2.05	8045.839357	Yes	20	NA	NA	NA	NA	NA	NA	no	no	NA	NA	NA	NA	NA	NA	NA	NA	NA	46.36880239	46.36880239	NA	NA
31170	2	46	NHANES 2005-2006 Public Release	Male	14	Other Race - Including Multi-Racial	NA	Never married	3	34799.95304	Yes	24.38	17	20	4.8	144.3972373	NA	NA	no	no	NA	osteopenia	NA	NA	0.801	1.073	1.096	0.811	67.005	46.20227148	113.2072715	2.4	1035
31171	1	51	NHANES 2005-2006 Public Release	Female	12	Non-Hispanic Black	NA	NA	1.31	4951.476272	Yes	22.13	14	26	4.7	163.1748044	NA	NA	no	no	NA	normal	NA	NA	0.972	1.238	1.266	0.919	67.005	48.19746725	115.2024673	2.525	2400
31172	2	51	NHANES 2005-2006 Public Release	Female	20	Non-Hispanic White	9-11th Grade (Includes 12th grade with no diploma)	Divorced	0.7	5540.109098	Yes	46.89	12	15	4.7	142.3493216	former	NA	NA	yes	No	NA	No	No	NA	NA	NA	NA	49.137	101.1745852	150.3115852	2.35	270
31173	2	49	NHANES 2005-2006 Public Release	Male	6	Mexican American	NA	NA	0.72	9406.394404	Yes	15.92	NA	NA	NA	NA	NA	NA	no	no	NA	NA	NA	NA	NA	NA	NA	NA	NA	30.1822242	30.1822242	NA	NA
31174	2	57	NHANES 2005-2006 Public Release	Female	6	Mexican American	NA	NA	1.05	8401.282739	Yes	17.9	NA	NA	NA	NA	NA	NA	no	no	NA	NA	NA	NA	NA	NA	NA	NA	NA	40.8737524	40.8737524	NA	NA
31175	2	45	NHANES 2005-2006 Public Release	Male	75	Non-Hispanic Black	Less Than 9th Grade	Married	3.92	7720.319907	Yes	31.21	21	45	4.7	58.78192315	former	NA	no	yes	No	NA	No	No	NA	NA	NA	NA	61.049	59.15052465	120.1995247	2.325	105
31176	1	50	NHANES 2005-2006 Public Release	Female	3	Non-Hispanic White	NA	NA	0.41	17587.71915	Yes	14.65	NA	NA	NA	NA	NA	NA	no	no	NA	NA	NA	NA	NA	NA	NA	NA	NA	34.59793992	34.59793992	NA	NA
31177	2	49	NHANES 2005-2006 Public Release	Female	18	Non-Hispanic Black	NA	Never married	1.12	8767.094177	Yes	20.21	NA	NA	5.5	NA	NA	NA	no	no	NA	normal	NA	NA	1.037	1.101	1.121	0.743	NA	43.62764167	43.62764167	NA	NA
31178	1	57	NHANES 2005-2006 Public Release	Female	14	Mexican American	NA	Never married	4.07	6189.554363	No	21.63	17	17	4.6	139.5744747	NA	NA	no	no	NA	osteopenia	NA	NA	0.871	0.989	1.015	0.71	65.516	46.38717693	111.9031769	2.45	25835
31179	1	54	NHANES 2005-2006 Public Release	Male	71	Non-Hispanic White	High School Grad/GED or Equivalent	Separated	0.44	42440.14427	Yes	26.08	12	19	5.3	70.27473819	former	former	no	yes	No	osteopenia	No	NA	NA	NA	NA	0.626	58.071	49.43392256	107.5049226	2.425	NA
31180	1	48	NHANES 2005-2006 Public Release	Female	12	Non-Hispanic White	NA	NA	1.33	23989.0497	Yes	24.23	NA	NA	NA	NA	NA	NA	no	no	NA	normal	NA	NA	1.032	1.077	1.079	0.824	NA	51.81867712	51.81867712	NA	5700
31181	2	45	NHANES 2005-2006 Public Release	Male	16	Non-Hispanic Black	NA	Never married	2.41	4398.21681	Yes	22.01	18	29	5.1	119.5526097	NA	NA	no	no	NA	normal	NA	NA	1.159	1.256	1.238	1.004	56.582	41.7114339	98.2934339	2.35	64425
31182	1	57	NHANES 2005-2006 Public Release	Female	2	Mexican American	NA	NA	0.66	5862.679039	No	15.1	NA	NA	NA	NA	NA	NA	no	no	NA	NA	NA	NA	NA	NA	NA	NA	NA	36.22260218	36.22260218	NA	NA
31183	1	47	NHANES 2005-2006 Public Release	Female	33	Non-Hispanic White	College Graduate or above	Married	3.9	91953.09298	Yes	25.7	14	19	4.8	88.52064711	never	mild	no	no	No	osteopenia	No	No	0.897	1.026	1.063	0.642	65.516	54.9036064	120.4196064	2.45	3417.5
31184	1	50	NHANES 2005-2006 Public Release	Male	0	Non-Hispanic White	NA	NA	0.41	8011.233699	Yes	NA	NA	NA	NA	NA	NA	NA	NA	no	NA	NA	NA	NA	NA	NA	NA	NA	NA	NA	NA	NA	NA
31185	1	46	NHANES 2005-2006 Public Release	Male	1	Non-Hispanic White	NA	NA	0.25	12078.04016	Yes	NA	NA	NA	NA	NA	NA	NA	no	no	NA	NA	NA	NA	NA	NA	NA	NA	NA	NA	NA	NA	NA
31186	1	54	NHANES 2005-2006 Public Release	Female	46	Mexican American	Less Than 9th Grade	Divorced	1.68	19238.36328	Yes	33.6	15	22	7.1	105.8243091	now	mild	DM	no	No	normal	No	No	0.997	1.327	1.33	0.95	58.071	73.12575738	131.1967574	2.225	NA
31187	2	54	NHANES 2005-2006 Public Release	Female	22	Non-Hispanic White	Some College or AA degree	Living with partner	4.29	66674.29713	Yes	25.26	18	20	4.8	110.5764886	never	never	no	no	No	normal	No	No	1.184	1.176	1.166	0.977	56.582	53.80582271	110.3878227	2.325	3150
31188	2	45	NHANES 2005-2006 Public Release	Female	5	Non-Hispanic Black	NA	NA	0.49	5381.55832	Yes	NA	NA	NA	NA	NA	NA	NA	no	NA	NA	NA	NA	NA	NA	NA	NA	NA	NA	NA	NA	NA	NA
31189	1	56	NHANES 2005-2006 Public Release	Female	9	Other Race - Including Multi-Racial	NA	NA	2.58	13399.02345	Yes	20.34	NA	NA	NA	NA	NA	NA	no	no	NA	osteoporosis	NA	NA	0.705	0.958	0.958	0.74	NA	44.57623896	44.57623896	NA	NA
31190	2	44	NHANES 2005-2006 Public Release	Male	72	Non-Hispanic White	Some College or AA degree	Married	NA	40704.4636	Yes	27.49	NA	NA	5.5	69.78281502	never	mild	no	yes	No	normal	No	No	NA	NA	NA	0.746	68.494	52.10864781	120.6026478	2.25	14940
31191	1	56	NHANES 2005-2006 Public Release	Female	22	Mexican American	9-11th Grade (Includes 12th grade with no diploma)	Never married	0.88	21509.38553	No	18.64	12	16	4	140.3634063	never	heavy	NA	no	No	NA	No	No	NA	NA	NA	NA	47.648	40.36700072	88.01500072	2.3	NA
31192	1	44	NHANES 2005-2006 Public Release	Female	60	Non-Hispanic White	Some College or AA degree	Widowed	4.49	53648.09851	Yes	35.6	26	18	8.7	73.22751382	former	mild	DM	yes	No	NA	No	No	1.288	1.292	1.326	NA	47.648	76.73786462	124.3858646	2.375	36457.5
31193	1	49	NHANES 2005-2006 Public Release	Male	51	Non-Hispanic White	Less Than 9th Grade	Divorced	1.01	39075.46998	No	26.84	19	20	5.2	100.201909	now	former	IFG	yes	No	osteopenia	No	No	1.013	1.182	1.18	0.627	62.538	50.88184343	113.4198434	2.35	NA
31194	2	53	NHANES 2005-2006 Public Release	Female	47	Mexican American	Less Than 9th Grade	Divorced	1.02	20581.04022	Yes	36.9	104	58	9.3	105.0835389	never	heavy	DM	yes	No	NA	No	No	0.869	1.113	1.161	NA	58.071	80.12671511	138.1977151	2.475	NA
31195	2	48	NHANES 2005-2006 Public Release	Male	73	Non-Hispanic White	Some College or AA degree	Married	5	43718.50637	Yes	22.75	18	23	5.5	56.46324819	former	mild	IGT	yes	No	osteopenia	No	No	NA	NA	NA	0.615	59.56	43.12853825	102.6885382	2.275	NA
31196	1	51	NHANES 2005-2006 Public Release	Female	12	Non-Hispanic Black	NA	NA	1.86	6081.271402	Yes	33.48	15	20	5.7	136.7464012	NA	NA	no	no	NA	normal	NA	NA	1.12	1.168	1.192	0.931	58.071	72.40833992	130.4793399	2.425	9855
31197	1	48	NHANES 2005-2006 Public Release	Male	0	Mexican American	NA	NA	0.74	4610.164412	No	NA	NA	NA	NA	NA	NA	NA	NA	no	NA	NA	NA	NA	NA	NA	NA	NA	NA	NA	NA	NA	NA
31198	2	50	NHANES 2005-2006 Public Release	Male	0	Non-Hispanic White	NA	NA	1.71	15151.22092	Yes	NA	NA	NA	NA	NA	NA	NA	NA	no	NA	NA	NA	NA	NA	NA	NA	NA	NA	NA	NA	NA	NA
31199	1	46	NHANES 2005-2006 Public Release	Female	25	Non-Hispanic White	Some College or AA degree	Living with partner	1	75121.30963	No	24.2	34	30	4.5	122.6453885	never	heavy	no	no	No	normal	No	No	1.123	1.312	1.326	0.923	67.005	52.16351963	119.1685196	2.35	31350
31200	1	55	NHANES 2005-2006 Public Release	Female	1	Non-Hispanic White	NA	NA	5	31577.38149	Yes	NA	NA	NA	NA	NA	NA	NA	no	no	NA	NA	NA	NA	NA	NA	NA	NA	NA	NA	NA	NA	NA
31201	2	52	NHANES 2005-2006 Public Release	Male	17	Non-Hispanic Black	NA	Never married	0.15	5431.789508	NA	17.82	21	24	5.5	118.7157415	NA	NA	no	no	NA	normal	NA	NA	1.041	1.242	1.261	0.909	69.983	33.78425963	103.7672596	2.425	68400
31202	2	46	NHANES 2005-2006 Public Release	Male	1	Non-Hispanic White	NA	NA	1.51	29456.00644	Yes	NA	NA	NA	NA	NA	NA	NA	no	no	NA	NA	NA	NA	NA	NA	NA	NA	NA	NA	NA	NA	NA
31203	2	57	NHANES 2005-2006 Public Release	Female	33	Mexican American	9-11th Grade (Includes 12th grade with no diploma)	Living with partner	0.99	2047.984955	Yes	29.7	16	18	5.5	115.9431809	never	never	NA	no	No	NA	No	No	NA	NA	NA	NA	44.67	64.28646045	108.9564604	2.225	2340
31204	2	45	NHANES 2005-2006 Public Release	Female	15	Non-Hispanic White	NA	Never married	1.14	17643.59286	No	35.9	48	47	4.9	116.14969	NA	NA	no	no	NA	normal	NA	NA	1.095	1.274	1.25	1.168	67.005	77.38814151	144.3931415	2.475	15120
31205	1	57	NHANES 2005-2006 Public Release	Female	43	Mexican American	Some College or AA degree	Married	5	23957.75172	Yes	31.52	28	29	6	95.41068481	never	former	IFG	no	No	normal	No	No	1.128	1.194	1.239	0.929	67.005	67.61154354	134.6165435	2.35	5767.5
31206	2	54	NHANES 2005-2006 Public Release	Female	17	Other Race - Including Multi-Racial	NA	Never married	1.03	36248.7383	Yes	21.27	12	17	4.7	129.7350236	NA	NA	no	no	NA	normal	NA	NA	1.084	1.144	1.183	0.832	65.516	45.36410177	110.8801018	2.4	7657.5
31207	1	49	NHANES 2005-2006 Public Release	Female	20	Non-Hispanic Black	Some College or AA degree	Never married	0.1	33020.55594	Yes	19.12	12	18	5.2	129.273615	never	never	no	no	No	osteopenia	No	No	0.858	1.033	1.052	0.749	65.516	41.54563657	107.0616366	2.425	4080
31208	1	55	NHANES 2005-2006 Public Release	Female	47	Non-Hispanic White	College Graduate or above	Living with partner	5	90455.73053	Yes	18.34	21	24	5.1	70.47612865	never	mild	no	yes	Yes	NA	No	No	1.247	1.243	1.277	NA	71.472	39.09901582	110.5710158	2.5	10665
31209	2	47	NHANES 2005-2006 Public Release	Female	2	Mexican American	NA	NA	0.42	5820.551456	Yes	14.91	NA	NA	NA	NA	NA	NA	no	no	NA	NA	NA	NA	NA	NA	NA	NA	NA	35.37490757	35.37490757	NA	NA
31210	1	57	NHANES 2005-2006 Public Release	Male	33	Non-Hispanic White	High School Grad/GED or Equivalent	Never married	1.04	49854.45965	No	27.33	21	19	5.2	103.1727116	now	mild	no	yes	No	osteopenia	No	No	0.903	1.177	1.173	0.779	62.538	51.80187077	114.3398708	2.55	945
31211	2	47	NHANES 2005-2006 Public Release	Female	17	Non-Hispanic White	NA	Never married	5	42490.83862	Yes	23.27	15	20	5.4	129.7350236	NA	NA	no	no	NA	normal	NA	NA	0.995	1.286	1.29	0.864	62.538	50.23299276	112.7709928	2.35	6885
31212	2	57	NHANES 2005-2006 Public Release	Female	23	Non-Hispanic Black	9-11th Grade (Includes 12th grade with no diploma)	Never married	0.48	25713.77542	Yes	67.34	10	11	5.7	151.0409937	never	never	NA	no	No	NA	No	No	NA	NA	NA	NA	50.626	144.4988063	195.1248063	2.35	NA
31213	1	52	NHANES 2005-2006 Public Release	Female	53	Non-Hispanic Black	9-11th Grade (Includes 12th grade with no diploma)	Never married	1.05	27793.82772	No	26.38	18	22	5.4	47.38991034	never	never	no	yes	No	osteopenia	No	No	0.966	1.125	1.154	0.706	64.027	56.39076884	120.4177688	2.55	1260
31214	1	48	NHANES 2005-2006 Public Release	Female	46	Non-Hispanic White	Some College or AA degree	Married	0.77	85351.40164	No	35.44	44	49	5.6	70.97293922	former	mild	no	no	Yes	NA	Yes	No	1.13	1.064	1.032	NA	56.582	76.59720506	133.1792051	2.475	NA
31215	2	49	NHANES 2005-2006 Public Release	Female	12	Mexican American	NA	NA	1.92	4476.427647	Yes	25.61	NA	NA	NA	NA	NA	NA	no	no	NA	osteopenia	NA	NA	0.848	1.069	1.07	0.871	NA	55.9088111	55.9088111	NA	18000
31216	1	49	NHANES 2005-2006 Public Release	Male	0	Non-Hispanic Black	NA	NA	3.1	7283.71027	Yes	NA	NA	NA	NA	NA	NA	NA	NA	no	NA	NA	NA	NA	NA	NA	NA	NA	NA	NA	NA	NA	NA
31217	1	44	NHANES 2005-2006 Public Release	Female	1	Non-Hispanic Black	NA	NA	0.67	4904.894337	Yes	NA	NA	NA	NA	NA	NA	NA	no	no	NA	NA	NA	NA	NA	NA	NA	NA	NA	NA	NA	NA	NA
31218	2	58	NHANES 2005-2006 Public Release	Female	14	Non-Hispanic Black	NA	Never married	1.81	8094.567158	Yes	34.13	28	26	4.6	134.8386521	NA	NA	no	no	NA	NA	NA	NA	1.177	1.281	1.29	NA	58.071	73.30920585	131.3802058	2.475	59700
31219	2	50	NHANES 2005-2006 Public Release	Male	9	Non-Hispanic Black	NA	NA	2.14	9913.654733	Yes	15.27	NA	NA	NA	NA	NA	NA	no	no	NA	osteoporosis	NA	NA	0.692	0.908	0.936	0.811	NA	28.95055111	28.95055111	NA	NA
31220	1	50	NHANES 2005-2006 Public Release	Male	50	Non-Hispanic White	High School Grad/GED or Equivalent	Married	5	93367.84651	Yes	25.36	47	35	5.4	81.44511069	never	mild	no	no	No	normal	No	No	1.124	1.326	1.335	0.859	65.516	48.07816147	113.5941615	2.375	3150
31221	2	49	NHANES 2005-2006 Public Release	Female	54	Non-Hispanic White	High School Grad/GED or Equivalent	Married	5	95070.18431	No	36.03	25	22	5.1	100.0413237	never	former	no	no	No	NA	No	No	0.741	1.009	1.056	NA	67.005	78.3676398	145.3726398	2.3	14430
31222	2	45	NHANES 2005-2006 Public Release	Male	4	Mexican American	NA	NA	0.82	4896.873078	Yes	16.89	NA	NA	NA	NA	NA	NA	no	no	NA	NA	NA	NA	NA	NA	NA	NA	NA	32.01757812	32.01757812	NA	NA
31223	2	58	NHANES 2005-2006 Public Release	Male	61	Mexican American	9-11th Grade (Includes 12th grade with no diploma)	Married	1.68	4329.095591	No	30.22	17	18	5.2	75.38878626	never	mild	IFG	yes	No	normal	No	No	1.246	1.386	1.403	1.011	61.049	57.28640601	118.335406	2.25	NA
31224	2	55	NHANES 2005-2006 Public Release	Male	9	Other Race - Including Multi-Racial	NA	NA	5	68825.82175	Yes	19.94	NA	NA	NA	NA	NA	NA	no	no	NA	osteopenia	NA	NA	0.818	0.904	0.953	0.665	NA	37.79634925	37.79634925	NA	NA
31225	1	57	NHANES 2005-2006 Public Release	Female	14	Non-Hispanic White	NA	Never married	2.49	50250.11753	Yes	20.28	14	23	5.1	132.4980509	NA	NA	no	no	NA	normal	NA	NA	1.133	1.126	1.09	0.931	62.538	43.70128407	106.2392841	2.5	16540
31226	1	52	NHANES 2005-2006 Public Release	Female	17	Other Hispanic	NA	Living with partner	NA	33500.38799	Yes	23.16	18	20	5	114.5292857	NA	NA	no	no	NA	osteopenia	NA	NA	0.92	1.072	1.095	0.832	67.005	50.13897075	117.1439707	2.525	14310
31227	2	48	NHANES 2005-2006 Public Release	Male	64	Non-Hispanic White	College Graduate or above	Married	5	63955.30721	Yes	23.32	25	26	5.2	82.98346179	never	mild	no	yes	No	normal	No	No	1.563	1.549	1.514	0.855	61.049	44.20732585	105.2563258	2.275	NA
31228	1	54	NHANES 2005-2006 Public Release	Male	34	Mexican American	9-11th Grade (Includes 12th grade with no diploma)	Living with partner	1.68	27433.61088	No	22.92	22	19	5.7	133.8974553	former	mild	IFG	no	No	osteopenia	No	No	0.834	1.169	1.194	0.83	59.56	43.44709015	103.0070902	2.375	NA
31229	2	53	NHANES 2005-2006 Public Release	Male	4	Mexican American	NA	NA	NA	9352.736839	No	19.72	NA	NA	NA	NA	NA	NA	no	no	NA	NA	NA	NA	NA	NA	NA	NA	NA	37.38536592	37.38536592	NA	NA
31230	2	56	NHANES 2005-2006 Public Release	Female	10	Mexican American	NA	NA	0.55	6190.72894	Yes	15.93	NA	NA	NA	NA	NA	NA	no	no	NA	osteoporosis	NA	NA	0.679	0.737	0.744	0.602	NA	35.2562435	35.2562435	NA	NA
31231	2	57	NHANES 2005-2006 Public Release	Female	30	Non-Hispanic White	College Graduate or above	Married	4.55	8539.956632	Yes	21.76	38	23	4.3	132.6929615	never	moderate	NA	no	No	NA	No	No	NA	NA	NA	NA	50.626	46.32096452	96.94696452	2.325	420
31232	1	47	NHANES 2005-2006 Public Release	Female	56	Non-Hispanic Black	High School Grad/GED or Equivalent	Widowed	1.17	29888.84294	Yes	29.1	18	23	6	119.7898537	never	never	no	yes	No	osteopenia	No	No	1.073	0.979	0.962	0.649	61.049	62.4652591	123.5142591	2.425	4650
31233	2	47	NHANES 2005-2006 Public Release	Male	83	Non-Hispanic White	9-11th Grade (Includes 12th grade with no diploma)	Married	2.61	25709.52677	Yes	36.62	14	19	10.3	64.59370834	former	mild	DM	no	Yes	NA	No	No	NA	NA	NA	NA	55.093	69.41222292	124.5052229	2.3	NA
31234	1	48	NHANES 2005-2006 Public Release	Female	0	Non-Hispanic Black	NA	NA	1.09	7238.983391	Yes	NA	NA	NA	NA	NA	NA	NA	NA	no	NA	NA	NA	NA	NA	NA	NA	NA	NA	NA	NA	NA	NA
31235	2	49	NHANES 2005-2006 Public Release	Male	19	Non-Hispanic Black	NA	Separated	0.37	5359.413878	Yes	35.27	27	23	5.4	131.5963542	NA	NA	no	no	NA	normal	NA	NA	1.114	1.34	1.414	1.089	62.538	66.86190782	129.3999078	2.375	2160
31236	1	57	NHANES 2005-2006 Public Release	Female	5	Mexican American	NA	NA	3.36	10369.46058	Yes	17.05	NA	NA	NA	NA	NA	NA	no	no	NA	NA	NA	NA	NA	NA	NA	NA	NA	38.39063229	38.39063229	NA	NA
31237	2	52	NHANES 2005-2006 Public Release	Male	12	Other Hispanic	NA	NA	4.25	33085.82405	No	32.01	31	27	4.9	156.2747658	NA	NA	no	no	NA	osteopenia	NA	NA	0.81	1.106	1.134	0.829	71.472	60.67879375	132.1507937	2.475	2040
31238	1	51	NHANES 2005-2006 Public Release	Female	9	Non-Hispanic Black	NA	NA	0	9235.519519	Yes	19.21	NA	NA	NA	NA	NA	NA	no	no	NA	osteopenia	NA	NA	0.865	1.067	1.039	0.767	NA	41.95473482	41.95473482	NA	NA
31239	1	45	NHANES 2005-2006 Public Release	Male	18	Non-Hispanic White	NA	Never married	5	32861.73485	Yes	24.06	19	18	5.5	114.6373445	NA	NA	no	no	NA	normal	NA	NA	1.018	1.473	1.435	1.143	68.494	45.60622009	114.1002201	2.55	13380
31240	2	48	NHANES 2005-2006 Public Release	Female	34	Non-Hispanic White	College Graduate or above	Married	5	8433.829459	Yes	22.85	20	26	4.9	115.1315787	never	moderate	NA	no	No	NA	No	No	NA	NA	NA	NA	50.626	49.12031891	99.74631891	2.4	2205
31241	1	51	NHANES 2005-2006 Public Release	Male	40	Other Hispanic	9-11th Grade (Includes 12th grade with no diploma)	Married	2.73	27970.74297	Yes	32.31	29	20	5.4	113.7290771	former	former	no	no	No	normal	No	No	1.087	1.27	1.259	0.972	65.516	61.24957605	126.765576	2.35	5400
31242	2	52	NHANES 2005-2006 Public Release	Male	58	Non-Hispanic White	College Graduate or above	Married	5	67592.1814	Yes	28.31	27	25	4.3	76.9943764	never	mild	no	no	No	normal	No	No	1.153	1.436	1.505	0.882	62.538	53.65554361	116.1935436	2.475	3780
31243	2	52	NHANES 2005-2006 Public Release	Male	80	Non-Hispanic White	College Graduate or above	Married	5	17646.96989	Yes	NA	NA	NA	NA	NA	never	NA	no	yes	Yes	NA	Yes	No	NA	NA	NA	NA	NA	NA	NA	NA	NA
31244	2	48	NHANES 2005-2006 Public Release	Male	23	Non-Hispanic White	College Graduate or above	Living with partner	2.16	84964.34793	No	22.45	17	19	4.7	121.9823618	former	mild	no	no	No	normal	No	No	1.374	1.817	1.825	1.125	69.983	42.5451027	112.5281027	2.4	4000
31245	2	58	NHANES 2005-2006 Public Release	Female	18	Mexican American	NA	Never married	3	4071.809413	Yes	29.18	13	17	4.7	128.8268784	NA	NA	no	no	NA	normal	NA	NA	1.144	1.035	1.046	0.859	58.071	62.84488602	120.915886	2.425	NA
31246	1	46	NHANES 2005-2006 Public Release	Male	17	Non-Hispanic White	NA	Never married	1.49	40011.31589	Yes	28.07	20	22	4.8	115.4454627	NA	NA	no	no	NA	normal	NA	NA	1.224	1.435	1.401	1.17	65.516	53.19635721	118.7123572	2.475	6300
31247	2	51	NHANES 2005-2006 Public Release	Male	7	Non-Hispanic Black	NA	NA	0.1	7972.193224	Yes	17.31	NA	NA	NA	NA	NA	NA	no	no	NA	NA	NA	NA	NA	NA	NA	NA	NA	32.81421114	32.81421114	NA	NA
31248	2	51	NHANES 2005-2006 Public Release	Male	21	Mexican American	Less Than 9th Grade	Living with partner	0.65	18810.57358	No	25.16	24	27	5.5	129.9678078	never	heavy	no	no	No	osteopenia	No	No	0.933	1.194	1.186	0.86	67.005	47.69096676	114.6959668	2.475	NA
31249	2	57	NHANES 2005-2006 Public Release	Female	18	Mexican American	NA	Living with partner	0.51	3891.860949	No	21.13	11	18	4.5	113.7275807	NA	NA	no	no	NA	normal	NA	NA	1.064	1.145	1.187	0.887	64.027	45.24625325	109.2732533	2.425	5910
31250	1	50	NHANES 2005-2006 Public Release	Female	10	Non-Hispanic Black	NA	NA	0.88	11495.7078	Yes	16.08	NA	NA	NA	NA	NA	NA	no	no	NA	osteoporosis	NA	NA	0.754	1.02	1.023	0.809	NA	34.93629685	34.93629685	NA	NA
31251	1	52	NHANES 2005-2006 Public Release	Female	3	Non-Hispanic Black	NA	NA	0.62	8494.602093	Yes	17.89	NA	NA	NA	NA	NA	NA	no	no	NA	NA	NA	NA	NA	NA	NA	NA	NA	42.16800969	42.16800969	NA	NA
31252	1	52	NHANES 2005-2006 Public Release	Male	35	Non-Hispanic Black	Some College or AA degree	Married	3.62	23015.24244	Yes	32.62	33	27	5.6	104.6151982	never	mild	no	no	No	normal	No	No	1.139	1.355	1.333	0.92	59.56	61.82758096	121.387581	2.425	NA
31253	1	46	NHANES 2005-2006 Public Release	Male	26	Non-Hispanic White	Some College or AA degree	Never married	0.84	54804.91368	No	NA	NA	NA	NA	NA	now	NA	no	no	No	NA	No	No	NA	NA	NA	NA	NA	NA	NA	NA	350
31254	1	57	NHANES 2005-2006 Public Release	Male	30	Mexican American	Less Than 9th Grade	Married	0	34163.3864	Yes	24.18	27	26	5.5	116.1292917	never	former	no	no	No	osteopenia	No	No	0.904	1.232	1.225	0.828	68.494	45.83434413	114.3283441	2.325	NA
31255	1	56	NHANES 2005-2006 Public Release	Female	34	Mexican American	9-11th Grade (Includes 12th grade with no diploma)	Married	1.86	2795.616045	No	30.4	16	23	5.4	115.1315787	never	never	NA	no	No	NA	No	No	NA	NA	NA	NA	41.692	65.68620616	107.3782062	2.325	NA
31256	1	56	NHANES 2005-2006 Public Release	Male	3	Mexican American	NA	NA	1.58	8786.062417	Yes	17.22	NA	NA	NA	NA	NA	NA	no	no	NA	NA	NA	NA	NA	NA	NA	NA	NA	32.64363647	32.64363647	NA	NA
31257	2	50	NHANES 2005-2006 Public Release	Male	70	Non-Hispanic White	Some College or AA degree	Married	1.21	16029.17964	Yes	23.55	31	40	7.5	92.11894803	never	former	DM	no	Yes	normal	No	No	NA	NA	NA	0.757	64.027	44.6450508	108.6720508	2.225	NA
31258	2	49	NHANES 2005-2006 Public Release	Male	20	Other Hispanic	9-11th Grade (Includes 12th grade with no diploma)	Never married	1.43	48628.35159	No	23.38	25	29	5.3	81.93240219	never	never	no	no	No	normal	No	No	1.051	1.301	1.3	0.971	64.027	44.31626343	108.3432634	2.4	7710
31259	1	55	NHANES 2005-2006 Public Release	Female	35	Non-Hispanic Black	Some College or AA degree	Never married	1.93	6547.881846	Yes	28.81	19	26	4.6	138.8307968	never	never	NA	no	No	NA	No	No	NA	NA	NA	NA	47.648	62.02307227	109.6710723	2.25	14850
31260	2	46	NHANES 2005-2006 Public Release	Female	5	Non-Hispanic White	NA	NA	0.76	18739.02843	Yes	13.92	NA	NA	NA	NA	NA	NA	no	no	NA	NA	NA	NA	NA	NA	NA	NA	NA	31.90543247	31.90543247	NA	NA
31261	1	46	NHANES 2005-2006 Public Release	Female	49	Non-Hispanic Black	Some College or AA degree	Living with partner	3.48	28544.04334	Yes	29.35	24	23	5.9	80.10988948	never	mild	no	no	No	normal	No	No	1.211	1.341	1.372	0.856	67.005	63.03219868	130.0371987	2.425	3000
31262	2	55	NHANES 2005-2006 Public Release	Male	52	Mexican American	Less Than 9th Grade	Married	2.43	24368.21112	No	27.78	28	25	6	99.50049565	former	heavy	IGT	no	No	normal	No	No	1.157	1.421	1.434	0.869	67.005	52.66290086	119.6679009	2.4	NA
31263	2	49	NHANES 2005-2006 Public Release	Female	78	Non-Hispanic Black	Less Than 9th Grade	Married	1.74	19373.06753	Yes	31.64	19	24	6.9	58.12691682	former	former	DM	yes	No	normal	No	No	NA	NA	NA	0.779	64.027	68.50702572	132.5340257	2.375	10530
31264	1	46	NHANES 2005-2006 Public Release	Male	17	Other Race - Including Multi-Racial	NA	Never married	3.1	25021.99881	Yes	20.46	15	22	5.4	115.4454627	NA	NA	no	no	NA	normal	NA	NA	0.996	1.272	1.301	0.926	65.516	38.78734151	104.3033415	2.3	24870
31265	1	44	NHANES 2005-2006 Public Release	Male	19	Non-Hispanic Black	NA	Never married	0.16	5508.418443	Yes	22.74	NA	NA	NA	NA	NA	NA	no	no	NA	NA	NA	NA	1.17	1.359	1.305	NA	NA	43.10068285	43.10068285	NA	11640
31266	2	50	NHANES 2005-2006 Public Release	Male	62	Non-Hispanic White	High School Grad/GED or Equivalent	Widowed	2.04	62773.44135	Yes	28.82	21	24	5	67.2836379	former	mild	no	yes	No	normal	No	Yes	1.106	1.245	1.166	0.918	69.983	54.62750324	124.6105032	2.2	NA
31267	2	47	NHANES 2005-2006 Public Release	Female	14	Non-Hispanic White	NA	Never married	3.92	42910.64017	Yes	27.25	12	17	4.8	139.5744747	NA	NA	no	no	NA	normal	NA	NA	1.096	1.162	1.156	0.892	62.538	59.19984317	121.7378432	2.375	4260
31268	2	49	NHANES 2005-2006 Public Release	Female	40	Non-Hispanic White	High School Grad/GED or Equivalent	Married	0.38	41274.64959	Yes	30.56	19	20	5.7	110.3798884	now	former	no	no	No	normal	No	No	1.084	1.138	1.144	0.861	62.538	66.02592304	128.563923	2.3	210
31269	2	53	NHANES 2005-2006 Public Release	Female	15	Mexican American	NA	Never married	2.99	6358.015294	Yes	29.25	33	29	5.2	138.5974533	NA	NA	NA	no	NA	NA	NA	NA	NA	NA	NA	NA	56.582	63.24321937	119.8252194	2.375	4532.5
31270	1	58	NHANES 2005-2006 Public Release	Female	8	Other Hispanic	NA	NA	0.37	11992.07991	Yes	24.65	NA	NA	NA	NA	NA	NA	no	no	NA	osteopenia	NA	NA	0.881	0.905	0.946	0.786	NA	53.75895178	53.75895178	NA	NA
31271	2	45	NHANES 2005-2006 Public Release	Male	14	Other Hispanic	NA	Never married	1.5	20469.06322	No	27.8	15	23	5.1	144.3972373	NA	NA	no	no	NA	osteopenia	NA	NA	0.879	1.114	1.142	0.827	69.983	52.69692551	122.6799255	2.55	945
31272	2	49	NHANES 2005-2006 Public Release	Male	11	Non-Hispanic Black	NA	NA	0	10864.39783	Yes	17.57	NA	NA	NA	NA	NA	NA	no	no	NA	osteoporosis	NA	NA	0.738	1.026	1.005	0.662	NA	33.30652148	33.30652148	NA	NA
31273	1	48	NHANES 2005-2006 Public Release	Male	62	Non-Hispanic White	9-11th Grade (Includes 12th grade with no diploma)	Married	3.9	57262.75794	No	29.16	40	37	5.2	84.15754368	never	heavy	no	yes	No	normal	No	No	1.047	1.405	1.339	0.944	68.494	55.27803304	123.772033	2.425	1365
31274	1	53	NHANES 2005-2006 Public Release	Male	56	Non-Hispanic White	High School Grad/GED or Equivalent	Separated	1.88	88953.82822	Yes	NA	13	15	5.1	96.74359864	now	mild	no	yes	No	normal	No	No	1.047	1.379	1.314	0.862	58.071	NA	58.071	2.4	NA
31275	2	48	NHANES 2005-2006 Public Release	Female	13	Non-Hispanic Black	NA	NA	3.3	6587.737522	Yes	20.26	20	23	4.7	153.8175314	NA	NA	no	no	NA	normal	NA	NA	1.164	1.188	1.226	1.012	61.049	44.09368699	105.142687	2.375	1460
31276	1	49	NHANES 2005-2006 Public Release	Male	36	Non-Hispanic Black	College Graduate or above	Married	5	23015.24244	Yes	32.51	39	31	5.6	116.7833911	never	moderate	no	yes	No	NA	No	No	1.115	1.559	1.491	NA	65.516	61.62364005	127.1396401	2.45	7960
31277	2	47	NHANES 2005-2006 Public Release	Female	61	Non-Hispanic White	College Graduate or above	Married	5	77071.58309	Yes	28.8	29	30	5	63.87508905	never	moderate	no	yes	Yes	osteopenia	No	No	0.914	1.068	1.099	0.652	71.472	61.51982466	132.9918247	2.5	1705
31278	2	54	NHANES 2005-2006 Public Release	Male	65	Mexican American	Less Than 9th Grade	Married	4.17	8128.857692	Yes	26.01	17	19	5.7	82.40257756	now	never	no	yes	No	osteopenia	No	No	0.916	1.236	1.259	0.746	62.538	49.30021275	111.8382127	2.45	NA
31279	1	55	NHANES 2005-2006 Public Release	Female	76	Non-Hispanic White	9-11th Grade (Includes 12th grade with no diploma)	Married	1.17	51126.28235	Yes	22.69	13	15	6	85.71619742	never	never	no	no	No	osteoporosis	No	No	NA	NA	NA	0.47	50.626	49.19994617	99.82594617	2.25	2100
31280	1	44	NHANES 2005-2006 Public Release	Female	60	Non-Hispanic White	High School Grad/GED or Equivalent	Widowed	2.3	53648.09851	Yes	31.32	15	17	5.5	64.32536662	former	mild	no	no	No	normal	No	No	0.979	1.103	1.107	0.763	59.56	67.68459603	127.244596	2.35	NA
31281	1	55	NHANES 2005-2006 Public Release	Female	2	Mexican American	NA	NA	0.81	5207.253336	Yes	14.67	NA	NA	NA	NA	NA	NA	no	no	NA	NA	NA	NA	NA	NA	NA	NA	NA	35.21103076	35.21103076	NA	NA
31282	2	48	NHANES 2005-2006 Public Release	Female	16	Mexican American	NA	Never married	5	6149.594044	Yes	NA	NA	NA	NA	NA	NA	NA	no	no	NA	NA	NA	NA	NA	NA	NA	NA	NA	NA	NA	NA	16395
31283	1	56	NHANES 2005-2006 Public Release	Female	0	Mexican American	NA	NA	0.77	2062.032459	No	NA	NA	NA	NA	NA	NA	NA	NA	no	NA	NA	NA	NA	NA	NA	NA	NA	NA	NA	NA	NA	NA
31284	2	44	NHANES 2005-2006 Public Release	Male	80	Non-Hispanic White	College Graduate or above	Married	5	20926.03518	Yes	21.18	NA	NA	5.2	65.96939068	former	mild	no	yes	No	NA	Yes	No	NA	NA	NA	NA	65.516	40.13903743	105.6550374	2.425	NA
31285	2	49	NHANES 2005-2006 Public Release	Female	57	Non-Hispanic White	College Graduate or above	Divorced	3.57	95070.18431	Yes	33.24	29	22	5.4	74.78707433	never	moderate	no	yes	No	osteopenia	No	No	0.934	1.097	1.108	0.712	67.005	71.90858637	138.9135864	2.325	4725
31286	2	49	NHANES 2005-2006 Public Release	Male	27	Mexican American	Some College or AA degree	Married	0.9	20866.70475	No	19.22	17	25	5.1	107.6141436	never	mild	no	no	No	normal	No	No	1.147	1.351	1.293	0.976	67.005	36.43660145	103.4416014	2.35	3600
31287	1	54	NHANES 2005-2006 Public Release	Male	2	Mexican American	NA	NA	2.89	5251.682286	No	20.07	NA	NA	NA	NA	NA	NA	no	no	NA	NA	NA	NA	NA	NA	NA	NA	NA	38.03474139	38.03474139	NA	NA
31288	1	49	NHANES 2005-2006 Public Release	Male	19	Non-Hispanic Black	NA	Never married	0.66	7162.985905	Yes	25.43	23	22	5	105.2107875	NA	NA	no	no	NA	normal	NA	NA	1.213	1.522	1.461	1.158	65.516	48.1949158	113.7109158	2.425	5870
31289	1	57	NHANES 2005-2006 Public Release	Female	16	Mexican American	NA	Never married	1.55	4898.223163	No	30.4	16	17	5.1	115.3366422	NA	NA	no	no	NA	normal	NA	NA	1.084	1.198	1.286	1.04	71.472	65.67978451	137.1517845	2.425	8055
31290	2	45	NHANES 2005-2006 Public Release	Male	41	Mexican American	Less Than 9th Grade	Married	0.82	12305.7945	No	25.71	172	98	4.9	112.9329736	never	mild	no	no	No	osteopenia	No	No	0.951	1.305	1.275	1.001	67.005	48.72715084	115.7321508	2.25	NA
31291	1	52	NHANES 2005-2006 Public Release	Male	52	Non-Hispanic Black	Some College or AA degree	Married	4.29	24459.92099	Yes	39.5	25	23	6	83.4421473	never	never	no	yes	No	NA	No	No	1.415	1.718	1.695	NA	58.071	74.86208169	132.9330817	2.15	1417.5
31292	1	44	NHANES 2005-2006 Public Release	Female	15	Non-Hispanic Black	NA	Never married	1.86	5309.879793	Yes	23.85	NA	NA	NA	NA	NA	NA	no	no	NA	osteopenia	NA	NA	0.909	1.103	1.133	0.833	NA	51.67156839	51.67156839	NA	11940
31293	1	58	NHANES 2005-2006 Public Release	Male	15	Mexican American	NA	Never married	1.61	3315.944834	No	19.85	12	21	5	135.5627289	NA	NA	no	no	NA	normal	NA	NA	1.136	1.35	1.397	1.101	72.961	37.61977599	110.580776	2.55	4410
31294	1	48	NHANES 2005-2006 Public Release	Female	73	Non-Hispanic White	Some College or AA degree	Widowed	3.12	48241.27596	Yes	25.94	14	21	5.3	87.54173525	never	former	no	yes	Yes	NA	No	No	NA	NA	NA	NA	56.582	56.81385256	113.3958526	2.275	NA
31295	2	52	NHANES 2005-2006 Public Release	Male	11	Non-Hispanic Black	NA	NA	0.56	9017.033245	Yes	19.96	NA	NA	NA	NA	NA	NA	no	no	NA	osteopenia	NA	NA	0.849	1.044	1.119	0.834	NA	37.82794719	37.82794719	NA	NA
31296	2	46	NHANES 2005-2006 Public Release	Female	4	Non-Hispanic White	NA	NA	0.96	16887.55827	Yes	15.02	NA	NA	NA	NA	NA	NA	no	no	NA	NA	NA	NA	NA	NA	NA	NA	NA	34.9203888	34.9203888	NA	NA
31297	1	46	NHANES 2005-2006 Public Release	Female	85	Non-Hispanic White	High School Grad/GED or Equivalent	Widowed	5	33862.69564	Yes	26.87	15	20	5.5	43.14494266	former	former	no	yes	Yes	normal	No	No	NA	NA	NA	1.139	62.538	58.18744099	120.725441	2.275	NA
31298	1	57	NHANES 2005-2006 Public Release	Female	33	Mexican American	Some College or AA degree	Living with partner	2.83	28914.28939	No	26.87	21	16	NA	129.9258696	never	former	no	no	No	osteopenia	No	No	0.936	1.145	1.154	0.841	53.604	57.8441771	111.4481771	2.35	32602.5
31299	1	49	NHANES 2005-2006 Public Release	Male	9	Other Race - Including Multi-Racial	NA	NA	2.08	11291.28954	Yes	19.28	NA	NA	NA	NA	NA	NA	no	no	NA	osteoporosis	NA	NA	0.657	0.932	0.92	0.673	NA	36.55116663	36.55116663	NA	NA
31300	2	45	NHANES 2005-2006 Public Release	Female	18	Mexican American	NA	Never married	0.85	4046.647464	No	20.99	13	22	5.1	76.85582378	NA	NA	no	no	NA	osteopenia	NA	NA	0.937	1.097	1.098	0.821	69.983	45.3547614	115.3377614	2.45	14040
31301	1	57	NHANES 2005-2006 Public Release	Male	66	Mexican American	9-11th Grade (Includes 12th grade with no diploma)	Separated	2.07	7101.447409	Yes	33.05	33	25	4.8	81.82575952	never	former	no	yes	No	normal	No	No	1.165	1.307	1.342	0.89	65.516	62.65330981	128.1693098	2.325	17115
31302	1	46	NHANES 2005-2006 Public Release	Female	24	Non-Hispanic White	Some College or AA degree	Married	2.4	6926.280887	Yes	30	21	22	5.3	130.1063481	former	moderate	NA	no	No	NA	No	No	NA	NA	NA	NA	47.648	64.19371449	111.8417145	2.275	14160
31303	2	49	NHANES 2005-2006 Public Release	Female	33	Other Hispanic	Less Than 9th Grade	Married	1.71	47495.45177	No	30.78	18	20	4.9	115.9431809	never	never	no	no	No	osteoporosis	No	No	0.793	0.973	0.973	0.784	68.494	66.4156352	134.9096352	2.325	810
31304	2	57	NHANES 2005-2006 Public Release	Male	53	Mexican American	Less Than 9th Grade	Separated	NA	19361.65138	No	31.15	58	67	5.9	103.8034398	now	mild	DM	yes	No	osteopenia	No	No	0.956	1.253	1.284	0.833	56.582	59.04345851	115.6254585	2.325	NA
31305	2	55	NHANES 2005-2006 Public Release	Male	17	Mexican American	NA	Never married	2.78	5311.171954	No	25.22	25	26	5.3	127.2335213	NA	NA	no	no	NA	normal	NA	NA	1.067	1.341	1.375	0.957	67.005	47.79641329	114.8014133	2.425	NA
31306	2	45	NHANES 2005-2006 Public Release	Male	0	Non-Hispanic Black	NA	NA	3.21	3872.018188	Yes	NA	NA	NA	NA	NA	NA	NA	NA	no	NA	NA	NA	NA	NA	NA	NA	NA	NA	NA	NA	NA	NA
31307	2	49	NHANES 2005-2006 Public Release	Female	77	Non-Hispanic White	High School Grad/GED or Equivalent	Married	4.17	53574.87861	Yes	27.55	19	30	6.1	64.98475918	never	NA	DM	yes	No	NA	No	No	NA	NA	NA	NA	61.049	59.31499465	120.3639946	2.375	2730
31308	1	51	NHANES 2005-2006 Public Release	Male	59	Non-Hispanic Black	Some College or AA degree	Widowed	3.66	32380.32423	Yes	27.81	24	24	5.6	115.0471138	now	heavy	no	yes	No	normal	No	No	1.194	1.419	1.382	0.871	67.005	52.70993565	119.7149357	2.425	8512.5
31309	1	48	NHANES 2005-2006 Public Release	Male	60	Mexican American	Less Than 9th Grade	Married	0.75	10976.22813	No	31.98	19	19	5	94.06308799	former	heavy	no	yes	No	osteopenia	No	No	0.909	1.317	1.293	0.941	61.049	60.61944184	121.6684418	2.35	NA
31310	2	51	NHANES 2005-2006 Public Release	Female	15	Non-Hispanic White	NA	Never married	5	35343.63612	Yes	20.28	NA	NA	NA	NA	NA	NA	no	no	NA	osteopenia	NA	NA	0.915	1.071	1.06	0.777	NA	43.41699132	43.41699132	NA	14400
31311	2	44	NHANES 2005-2006 Public Release	Male	71	Non-Hispanic White	High School Grad/GED or Equivalent	Married	1.52	39086.24089	Yes	23.77	NA	NA	NA	NA	former	former	DM	no	No	normal	No	No	NA	NA	NA	0.832	NA	45.04661379	45.04661379	NA	NA
31312	1	55	NHANES 2005-2006 Public Release	Male	10	Mexican American	NA	NA	1.39	7903.190131	Yes	17.47	NA	NA	NA	NA	NA	NA	no	no	NA	osteoporosis	NA	NA	0.729	0.888	0.893	0.676	NA	33.12266935	33.12266935	NA	NA
31313	1	54	NHANES 2005-2006 Public Release	Female	12	Non-Hispanic Black	NA	NA	0.03	6366.59368	Yes	17.28	16	29	5.1	163.1748044	NA	NA	no	no	NA	NA	NA	NA	1.055	0.913	0.945	NA	61.049	38.14272401	99.19172401	2.425	NA
31314	1	55	NHANES 2005-2006 Public Release	Male	28	Mexican American	Some College or AA degree	Living with partner	5	19913.00898	Yes	27.19	38	29	5.3	117.7723335	never	former	no	no	No	normal	No	No	1.349	1.594	1.564	1.372	71.472	51.53612203	123.008122	2.375	33525
31315	2	55	NHANES 2005-2006 Public Release	Male	3	Mexican American	NA	NA	0.7	10065.37609	Yes	14.41	NA	NA	NA	NA	NA	NA	no	no	NA	NA	NA	NA	NA	NA	NA	NA	NA	27.30597805	27.30597805	NA	NA
31316	1	51	NHANES 2005-2006 Public Release	Female	10	Non-Hispanic Black	NA	NA	3.48	7684.880344	Yes	27.93	NA	NA	NA	NA	NA	NA	no	no	NA	osteoporosis	NA	NA	0.701	1.057	1.073	0.845	NA	60.86877191	60.86877191	NA	NA
31317	1	49	NHANES 2005-2006 Public Release	Male	24	Non-Hispanic Black	Some College or AA degree	Never married	0.21	31256.38339	Yes	32.63	27	43	4.3	101.5796036	never	mild	no	no	No	normal	No	Yes	1.266	1.785	1.683	1.377	62.538	61.85014514	124.3881451	2.375	15570
31318	1	49	NHANES 2005-2006 Public Release	Male	7	Non-Hispanic Black	NA	NA	1.01	8645.156619	Yes	16.87	NA	NA	NA	NA	NA	NA	no	no	NA	NA	NA	NA	NA	NA	NA	NA	NA	31.96782733	31.96782733	NA	NA
31319	1	56	NHANES 2005-2006 Public Release	Male	8	Non-Hispanic Black	NA	NA	1.9	11136.79349	Yes	19.18	NA	NA	NA	NA	NA	NA	no	no	NA	osteoporosis	NA	NA	0.677	0.849	0.911	0.711	NA	36.34719981	36.34719981	NA	NA
31320	2	45	NHANES 2005-2006 Public Release	Male	13	Non-Hispanic Black	NA	NA	1.2	4986.442871	No	26.98	22	28	5.4	158.9316153	NA	NA	no	no	NA	normal	NA	NA	0.971	1.285	1.243	1.125	62.538	51.13269998	113.6707	2.325	11370
31321	1	54	NHANES 2005-2006 Public Release	Female	25	Mexican American	Some College or AA degree	Married	2.03	19062.8846	Yes	19.64	14	20	5.1	137.43636	never	never	NA	no	No	NA	No	No	NA	NA	NA	NA	50.626	42.18439216	92.81039216	2.25	NA
31322	1	55	NHANES 2005-2006 Public Release	Male	4	Mexican American	NA	NA	1.37	7220.077087	Yes	16.72	NA	NA	NA	NA	NA	NA	no	no	NA	NA	NA	NA	NA	NA	NA	NA	NA	31.68499354	31.68499354	NA	NA
31323	1	54	NHANES 2005-2006 Public Release	Male	83	Non-Hispanic White	Less Than 9th Grade	Widowed	NA	22721.65171	Yes	25.6	18	26	6	40.83020549	former	former	no	yes	Yes	osteopenia	No	No	NA	NA	NA	0.723	59.56	48.52646368	108.0864637	2.325	1490
31324	1	47	NHANES 2005-2006 Public Release	Female	47	Non-Hispanic Black	Some College or AA degree	Married	3.9	29888.84294	Yes	29.94	59	35	5.6	92.48677906	never	never	no	yes	No	normal	No	No	1.057	1.239	1.245	0.895	58.071	64.22420063	122.2952006	2.4	3840
31325	2	44	NHANES 2005-2006 Public Release	Male	27	Non-Hispanic White	9-11th Grade (Includes 12th grade with no diploma)	Living with partner	1.63	80078.87176	No	42.65	26	21	5.1	107.6141436	never	moderate	no	no	No	NA	No	No	1.057	1.463	1.427	NA	62.538	80.84703753	143.3850375	2.4	NA
31326	2	49	NHANES 2005-2006 Public Release	Female	3	Mexican American	NA	NA	0.48	6658.804542	Yes	15.19	NA	NA	NA	NA	NA	NA	no	no	NA	NA	NA	NA	NA	NA	NA	NA	NA	35.65560828	35.65560828	NA	NA
31327	2	52	NHANES 2005-2006 Public Release	Male	1	Other Race - Including Multi-Racial	NA	NA	3.73	5394.512726	Yes	NA	NA	NA	NA	NA	NA	NA	no	no	NA	NA	NA	NA	NA	NA	NA	NA	NA	NA	NA	NA	NA
31328	2	58	NHANES 2005-2006 Public Release	Male	7	Mexican American	NA	NA	NA	7040.534848	No	16.51	NA	NA	NA	NA	NA	NA	no	no	NA	NA	NA	NA	NA	NA	NA	NA	NA	31.3009424	31.3009424	NA	NA
31329	1	45	NHANES 2005-2006 Public Release	Male	10	Non-Hispanic White	NA	NA	5	46306.05835	Yes	19.37	NA	NA	NA	NA	NA	NA	no	no	NA	osteoporosis	NA	NA	0.752	1.038	1.009	0.813	NA	36.71596488	36.71596488	NA	NA
31330	2	56	NHANES 2005-2006 Public Release	Male	19	Mexican American	NA	Never married	0.68	2985.374216	Yes	36.69	116	50	5.4	125.4584864	NA	NA	no	no	NA	osteopenia	NA	NA	0.803	1.092	1.091	0.771	71.472	69.54270775	141.0147078	2.4	NA
31331	2	50	NHANES 2005-2006 Public Release	Male	16	Non-Hispanic Black	NA	Never married	1.69	6694.018114	Yes	19.64	NA	NA	NA	NA	NA	NA	no	no	NA	NA	NA	NA	0.988	1.337	1.283	NA	NA	37.22266247	37.22266247	NA	50550
31332	1	51	NHANES 2005-2006 Public Release	Male	68	Non-Hispanic Black	9-11th Grade (Includes 12th grade with no diploma)	Married	2.49	7775.480849	Yes	20.93	26	24	5.6	102.7973009	former	mild	no	no	No	osteopenia	No	No	0.946	1.177	1.17	0.699	64.027	39.67590228	103.7029023	2.4	NA
31333	1	56	NHANES 2005-2006 Public Release	Female	29	Mexican American	Some College or AA degree	Never married	3.12	21509.38553	No	40.85	18	16	5	125.6159333	never	heavy	no	no	No	normal	No	No	1.212	1.171	1.178	0.935	59.56	88.14740525	147.7074052	2.25	6800
31334	1	56	NHANES 2005-2006 Public Release	Female	55	Non-Hispanic Black	College Graduate or above	Never married	0.31	34121.65595	No	43	20	24	5.4	101.0959112	never	former	no	yes	No	NA	No	No	0.997	1.119	1.14	NA	59.56	92.83674259	152.3967426	2.4	4275
31335	2	52	NHANES 2005-2006 Public Release	Male	0	Other Race - Including Multi-Racial	NA	NA	4.82	4722.308104	Yes	NA	NA	NA	NA	NA	NA	NA	NA	no	NA	NA	NA	NA	NA	NA	NA	NA	NA	NA	NA	NA	NA
31336	1	46	NHANES 2005-2006 Public Release	Female	23	Non-Hispanic White	High School Grad/GED or Equivalent	Living with partner	1.51	61684.89164	Yes	31.05	19	19	5.3	124.3806225	former	heavy	no	no	No	normal	Yes	Yes	1.32	1.382	1.399	1.002	62.538	66.74914462	129.2871446	2.325	2400
31337	2	44	NHANES 2005-2006 Public Release	Male	54	Non-Hispanic White	Some College or AA degree	Married	5	80151.79799	Yes	36.3	32	25	6	89.02235178	former	mild	DM	yes	No	normal	No	No	0.992	1.303	1.28	0.892	62.538	68.80016604	131.338166	2.25	3900
31338	2	56	NHANES 2005-2006 Public Release	Female	2	Mexican American	NA	NA	0.56	3642.471019	Yes	NA	NA	NA	NA	NA	NA	NA	no	no	NA	NA	NA	NA	NA	NA	NA	NA	NA	NA	NA	NA	NA
31339	2	54	NHANES 2005-2006 Public Release	Female	85	Other Race - Including Multi-Racial	9-11th Grade (Includes 12th grade with no diploma)	Widowed	4.46	29662.46705	Yes	24.69	16	25	5.8	48.00388992	never	never	IGT	no	No	osteopenia	No	No	NA	NA	NA	0.616	61.049	53.50827552	114.5572755	2.2	NA
31340	2	48	NHANES 2005-2006 Public Release	Male	0	Non-Hispanic White	NA	NA	4.25	19767.62376	Yes	NA	NA	NA	NA	NA	NA	NA	NA	no	NA	NA	NA	NA	NA	NA	NA	NA	NA	NA	NA	NA	NA
31341	1	47	NHANES 2005-2006 Public Release	Female	16	Non-Hispanic Black	NA	Never married	2.33	7161.463706	Yes	20.71	12	22	5.4	150.6099217	NA	NA	no	no	NA	NA	NA	NA	0.937	1.066	1.112	NA	71.472	44.75440341	116.2264034	2.425	7680
31342	2	58	NHANES 2005-2006 Public Release	Male	11	Non-Hispanic Black	NA	NA	4.04	10217.56936	Yes	18.22	NA	NA	NA	NA	NA	NA	no	no	NA	osteoporosis	NA	NA	0.796	0.943	0.937	0.763	NA	34.53339988	34.53339988	NA	NA
31343	2	52	NHANES 2005-2006 Public Release	Female	61	Non-Hispanic White	Some College or AA degree	Widowed	5	52901.78689	Yes	35.11	21	27	9.5	84.07821558	never	mild	DM	yes	No	NA	No	No	0.92	1.203	1.122	NA	56.582	75.61098466	132.1929847	2.375	NA
31344	2	52	NHANES 2005-2006 Public Release	Female	55	Non-Hispanic White	College Graduate or above	Married	5	75992.48831	Yes	32.18	30	28	5.3	66.62481677	never	mild	no	yes	Yes	normal	No	No	1.034	1.253	1.273	0.78	64.027	69.04267044	133.0696704	2.3	1665
31345	1	46	NHANES 2005-2006 Public Release	Female	67	Non-Hispanic White	9-11th Grade (Includes 12th grade with no diploma)	Married	2.5	74588.85874	Yes	26.15	17	24	4.9	48.96022706	now	mild	no	yes	No	osteopenia	No	No	1.169	1.076	1.099	0.646	64.027	56.20645867	120.2334587	2.375	NA
31346	2	44	NHANES 2005-2006 Public Release	Male	7	Non-Hispanic White	NA	NA	1.16	32003.8696	Yes	21.7	NA	NA	NA	NA	NA	NA	no	no	NA	NA	NA	NA	NA	NA	NA	NA	NA	41.12378182	41.12378182	NA	NA
31347	1	46	NHANES 2005-2006 Public Release	Female	16	Non-Hispanic White	NA	Never married	3.1	41122.07162	Yes	21.43	17	18	5.1	115.3366422	NA	NA	no	no	NA	normal	NA	NA	0.989	1.166	1.15	0.839	62.538	45.99101791	108.5290179	2.375	7500
31348	1	49	NHANES 2005-2006 Public Release	Male	62	Non-Hispanic Black	9-11th Grade (Includes 12th grade with no diploma)	Married	5	12164.19791	Yes	31.16	22	25	6	86.54151458	now	former	DM	yes	No	normal	No	No	1.005	1.295	1.418	0.889	67.005	59.05879097	126.063791	2.425	NA
31349	2	51	NHANES 2005-2006 Public Release	Female	13	Non-Hispanic Black	NA	NA	3	6848.869667	Yes	20.1	14	20	5	153.8175314	NA	NA	no	no	NA	normal	NA	NA	1.06	1.183	1.209	0.825	65.516	43.48028207	108.9962821	2.5	6875
31350	2	50	NHANES 2005-2006 Public Release	Female	27	Non-Hispanic White	High School Grad/GED or Equivalent	Living with partner	1.9	5825.232793	Yes	25.12	16	22	4.7	146.2503741	now	moderate	NA	no	No	NA	No	No	NA	NA	NA	NA	44.67	53.85316769	98.52316769	2.275	NA
31351	1	51	NHANES 2005-2006 Public Release	Male	6	Non-Hispanic Black	NA	NA	3.48	7078.696635	Yes	17.18	NA	NA	NA	NA	NA	NA	no	no	NA	NA	NA	NA	NA	NA	NA	NA	NA	32.55972666	32.55972666	NA	NA
31352	2	49	NHANES 2005-2006 Public Release	Female	15	Non-Hispanic Black	NA	Never married	NA	5991.994811	Yes	26.25	10	15	5	151.671623	NA	NA	no	no	NA	normal	NA	NA	1.204	1.15	1.209	0.874	64.027	56.99250692	121.0195069	2.425	5040
31353	2	44	NHANES 2005-2006 Public Release	Male	53	Non-Hispanic White	High School Grad/GED or Equivalent	Married	1.49	29577.90931	Yes	22.84	NA	NA	NA	NA	now	NA	no	no	No	NA	No	No	0.77	1.034	1.071	NA	NA	43.28708065	43.28708065	NA	NA
31354	2	44	NHANES 2005-2006 Public Release	Male	9	Non-Hispanic White	NA	NA	4.25	48229.4458	Yes	13.47	NA	NA	NA	NA	NA	NA	no	no	NA	osteoporosis	NA	NA	0.662	0.738	0.726	0.575	NA	25.52353858	25.52353858	NA	NA
31355	2	55	NHANES 2005-2006 Public Release	Male	8	Other Race - Including Multi-Racial	NA	NA	2.99	12291.32551	Yes	NA	NA	NA	NA	NA	NA	NA	no	NA	NA	NA	NA	NA	NA	NA	NA	NA	NA	NA	NA	NA	NA
31356	2	46	NHANES 2005-2006 Public Release	Female	0	Non-Hispanic White	NA	NA	1.37	13720.2342	Yes	NA	NA	NA	NA	NA	NA	NA	NA	NA	NA	NA	NA	NA	NA	NA	NA	NA	NA	NA	NA	NA	NA
31357	1	45	NHANES 2005-2006 Public Release	Female	85	Non-Hispanic White	9-11th Grade (Includes 12th grade with no diploma)	Widowed	4.56	28653.52833	Yes	NA	NA	NA	NA	NA	former	NA	no	yes	Yes	NA	Yes	No	NA	NA	NA	NA	NA	NA	NA	NA	NA
31358	2	51	NHANES 2005-2006 Public Release	Female	62	Non-Hispanic Black	Some College or AA degree	Married	0.72	13659.25539	Yes	30.71	17	21	7.5	96.24503403	never	never	DM	yes	No	normal	No	Yes	1.065	1.195	1.172	0.805	44.67	66.00471551	110.6747155	2.3	NA
31359	2	49	NHANES 2005-2006 Public Release	Female	3	Mexican American	NA	NA	1.2	6981.37054	No	17.47	NA	NA	NA	NA	NA	NA	no	no	NA	NA	NA	NA	NA	NA	NA	NA	NA	41.32327725	41.32327725	NA	NA
31360	1	55	NHANES 2005-2006 Public Release	Female	13	Mexican American	NA	NA	5	5835.358561	Yes	22.55	14	22	5.2	117.7930205	NA	NA	no	no	NA	osteoporosis	NA	NA	0.794	0.992	0.955	0.669	67.005	48.72240149	115.7274015	2.55	810
31361	1	49	NHANES 2005-2006 Public Release	Female	30	Non-Hispanic White	Some College or AA degree	Married	1.19	10501.29283	Yes	27.26	12	16	4.8	124.7366217	never	former	NA	no	No	NA	No	No	NA	NA	NA	NA	43.181	58.5948351	101.7758351	2.25	NA
31362	2	57	NHANES 2005-2006 Public Release	Male	14	Mexican American	NA	Never married	1.28	6329.951301	Yes	30.53	22	21	4.8	136.5183574	NA	NA	no	no	NA	normal	NA	NA	0.986	1.285	1.256	0.987	64.027	57.87409089	121.9010909	2.35	15990
31363	1	48	NHANES 2005-2006 Public Release	Male	28	Non-Hispanic Black	9-11th Grade (Includes 12th grade with no diploma)	Never married	1.86	22475.86645	Yes	NA	16	20	5.4	109.8879427	now	mild	no	no	No	NA	No	No	NA	NA	NA	NA	67.005	NA	67.005	2.575	1800
31364	1	57	NHANES 2005-2006 Public Release	Male	15	Mexican American	NA	Never married	5	7966.75793	No	18.83	19	40	5.2	135.5627289	NA	NA	no	no	NA	osteopenia	NA	NA	0.852	1.158	1.172	0.892	67.005	35.69252825	102.6975282	2.325	6720
31365	2	51	NHANES 2005-2006 Public Release	Male	16	Non-Hispanic Black	NA	Never married	3.21	5281.635224	Yes	21.68	18	21	5.2	155.6173598	NA	NA	no	no	NA	normal	NA	NA	1.158	1.16	1.192	0.818	69.983	41.09304966	111.0760497	2.425	1920
31366	2	58	NHANES 2005-2006 Public Release	Male	0	Mexican American	NA	NA	NA	1365.615775	Yes	NA	NA	NA	NA	NA	NA	NA	NA	no	NA	NA	NA	NA	NA	NA	NA	NA	NA	NA	NA	NA	NA
31367	2	53	NHANES 2005-2006 Public Release	Female	85	Non-Hispanic White	High School Grad/GED or Equivalent	Widowed	2.2	30217.1497	Yes	18.99	19	27	4.8	53.96516167	never	mild	no	yes	No	osteoporosis	Yes	No	NA	NA	NA	0.501	61.049	40.94635383	101.9953538	2.3	NA
31368	1	51	NHANES 2005-2006 Public Release	Female	69	Non-Hispanic White	High School Grad/GED or Equivalent	Widowed	NA	52974.59727	Yes	NA	NA	NA	NA	NA	never	NA	DM	yes	No	NA	No	No	NA	NA	NA	NA	NA	NA	NA	NA	1470
31369	2	52	NHANES 2005-2006 Public Release	Female	0	Non-Hispanic Black	NA	NA	2.5	7915.252786	Yes	NA	NA	NA	NA	NA	NA	NA	NA	no	NA	NA	NA	NA	NA	NA	NA	NA	NA	NA	NA	NA	NA
31370	1	58	NHANES 2005-2006 Public Release	Female	19	Mexican American	NA	Never married	0.9	4071.809413	Yes	31.99	15	13	5.1	134.7572825	NA	NA	no	no	NA	osteopenia	NA	NA	0.909	1.133	1.14	0.991	64.027	68.69801429	132.7250143	2.4	420
31371	2	45	NHANES 2005-2006 Public Release	Male	16	Non-Hispanic Black	NA	Never married	3.73	4126.70168	Yes	16.88	14	22	4.9	155.6173598	NA	NA	no	no	NA	normal	NA	NA	0.992	1.135	1.112	0.881	59.56	32.00172696	91.56172696	2.375	12600
31372	1	50	NHANES 2005-2006 Public Release	Female	48	Non-Hispanic Black	Some College or AA degree	Living with partner	3.66	32443.06229	No	25.43	13	19	5.4	91.8393716	now	moderate	no	no	No	osteopenia	No	No	0.851	1.007	1.027	0.73	55.093	54.76247286	109.8554729	2.35	2580
31373	1	48	NHANES 2005-2006 Public Release	Male	16	Mexican American	NA	Never married	3.9	5669.625142	Yes	23.73	18	21	4.9	116.2592777	NA	NA	no	no	NA	normal	NA	NA	1.105	1.355	1.351	1.187	71.472	44.9832889	116.4552889	2.475	10080
31374	1	49	NHANES 2005-2006 Public Release	Female	4	Non-Hispanic White	NA	NA	0.23	19483.58168	Yes	14.23	NA	NA	NA	NA	NA	NA	no	no	NA	NA	NA	NA	NA	NA	NA	NA	NA	34.09889243	34.09889243	NA	NA
31375	2	52	NHANES 2005-2006 Public Release	Male	9	Other Hispanic	NA	NA	4.25	42924.34858	No	21.83	NA	NA	NA	NA	NA	NA	no	no	NA	osteoporosis	NA	NA	0.697	0.922	0.984	0.764	NA	41.36965807	41.36965807	NA	NA
31376	1	58	NHANES 2005-2006 Public Release	Male	8	Mexican American	NA	NA	3.5	9944.423459	Yes	20.97	NA	NA	NA	NA	NA	NA	no	no	NA	osteoporosis	NA	NA	0.588	0.812	0.841	0.687	NA	39.74280954	39.74280954	NA	NA
31377	2	46	NHANES 2005-2006 Public Release	Female	4	Non-Hispanic White	NA	NA	0.6	18573.78556	Yes	16.18	NA	NA	NA	NA	NA	NA	no	no	NA	NA	NA	NA	NA	NA	NA	NA	NA	37.70436518	37.70436518	NA	NA
31378	1	58	NHANES 2005-2006 Public Release	Female	19	Mexican American	NA	Never married	2.51	2898.410046	No	27.38	185	128	5.7	112.9314876	NA	NA	IGT	no	NA	osteopenia	NA	NA	1.022	1.152	1.149	0.733	71.472	59.09288567	130.5648857	2.475	7245
31379	1	50	NHANES 2005-2006 Public Release	Female	79	Non-Hispanic Black	9-11th Grade (Includes 12th grade with no diploma)	Widowed	0.75	21390.72977	Yes	34.03	78	86	5.8	85.4113438	never	former	no	yes	No	NA	No	NA	NA	NA	NA	NA	58.071	73.01045274	131.0814527	2.45	560
31380	1	49	NHANES 2005-2006 Public Release	Male	69	Non-Hispanic Black	9-11th Grade (Includes 12th grade with no diploma)	Married	2.02	12164.19791	Yes	20.51	13	25	4.8	82.38899989	now	mild	no	yes	No	osteopenia	No	No	0.823	1.155	1.192	0.785	59.56	38.87781935	98.43781935	2.425	NA
31381	2	44	NHANES 2005-2006 Public Release	Female	34	Other Race - Including Multi-Racial	9-11th Grade (Includes 12th grade with no diploma)	Married	2.41	72642.69195	Yes	21.8	NA	NA	4.9	NA	never	mild	no	no	No	osteopenia	No	No	0.812	0.993	1.048	0.761	NA	47.22962655	47.22962655	NA	NA
31382	2	57	NHANES 2005-2006 Public Release	Male	61	Non-Hispanic Black	Some College or AA degree	Living with partner	5	10341.92845	Yes	25.54	32	26	5.7	107.978421	never	mild	no	yes	No	normal	No	No	1.053	1.393	1.402	0.791	61.049	48.41051338	109.4595134	2.275	2572.5
31383	2	54	NHANES 2005-2006 Public Release	Female	27	Non-Hispanic White	High School Grad/GED or Equivalent	Married	4.22	66674.29713	Yes	28.15	NA	NA	5	NA	now	mild	no	yes	No	normal	No	No	1.079	1.184	1.212	0.899	NA	59.97396583	59.97396583	NA	2047.5
31384	2	44	NHANES 2005-2006 Public Release	Female	11	Non-Hispanic White	NA	NA	1.5	39704.29009	Yes	29.51	NA	NA	NA	NA	NA	NA	no	no	NA	osteopenia	NA	NA	0.888	0.995	1.049	0.757	NA	63.69089119	63.69089119	NA	NA
31385	1	45	NHANES 2005-2006 Public Release	Male	7	Other Race - Including Multi-Racial	NA	NA	4.74	8433.661764	Yes	27.11	NA	NA	NA	NA	NA	NA	no	no	NA	NA	NA	NA	NA	NA	NA	NA	NA	51.39261003	51.39261003	NA	NA
31386	2	50	NHANES 2005-2006 Public Release	Female	45	Non-Hispanic White	9-11th Grade (Includes 12th grade with no diploma)	Married	1.81	40742.21747	No	25.01	27	31	5.3	106.5703012	now	heavy	no	yes	No	osteopenia	No	No	0.858	1.032	1.059	0.664	74.45	53.81375405	128.263754	2.475	NA
31387	1	50	NHANES 2005-2006 Public Release	Female	40	Non-Hispanic Black	High School Grad/GED or Equivalent	Living with partner	0.48	27910.42737	No	19.94	15	21	5.7	134.0392715	now	mild	no	no	No	normal	No	No	1.095	1.259	1.271	0.854	62.538	42.98679505	105.524795	2.55	NA
31388	1	45	NHANES 2005-2006 Public Release	Female	60	Non-Hispanic White	High School Grad/GED or Equivalent	Never married	2.4	63114.70296	Yes	49.01	12	13	6.5	101.0349039	never	former	DM	yes	No	NA	No	No	1.254	1.258	1.22	NA	59.56	105.1362515	164.6962515	2.425	NA
31389	2	52	NHANES 2005-2006 Public Release	Male	10	Non-Hispanic White	NA	NA	4.1	42924.34858	Yes	15.14	NA	NA	NA	NA	NA	NA	no	no	NA	osteoporosis	NA	NA	0.645	0.935	0.928	0.618	NA	28.70534564	28.70534564	NA	NA
31390	1	58	NHANES 2005-2006 Public Release	Female	2	Other Hispanic	NA	NA	4.25	32231.22868	Yes	16.37	NA	NA	NA	NA	NA	NA	no	no	NA	NA	NA	NA	NA	NA	NA	NA	NA	38.86760934	38.86760934	NA	NA
31391	2	50	NHANES 2005-2006 Public Release	Male	49	Non-Hispanic Black	9-11th Grade (Includes 12th grade with no diploma)	Never married	1.02	25524.81409	No	30.6	54	89	5.7	106.5911904	never	heavy	no	yes	No	NA	No	No	0.866	1.422	1.41	NA	53.604	58.00348929	111.6074893	2.275	NA
31392	2	57	NHANES 2005-2006 Public Release	Male	61	Mexican American	High School Grad/GED or Equivalent	Married	1.75	5642.422759	No	NA	NA	NA	NA	NA	now	NA	DM	yes	No	NA	No	No	NA	NA	NA	NA	NA	NA	NA	NA	NA
31393	2	55	NHANES 2005-2006 Public Release	Male	70	Non-Hispanic Black	Less Than 9th Grade	Never married	0.7	15287.95116	Yes	NA	24	19	5	81.81227689	never	NA	DM	yes	No	NA	No	No	NA	NA	NA	NA	65.516	NA	65.516	2.225	NA
31394	2	47	NHANES 2005-2006 Public Release	Female	19	Non-Hispanic Black	NA	Never married	0.51	5917.976884	Yes	39.26	23	23	5.1	147.4692013	NA	NA	NA	yes	NA	NA	NA	NA	NA	NA	NA	NA	56.582	83.96680825	140.5488083	2.3	NA
31395	2	49	NHANES 2005-2006 Public Release	Male	17	Mexican American	NA	Never married	0.43	2985.374216	No	19.09	15	22	5.6	127.2335213	NA	NA	no	no	NA	normal	NA	NA	1.051	1.171	1.206	0.751	69.983	36.18618394	106.1691839	2.45	NA
31396	1	44	NHANES 2005-2006 Public Release	Female	55	Mexican American	Some College or AA degree	Divorced	3.51	15152.43255	Yes	31.44	18	25	5.8	87.69765789	never	moderate	no	no	No	normal	No	No	1.199	1.192	1.134	0.79	58.071	67.53419733	125.6051973	2.35	12900
31397	1	54	NHANES 2005-2006 Public Release	Male	13	Mexican American	NA	NA	1.58	6141.821105	No	17.88	14	23	5.2	118.7353057	NA	NA	no	no	NA	osteoporosis	NA	NA	0.743	1.023	1.029	0.723	61.049	33.89024318	94.93924318	2.35	15030
31398	2	45	NHANES 2005-2006 Public Release	Male	12	Non-Hispanic Black	NA	NA	0.15	4244.595596	Yes	16.77	16	26	5.7	180.6580625	NA	NA	no	no	NA	osteopenia	NA	NA	0.908	0.918	0.952	0.67	67.005	31.79330098	98.79830098	2.55	92700
31399	2	46	NHANES 2005-2006 Public Release	Male	59	Non-Hispanic White	Some College or AA degree	Divorced	3.67	89650.90557	Yes	25.28	18	21	5.7	76.45541576	now	former	no	no	Yes	osteopenia	No	No	1.011	1.233	1.219	0.713	56.582	47.90848492	104.4904849	2.3	7200
31400	1	56	NHANES 2005-2006 Public Release	Female	78	Non-Hispanic White	Some College or AA degree	Widowed	NA	62215.22325	Yes	24.52	14	20	5.4	84.52037075	now	mild	no	yes	Yes	osteopenia	Yes	Yes	NA	NA	NA	0.64	55.093	53.02121039	108.1142104	2.4	NA
31401	2	47	NHANES 2005-2006 Public Release	Male	2	Non-Hispanic White	NA	NA	4	13726.20098	Yes	17.58	NA	NA	NA	NA	NA	NA	no	no	NA	NA	NA	NA	NA	NA	NA	NA	NA	33.32153632	33.32153632	NA	NA
31402	1	49	NHANES 2005-2006 Public Release	Female	11	Non-Hispanic Black	NA	NA	1.01	9385.484023	Yes	26.77	NA	NA	NA	NA	NA	NA	no	no	NA	normal	NA	NA	1.08	1.126	1.168	0.893	NA	58.586393	58.586393	NA	NA
31403	1	48	NHANES 2005-2006 Public Release	Female	21	Non-Hispanic Black	Some College or AA degree	Living with partner	2.79	26429.32197	Yes	29.15	17	18	5.6	128.3686997	never	mild	no	no	No	osteopenia	No	No	0.943	1.067	1.067	0.967	52.115	63.11570979	115.2307098	2.275	15600
31404	1	58	NHANES 2005-2006 Public Release	Male	2	Mexican American	NA	NA	4.13	4638.820951	Yes	15.77	NA	NA	NA	NA	NA	NA	no	no	NA	NA	NA	NA	NA	NA	NA	NA	NA	29.88437394	29.88437394	NA	NA
31405	1	54	NHANES 2005-2006 Public Release	Male	3	Mexican American	NA	NA	0.81	8846.453348	No	16.11	NA	NA	NA	NA	NA	NA	no	no	NA	NA	NA	NA	NA	NA	NA	NA	NA	30.54496324	30.54496324	NA	NA
31406	1	45	NHANES 2005-2006 Public Release	Female	20	Other Hispanic	9-11th Grade (Includes 12th grade with no diploma)	Never married	0.36	5928.19782	Yes	23.63	8	18	5.3	133.8139815	never	never	NA	no	No	NA	No	No	NA	NA	NA	NA	41.692	51.0215645	92.7135645	2.15	NA
31407	1	51	NHANES 2005-2006 Public Release	Female	64	Non-Hispanic Black	College Graduate or above	Married	4.13	12128.37201	Yes	42.85	27	22	9.5	94.90231956	now	mild	DM	yes	No	NA	No	No	1.391	1.35	1.359	NA	56.582	91.61634012	148.1983401	2.55	NA
31408	2	46	NHANES 2005-2006 Public Release	Female	1	Other Race - Including Multi-Racial	NA	NA	1	6085.289634	Yes	NA	NA	NA	NA	NA	NA	NA	no	no	NA	NA	NA	NA	NA	NA	NA	NA	NA	NA	NA	NA	NA
31409	1	50	NHANES 2005-2006 Public Release	Male	7	Non-Hispanic Black	NA	NA	4.42	10588.92585	Yes	15.69	NA	NA	NA	NA	NA	NA	no	no	NA	NA	NA	NA	NA	NA	NA	NA	NA	29.74200851	29.74200851	NA	NA
31410	1	50	NHANES 2005-2006 Public Release	Male	42	Non-Hispanic White	College Graduate or above	Married	3.54	99218.01162	Yes	24.88	15	18	4.8	96.8518858	never	mild	no	no	No	normal	No	No	0.966	1.373	1.325	0.772	69.983	47.15174935	117.1347493	2.375	17640
31411	2	58	NHANES 2005-2006 Public Release	Male	4	Mexican American	NA	NA	3.61	9157.90227	Yes	21.36	NA	NA	NA	NA	NA	NA	no	no	NA	NA	NA	NA	NA	NA	NA	NA	NA	40.48763649	40.48763649	NA	NA
31412	1	49	NHANES 2005-2006 Public Release	Male	2	Mexican American	NA	NA	1.19	5974.624984	Yes	13.95	NA	NA	NA	NA	NA	NA	no	no	NA	NA	NA	NA	NA	NA	NA	NA	NA	26.43866472	26.43866472	NA	NA
31413	2	44	NHANES 2005-2006 Public Release	Male	34	Other Hispanic	High School Grad/GED or Equivalent	Married	1.9	73828.77567	Yes	26.81	20	19	5.3	112.9116545	former	former	no	no	No	osteopenia	No	No	0.932	1.287	1.268	0.977	67.005	50.81862802	117.823628	2.4	NA
31414	2	55	NHANES 2005-2006 Public Release	Male	2	Mexican American	NA	NA	0.63	6539.979441	Yes	17.6	NA	NA	NA	NA	NA	NA	no	no	NA	NA	NA	NA	NA	NA	NA	NA	NA	33.36079705	33.36079705	NA	NA
31415	1	57	NHANES 2005-2006 Public Release	Female	23	Mexican American	Less Than 9th Grade	Married	0.85	27304.29037	No	17	16	20	5.4	124.3806225	never	never	no	no	No	osteopenia	No	No	0.953	0.989	0.957	0.717	69.983	36.85945139	106.8424514	2.45	315
31416	1	46	NHANES 2005-2006 Public Release	Female	52	Non-Hispanic White	College Graduate or above	Married	NA	107145.5864	Yes	30.61	NA	NA	NA	NA	now	NA	no	no	Yes	osteopenia	Yes	No	0.802	1.117	1.098	0.63	NA	66.09467638	66.09467638	NA	7695
31417	1	51	NHANES 2005-2006 Public Release	Female	12	Other Hispanic	NA	NA	0.8	21324.51219	Yes	25.73	30	26	4.9	141.5492279	NA	NA	no	no	NA	osteopenia	NA	NA	0.815	1.04	1.069	0.811	65.516	55.47223844	120.9882384	2.45	2250
31418	2	53	NHANES 2005-2006 Public Release	Female	11	Mexican American	NA	NA	1.07	9500.928796	No	20.82	NA	NA	NA	NA	NA	NA	no	no	NA	osteoporosis	NA	NA	0.715	1.002	1.006	0.723	NA	45.63913294	45.63913294	NA	NA
31419	1	46	NHANES 2005-2006 Public Release	Female	0	Non-Hispanic White	NA	NA	0.8	7857.134014	Yes	NA	NA	NA	NA	NA	NA	NA	NA	no	NA	NA	NA	NA	NA	NA	NA	NA	NA	NA	NA	NA	NA
31420	1	50	NHANES 2005-2006 Public Release	Male	29	Mexican American	Less Than 9th Grade	Never married	1.24	23039.92601	No	27.37	18	24	5.5	122.8654517	never	NA	no	no	No	NA	No	No	1.118	1.139	1.148	NA	65.516	51.87100147	117.3870015	2.375	5070
31421	1	57	NHANES 2005-2006 Public Release	Female	3	Mexican American	NA	NA	0.93	10369.46058	Yes	14.94	NA	NA	NA	NA	NA	NA	no	no	NA	NA	NA	NA	NA	NA	NA	NA	NA	34.6904661	34.6904661	NA	NA
31422	2	53	NHANES 2005-2006 Public Release	Female	4	Non-Hispanic Black	NA	NA	5	9933.074996	Yes	15.38	NA	NA	NA	NA	NA	NA	no	no	NA	NA	NA	NA	NA	NA	NA	NA	NA	36.04806226	36.04806226	NA	NA
31423	2	55	NHANES 2005-2006 Public Release	Male	12	Mexican American	NA	NA	0.84	7648.479396	Yes	20.65	14	22	4.8	156.2747658	NA	NA	no	no	NA	osteoporosis	NA	NA	0.688	0.937	0.943	0.701	67.005	39.13810603	106.143106	2.45	16920
31424	1	45	NHANES 2005-2006 Public Release	Female	3	Non-Hispanic Black	NA	NA	0.21	8563.983877	Yes	16.96	NA	NA	NA	NA	NA	NA	no	no	NA	NA	NA	NA	NA	NA	NA	NA	NA	40.34861774	40.34861774	NA	NA
31425	2	46	NHANES 2005-2006 Public Release	Female	63	Non-Hispanic White	Some College or AA degree	Married	4.73	70166.29739	Yes	28.96	20	15	5.5	62.98396768	never	mild	no	no	No	normal	No	No	1.108	1.204	1.219	0.827	61.049	62.26337317	123.3123732	2.35	630
31426	2	54	NHANES 2005-2006 Public Release	Female	16	Other Race - Including Multi-Racial	NA	Never married	1.28	35425.93755	Yes	16.17	11	18	5.1	137.6272712	NA	NA	no	no	NA	osteoporosis	NA	NA	0.87	0.924	0.93	0.555	64.027	35.36101758	99.38801758	2.35	3503
31427	2	45	NHANES 2005-2006 Public Release	Female	16	Non-Hispanic Black	NA	Never married	0.32	3928.7192	Yes	23.34	12	24	5.5	150.6099217	NA	NA	no	no	NA	normal	NA	NA	1.04	1.001	1.025	0.799	67.005	50.3426424	117.3476424	2.55	1950
31428	1	57	NHANES 2005-2006 Public Release	Male	14	Mexican American	NA	Never married	0.51	5098.986264	Yes	20.56	15	23	5.9	154.0945765	NA	NA	no	no	NA	osteoporosis	NA	NA	0.798	0.897	0.83	0.809	62.538	38.97682625	101.5148263	2.4	NA
31429	2	51	NHANES 2005-2006 Public Release	Male	40	Non-Hispanic Black	9-11th Grade (Includes 12th grade with no diploma)	Married	2.61	23310.38719	Yes	27.01	19	27	5.1	82.30176517	never	heavy	no	no	No	normal	No	No	1.324	1.674	1.62	1.16	64.027	51.18838394	115.2153839	2.35	3480
31430	1	54	NHANES 2005-2006 Public Release	Female	19	Non-Hispanic White	NA	Never married	0.05	39956.68521	Yes	23.65	16	23	4.9	112.9314876	NA	NA	no	no	NA	normal	NA	NA	1.239	1.314	1.325	0.969	62.538	51.13841455	113.6764145	2.25	2745
31431	2	57	NHANES 2005-2006 Public Release	Female	20	Mexican American	9-11th Grade (Includes 12th grade with no diploma)	Never married	NA	1547.159611	No	24.32	NA	NA	NA	NA	never	former	NA	no	No	NA	No	No	NA	NA	NA	NA	NA	52.52652069	52.52652069	NA	NA
31432	1	46	NHANES 2005-2006 Public Release	Female	45	Non-Hispanic White	College Graduate or above	Married	5	106827.4882	Yes	26.84	26	25	5.2	94.07961035	never	moderate	no	yes	No	normal	No	No	1.122	1.226	1.191	0.915	62.538	57.69941357	120.2374136	2.325	17205
31433	2	54	NHANES 2005-2006 Public Release	Female	4	Mexican American	NA	NA	2.75	8092.959905	Yes	16.76	NA	NA	NA	NA	NA	NA	no	no	NA	NA	NA	NA	NA	NA	NA	NA	NA	39.43067122	39.43067122	NA	NA
31434	1	50	NHANES 2005-2006 Public Release	Male	57	Non-Hispanic White	Less Than 9th Grade	Married	1.18	34454.94382	No	26.91	16	24	NA	96.06639345	now	former	DM	yes	Yes	osteoporosis	No	No	0.715	1.15	1.145	0.789	61.049	51.00284662	112.0518466	2.325	NA
31435	2	54	NHANES 2005-2006 Public Release	Male	38	Non-Hispanic Black	High School Grad/GED or Equivalent	Married	2	24338.12235	Yes	28.11	43	31	5.8	115.154146	never	never	no	no	No	normal	No	No	1.16	1.392	1.412	1.113	68.494	53.27843922	121.7724392	2.375	NA
31436	2	48	NHANES 2005-2006 Public Release	Female	0	Non-Hispanic White	NA	NA	5	20299.55976	Yes	NA	NA	NA	NA	NA	NA	NA	NA	no	NA	NA	NA	NA	NA	NA	NA	NA	NA	NA	NA	NA	NA
31437	2	50	NHANES 2005-2006 Public Release	Female	59	Other Race - Including Multi-Racial	Some College or AA degree	Married	1.39	39024.12001	No	26.24	18	19	5.3	101.7471338	now	heavy	no	no	No	osteopenia	No	No	0.864	0.968	0.995	0.713	67.005	56.86872077	123.8737208	2.325	NA
31438	2	47	NHANES 2005-2006 Public Release	Female	5	Non-Hispanic White	NA	NA	1.33	16541.24802	Yes	16.14	NA	NA	NA	NA	NA	NA	no	no	NA	NA	NA	NA	NA	NA	NA	NA	NA	37.35774074	37.35774074	NA	NA
31439	1	47	NHANES 2005-2006 Public Release	Female	31	Non-Hispanic White	College Graduate or above	Married	3.11	8530.55657	Yes	38.24	13	17	5.2	123.8634654	never	mild	NA	yes	No	NA	No	No	NA	NA	NA	NA	44.67	82.5341047	127.2041047	2.15	1732.5
31440	1	58	NHANES 2005-2006 Public Release	Male	30	Mexican American	Some College or AA degree	Never married	5	21329.36113	No	29.62	22	21	5.1	116.1292917	former	mild	no	no	No	normal	No	No	1.041	1.64	1.503	1.004	65.516	56.13541438	121.6514144	2.425	NA
31441	2	51	NHANES 2005-2006 Public Release	Male	62	Non-Hispanic Black	Some College or AA degree	Divorced	4.24	8756.927856	Yes	33.74	30	25	8.8	70.51680335	never	mild	DM	yes	No	NA	No	No	1.293	1.409	1.435	NA	56.582	63.95850768	120.5405077	2.425	5160
31442	2	55	NHANES 2005-2006 Public Release	Male	67	Mexican American	Some College or AA degree	Married	1.8	15623.1843	Yes	29.37	12	19	11.3	89.54966624	former	former	DM	no	No	osteopenia	No	No	0.928	1.173	1.167	0.79	58.071	55.66975296	113.740753	2.325	NA
31443	1	53	NHANES 2005-2006 Public Release	Female	19	Mexican American	NA	Never married	1.78	4703.878704	Yes	33.77	61	48	5	134.7572825	NA	NA	no	no	NA	normal	NA	NA	1.102	1.132	1.181	0.93	59.56	73.05983221	132.6198322	2.375	4290
31444	2	53	NHANES 2005-2006 Public Release	Male	38	Non-Hispanic White	Less Than 9th Grade	Married	4	92457.95799	Yes	NA	NA	NA	NA	NA	former	NA	no	no	No	NA	No	No	NA	NA	NA	NA	NA	NA	NA	NA	2400
31445	1	53	NHANES 2005-2006 Public Release	Male	3	Mexican American	NA	NA	0.71	7958.905093	No	15.69	NA	NA	NA	NA	NA	NA	no	no	NA	NA	NA	NA	NA	NA	NA	NA	NA	29.7491273	29.7491273	NA	NA
31446	2	46	NHANES 2005-2006 Public Release	Female	18	Non-Hispanic White	NA	Never married	1.71	19709.43587	Yes	32.23	13	15	5.1	128.8268784	NA	NA	NA	no	NA	NA	NA	NA	NA	NA	NA	NA	56.582	69.54162603	126.123626	2.35	26210
31447	2	44	NHANES 2005-2006 Public Release	Male	85	Non-Hispanic White	High School Grad/GED or Equivalent	Widowed	0.71	9866.367972	Yes	26.48	20	26	5.4	71.60210112	never	never	IFG	yes	Yes	osteopenia	No	No	NA	NA	NA	0.702	67.005	50.19028561	117.1952856	2.45	NA
31448	2	49	NHANES 2005-2006 Public Release	Female	2	Mexican American	NA	NA	1.71	4802.986833	Yes	16.74	NA	NA	NA	NA	NA	NA	no	no	NA	NA	NA	NA	NA	NA	NA	NA	NA	39.93147975	39.93147975	NA	NA
31449	2	52	NHANES 2005-2006 Public Release	Female	37	Non-Hispanic White	Some College or AA degree	Never married	5	72256.71279	Yes	NA	NA	NA	NA	NA	now	NA	no	no	No	NA	No	No	NA	NA	NA	NA	NA	NA	NA	NA	17970
31450	1	47	NHANES 2005-2006 Public Release	Male	1	Non-Hispanic White	NA	NA	2.58	12752.16223	Yes	NA	NA	NA	NA	NA	NA	NA	no	no	NA	NA	NA	NA	NA	NA	NA	NA	NA	NA	NA	NA	NA
31451	2	54	NHANES 2005-2006 Public Release	Female	17	Mexican American	NA	Never married	0.52	4530.811619	Yes	39.15	13	17	5.1	129.7350236	NA	NA	no	no	NA	osteopenia	NA	NA	0.956	1.182	1.218	1.019	67.005	84.16686039	151.1718604	2.375	3105
31452	1	55	NHANES 2005-2006 Public Release	Female	54	Non-Hispanic Black	College Graduate or above	Living with partner	3.2	28039.9768	No	28.46	24	34	6	115.3254148	now	mild	IFG	no	No	NA	No	No	0.885	1.127	1.084	NA	58.071	61.06002109	119.1310211	2.4	NA
31453	2	53	NHANES 2005-2006 Public Release	Female	15	Other Race - Including Multi-Racial	NA	Never married	3.63	9372.590582	Yes	22.66	12	19	4.5	116.14969	NA	NA	no	no	NA	normal	NA	NA	1.226	1.213	1.288	0.983	67.005	49.06456423	116.0695642	2.375	59055
31454	2	49	NHANES 2005-2006 Public Release	Male	75	Other Hispanic	Less Than 9th Grade	Married	0.43	16026.56593	Yes	25.19	19	24	7.6	61.41149859	former	former	DM	yes	No	osteopenia	No	No	NA	NA	NA	0.59	62.538	47.73976257	110.2777626	2.35	180
31455	2	53	NHANES 2005-2006 Public Release	Male	33	Non-Hispanic Black	Some College or AA degree	Married	3.75	30077.49914	Yes	NA	NA	NA	NA	NA	never	NA	no	no	No	NA	No	No	NA	NA	NA	NA	NA	NA	NA	NA	NA
31456	2	52	NHANES 2005-2006 Public Release	Female	11	Non-Hispanic White	NA	NA	5	31952.348	Yes	15.43	NA	NA	NA	NA	NA	NA	no	no	NA	osteopenia	NA	NA	0.892	0.936	0.958	0.702	NA	33.55865802	33.55865802	NA	NA
31457	1	57	NHANES 2005-2006 Public Release	Female	61	Mexican American	High School Grad/GED or Equivalent	Widowed	4.7	17069.94045	Yes	22.44	26	27	5.3	72.71492122	never	former	no	no	No	osteopenia	No	Yes	1.062	1.063	1.045	0.71	56.582	48.19252889	104.7745289	2.275	NA
31458	1	55	NHANES 2005-2006 Public Release	Male	13	Mexican American	NA	NA	3.76	3954.570833	Yes	29.69	72	37	5.1	145.4151433	NA	NA	no	no	NA	osteopenia	NA	NA	0.951	1.206	1.253	1.097	61.049	56.28398828	117.3329883	2.55	3865
31459	2	50	NHANES 2005-2006 Public Release	Male	3	Non-Hispanic White	NA	NA	4.5	43130.60517	Yes	19.16	NA	NA	NA	NA	NA	NA	no	no	NA	NA	NA	NA	NA	NA	NA	NA	NA	36.31125599	36.31125599	NA	NA
31460	2	51	NHANES 2005-2006 Public Release	Male	37	Non-Hispanic Black	Some College or AA degree	Divorced	1.24	30467.84218	Yes	34.68	22	22	6.1	115.9659074	never	moderate	no	yes	No	normal	No	No	1.045	1.452	1.433	1.166	56.582	65.73090636	122.3129064	2.375	8100
31461	2	51	NHANES 2005-2006 Public Release	Male	0	Non-Hispanic Black	NA	NA	1.07	4955.673861	No	NA	NA	NA	NA	NA	NA	NA	NA	no	NA	NA	NA	NA	NA	NA	NA	NA	NA	NA	NA	NA	NA
31462	1	56	NHANES 2005-2006 Public Release	Male	4	Non-Hispanic Black	NA	NA	0.83	11703.0068	Yes	16.34	NA	NA	NA	NA	NA	NA	no	no	NA	NA	NA	NA	NA	NA	NA	NA	NA	30.972736	30.972736	NA	NA
31463	2	50	NHANES 2005-2006 Public Release	Male	48	Non-Hispanic Black	High School Grad/GED or Equivalent	Divorced	3.98	25524.81409	No	28.5	NA	NA	NA	NA	now	mild	no	yes	No	normal	No	No	1.017	1.278	1.269	0.801	NA	54.02845675	54.02845675	NA	210
31464	1	44	NHANES 2005-2006 Public Release	Male	64	Non-Hispanic White	College Graduate or above	Married	5	51549.56345	Yes	28.41	37	26	6.9	96.08453193	now	mild	DM	yes	No	normal	No	No	1.128	1.288	1.289	0.821	58.071	53.84601051	111.9170105	2.275	NA
31465	2	54	NHANES 2005-2006 Public Release	Male	7	Non-Hispanic White	NA	NA	4.16	53715.87186	Yes	17.06	NA	NA	NA	NA	NA	NA	no	no	NA	NA	NA	NA	NA	NA	NA	NA	NA	32.33545889	32.33545889	NA	NA
31466	1	49	NHANES 2005-2006 Public Release	Male	19	Non-Hispanic Black	NA	Never married	0.62	7162.985905	Yes	22.52	11	16	5.1	131.5963542	NA	NA	no	no	NA	normal	NA	NA	1.104	1.179	1.186	0.856	69.983	42.68084428	112.6638443	2.5	NA
31467	2	54	NHANES 2005-2006 Public Release	Male	0	Other Race - Including Multi-Racial	NA	NA	2.4	5909.533992	Yes	NA	NA	NA	NA	NA	NA	NA	NA	no	NA	NA	NA	NA	NA	NA	NA	NA	NA	NA	NA	NA	NA
31468	1	48	NHANES 2005-2006 Public Release	Male	55	Non-Hispanic White	9-11th Grade (Includes 12th grade with no diploma)	Divorced	1.45	89650.90557	No	31.53	95	46	6.2	97.42557768	now	mild	no	yes	No	normal	No	No	1.237	1.357	1.335	1.046	67.005	59.77144286	126.7764429	2.45	5220
31469	2	52	NHANES 2005-2006 Public Release	Female	74	Non-Hispanic White	College Graduate or above	Married	5	42824.02906	Yes	24.54	19	25	4.9	76.74033953	former	mild	no	no	No	osteopenia	Yes	No	NA	NA	NA	0.667	62.538	52.71277701	115.250777	2.325	3412.5
31470	1	57	NHANES 2005-2006 Public Release	Female	26	Mexican American	High School Grad/GED or Equivalent	Married	0.68	21843.4323	Yes	32.49	14	15	5.2	136.4743055	never	never	no	no	No	osteopenia	No	No	0.853	0.97	0.99	0.826	59.56	71.03404415	130.5940441	2.375	12780
31471	1	52	NHANES 2005-2006 Public Release	Female	49	Non-Hispanic Black	9-11th Grade (Includes 12th grade with no diploma)	Married	3.27	27793.82772	Yes	18.4	24	28	5.3	119.4479726	now	heavy	DM	yes	No	osteopenia	No	No	0.836	1.096	1.084	0.722	67.005	39.76095979	106.7659598	2.425	27360
31472	1	46	NHANES 2005-2006 Public Release	Male	76	Non-Hispanic White	Some College or AA degree	Married	1.43	46474.07114	Yes	32.3	16	19	6.1	37.1442064	former	never	no	no	No	osteopenia	No	No	NA	NA	NA	0.649	55.093	61.21995446	116.3129545	2.35	NA
31473	1	44	NHANES 2005-2006 Public Release	Female	5	Non-Hispanic Black	NA	NA	NA	7279.467843	Yes	14.25	NA	NA	NA	NA	NA	NA	no	no	NA	NA	NA	NA	NA	NA	NA	NA	NA	32.53763372	32.53763372	NA	NA
31474	1	54	NHANES 2005-2006 Public Release	Female	6	Non-Hispanic White	NA	NA	3.12	45498.66254	Yes	14.84	NA	NA	NA	NA	NA	NA	no	no	NA	NA	NA	NA	NA	NA	NA	NA	NA	33.69730084	33.69730084	NA	NA
31475	1	55	NHANES 2005-2006 Public Release	Male	1	Non-Hispanic White	NA	NA	1.59	26250.53751	Yes	NA	NA	NA	NA	NA	NA	NA	no	no	NA	NA	NA	NA	NA	NA	NA	NA	NA	NA	NA	NA	NA
31476	2	56	NHANES 2005-2006 Public Release	Male	5	Mexican American	NA	NA	2.57	5677.377514	Yes	14.39	NA	NA	NA	NA	NA	NA	no	no	NA	NA	NA	NA	NA	NA	NA	NA	NA	27.2805778	27.2805778	NA	NA
31477	1	50	NHANES 2005-2006 Public Release	Male	35	Mexican American	Less Than 9th Grade	Married	1.56	29431.61543	No	23.84	32	34	5.1	112.1212729	never	NA	no	no	No	NA	No	No	0.775	1.083	1.093	NA	69.983	45.19574374	115.1787437	2.45	NA
31478	1	55	NHANES 2005-2006 Public Release	Female	9	Mexican American	NA	NA	1.39	6985.516912	Yes	15.43	NA	NA	NA	NA	NA	NA	no	no	NA	osteoporosis	NA	NA	0.787	0.791	0.802	0.643	NA	34.0595143	34.0595143	NA	NA
31479	2	57	NHANES 2005-2006 Public Release	Male	0	Mexican American	NA	NA	1	3475.844456	Yes	NA	NA	NA	NA	NA	NA	NA	NA	no	NA	NA	NA	NA	NA	NA	NA	NA	NA	NA	NA	NA	NA
31480	2	56	NHANES 2005-2006 Public Release	Female	17	Mexican American	NA	Never married	1.08	2746.967866	Yes	25.79	17	22	4.9	136.6638803	NA	NA	no	no	NA	osteopenia	NA	NA	0.936	1.039	1.075	0.873	68.494	55.81779282	124.3117928	2.425	10485
31481	2	46	NHANES 2005-2006 Public Release	Female	18	Non-Hispanic White	NA	Never married	2.15	38683.84039	Yes	28.74	NA	NA	NA	NA	NA	NA	no	no	NA	NA	NA	NA	1.178	1.295	1.259	NA	NA	61.341134	61.341134	NA	18510
31482	2	56	NHANES 2005-2006 Public Release	Male	16	Mexican American	NA	Never married	3.92	3183.39262	Yes	23.66	35	39	5.3	116.2592777	NA	NA	no	no	NA	normal	NA	NA	1.124	1.309	1.343	1.105	74.45	44.84510437	119.2951044	2.45	4920
31483	2	47	NHANES 2005-2006 Public Release	Male	50	Non-Hispanic White	Some College or AA degree	Living with partner	5	98473.73276	Yes	32.55	23	21	5.2	66.36408991	never	former	no	no	No	osteoporosis	No	No	0.736	1.036	1.042	0.554	62.538	61.70034475	124.2383447	2.35	NA
31484	2	56	NHANES 2005-2006 Public Release	Male	7	Non-Hispanic Black	NA	NA	0.56	9017.033245	Yes	18.79	NA	NA	NA	NA	NA	NA	no	no	NA	NA	NA	NA	NA	NA	NA	NA	NA	35.61370989	35.61370989	NA	NA
31485	2	46	NHANES 2005-2006 Public Release	Female	15	Non-Hispanic White	NA	Never married	4.22	39066.02951	Yes	20.51	27	22	5.4	131.5705646	NA	NA	no	no	NA	normal	NA	NA	1.1	1.269	1.284	1.036	72.961	44.0194431	116.9804431	2.45	NA
31486	1	54	NHANES 2005-2006 Public Release	Male	50	Non-Hispanic White	9-11th Grade (Includes 12th grade with no diploma)	Married	3.9	87029.44548	Yes	19.73	16	20	5.6	91.55921684	now	mild	no	no	No	normal	No	No	1.007	1.317	1.289	0.819	68.494	37.40591064	105.8999106	2.375	NA
31487	1	56	NHANES 2005-2006 Public Release	Female	37	Non-Hispanic Black	Some College or AA degree	Divorced	1.57	37165.57473	Yes	20.05	30	39	5.3	136.8939684	never	never	no	no	No	normal	No	No	1.205	1.175	1.168	0.937	47.648	42.89748741	90.54548741	2.3	NA
31488	2	46	NHANES 2005-2006 Public Release	Male	38	Non-Hispanic White	Some College or AA degree	Married	1.5	79295.57386	Yes	30.23	32	28	5.6	109.7831696	former	mild	IGT	no	No	normal	No	No	1.063	1.406	1.375	0.947	65.516	57.29466991	122.8106699	2.4	1050
31489	1	56	NHANES 2005-2006 Public Release	Female	7	Mexican American	NA	NA	3.87	8500.627744	Yes	18.96	NA	NA	NA	NA	NA	NA	no	no	NA	NA	NA	NA	NA	NA	NA	NA	NA	42.40504321	42.40504321	NA	NA
31490	2	50	NHANES 2005-2006 Public Release	Male	0	Non-Hispanic White	NA	NA	0.86	6429.80112	Yes	NA	NA	NA	NA	NA	NA	NA	NA	no	NA	NA	NA	NA	NA	NA	NA	NA	NA	NA	NA	NA	NA
31491	2	50	NHANES 2005-2006 Public Release	Female	46	Non-Hispanic Black	Some College or AA degree	Never married	5	26057.45376	Yes	38.73	18	20	5.3	107.693714	never	moderate	no	no	No	osteoporosis	No	No	0.785	1.156	1.123	0.852	55.093	83.08800339	138.1810034	2.375	NA
31492	2	56	NHANES 2005-2006 Public Release	Female	19	Other Hispanic	NA	Never married	NA	13956.43001	Yes	21.68	41	25	5.4	112.9314876	NA	NA	no	no	NA	normal	NA	NA	0.969	1.042	1.104	0.824	65.516	46.54425021	112.0602502	2.45	135
31493	2	51	NHANES 2005-2006 Public Release	Female	2	Mexican American	NA	NA	0.51	4329.717523	Yes	NA	NA	NA	NA	NA	NA	NA	no	no	NA	NA	NA	NA	NA	NA	NA	NA	NA	NA	NA	NA	NA
31494	1	46	NHANES 2005-2006 Public Release	Female	15	Non-Hispanic White	NA	Never married	5	40290.25444	Yes	19.92	12	19	4.7	131.5705646	NA	NA	no	no	NA	osteopenia	NA	NA	0.961	1.067	1.047	0.741	64.027	43.03741545	107.0644155	2.425	15022.5
31495	1	47	NHANES 2005-2006 Public Release	Male	8	Other Race - Including Multi-Racial	NA	NA	2.05	9755.267206	Yes	15.23	NA	NA	NA	NA	NA	NA	no	no	NA	osteoporosis	NA	NA	0.625	0.714	0.709	0.622	NA	28.86370163	28.86370163	NA	NA
31496	2	58	NHANES 2005-2006 Public Release	Female	51	Mexican American	Some College or AA degree	Divorced	NA	14957.63717	Yes	25.04	20	20	5.6	102.1719504	never	mild	no	no	No	normal	No	No	1.048	1.273	1.284	0.87	68.494	53.91142851	122.4054285	2.45	750
31497	1	47	NHANES 2005-2006 Public Release	Female	50	Non-Hispanic White	High School Grad/GED or Equivalent	Divorced	1.88	96707.19957	Yes	23.33	15	21	5.2	69.00646576	now	former	no	yes	No	osteopenia	No	No	1.07	1.043	1.024	0.727	62.538	50.43668673	112.9746867	2.4	NA
31498	2	57	NHANES 2005-2006 Public Release	Female	63	Mexican American	Less Than 9th Grade	Married	1.33	6781.421795	No	22.4	22	24	6.1	93.91234088	never	mild	no	no	No	normal	No	No	1.012	1.005	1.018	0.828	65.516	48.48351523	113.9995152	2.35	2227.5
31499	2	55	NHANES 2005-2006 Public Release	Female	12	Mexican American	NA	NA	2.24	6189.554363	Yes	18.1	15	18	5.1	150.5779617	NA	NA	no	no	NA	NA	NA	NA	0.937	1.038	1.048	NA	68.494	39.34256327	107.8365633	2.475	NA
31500	1	56	NHANES 2005-2006 Public Release	Male	0	Mexican American	NA	NA	1.86	2702.536764	Yes	NA	NA	NA	NA	NA	NA	NA	NA	no	NA	NA	NA	NA	NA	NA	NA	NA	NA	NA	NA	NA	NA
31501	2	44	NHANES 2005-2006 Public Release	Male	34	Non-Hispanic White	Some College or AA degree	Living with partner	0.9	36869.99915	No	29.31	22	21	5.7	91.13328852	now	moderate	no	no	No	NA	No	No	1.322	1.354	1.382	NA	68.494	55.54974005	124.04374	2.45	525
31502	2	46	NHANES 2005-2006 Public Release	Female	38	Non-Hispanic White	High School Grad/GED or Equivalent	Married	1.92	95837.70786	Yes	28.24	NA	NA	NA	NA	never	moderate	no	no	No	normal	No	No	1.115	1.186	1.218	0.892	NA	60.59614912	60.59614912	NA	10110
31503	1	46	NHANES 2005-2006 Public Release	Male	47	Non-Hispanic White	Some College or AA degree	Married	1.49	101272.9033	No	30.41	24	20	5.4	74.7602487	never	mild	no	no	No	normal	No	No	1.105	1.457	1.475	0.908	61.049	57.64506666	118.6940667	2.275	900
31504	2	56	NHANES 2005-2006 Public Release	Male	46	Non-Hispanic White	College Graduate or above	Married	5	67429.86151	Yes	31.19	77	37	5.5	94.16837481	former	mild	IFG	yes	No	normal	No	No	1.05	1.314	1.38	0.915	65.516	59.12263831	124.6386383	2.3	3576
31505	1	46	NHANES 2005-2006 Public Release	Male	15	Other Race - Including Multi-Racial	NA	Never married	3.62	6847.963868	Yes	20.34	26	18	4.8	129.03367	NA	NA	no	no	NA	normal	NA	NA	1.175	1.383	1.39	0.946	68.494	38.54420274	107.0382027	2.4	25560
31506	2	44	NHANES 2005-2006 Public Release	Male	73	Non-Hispanic White	Less Than 9th Grade	Married	1.29	39086.24089	Yes	25.02	16	17	5	62.28037206	former	former	IGT	yes	No	NA	No	No	NA	NA	NA	NA	67.005	47.4155164	114.4205164	2.375	NA
31507	2	53	NHANES 2005-2006 Public Release	Male	14	Mexican American	NA	Never married	1.58	8183.588962	Yes	30.37	21	32	5.5	144.3972373	NA	NA	no	no	NA	normal	NA	NA	1.066	1.385	1.47	1.123	64.027	57.56367575	121.5906758	2.25	37150
31508	1	48	NHANES 2005-2006 Public Release	Male	73	Non-Hispanic White	9-11th Grade (Includes 12th grade with no diploma)	Married	1.47	14622.02826	Yes	18.2	11	16	5.9	90.19796001	now	former	no	no	No	osteopenia	No	No	NA	NA	NA	0.713	50.626	34.50210075	85.12810075	2.25	NA
31509	1	46	NHANES 2005-2006 Public Release	Male	35	Non-Hispanic White	Some College or AA degree	Separated	0.94	43838.92961	Yes	24.39	23	25	5.1	101.7333491	now	heavy	no	yes	No	normal	No	No	1.047	1.252	1.211	0.92	67.005	46.23720267	113.2422027	2.5	1200
31510	2	55	NHANES 2005-2006 Public Release	Male	32	Mexican American	9-11th Grade (Includes 12th grade with no diploma)	Married	1.23	34163.3864	No	31.97	77	43	6.2	120.3032963	never	heavy	DM	yes	No	osteoporosis	No	No	0.748	1.31	1.217	0.846	71.472	60.58954303	132.061543	2.425	105
31511	1	57	NHANES 2005-2006 Public Release	Female	12	Mexican American	NA	NA	3.62	9796.446326	No	17.78	NA	NA	NA	NA	NA	NA	no	no	NA	NA	NA	NA	0.929	0.964	0.955	NA	NA	38.56768709	38.56768709	NA	1440
31512	1	50	NHANES 2005-2006 Public Release	Male	51	Mexican American	Less Than 9th Grade	Married	0.57	20993.11263	No	31.32	36	23	6.3	111.3476558	former	heavy	IGT	yes	No	normal	No	No	1.046	1.375	1.286	0.905	61.049	59.37318919	120.4221892	2.35	NA
31513	2	52	NHANES 2005-2006 Public Release	Male	65	Non-Hispanic Black	High School Grad/GED or Equivalent	Married	2.27	7764.793921	Yes	23.18	26	33	5.6	53.56283858	former	former	no	yes	No	NA	No	No	1.147	1.37	1.465	NA	61.049	43.93518736	104.9841874	2.4	NA
31514	2	56	NHANES 2005-2006 Public Release	Female	17	Mexican American	NA	Living with partner	0.68	2718.052415	Yes	31.95	26	24	4.7	136.6638803	NA	NA	IGT	no	NA	osteopenia	NA	NA	0.872	0.911	0.941	0.719	59.56	69.54222461	129.1022246	2.45	NA
31515	2	58	NHANES 2005-2006 Public Release	Male	16	Mexican American	NA	Never married	0.89	4238.700356	No	28.07	20	26	5.1	134.6137898	NA	NA	no	no	NA	osteopenia	NA	NA	0.914	1.203	1.21	0.916	65.516	53.19671422	118.7127142	2.35	3280
31516	2	51	NHANES 2005-2006 Public Release	Female	14	Non-Hispanic Black	NA	Never married	2.05	5905.035807	Yes	26	11	19	5.5	160.8983527	NA	NA	no	no	NA	normal	NA	NA	1.013	1.075	1.09	0.992	56.582	56.50160894	113.0836089	2.35	NA
31517	1	56	NHANES 2005-2006 Public Release	Female	51	Non-Hispanic White	High School Grad/GED or Equivalent	Divorced	1.09	54151.48814	No	35.17	7	18	5.4	78.00654681	never	moderate	no	no	Yes	normal	No	Yes	0.979	1.09	1.062	0.921	64.027	75.68067223	139.7076722	2.3	500
31518	2	48	NHANES 2005-2006 Public Release	Female	40	Other Race - Including Multi-Racial	Some College or AA degree	Living with partner	2.35	95234.43867	Yes	27.34	14	20	5.1	97.44269066	never	moderate	no	yes	Yes	normal	No	No	1.002	1.189	1.24	0.92	55.093	58.60871073	113.7017107	2.225	NA
31519	2	47	NHANES 2005-2006 Public Release	Female	57	Non-Hispanic White	High School Grad/GED or Equivalent	Divorced	5	110711.9763	Yes	46.24	32	23	8.9	86.47418786	former	moderate	DM	no	No	osteoporosis	No	No	0.76	1.188	1.181	0.739	56.582	99.57917261	156.1611726	2.35	NA
31520	2	49	NHANES 2005-2006 Public Release	Male	53	Non-Hispanic Black	9-11th Grade (Includes 12th grade with no diploma)	Divorced	1.22	25858.3804	Yes	25.73	26	36	5.4	68.60571956	never	never	DM	yes	No	normal	No	No	1.042	1.326	1.343	0.955	67.005	48.77699293	115.7819929	2.475	240
31521	1	52	NHANES 2005-2006 Public Release	Female	13	Non-Hispanic White	NA	NA	5	33831.36557	Yes	17.62	16	20	5.1	140.5583833	NA	NA	no	no	NA	osteopenia	NA	NA	0.875	1.08	1.078	0.737	67.005	38.14143132	105.1464313	2.475	7762.5
31522	1	50	NHANES 2005-2006 Public Release	Male	28	Non-Hispanic White	High School Grad/GED or Equivalent	Living with partner	5	93282.89564	Yes	27.1	20	15	5.4	95.05644124	now	mild	no	no	No	normal	No	No	1.026	1.323	1.336	0.864	59.56	51.36861177	110.9286118	2.4	225
31523	2	58	NHANES 2005-2006 Public Release	Male	0	Mexican American	NA	NA	NA	1781.251848	No	NA	NA	NA	NA	NA	NA	NA	NA	no	NA	NA	NA	NA	NA	NA	NA	NA	NA	NA	NA	NA	NA
31524	1	45	NHANES 2005-2006 Public Release	Female	52	Non-Hispanic White	High School Grad/GED or Equivalent	Married	NA	90663.16298	Yes	35.24	15	16	5.2	89.56539581	never	former	no	no	No	normal	No	Yes	1.164	1.177	1.19	0.872	58.071	75.35887388	133.4298739	2.25	NA
31525	2	47	NHANES 2005-2006 Public Release	Female	33	Non-Hispanic White	College Graduate or above	Married	2.4	105269.3977	Yes	34.78	16	17	4.9	129.9258696	former	heavy	NA	no	No	NA	No	No	NA	NA	NA	NA	58.071	74.1472577	132.2182577	2.25	7245
31526	2	45	NHANES 2005-2006 Public Release	Female	2	Non-Hispanic Black	NA	NA	0.04	4235.805918	Yes	17.05	NA	NA	NA	NA	NA	NA	no	no	NA	NA	NA	NA	NA	NA	NA	NA	NA	41.64911173	41.64911173	NA	NA
31527	2	56	NHANES 2005-2006 Public Release	Male	59	Non-Hispanic White	Some College or AA degree	Widowed	2.35	63454.0126	No	21.34	19	25	5	85.94988614	now	mild	IFG	no	No	osteopenia	No	No	0.818	1.106	1.123	0.733	68.494	40.44216936	108.9361694	2.45	1680
31528	2	58	NHANES 2005-2006 Public Release	Male	20	Mexican American	High School Grad/GED or Equivalent	Never married	1.49	22231.90957	No	25.06	30	27	5.2	124.580277	never	heavy	no	no	No	normal	No	No	1.075	1.276	1.259	0.979	68.494	47.49099442	115.9849944	2.425	4200
31529	2	47	NHANES 2005-2006 Public Release	Female	42	Non-Hispanic White	High School Grad/GED or Equivalent	Never married	4.22	110383.2901	Yes	30.33	20	18	5	121.9660247	now	heavy	no	no	No	normal	No	No	1.237	1.26	1.265	0.904	58.071	65.49147861	123.5624786	2.25	6810
31530	2	56	NHANES 2005-2006 Public Release	Female	28	Non-Hispanic Black	Some College or AA degree	Never married	5	22025.07462	Yes	33.86	17	21	5.2	105.6924423	never	former	no	no	No	normal	No	No	1.161	1.212	1.254	1.152	61.049	72.71130035	133.7603004	2.45	875
31531	2	55	NHANES 2005-2006 Public Release	Female	80	Non-Hispanic White	Some College or AA degree	Married	NA	38509.29775	Yes	25.73	17	24	5.5	83.34122706	never	former	no	yes	No	osteopenia	Yes	No	NA	NA	NA	0.639	68.494	55.44792693	123.9419269	2.425	NA
31532	1	52	NHANES 2005-2006 Public Release	Male	19	Non-Hispanic Black	NA	Never married	0.21	6427.918063	Yes	55.97	27	23	5.7	152.3722176	NA	NA	no	no	NA	NA	NA	NA	1.364	1.52	1.568	NA	55.093	106.0838161	161.1768161	2.25	2505
31533	1	54	NHANES 2005-2006 Public Release	Female	20	Mexican American	Some College or AA degree	Never married	1.56	17540.53931	Yes	20.59	17	20	5.3	127.0296147	never	never	no	no	No	normal	No	No	1.382	1.316	1.339	0.92	62.538	44.11800512	106.6560051	2.375	2400
31534	1	51	NHANES 2005-2006 Public Release	Male	23	Non-Hispanic Black	9-11th Grade (Includes 12th grade with no diploma)	Separated	0.53	19979.40285	No	24.83	22	28	4.6	113.8161263	now	mild	no	no	No	normal	No	No	1.124	1.516	1.593	1.069	64.027	47.06589231	111.0928923	2.3	NA
31535	1	49	NHANES 2005-2006 Public Release	Female	21	Non-Hispanic Black	High School Grad/GED or Equivalent	Never married	0.16	33020.55594	Yes	24.71	22	22	4.6	145.4118585	never	former	NA	no	No	NA	No	No	NA	NA	NA	NA	47.648	53.18601184	100.8340118	2.25	NA
31536	1	46	NHANES 2005-2006 Public Release	Female	4	Mexican American	NA	NA	3.54	8025.974966	Yes	14.62	NA	NA	NA	NA	NA	NA	no	no	NA	NA	NA	NA	NA	NA	NA	NA	NA	33.27960206	33.27960206	NA	NA
31537	2	44	NHANES 2005-2006 Public Release	Female	16	Non-Hispanic White	NA	Never married	1	29181.99568	Yes	20.44	19	22	5	115.3366422	NA	NA	no	no	NA	normal	NA	NA	1.137	1.172	1.194	1.038	69.983	44.25841157	114.2414116	2.475	7300
31538	1	54	NHANES 2005-2006 Public Release	Female	0	Mexican American	NA	NA	0.47	3654.989285	Yes	NA	NA	NA	NA	NA	NA	NA	NA	no	NA	NA	NA	NA	NA	NA	NA	NA	NA	NA	NA	NA	NA
31539	2	54	NHANES 2005-2006 Public Release	Female	17	Other Race - Including Multi-Racial	NA	Never married	1.12	18604.18417	Yes	20.68	NA	NA	NA	NA	NA	NA	no	no	NA	osteopenia	NA	NA	1.078	1.162	1.178	0.606	NA	44.81948941	44.81948941	NA	NA
31540	1	58	NHANES 2005-2006 Public Release	Female	18	Non-Hispanic Black	NA	Never married	2.13	7500.8455	Yes	19.81	14	17	4.7	131.1026278	NA	NA	no	no	NA	normal	NA	NA	1.099	1.099	1.13	0.883	64.027	43.13933967	107.1663397	2.3	9660
31541	2	58	NHANES 2005-2006 Public Release	Female	10	Mexican American	NA	NA	0.62	6601.517636	Yes	28.17	NA	NA	NA	NA	NA	NA	no	no	NA	osteopenia	NA	NA	0.803	1.046	1.105	0.834	NA	62.14755573	62.14755573	NA	NA
31542	1	46	NHANES 2005-2006 Public Release	Male	34	Non-Hispanic White	Some College or AA degree	Widowed	0.87	43838.92961	Yes	NA	NA	NA	NA	NA	now	NA	no	no	No	NA	No	No	NA	NA	NA	NA	NA	NA	NA	NA	NA
31543	2	56	NHANES 2005-2006 Public Release	Female	7	Non-Hispanic White	NA	NA	2.69	47208.94003	Yes	14.34	NA	NA	NA	NA	NA	NA	no	no	NA	NA	NA	NA	NA	NA	NA	NA	NA	32.2641959	32.2641959	NA	NA
31544	1	47	NHANES 2005-2006 Public Release	Female	19	Mexican American	NA	Never married	0.09	4607.498806	No	31.26	18	20	5.1	134.7572825	NA	NA	no	no	NA	normal	NA	NA	0.996	1.139	1.127	0.87	64.027	67.1474407	131.1744407	2.475	10700
31545	1	58	NHANES 2005-2006 Public Release	Female	33	Mexican American	Less Than 9th Grade	Married	1.2	26122.03904	No	21.38	15	23	5.6	122.1354462	never	former	no	yes	No	NA	No	No	0.954	1.066	1.015	NA	69.983	45.82007445	115.8030744	2.375	NA
31546	1	45	NHANES 2005-2006 Public Release	Female	80	Non-Hispanic White	9-11th Grade (Includes 12th grade with no diploma)	Divorced	0.47	28410.48121	Yes	32.22	15	24	5.8	63.62960971	now	former	no	yes	No	NA	No	No	NA	NA	NA	NA	61.049	69.75946871	130.8084687	2.35	NA
31547	2	46	NHANES 2005-2006 Public Release	Male	27	Mexican American	Less Than 9th Grade	Married	0.2	22122.7147	No	NA	26	28	5.1	118.6025514	never	heavy	no	no	No	normal	No	No	1.032	1.434	1.405	1.089	62.538	NA	62.538	2.425	NA
31548	2	55	NHANES 2005-2006 Public Release	Male	69	Mexican American	Less Than 9th Grade	Separated	1.84	10415.4562	Yes	34.59	21	22	5.7	98.12226196	now	heavy	no	yes	No	normal	No	No	1.321	1.267	1.213	0.861	61.049	65.56812992	126.6171299	2.175	780
31549	2	50	NHANES 2005-2006 Public Release	Male	7	Non-Hispanic White	NA	NA	1.81	40944.60021	No	16.21	NA	NA	NA	NA	NA	NA	no	no	NA	NA	NA	NA	NA	NA	NA	NA	NA	30.72534381	30.72534381	NA	NA
31550	2	44	NHANES 2005-2006 Public Release	Male	23	Non-Hispanic White	Some College or AA degree	Living with partner	1.9	46092.75679	Yes	47.15	60	41	4.5	110.6808179	now	mild	no	yes	No	NA	No	No	1.093	1.449	1.555	NA	61.049	89.37160346	150.4206035	2.475	12000
31551	1	46	NHANES 2005-2006 Public Release	Female	53	Non-Hispanic White	Some College or AA degree	Widowed	1.51	107145.5864	No	31.76	20	19	5.6	88.93843804	former	moderate	no	yes	Yes	osteopenia	No	No	1.086	1.136	1.102	0.675	61.049	68.51013012	129.5591301	2.425	945
31552	2	53	NHANES 2005-2006 Public Release	Female	5	Non-Hispanic Black	NA	NA	4.67	10576.87103	Yes	NA	NA	NA	NA	NA	NA	NA	no	NA	NA	NA	NA	NA	NA	NA	NA	NA	NA	NA	NA	NA	NA
31553	1	58	NHANES 2005-2006 Public Release	Male	48	Mexican American	High School Grad/GED or Equivalent	Married	2	20256.87849	Yes	31.22	38	37	5.7	102.3359558	former	heavy	no	yes	No	osteoporosis	No	No	0.748	1.119	1.1	0.839	65.516	59.17859364	124.6945936	2.35	1680
31554	1	49	NHANES 2005-2006 Public Release	Male	15	Non-Hispanic Black	NA	Never married	1.55	7608.71616	Yes	19.82	19	27	4.7	156.7143603	NA	NA	IGT	no	NA	osteopenia	NA	NA	0.958	1.073	1.044	0.667	67.005	37.56221872	104.5672187	2.45	4500
31555	1	46	NHANES 2005-2006 Public Release	Male	43	Non-Hispanic White	High School Grad/GED or Equivalent	Separated	4.85	101272.9033	No	33.73	80	59	5.3	105.9941771	former	heavy	no	yes	No	normal	No	No	1.17	1.396	1.42	0.873	67.005	63.93318592	130.9381859	2.45	6060
31556	1	52	NHANES 2005-2006 Public Release	Female	18	Non-Hispanic Black	NA	Never married	0.55	6659.491266	NA	23.51	11	16	5.3	148.5087627	NA	NA	no	no	NA	NA	NA	NA	1.096	1.191	1.172	NA	61.049	50.08430338	111.1333034	2.425	21780
31557	1	53	NHANES 2005-2006 Public Release	Male	36	Mexican American	9-11th Grade (Includes 12th grade with no diploma)	Married	2.48	28040.21899	Yes	NA	NA	NA	NA	NA	never	NA	no	no	No	NA	No	No	NA	NA	NA	NA	NA	NA	NA	NA	11300
31558	2	49	NHANES 2005-2006 Public Release	Male	85	Non-Hispanic White	9-11th Grade (Includes 12th grade with no diploma)	Never married	1.63	22077.19102	Yes	43.44	15	20	5.5	63.69256152	never	never	no	yes	No	NA	No	No	NA	NA	NA	NA	65.516	82.33514997	147.85115	2.425	NA
31559	1	55	NHANES 2005-2006 Public Release	Female	66	Non-Hispanic White	High School Grad/GED or Equivalent	Married	3.21	63157.80538	Yes	30.52	25	29	7	91.95395462	never	never	DM	yes	Yes	osteopenia	Yes	No	1.02	1.24	1.222	0.647	59.56	66.07846715	125.6384671	2.25	7720
31560	2	54	NHANES 2005-2006 Public Release	Male	18	Other Race - Including Multi-Racial	NA	Never married	1.59	5860.645894	Yes	41.54	18	20	5.6	114.6373445	NA	NA	no	no	NA	normal	NA	NA	1.044	1.317	1.294	0.996	59.56	78.73100577	138.2910058	2.4	72845
31561	2	56	NHANES 2005-2006 Public Release	Male	12	Non-Hispanic Black	NA	NA	1.49	4707.172237	Yes	16.68	17	26	5.2	180.6580625	NA	NA	no	no	NA	osteoporosis	NA	NA	0.735	0.909	0.877	0.748	61.049	31.61765123	92.66665123	2.45	227400
31562	1	52	NHANES 2005-2006 Public Release	Female	6	Non-Hispanic Black	NA	NA	NA	10914.18746	No	NA	NA	NA	NA	NA	NA	NA	no	NA	NA	NA	NA	NA	NA	NA	NA	NA	NA	NA	NA	NA	NA
31563	2	49	NHANES 2005-2006 Public Release	Female	61	Non-Hispanic White	High School Grad/GED or Equivalent	Married	3.64	66182.6286	Yes	40.51	20	30	4.9	56.8191153	former	former	no	yes	No	NA	Yes	No	1.041	1.03	0.973	NA	65.516	86.81908772	152.3350877	2.425	1020
31564	1	49	NHANES 2005-2006 Public Release	Male	18	Non-Hispanic Black	NA	Living with partner	2.73	7162.985905	Yes	21.96	13	19	4.8	132.5240224	NA	NA	no	no	NA	normal	NA	NA	0.977	1.425	1.411	1.212	68.494	41.62946694	110.1234669	2.45	9600
31565	1	52	NHANES 2005-2006 Public Release	Male	19	Mexican American	NA	Never married	1.4	4764.753874	No	28.73	30	23	4.9	131.8066422	NA	NA	no	no	NA	osteopenia	NA	NA	0.9	1.34	1.29	0.951	68.494	54.44702819	122.9410282	2.375	12600
31566	1	53	NHANES 2005-2006 Public Release	Male	13	Non-Hispanic White	NA	NA	2.24	43542.17674	Yes	21.39	19	24	5	184.3872943	NA	NA	no	no	NA	osteoporosis	NA	NA	0.577	0.827	0.849	0.57	64.027	40.54982257	104.5768226	2.575	10755
31567	2	52	NHANES 2005-2006 Public Release	Male	55	Non-Hispanic White	College Graduate or above	Married	5	67592.1814	Yes	26.23	25	29	5.2	58.51811512	never	mild	no	yes	No	normal	No	No	1.164	1.333	1.325	0.85	67.005	49.71537206	116.7203721	2.375	11827.5
31568	2	53	NHANES 2005-2006 Public Release	Male	11	Non-Hispanic Black	NA	NA	1.66	10932.24982	Yes	26.1	NA	NA	NA	NA	NA	NA	no	no	NA	NA	NA	NA	0.703	0.983	0.955	NA	NA	49.47487425	49.47487425	NA	NA
31569	1	47	NHANES 2005-2006 Public Release	Female	62	Non-Hispanic White	High School Grad/GED or Equivalent	Married	5	67322.2285	Yes	28.08	31	26	5.4	72.20591678	former	mild	DM	yes	No	normal	No	Yes	1.103	1.286	1.315	0.918	58.071	60.03048485	118.1014849	2.3	10150
31570	2	46	NHANES 2005-2006 Public Release	Male	52	Non-Hispanic White	Some College or AA degree	Married	3.76	89650.90557	Yes	27.02	15	20	5.1	80.30886995	never	mild	no	no	No	osteopenia	No	No	0.803	1.176	1.217	0.643	62.538	51.223805	113.761805	2.3	1680
31571	1	51	NHANES 2005-2006 Public Release	Female	19	Mexican American	NA	Never married	1.11	4831.912092	No	22.29	22	16	11.9	154.7045182	NA	NA	DM	no	NA	osteoporosis	NA	NA	0.775	1.005	1.028	0.757	59.56	48.5998441	108.1598441	2.35	3960
31572	1	52	NHANES 2005-2006 Public Release	Male	17	Mexican American	NA	Never married	0.8	4703.826735	No	26.27	29	23	4.9	127.2335213	NA	NA	no	no	NA	normal	NA	NA	1.017	1.345	1.313	1.09	62.538	49.79624312	112.3342431	2.425	180
31573	2	52	NHANES 2005-2006 Public Release	Female	65	Non-Hispanic Black	High School Grad/GED or Equivalent	Married	2.66	12111.7023	Yes	NA	11	23	5	112.4509869	never	former	DM	yes	Yes	NA	No	No	NA	NA	NA	NA	67.005	NA	67.005	2.5	378
31574	1	54	NHANES 2005-2006 Public Release	Male	14	Non-Hispanic White	NA	Never married	5	38861.04257	Yes	18.89	19	23	4.5	154.0945765	NA	NA	no	no	NA	osteoporosis	NA	NA	0.674	0.982	0.986	0.677	64.027	35.8018324	99.8288324	2.4	3260
31575	2	46	NHANES 2005-2006 Public Release	Male	15	Non-Hispanic White	NA	Never married	2.8	41243.15118	Yes	24.45	15	19	4.7	129.03367	NA	NA	no	no	NA	normal	NA	NA	1.056	1.245	1.256	0.934	69.983	46.34422362	116.3272236	2.4	19200
31576	2	44	NHANES 2005-2006 Public Release	Male	51	Non-Hispanic White	9-11th Grade (Includes 12th grade with no diploma)	Married	3.1	29577.90931	No	NA	NA	NA	NA	NA	former	NA	no	no	No	NA	No	No	NA	NA	NA	NA	NA	NA	NA	NA	NA
31577	2	44	NHANES 2005-2006 Public Release	Female	52	Non-Hispanic White	Some College or AA degree	Divorced	3.57	90113.00487	Yes	20.39	16	20	5.5	77.46050098	now	moderate	no	no	No	normal	No	No	1.24	1.262	1.215	1.077	61.049	43.69294004	104.74194	2.275	540
31578	2	53	NHANES 2005-2006 Public Release	Female	4	Mexican American	NA	NA	0	8630.194581	Yes	NA	NA	NA	NA	NA	NA	NA	no	no	NA	NA	NA	NA	NA	NA	NA	NA	NA	NA	NA	NA	NA
31579	1	53	NHANES 2005-2006 Public Release	Male	19	Non-Hispanic White	NA	Never married	4.47	39737.05967	Yes	35.81	144	57	5.5	101.2600913	NA	NA	no	no	NA	normal	NA	NA	1.01	1.346	1.344	0.896	69.983	67.86696678	137.8499668	2.475	NA
31580	2	53	NHANES 2005-2006 Public Release	Male	12	Non-Hispanic White	NA	NA	0	48089.16001	Yes	21.68	20	23	4.4	156.2747658	NA	NA	no	no	NA	osteoporosis	NA	NA	0.596	0.917	0.907	0.686	71.472	41.09119289	112.5631929	2.525	2835
31581	1	52	NHANES 2005-2006 Public Release	Male	18	Non-Hispanic Black	NA	Never married	1.49	6427.918063	Yes	NA	NA	NA	NA	NA	NA	NA	no	no	NA	NA	NA	NA	NA	NA	NA	NA	NA	NA	NA	NA	NA
31582	2	51	NHANES 2005-2006 Public Release	Male	37	Non-Hispanic Black	Some College or AA degree	Married	3.21	21933.60367	Yes	26.18	20	27	4.5	115.9659074	never	former	no	yes	No	normal	No	No	1.286	1.505	1.487	0.997	67.005	49.62960613	116.6346061	2.525	10710
31583	1	57	NHANES 2005-2006 Public Release	Male	13	Mexican American	NA	NA	0.39	5098.986264	Yes	45.08	19	21	5.3	155.1808424	NA	NA	no	no	NA	NA	NA	NA	0.804	1.006	0.988	NA	55.093	85.44916968	140.5421697	2.3	1365
31584	1	52	NHANES 2005-2006 Public Release	Female	0	Non-Hispanic Black	NA	NA	1.86	9911.620434	Yes	NA	NA	NA	NA	NA	NA	NA	NA	no	NA	NA	NA	NA	NA	NA	NA	NA	NA	NA	NA	NA	NA
31585	1	54	NHANES 2005-2006 Public Release	Female	40	Mexican American	Some College or AA degree	Married	1.16	17702.00441	No	37.13	18	17	5.4	116.2750307	never	never	IFG	yes	No	normal	No	No	1.3	1.322	1.338	1.106	58.071	80.32153674	138.3925367	2.175	NA
31586	2	57	NHANES 2005-2006 Public Release	Male	8	Mexican American	NA	NA	NA	8959.988772	Yes	18.37	NA	NA	NA	NA	NA	NA	no	no	NA	osteopenia	NA	NA	0.807	0.912	0.888	0.815	NA	34.82000654	34.82000654	NA	NA
31587	1	56	NHANES 2005-2006 Public Release	Male	70	Mexican American	Less Than 9th Grade	Married	0.93	6434.403938	Yes	26	10	16	5.1	92.11894803	former	former	no	no	No	osteopenia	No	No	NA	NA	NA	0.683	52.115	49.28265268	101.3976527	2.275	NA
31588	2	49	NHANES 2005-2006 Public Release	Female	19	Non-Hispanic White	NA	Never married	2.56	33948.80744	Yes	23.7	18	15	4.6	112.9314876	NA	NA	no	no	NA	normal	NA	NA	1.033	1.148	1.184	0.906	71.472	50.9633325	122.4353325	2.5	1440
31589	2	53	NHANES 2005-2006 Public Release	Female	16	Non-Hispanic White	NA	Living with partner	0.49	7299.75698	Yes	32.56	15	14	4.7	146.4058424	NA	NA	NA	no	NA	NA	NA	NA	NA	NA	NA	NA	44.67	70.33549943	115.0054994	2.275	4275
31590	2	57	NHANES 2005-2006 Public Release	Male	49	Mexican American	9-11th Grade (Includes 12th grade with no diploma)	Married	0.95	19361.65138	No	26.19	21	21	5.7	92.20464939	never	mild	no	no	No	osteopenia	No	No	0.832	1.254	1.242	0.779	65.516	49.63464888	115.1506489	2.4	3967.5
31591	1	44	NHANES 2005-2006 Public Release	Male	51	Non-Hispanic Black	College Graduate or above	Married	3.88	20960.98279	Yes	26.1	33	29	5.5	115.8362494	now	moderate	no	no	No	normal	No	No	1.175	1.417	1.447	1.01	64.027	49.46717648	113.4941765	2.45	2205
31592	2	57	NHANES 2005-2006 Public Release	Female	62	Mexican American	Less Than 9th Grade	Married	0.93	8476.777244	Yes	26.98	25	27	5.6	94.57436141	never	former	DM	yes	No	osteoporosis	No	Yes	0.607	0.928	0.896	0.725	65.516	58.52079957	124.0367996	2.425	NA
31593	1	57	NHANES 2005-2006 Public Release	Female	58	Mexican American	High School Grad/GED or Equivalent	Married	5	23957.75172	Yes	28.62	28	29	5.4	97.26944178	now	moderate	DM	yes	No	normal	No	No	1.633	1.589	1.634	1.456	59.56	61.54062793	121.1006279	2.275	5015
31594	1	48	NHANES 2005-2006 Public Release	Female	17	Non-Hispanic Black	NA	Never married	2.18	6339.352691	Yes	19.43	9	18	5.3	149.5556522	NA	NA	no	no	NA	osteopenia	NA	NA	0.972	1.041	1.035	0.675	55.093	42.39232609	97.48532609	2.45	NA
31595	1	44	NHANES 2005-2006 Public Release	Male	2	Non-Hispanic White	NA	NA	4.01	23953.49622	Yes	16.35	NA	NA	NA	NA	NA	NA	no	no	NA	NA	NA	NA	NA	NA	NA	NA	NA	30.98631231	30.98631231	NA	NA
31596	1	51	NHANES 2005-2006 Public Release	Female	10	Non-Hispanic Black	NA	NA	5	9235.519519	Yes	20.39	NA	NA	NA	NA	NA	NA	no	no	NA	osteoporosis	NA	NA	0.75	0.98	0.963	0.687	NA	44.77483812	44.77483812	NA	NA
31597	1	55	NHANES 2005-2006 Public Release	Male	18	Other Hispanic	NA	Never married	2.61	6449.437388	Yes	28.5	27	22	5.9	126.3428866	NA	NA	no	no	NA	normal	NA	NA	1.052	1.249	1.25	1.117	62.538	54.02194284	116.5599428	2.4	5130
31598	1	46	NHANES 2005-2006 Public Release	Female	2	Mexican American	NA	NA	3.48	5306.573505	No	15.24	NA	NA	NA	NA	NA	NA	no	no	NA	NA	NA	NA	NA	NA	NA	NA	NA	36.30560269	36.30560269	NA	NA
31599	1	49	NHANES 2005-2006 Public Release	Male	42	Non-Hispanic White	College Graduate or above	Married	2.9	112523.4873	Yes	33.71	24	19	5.2	86.15312398	never	never	no	no	No	normal	No	No	0.998	1.446	1.452	0.939	64.027	63.90034352	127.9273435	2.45	NA
31600	2	51	NHANES 2005-2006 Public Release	Male	14	Non-Hispanic Black	NA	Never married	0.85	5988.01138	Yes	NA	NA	NA	NA	NA	NA	NA	no	NA	NA	NA	NA	NA	NA	NA	NA	NA	NA	NA	NA	NA	NA
31601	1	47	NHANES 2005-2006 Public Release	Female	82	Non-Hispanic White	Some College or AA degree	Married	3.12	30304.45868	Yes	24.5	15	21	5	62.74191302	never	mild	IGT	no	No	osteopenia	No	No	NA	NA	NA	0.683	58.071	52.73245218	110.8034522	2.45	NA
31602	1	44	NHANES 2005-2006 Public Release	Female	4	Non-Hispanic White	NA	NA	0.5	42183.08931	Yes	15.45	NA	NA	NA	NA	NA	NA	no	no	NA	NA	NA	NA	NA	NA	NA	NA	NA	35.74662776	35.74662776	NA	NA
31603	1	45	NHANES 2005-2006 Public Release	Male	79	Non-Hispanic White	9-11th Grade (Includes 12th grade with no diploma)	Never married	0.84	15485.90387	Yes	29.12	24	37	5.3	74.68446523	former	mild	IGT	no	No	osteopenia	No	No	NA	NA	NA	0.707	64.027	55.19939017	119.2263902	2.375	NA
31604	1	53	NHANES 2005-2006 Public Release	Female	16	Non-Hispanic Black	NA	Never married	3.88	7405.968046	Yes	18.4	14	24	5.5	132.9575181	NA	NA	no	no	NA	osteopenia	NA	NA	0.907	0.987	1.057	0.646	61.049	39.62536987	100.6743699	2.4	NA
31605	1	45	NHANES 2005-2006 Public Release	Male	11	Non-Hispanic White	NA	NA	1.14	37000.99555	Yes	25.58	NA	NA	NA	NA	NA	NA	no	no	NA	osteoporosis	NA	NA	0.781	1.062	1.102	0.934	NA	48.48575435	48.48575435	NA	NA
31606	2	50	NHANES 2005-2006 Public Release	Female	78	Non-Hispanic White	High School Grad/GED or Equivalent	Married	1.21	38216.03605	Yes	33.39	22	20	6.2	84.52037075	former	never	IGT	yes	No	osteoporosis	Yes	No	NA	NA	NA	0.525	61.049	72.08080085	133.1298009	2.35	NA
31607	2	58	NHANES 2005-2006 Public Release	Male	10	Mexican American	NA	NA	0.8	6626.89925	Yes	27.26	NA	NA	NA	NA	NA	NA	no	no	NA	osteoporosis	NA	NA	0.595	0.969	0.974	0.721	NA	51.66471041	51.66471041	NA	NA
31608	2	50	NHANES 2005-2006 Public Release	Male	40	Non-Hispanic Black	College Graduate or above	Married	0.6	25524.81409	Yes	47.37	22	20	5.8	101.0045701	never	former	no	no	No	NA	Yes	No	1.097	1.471	1.442	NA	59.56	89.79412883	149.3541288	2.375	1440
31609	2	58	NHANES 2005-2006 Public Release	Male	44	Mexican American	9-11th Grade (Includes 12th grade with no diploma)	Married	1.49	20256.87849	No	26.15	30	18	12.9	105.2522179	former	heavy	DM	no	No	NA	No	No	0.935	1.145	1.163	NA	59.56	49.56701908	109.1270191	2.325	NA
31610	2	50	NHANES 2005-2006 Public Release	Male	85	Non-Hispanic White	Some College or AA degree	Married	1.82	21792.40106	Yes	28.18	46	59	5.9	71.60210112	former	mild	IFG	yes	Yes	normal	No	No	NA	NA	NA	0.787	58.071	53.40737527	111.4783753	2.225	3840
31611	2	55	NHANES 2005-2006 Public Release	Male	8	Mexican American	NA	NA	3.03	10614.35072	Yes	12.78	NA	NA	NA	NA	NA	NA	no	no	NA	osteoporosis	NA	NA	0.621	0.714	0.711	0.62	NA	24.22580381	24.22580381	NA	NA
31612	2	44	NHANES 2005-2006 Public Release	Female	2	Non-Hispanic White	NA	NA	1.5	29489.46949	Yes	15.93	NA	NA	NA	NA	NA	NA	no	no	NA	NA	NA	NA	NA	NA	NA	NA	NA	37.87878788	37.87878788	NA	NA
31613	2	55	NHANES 2005-2006 Public Release	Male	0	Mexican American	NA	NA	1.71	2853.0435	Yes	NA	NA	NA	NA	NA	NA	NA	NA	no	NA	NA	NA	NA	NA	NA	NA	NA	NA	NA	NA	NA	NA
31614	2	48	NHANES 2005-2006 Public Release	Male	2	Other Race - Including Multi-Racial	NA	NA	1	11526.35912	Yes	15.94	NA	NA	NA	NA	NA	NA	no	no	NA	NA	NA	NA	NA	NA	NA	NA	NA	30.20504598	30.20504598	NA	NA
31615	1	53	NHANES 2005-2006 Public Release	Female	47	Mexican American	Some College or AA degree	Divorced	1.78	18093.42862	Yes	36.26	15	19	7.5	110.695815	former	mild	DM	yes	No	normal	No	No	1.115	1.302	1.315	1.237	53.604	77.66748066	131.2714807	2.35	19270
31616	1	50	NHANES 2005-2006 Public Release	Female	10	Other Race - Including Multi-Racial	NA	NA	1.59	44137.086	Yes	17.47	NA	NA	NA	NA	NA	NA	no	no	NA	osteoporosis	NA	NA	0.688	0.931	0.91	0.549	NA	38.05261481	38.05261481	NA	NA
31617	2	57	NHANES 2005-2006 Public Release	Male	16	Mexican American	NA	Never married	1.66	4051.376359	No	26.57	26	24	5	128.1304343	NA	NA	no	no	NA	normal	NA	NA	0.998	1.37	1.352	1.109	67.005	50.36149802	117.366498	2.45	5360
31618	1	48	NHANES 2005-2006 Public Release	Male	16	Non-Hispanic Black	NA	Never married	3.51	6118.911796	NA	19.58	NA	NA	NA	NA	NA	NA	no	no	NA	normal	NA	NA	0.983	1.265	1.29	0.935	NA	37.12115862	37.12115862	NA	8400
31619	2	55	NHANES 2005-2006 Public Release	Female	31	Non-Hispanic White	Some College or AA degree	Divorced	3.21	115857.9641	Yes	30.72	15	17	9.4	123.8634654	never	heavy	DM	no	No	normal	No	No	1.068	1.281	1.299	0.935	58.071	65.54977133	123.6207713	2.325	9570
31620	1	57	NHANES 2005-2006 Public Release	Female	53	Other Hispanic	Some College or AA degree	Divorced	1.37	152162.4216	Yes	22.79	23	24	5	88.93843804	never	mild	no	yes	No	osteopenia	No	No	1.415	1.162	1.144	0.739	65.516	49.65820173	115.1742017	2.4	12915
31621	1	54	NHANES 2005-2006 Public Release	Female	5	Mexican American	NA	NA	2.89	7329.324226	No	16.2	NA	NA	NA	NA	NA	NA	no	no	NA	NA	NA	NA	NA	NA	NA	NA	NA	37.02045482	37.02045482	NA	NA
31622	2	50	NHANES 2005-2006 Public Release	Female	71	Non-Hispanic Black	High School Grad/GED or Equivalent	Married	3.03	19123.16005	Yes	30.21	NA	NA	NA	NA	never	former	no	yes	No	normal	Yes	No	NA	NA	NA	0.981	NA	65.24195278	65.24195278	NA	3600
31623	2	45	NHANES 2005-2006 Public Release	Female	10	Other Hispanic	NA	NA	1.75	28612.94625	Yes	20.12	NA	NA	NA	NA	NA	NA	no	no	NA	NA	NA	NA	0.647	0.847	0.82	NA	NA	44.78862347	44.78862347	NA	NA
31624	1	46	NHANES 2005-2006 Public Release	Male	4	Non-Hispanic White	NA	NA	4.17	46490.50193	Yes	17	NA	NA	NA	NA	NA	NA	no	no	NA	NA	NA	NA	NA	NA	NA	NA	NA	32.22741323	32.22741323	NA	NA
31625	2	58	NHANES 2005-2006 Public Release	Male	63	Mexican American	Less Than 9th Grade	Married	1.74	4329.095591	No	27.18	31	30	10.6	74.3370373	now	mild	DM	yes	No	osteopenia	No	No	0.895	0.994	0.99	0.73	59.56	51.51008348	111.0700835	2.325	NA
31626	1	51	NHANES 2005-2006 Public Release	Female	2	Non-Hispanic Black	NA	NA	3.87	4813.676114	Yes	18.37	NA	NA	NA	NA	NA	NA	no	no	NA	NA	NA	NA	NA	NA	NA	NA	NA	43.62188887	43.62188887	NA	NA
31627	1	55	NHANES 2005-2006 Public Release	Male	19	Non-Hispanic White	NA	Never married	1.99	36048.2542	Yes	20.78	13	20	4.5	113.8348831	NA	NA	no	no	NA	normal	NA	NA	1.149	1.24	1.254	0.946	69.983	39.38423738	109.3672374	2.475	11625
31628	1	48	NHANES 2005-2006 Public Release	Male	1	Non-Hispanic White	NA	NA	4.87	24769.24521	Yes	NA	NA	NA	NA	NA	NA	NA	no	no	NA	NA	NA	NA	NA	NA	NA	NA	NA	NA	NA	NA	NA
31629	1	47	NHANES 2005-2006 Public Release	Male	19	Non-Hispanic White	NA	Never married	0.84	35866.58024	Yes	19.88	15	30	5.1	113.8348831	NA	NA	no	no	NA	normal	NA	NA	1.091	1.384	1.312	1.234	75.939	37.68292348	113.6219235	2.375	11180
31630	2	48	NHANES 2005-2006 Public Release	Female	33	Other Race - Including Multi-Racial	College Graduate or above	Married	5	8425.65855	Yes	29.07	12	20	5	102.3539313	former	moderate	NA	no	No	NA	No	No	NA	NA	NA	NA	50.626	61.88412078	112.5101208	2.375	3950
31631	1	55	NHANES 2005-2006 Public Release	Female	8	Mexican American	NA	NA	NA	7872.92021	No	16.31	NA	NA	NA	NA	NA	NA	no	no	NA	osteoporosis	NA	NA	0.667	0.722	0.761	0.648	NA	36.33448055	36.33448055	NA	NA
31632	1	46	NHANES 2005-2006 Public Release	Female	2	Other Race - Including Multi-Racial	NA	NA	0.37	14464.20882	Yes	17.52	NA	NA	NA	NA	NA	NA	no	no	NA	NA	NA	NA	NA	NA	NA	NA	NA	42.68553446	42.68553446	NA	NA
31633	2	47	NHANES 2005-2006 Public Release	Female	85	Non-Hispanic White	9-11th Grade (Includes 12th grade with no diploma)	Widowed	2.2	34989.83098	Yes	29.57	15	24	5.5	61.43353439	never	former	IFG	yes	No	osteopenia	No	No	NA	NA	NA	0.571	64.027	64.5840644	128.6110644	2.375	NA
31634	2	58	NHANES 2005-2006 Public Release	Male	67	Mexican American	Less Than 9th Grade	Widowed	NA	8658.191181	No	32.71	22	29	6.5	106.1933995	former	mild	DM	no	No	osteoporosis	No	No	0.778	1.118	1.099	0.729	59.56	62.00821483	121.5682148	2.35	NA
31635	1	53	NHANES 2005-2006 Public Release	Female	27	Mexican American	Less Than 9th Grade	Married	0.84	3520.701805	No	27.82	52	35	4.7	146.2503741	never	never	NA	no	No	NA	No	No	NA	NA	NA	NA	44.67	60.11996327	104.7899633	2.25	NA
31636	2	49	NHANES 2005-2006 Public Release	Female	72	Non-Hispanic Black	Less Than 9th Grade	Widowed	2.42	19373.06753	Yes	33.96	13	19	6	54.49231541	former	former	no	yes	No	NA	No	No	NA	NA	NA	NA	53.604	73.90162749	127.5056275	2.275	NA
31637	2	48	NHANES 2005-2006 Public Release	Male	13	Non-Hispanic White	NA	NA	5	37973.4699	Yes	20.48	16	30	4.8	137.4807224	NA	NA	no	no	NA	osteopenia	NA	NA	0.858	1.213	1.248	0.906	68.494	38.82730418	107.3213042	2.525	9370
31638	1	45	NHANES 2005-2006 Public Release	Female	22	Non-Hispanic White	College Graduate or above	Never married	4.56	63565.24584	Yes	22.07	16	20	4.8	125.2574245	now	heavy	no	no	No	osteopenia	No	No	0.897	1.135	1.143	0.8	56.582	47.61876945	104.2007695	2.3	4580
31639	2	54	NHANES 2005-2006 Public Release	Female	22	Mexican American	9-11th Grade (Includes 12th grade with no diploma)	Never married	0.75	2281.434721	Yes	26.83	7	15	5	131.9471426	never	never	NA	no	No	NA	No	No	NA	NA	NA	NA	55.093	58.09778392	113.1907839	2.225	NA
31640	2	58	NHANES 2005-2006 Public Release	Female	44	Mexican American	9-11th Grade (Includes 12th grade with no diploma)	Living with partner	0.6	19915.67058	No	27.58	21	29	5.3	129.7879014	now	moderate	NA	no	No	NA	No	No	NA	NA	NA	NA	44.67	59.59793754	104.2679375	2.225	NA
31641	2	45	NHANES 2005-2006 Public Release	Female	17	Non-Hispanic Black	NA	Never married	1.87	3928.7192	Yes	19.05	13	16	4.8	149.5556522	NA	NA	no	no	NA	normal	NA	NA	1.189	1.116	1.182	0.881	62.538	41.28013934	103.8181393	2.3	NA
31642	1	57	NHANES 2005-2006 Public Release	Female	2	Other Race - Including Multi-Racial	NA	NA	1.43	7755.206325	Yes	14.5	NA	NA	NA	NA	NA	NA	no	no	NA	NA	NA	NA	NA	NA	NA	NA	NA	34.34708666	34.34708666	NA	NA
31643	2	56	NHANES 2005-2006 Public Release	Female	16	Non-Hispanic Black	NA	Never married	2.05	5282.947335	Yes	18.23	NA	NA	NA	NA	NA	NA	no	no	NA	normal	NA	NA	1.147	1.108	1.128	0.985	NA	39.2686152	39.2686152	NA	1750
31644	2	56	NHANES 2005-2006 Public Release	Male	1	Mexican American	NA	NA	NA	3974.554783	Yes	NA	NA	NA	NA	NA	NA	NA	no	no	NA	NA	NA	NA	NA	NA	NA	NA	NA	NA	NA	NA	NA
31645	1	48	NHANES 2005-2006 Public Release	Female	12	Non-Hispanic Black	NA	NA	1.5	6841.137588	Yes	19.17	15	26	5.1	154.9018443	NA	NA	no	no	NA	normal	NA	NA	1.058	1.125	1.193	0.916	59.56	41.68641558	101.2464156	2.35	7200
31646	2	52	NHANES 2005-2006 Public Release	Male	17	Mexican American	NA	Never married	1.28	4968.598787	No	30.73	128	66	5.3	141.3860721	NA	NA	no	no	NA	NA	NA	NA	0.936	1.201	1.223	NA	65.516	58.24169313	123.7576931	2.4	14400
31647	2	45	NHANES 2005-2006 Public Release	Male	7	Non-Hispanic Black	NA	NA	0.6	6878.819306	Yes	15.25	NA	NA	NA	NA	NA	NA	no	no	NA	NA	NA	NA	NA	NA	NA	NA	NA	28.91167162	28.91167162	NA	NA
31648	1	58	NHANES 2005-2006 Public Release	Female	0	Mexican American	NA	NA	2.13	2841.71802	Yes	NA	NA	NA	NA	NA	NA	NA	NA	no	NA	NA	NA	NA	NA	NA	NA	NA	NA	NA	NA	NA	NA
31649	2	47	NHANES 2005-2006 Public Release	Male	47	Non-Hispanic White	College Graduate or above	Married	1.82	104643.8183	Yes	25.52	25	24	5	93.50919618	never	moderate	no	no	No	normal	No	No	0.985	1.413	1.415	0.89	65.516	48.36301371	113.8790137	2.45	10930
31650	2	55	NHANES 2005-2006 Public Release	Female	16	Mexican American	NA	Never married	0.56	4642.403573	No	16.61	18	22	5.1	137.6272712	NA	NA	no	no	NA	osteopenia	NA	NA	0.849	1.068	1.082	0.735	64.027	36.02368633	100.0506863	2.35	NA
31651	1	54	NHANES 2005-2006 Public Release	Female	17	Mexican American	NA	Never married	NA	3727.906002	No	20.55	24	24	4.9	114.5292857	NA	NA	no	no	NA	normal	NA	NA	1.087	1.213	1.248	1.03	67.005	44.22157432	111.2265743	2.475	NA
31652	2	49	NHANES 2005-2006 Public Release	Female	23	Non-Hispanic White	Some College or AA degree	Married	5	6145.682924	Yes	29.83	17	21	4.7	131.0235126	former	heavy	NA	no	No	NA	No	No	NA	NA	NA	NA	40.203	64.03943513	104.2424351	2.15	NA
31653	1	50	NHANES 2005-2006 Public Release	Female	16	Non-Hispanic White	NA	Never married	1.18	22511.781	No	19.43	13	19	5	137.6272712	NA	NA	no	no	NA	osteoporosis	NA	NA	0.754	0.874	0.91	0.56	59.56	41.92329277	101.4832928	2.45	20040
31654	1	54	NHANES 2005-2006 Public Release	Female	11	Non-Hispanic White	NA	NA	3.09	41140.78093	Yes	22.52	NA	NA	NA	NA	NA	NA	no	no	NA	osteopenia	NA	NA	0.875	1.131	1.084	0.811	NA	48.49447898	48.49447898	NA	NA
31655	2	57	NHANES 2005-2006 Public Release	Male	6	Mexican American	NA	NA	5	8433.584117	Yes	16.22	NA	NA	NA	NA	NA	NA	no	no	NA	NA	NA	NA	NA	NA	NA	NA	NA	30.73600207	30.73600207	NA	NA
31656	1	52	NHANES 2005-2006 Public Release	Female	3	Other Hispanic	NA	NA	0.39	12986.77461	Yes	16.43	NA	NA	NA	NA	NA	NA	no	no	NA	NA	NA	NA	NA	NA	NA	NA	NA	38.4400765	38.4400765	NA	NA
31657	1	51	NHANES 2005-2006 Public Release	Male	73	Non-Hispanic Black	Less Than 9th Grade	Married	1.4	9547.703341	Yes	22.69	36	33	5.4	80.10621742	former	never	no	yes	No	normal	No	No	NA	NA	NA	0.862	59.56	43.00519355	102.5651935	2.35	NA
31658	2	51	NHANES 2005-2006 Public Release	Female	46	Non-Hispanic Black	Some College or AA degree	Living with partner	3.57	26487.61155	Yes	30.08	13	13	5.9	121.9919118	never	former	DM	no	No	normal	No	No	1.169	1.176	1.263	1.11	62.538	64.53297083	127.0709708	2.375	NA
31659	2	44	NHANES 2005-2006 Public Release	Male	0	Non-Hispanic White	NA	NA	0.78	6434.950248	Yes	NA	NA	NA	NA	NA	NA	NA	NA	no	NA	NA	NA	NA	NA	NA	NA	NA	NA	NA	NA	NA	NA
31660	2	56	NHANES 2005-2006 Public Release	Female	10	Mexican American	NA	NA	1.7	8314.177705	Yes	23.19	NA	NA	NA	NA	NA	NA	no	no	NA	osteoporosis	NA	NA	0.717	0.923	0.927	0.678	NA	50.85135441	50.85135441	NA	NA
31661	1	51	NHANES 2005-2006 Public Release	Male	48	Non-Hispanic Black	College Graduate or above	Living with partner	2.49	20697.83744	No	24.82	35	31	6.1	95.48496927	never	mild	no	yes	No	normal	No	No	1.245	1.486	1.502	1.152	69.983	47.0545026	117.0375026	2.575	2250
31662	1	55	NHANES 2005-2006 Public Release	Female	44	Mexican American	High School Grad/GED or Equivalent	Separated	0.98	17838.36543	No	25.12	14	19	5.6	94.74281002	never	moderate	no	no	No	normal	No	No	1.23	1.158	1.144	0.972	61.049	54.25721329	115.3062133	2.25	1620
31663	2	53	NHANES 2005-2006 Public Release	Male	76	Non-Hispanic White	High School Grad/GED or Equivalent	Married	2.27	20073.81545	Yes	30.27	16	18	5.2	60.9816181	former	never	no	no	Yes	osteopenia	No	No	NA	NA	NA	0.597	59.56	57.36629056	116.9262906	2.275	105
31664	2	45	NHANES 2005-2006 Public Release	Male	12	Non-Hispanic White	NA	NA	4.85	26790.18163	Yes	25.92	20	30	5.3	146.4402248	NA	NA	no	no	NA	osteoporosis	NA	NA	0.767	0.956	0.954	0.75	65.516	49.13186285	114.6478628	2.575	4320
31665	1	46	NHANES 2005-2006 Public Release	Female	13	Non-Hispanic White	NA	NA	1.62	41528.35001	Yes	NA	NA	NA	NA	NA	NA	NA	no	NA	NA	NA	NA	NA	NA	NA	NA	NA	NA	NA	NA	NA	NA
31666	2	49	NHANES 2005-2006 Public Release	Male	39	Non-Hispanic Black	High School Grad/GED or Equivalent	Never married	0.04	24331.10452	No	25.15	28	29	5.1	75.69563643	never	mild	no	no	No	normal	No	No	1.145	1.22	1.286	0.879	67.005	47.67108208	114.6760821	2.375	3150
31667	2	48	NHANES 2005-2006 Public Release	Female	1	Other Race - Including Multi-Racial	NA	NA	1.14	30423.97	Yes	NA	NA	NA	NA	NA	NA	NA	no	no	NA	NA	NA	NA	NA	NA	NA	NA	NA	NA	NA	NA	NA
31668	2	49	NHANES 2005-2006 Public Release	Female	85	Non-Hispanic White	Some College or AA degree	Widowed	1.53	30046.33999	Yes	21.13	14	26	5.7	61.43353439	never	never	IGT	no	Yes	osteopenia	No	No	NA	NA	NA	0.602	50.626	45.85385629	96.47985629	2.35	7447.5
31669	1	58	NHANES 2005-2006 Public Release	Female	25	Mexican American	High School Grad/GED or Equivalent	Married	1.49	13637.59583	No	24.85	16	15	5.1	122.6453885	now	heavy	no	no	No	osteopenia	No	No	0.86	1.19	1.199	0.854	61.049	53.54811163	114.5971116	2.3	NA
31670	1	52	NHANES 2005-2006 Public Release	Male	7	Non-Hispanic Black	NA	NA	0.39	11291.28954	Yes	15.74	NA	NA	NA	NA	NA	NA	no	no	NA	NA	NA	NA	NA	NA	NA	NA	NA	29.82999747	29.82999747	NA	NA
31671	2	55	NHANES 2005-2006 Public Release	Male	11	Mexican American	NA	NA	0.4	11962.74196	Yes	33.55	NA	NA	NA	NA	NA	NA	no	no	NA	osteoporosis	NA	NA	0.693	1.103	1.139	0.907	NA	63.59870784	63.59870784	NA	NA
31672	2	57	NHANES 2005-2006 Public Release	Female	17	Mexican American	NA	Never married	NA	4553.594708	Yes	34.32	17	19	5.2	69.56343171	NA	NA	no	no	NA	normal	NA	NA	1.016	1.148	1.141	0.919	64.027	73.99091623	138.0179162	2.35	2100
31673	2	55	NHANES 2005-2006 Public Release	Male	3	Mexican American	NA	NA	1.68	9696.898233	Yes	15.17	NA	NA	NA	NA	NA	NA	no	no	NA	NA	NA	NA	NA	NA	NA	NA	NA	28.7575798	28.7575798	NA	NA
31674	1	47	NHANES 2005-2006 Public Release	Female	28	Non-Hispanic White	Some College or AA degree	Married	3.72	67802.80671	Yes	32.98	21	20	5.2	106.0127952	former	heavy	DM	no	No	NA	No	No	1.18	1.197	1.235	NA	65.516	70.37835249	135.8943525	2.425	690
31675	1	46	NHANES 2005-2006 Public Release	Male	15	Non-Hispanic White	NA	Never married	1.74	43842.69503	No	18.96	20	27	5.1	135.5627289	NA	NA	no	no	NA	osteopenia	NA	NA	0.89	1.152	1.115	0.864	62.538	35.9313779	98.4693779	2.35	27970
31676	1	54	NHANES 2005-2006 Public Release	Female	2	Other Hispanic	NA	NA	1.29	13208.7225	Yes	16.57	NA	NA	NA	NA	NA	NA	no	no	NA	NA	NA	NA	NA	NA	NA	NA	NA	38.73405674	38.73405674	NA	NA
31677	2	50	NHANES 2005-2006 Public Release	Male	14	Non-Hispanic Black	NA	Never married	1.62	7589.289102	Yes	23.67	17	23	5.5	157.819094	NA	NA	no	no	NA	normal	NA	NA	1.061	1.358	1.485	1.209	67.005	44.86212252	111.8671225	2.475	28800
31678	2	55	NHANES 2005-2006 Public Release	Male	2	Mexican American	NA	NA	2.75	7430.031851	Yes	16.87	NA	NA	NA	NA	NA	NA	no	no	NA	NA	NA	NA	NA	NA	NA	NA	NA	31.96921143	31.96921143	NA	NA
31679	2	53	NHANES 2005-2006 Public Release	Male	36	Non-Hispanic White	Some College or AA degree	Married	1.39	92457.95799	Yes	31.83	39	23	4.6	89.86188801	never	moderate	no	no	No	osteopenia	No	No	0.822	1.278	1.306	0.865	71.472	60.3357378	131.8077378	2.475	46200
31680	2	58	NHANES 2005-2006 Public Release	Female	24	Mexican American	9-11th Grade (Includes 12th grade with no diploma)	Living with partner	0.53	1339.046608	No	27.79	18	22	5.6	123.5099582	never	mild	no	no	No	osteopenia	No	No	0.923	1.082	1.055	0.947	61.049	60.65652541	121.7055254	2.25	NA
31681	1	44	NHANES 2005-2006 Public Release	Male	22	Non-Hispanic Black	High School Grad/GED or Equivalent	Never married	3.66	20233.41427	No	35.71	26	21	4.9	114.6184554	now	heavy	no	no	No	normal	No	No	1.226	1.479	1.479	1.176	56.582	67.68549657	124.2674966	2.35	NA
31682	1	49	NHANES 2005-2006 Public Release	Female	13	Non-Hispanic Black	NA	NA	NA	8008.445578	Yes	18.86	NA	NA	NA	NA	NA	NA	no	no	NA	osteoporosis	NA	NA	0.787	0.978	0.958	0.727	NA	40.6458145	40.6458145	NA	NA
31683	2	44	NHANES 2005-2006 Public Release	Female	4	Non-Hispanic White	NA	NA	3.25	46376.92243	Yes	16.47	NA	NA	NA	NA	NA	NA	no	no	NA	NA	NA	NA	NA	NA	NA	NA	NA	38.11252432	38.11252432	NA	NA
31684	2	54	NHANES 2005-2006 Public Release	Female	6	Non-Hispanic White	NA	NA	2.47	44220.92196	Yes	14.56	NA	NA	NA	NA	NA	NA	no	no	NA	NA	NA	NA	NA	NA	NA	NA	NA	33.27461044	33.27461044	NA	NA
31685	1	44	NHANES 2005-2006 Public Release	Male	14	Non-Hispanic White	NA	Never married	5	30607.55833	Yes	32.4	20	24	5.5	144.3972373	NA	NA	no	no	NA	osteopenia	NA	NA	0.885	1.078	1.074	0.846	61.049	61.40387122	122.4528712	2.525	11925
31686	1	58	NHANES 2005-2006 Public Release	Male	17	Mexican American	NA	Never married	0.22	4472.273885	Yes	34.59	67	42	4.8	133.6714932	NA	NA	no	no	NA	normal	NA	NA	1.036	1.244	1.312	0.976	72.961	65.55790272	138.5189027	2.475	420
31687	2	53	NHANES 2005-2006 Public Release	Female	6	Non-Hispanic Black	NA	NA	2.71	14580.39762	Yes	19.64	NA	NA	NA	NA	NA	NA	no	no	NA	NA	NA	NA	NA	NA	NA	NA	NA	45.03077372	45.03077372	NA	NA
31688	1	49	NHANES 2005-2006 Public Release	Male	3	Non-Hispanic Black	NA	NA	0.38	12023.47104	Yes	15.24	NA	NA	NA	NA	NA	NA	no	no	NA	NA	NA	NA	NA	NA	NA	NA	NA	28.89463858	28.89463858	NA	NA
31689	2	56	NHANES 2005-2006 Public Release	Male	16	Non-Hispanic Black	NA	Never married	0.29	5359.413878	Yes	22.16	20	29	5.7	134.3990231	NA	NA	no	no	NA	osteopenia	NA	NA	0.938	1.173	1.172	0.887	61.049	41.99912571	103.0481257	2.375	480
31690	1	44	NHANES 2005-2006 Public Release	Female	38	Non-Hispanic White	Some College or AA degree	Married	5	73276.0739	Yes	25.16	19	21	5.2	111.9415855	never	former	no	no	No	NA	No	No	1.175	1.061	1.1	NA	59.56	53.94571566	113.5057157	2.275	NA
31691	1	46	NHANES 2005-2006 Public Release	Male	52	Non-Hispanic Black	College Graduate or above	Divorced	3.62	29142.79961	Yes	20.92	18	17	5	104.3684078	never	mild	no	yes	No	normal	No	No	1.422	1.454	1.501	0.879	64.027	39.64897042	103.6759704	2.425	65160
31692	2	55	NHANES 2005-2006 Public Release	Male	14	Non-Hispanic White	NA	Never married	5	53050.52036	Yes	23.54	18	23	5	129.9432729	NA	NA	no	no	NA	normal	NA	NA	0.989	1.497	1.536	1.203	71.472	44.62441558	116.0964156	2.35	11690
31693	2	47	NHANES 2005-2006 Public Release	Female	0	Non-Hispanic White	NA	NA	3	19922.90667	Yes	NA	NA	NA	NA	NA	NA	NA	NA	no	NA	NA	NA	NA	NA	NA	NA	NA	NA	NA	NA	NA	NA
31694	1	46	NHANES 2005-2006 Public Release	Female	14	Non-Hispanic White	NA	Never married	3.54	40290.25444	Yes	21.25	NA	NA	NA	NA	NA	NA	no	no	NA	normal	NA	NA	1.152	1.218	1.162	0.76	NA	45.85703163	45.85703163	NA	1830
31695	1	58	NHANES 2005-2006 Public Release	Female	8	Mexican American	NA	NA	0.97	5857.421625	Yes	24.61	NA	NA	NA	NA	NA	NA	no	no	NA	osteoporosis	NA	NA	0.726	0.935	0.92	0.67	NA	54.77746583	54.77746583	NA	NA
31696	1	53	NHANES 2005-2006 Public Release	Female	1	Mexican American	NA	NA	3.36	5740.109781	Yes	NA	NA	NA	NA	NA	NA	NA	no	no	NA	NA	NA	NA	NA	NA	NA	NA	NA	NA	NA	NA	NA
31697	2	58	NHANES 2005-2006 Public Release	Female	3	Mexican American	NA	NA	NA	5698.477096	Yes	13.73	NA	NA	NA	NA	NA	NA	no	no	NA	NA	NA	NA	NA	NA	NA	NA	NA	32.77959322	32.77959322	NA	NA
31698	2	45	NHANES 2005-2006 Public Release	Male	14	Non-Hispanic Black	NA	Never married	4.55	4986.442871	Yes	17.22	15	29	6	157.819094	NA	NA	no	no	NA	normal	NA	NA	0.965	1.154	1.158	0.824	61.049	32.64070843	93.68970843	2.4	153105
31699	2	51	NHANES 2005-2006 Public Release	Male	31	Non-Hispanic Black	Some College or AA degree	Married	2.65	21933.60367	Yes	27.13	36	29	5.3	96.70551749	never	moderate	no	no	No	normal	No	No	1.084	1.377	1.373	0.896	65.516	51.42470238	116.9407024	2.55	NA
31700	2	56	NHANES 2005-2006 Public Release	Female	36	Mexican American	High School Grad/GED or Equivalent	Living with partner	0.85	16928.85008	No	32.41	31	28	5.5	113.525378	never	NA	no	no	No	NA	No	No	0.856	1.08	1.07	NA	59.56	70.05416362	129.6141636	2.35	NA
31701	1	48	NHANES 2005-2006 Public Release	Female	11	Non-Hispanic Black	NA	NA	1.5	10389.51488	Yes	19.49	NA	NA	NA	NA	NA	NA	no	no	NA	osteopenia	NA	NA	0.836	1.055	1.058	0.796	NA	42.56870655	42.56870655	NA	NA
31702	1	52	NHANES 2005-2006 Public Release	Male	22	Other Race - Including Multi-Racial	Some College or AA degree	Never married	1.46	79915.04338	Yes	23.75	19	18	5.2	129.0580331	never	mild	no	no	No	normal	No	No	1.071	1.23	1.217	0.799	67.005	45.02349456	112.0284946	2.275	NA
31703	2	54	NHANES 2005-2006 Public Release	Male	44	Non-Hispanic Black	College Graduate or above	Married	2	25865.83874	No	25.01	20	20	4.7	127.8312397	former	former	no	no	No	normal	No	No	0.965	1.258	1.231	0.745	67.005	47.39722427	114.4022243	2.375	NA
31704	2	58	NHANES 2005-2006 Public Release	Male	19	Mexican American	NA	Never married	0.89	4238.700356	No	24.1	30	38	5.1	131.8066422	NA	NA	no	no	NA	normal	NA	NA	1.111	1.287	1.327	0.938	68.494	45.67651558	114.1705156	2.425	9655
31705	2	56	NHANES 2005-2006 Public Release	Female	2	Mexican American	NA	NA	0.6	5061.38953	Yes	14.88	NA	NA	NA	NA	NA	NA	no	no	NA	NA	NA	NA	NA	NA	NA	NA	NA	35.29093156	35.29093156	NA	NA
31706	2	46	NHANES 2005-2006 Public Release	Female	45	Non-Hispanic White	College Graduate or above	Married	5	100493.4172	Yes	24.63	16	18	4.7	94.07961035	never	mild	no	no	No	osteopenia	No	No	1.043	1.172	1.121	0.698	62.538	53.40484104	115.942841	2.275	15907.5
31707	1	47	NHANES 2005-2006 Public Release	Female	75	Non-Hispanic White	High School Grad/GED or Equivalent	Married	2.92	54497.38543	Yes	38.61	56	35	5.9	46.28469553	never	mild	no	yes	No	NA	No	No	NA	NA	NA	NA	59.56	83.53520288	143.0952029	2.375	NA
31708	2	58	NHANES 2005-2006 Public Release	Female	29	Mexican American	9-11th Grade (Includes 12th grade with no diploma)	Married	0.73	1339.046608	Yes	57.05	28	27	5.5	105.2707056	never	never	NA	no	No	NA	No	No	NA	NA	NA	NA	53.604	122.6779353	176.2819353	2.4	NA
31709	1	45	NHANES 2005-2006 Public Release	Male	39	Non-Hispanic White	High School Grad/GED or Equivalent	Married	3.62	71326.50256	Yes	29.44	34	26	4.9	109.0146874	former	heavy	no	no	No	normal	No	No	0.966	1.165	1.175	0.772	62.538	55.79281863	118.3308186	2.35	3270
31710	2	50	NHANES 2005-2006 Public Release	Male	42	Non-Hispanic White	Some College or AA degree	Married	2.83	85173.88289	Yes	47.88	NA	NA	6.1	96.8518858	former	mild	no	yes	No	NA	No	No	1.157	1.432	1.43	NA	56.582	90.75239612	147.3343961	2.5	NA
31711	1	48	NHANES 2005-2006 Public Release	Female	23	Non-Hispanic Black	High School Grad/GED or Equivalent	Married	1.09	26429.32197	No	41.27	16	21	5.3	143.3832177	never	former	no	no	No	NA	No	No	1.205	1.276	1.293	NA	55.093	88.47853297	143.571533	2.325	240
31712	2	56	NHANES 2005-2006 Public Release	Female	31	Non-Hispanic Black	9-11th Grade (Includes 12th grade with no diploma)	Never married	1.49	20660.4125	Yes	35.28	18	22	5.5	142.7870504	never	NA	no	no	No	normal	No	No	1.035	1.081	1.072	0.787	61.049	75.72519035	136.7741903	2.525	NA
31713	1	47	NHANES 2005-2006 Public Release	Male	9	Non-Hispanic Black	NA	NA	5	10811.06158	Yes	17.26	NA	NA	NA	NA	NA	NA	no	no	NA	NA	NA	NA	0.706	0.865	0.869	NA	NA	32.71546641	32.71546641	NA	NA
31714	1	49	NHANES 2005-2006 Public Release	Male	21	Mexican American	9-11th Grade (Includes 12th grade with no diploma)	Living with partner	1.19	26129.65912	No	23.51	38	34	4.8	123.7082151	now	heavy	no	no	No	normal	No	No	1.091	1.322	1.355	1.068	67.005	44.56436461	111.5693646	2.45	300
31715	1	52	NHANES 2005-2006 Public Release	Female	0	Non-Hispanic Black	NA	NA	1.99	7076.202943	Yes	NA	NA	NA	NA	NA	NA	NA	NA	no	NA	NA	NA	NA	NA	NA	NA	NA	NA	NA	NA	NA	NA
31716	1	46	NHANES 2005-2006 Public Release	Male	1	Non-Hispanic White	NA	NA	1.09	13284.03576	Yes	NA	NA	NA	NA	NA	NA	NA	no	no	NA	NA	NA	NA	NA	NA	NA	NA	NA	NA	NA	NA	NA
31717	1	45	NHANES 2005-2006 Public Release	Female	45	Other Hispanic	Less Than 9th Grade	Married	0.46	35238.50241	Yes	33.06	26	26	5.9	63.57794573	never	NA	no	no	No	NA	No	No	0.799	0.988	1.06	NA	67.005	71.99107011	138.9960701	2.425	6900
31718	1	50	NHANES 2005-2006 Public Release	Female	18	Non-Hispanic Black	NA	Never married	1.11	6702.212086	No	26.46	14	14	4.4	131.1026278	NA	NA	no	yes	NA	normal	NA	NA	1.372	1.438	1.393	1.222	59.56	56.75059656	116.3105966	2.425	11970
31719	2	47	NHANES 2005-2006 Public Release	Male	10	Other Race - Including Multi-Racial	NA	NA	0	12651.90515	Yes	16.46	NA	NA	NA	NA	NA	NA	no	no	NA	osteopenia	NA	NA	0.805	0.994	1.017	0.795	NA	31.20089787	31.20089787	NA	NA
31720	2	45	NHANES 2005-2006 Public Release	Female	73	Non-Hispanic Black	High School Grad/GED or Equivalent	Never married	0.1	12538.8707	Yes	26.22	14	24	6.1	106.3058732	never	never	no	yes	No	osteoporosis	No	No	NA	NA	NA	0.521	61.049	56.44359104	117.492591	2.4	8100
31721	2	49	NHANES 2005-2006 Public Release	Male	62	Non-Hispanic Black	Some College or AA degree	Widowed	3.37	9714.123141	Yes	32.49	42	43	5.6	97.28850795	never	former	no	yes	No	normal	No	No	1.382	1.426	1.424	0.858	64.027	61.57403754	125.6010375	2.325	18360
31722	2	56	NHANES 2005-2006 Public Release	Female	9	Non-Hispanic White	NA	NA	3.75	44409.80304	Yes	15.13	NA	NA	NA	NA	NA	NA	no	no	NA	osteopenia	NA	NA	0.8	0.771	0.782	0.607	NA	33.60457721	33.60457721	NA	NA
31723	1	49	NHANES 2005-2006 Public Release	Female	18	Non-Hispanic Black	NA	Never married	0.68	7421.04078	Yes	34.72	14	18	4.6	156.4402826	NA	NA	no	no	NA	osteopenia	NA	NA	0.872	1.132	1.127	0.958	58.071	74.63107676	132.7020768	2.275	9150
31724	2	58	NHANES 2005-2006 Public Release	Female	37	Other Race - Including Multi-Racial	College Graduate or above	Married	5	96217.44212	Yes	19.18	21	27	5.5	112.7307004	never	moderate	no	no	No	normal	No	No	1.292	1.178	1.149	0.963	68.494	41.46446783	109.9584678	2.325	1447.5
31725	2	58	NHANES 2005-2006 Public Release	Female	48	Mexican American	High School Grad/GED or Equivalent	Married	0.93	14957.63717	No	32.76	52	40	11.8	92.11773597	never	moderate	DM	no	No	NA	No	No	1.197	1.151	1.187	NA	67.005	71.26261999	138.26762	2.475	NA
31726	1	44	NHANES 2005-2006 Public Release	Female	2	Non-Hispanic White	NA	NA	5	24968.93442	Yes	19.04	NA	NA	NA	NA	NA	NA	no	no	NA	NA	NA	NA	NA	NA	NA	NA	NA	44.88437493	44.88437493	NA	NA
31727	2	57	NHANES 2005-2006 Public Release	Male	2	Mexican American	NA	NA	2.24	5196.310937	Yes	16.61	NA	NA	NA	NA	NA	NA	no	no	NA	NA	NA	NA	NA	NA	NA	NA	NA	31.47423072	31.47423072	NA	NA
31728	1	48	NHANES 2005-2006 Public Release	Female	7	Mexican American	NA	NA	0.93	8661.95882	Yes	17.77	NA	NA	NA	NA	NA	NA	no	no	NA	NA	NA	NA	NA	NA	NA	NA	NA	39.55431134	39.55431134	NA	NA
31729	1	57	NHANES 2005-2006 Public Release	Male	80	Non-Hispanic White	High School Grad/GED or Equivalent	Widowed	3.63	35369.41283	Yes	26.16	17	20	5.4	41.69978542	former	former	no	yes	No	normal	No	No	NA	NA	NA	0.743	55.093	49.58137492	104.6743749	2.425	6510
31730	1	51	NHANES 2005-2006 Public Release	Female	11	Non-Hispanic Black	NA	NA	1.55	14769.6207	Yes	23.94	NA	NA	NA	NA	NA	NA	no	no	NA	normal	NA	NA	0.959	1.133	1.181	0.786	NA	51.85624108	51.85624108	NA	NA
31731	2	58	NHANES 2005-2006 Public Release	Female	12	Mexican American	NA	NA	2.95	5211.916048	No	20.23	18	20	5.1	141.5492279	NA	NA	no	no	NA	osteopenia	NA	NA	0.894	1.007	0.99	0.756	68.494	43.42725233	111.9212523	2.45	7710
31732	2	54	NHANES 2005-2006 Public Release	Male	53	Non-Hispanic Black	High School Grad/GED or Equivalent	Married	5	25865.83874	Yes	33.96	19	38	5.3	82.85805227	former	former	no	yes	No	osteopenia	No	No	0.866	1.527	1.526	1.137	67.005	64.36584676	131.3708468	2.35	18030
31733	2	44	NHANES 2005-2006 Public Release	Male	79	Non-Hispanic White	College Graduate or above	Married	2.65	39086.24089	Yes	23.47	17	20	5.4	41.99374161	former	former	no	yes	No	NA	No	Yes	NA	NA	NA	NA	52.115	44.49360319	96.60860319	2.35	1215
31734	2	55	NHANES 2005-2006 Public Release	Male	64	Mexican American	Some College or AA degree	Divorced	5	7101.447409	Yes	31.88	25	29	6.4	66.34496386	former	mild	DM	yes	No	osteopenia	No	No	0.955	1.276	1.36	0.768	62.538	60.43536653	122.9733665	2.375	2205
31735	2	46	NHANES 2005-2006 Public Release	Male	1	Non-Hispanic White	NA	NA	3.92	29456.00644	Yes	NA	NA	NA	NA	NA	NA	NA	no	no	NA	NA	NA	NA	NA	NA	NA	NA	NA	NA	NA	NA	NA
31736	2	58	NHANES 2005-2006 Public Release	Male	79	Non-Hispanic Black	Less Than 9th Grade	Widowed	2.24	12708.61318	Yes	22.99	16	23	6	57.15323068	now	former	DM	yes	No	osteopenia	No	No	NA	NA	NA	0.691	58.071	43.57037292	101.6413729	2.35	NA
31737	2	55	NHANES 2005-2006 Public Release	Female	19	Mexican American	NA	Never married	0.45	5805.301526	Yes	22.75	33	31	4.9	127.9250903	NA	NA	no	no	NA	normal	NA	NA	1.029	1.073	1.127	0.758	62.538	48.92696034	111.4649603	2.375	14647.5
31738	2	53	NHANES 2005-2006 Public Release	Female	4	Mexican American	NA	NA	0.39	8803.345555	Yes	14.14	NA	NA	NA	NA	NA	NA	no	no	NA	NA	NA	NA	NA	NA	NA	NA	NA	33.17160834	33.17160834	NA	NA
31739	2	46	NHANES 2005-2006 Public Release	Male	27	Non-Hispanic White	Some College or AA degree	Married	1.5	89569.33656	No	25.41	18	20	5.2	95.72652693	now	heavy	no	no	No	normal	No	No	1	1.476	1.389	0.923	61.049	48.16943025	109.2184302	2.325	36880
31740	2	52	NHANES 2005-2006 Public Release	Female	28	Other Race - Including Multi-Racial	College Graduate or above	Married	5	4907.671892	Yes	28.95	14	17	4.8	126.5014434	never	mild	NA	no	No	NA	No	No	NA	NA	NA	NA	44.67	63.27431724	107.9443172	2.3	2625
31741	2	49	NHANES 2005-2006 Public Release	Male	75	Non-Hispanic Black	Some College or AA degree	Married	1.71	11928.20968	Yes	27.5	29	39	7.1	70.99343454	former	former	DM	yes	Yes	normal	No	No	NA	NA	NA	0.819	64.027	52.12750893	116.1545089	2.35	NA
31742	2	47	NHANES 2005-2006 Public Release	Female	25	Non-Hispanic White	Some College or AA degree	Never married	1.82	7156.82532	Yes	24.15	17	17	5	129.1956036	former	heavy	NA	no	No	NA	No	Yes	NA	NA	NA	NA	53.604	52.57467441	106.1786744	2.325	2085
31743	1	53	NHANES 2005-2006 Public Release	Male	8	Mexican American	NA	NA	3.1	8711.920861	Yes	20.9	NA	NA	NA	NA	NA	NA	no	no	NA	osteoporosis	NA	NA	0.69	0.722	0.737	0.544	NA	39.6227537	39.6227537	NA	NA
31744	2	50	NHANES 2005-2006 Public Release	Female	65	Non-Hispanic White	9-11th Grade (Includes 12th grade with no diploma)	Married	3.41	65328.89009	Yes	30.65	22	24	5.8	70.70018203	never	mild	DM	yes	No	normal	No	No	1.276	1.125	1.169	0.911	59.56	66.99186396	126.551864	2.25	1950
31745	1	52	NHANES 2005-2006 Public Release	Male	14	Non-Hispanic Black	NA	Never married	0.39	7608.71616	Yes	21.17	13	21	5.1	150.2181098	NA	NA	no	no	NA	NA	NA	NA	0.859	1.222	1.202	NA	69.983	40.12286871	110.1058687	2.55	90600
31746	2	46	NHANES 2005-2006 Public Release	Female	77	Non-Hispanic White	Less Than 9th Grade	Widowed	1	41045.81826	Yes	27.66	15	21	6	34.73139722	never	never	DM	yes	No	osteoporosis	No	No	NA	NA	NA	0.51	59.56	59.81593483	119.3759348	2.4	1365
31747	1	46	NHANES 2005-2006 Public Release	Male	37	Non-Hispanic White	College Graduate or above	Married	5	84293.55086	Yes	32.83	106	64	5.2	116.1512183	never	mild	no	no	No	osteopenia	No	No	0.95	1.377	1.376	0.945	64.027	62.21838019	126.2453802	2.4	7035
31748	1	46	NHANES 2005-2006 Public Release	Male	50	Non-Hispanic White	Some College or AA degree	Married	0.5	35168.53578	No	23.04	14	22	5.2	73.20124759	never	heavy	no	yes	No	normal	No	No	0.964	1.434	1.416	0.889	62.538	43.67885297	106.216853	2.325	4410
31749	2	44	NHANES 2005-2006 Public Release	Male	14	Non-Hispanic White	NA	Never married	NA	35773.85664	Yes	17.24	NA	NA	NA	NA	NA	NA	no	no	NA	osteopenia	NA	NA	0.8	1.039	1.061	0.811	NA	32.68043782	32.68043782	NA	3030
31750	1	50	NHANES 2005-2006 Public Release	Male	7	Non-Hispanic White	NA	NA	3.88	59293.15945	Yes	15.89	NA	NA	NA	NA	NA	NA	no	no	NA	NA	NA	NA	NA	NA	NA	NA	NA	30.12213988	30.12213988	NA	NA
31751	2	52	NHANES 2005-2006 Public Release	Female	25	Non-Hispanic White	High School Grad/GED or Equivalent	Never married	0.72	54732.94997	Yes	16.58	12	16	5	108.2705992	now	moderate	no	no	No	normal	No	No	1.017	1.109	1.118	0.837	56.582	35.56743629	92.14943629	2.325	NA
31752	2	55	NHANES 2005-2006 Public Release	Male	51	Mexican American	9-11th Grade (Includes 12th grade with no diploma)	Married	3.03	24368.21112	Yes	26.1	27	27	5.5	90.91830232	now	heavy	no	yes	No	normal	No	No	1.1	1.3	1.284	0.8	67.005	49.48063136	116.4856314	2.425	120
31753	1	48	NHANES 2005-2006 Public Release	Female	8	Mexican American	NA	NA	2.8	7428.65898	Yes	19.38	NA	NA	NA	NA	NA	NA	no	no	NA	osteoporosis	NA	NA	0.627	0.784	0.788	0.597	NA	43.09015114	43.09015114	NA	NA
31754	2	49	NHANES 2005-2006 Public Release	Male	8	Mexican American	NA	NA	0.86	7806.94636	Yes	15.05	NA	NA	NA	NA	NA	NA	no	no	NA	osteoporosis	NA	NA	0.633	0.806	0.794	0.66	NA	28.51942924	28.51942924	NA	NA
31755	2	45	NHANES 2005-2006 Public Release	Male	47	Other Hispanic	Less Than 9th Grade	Married	1.18	22617.28042	No	28.34	43	33	5.2	93.50919618	former	mild	no	no	No	NA	No	No	0.846	1.115	1.193	NA	64.027	53.71595405	117.742954	2.275	NA
31756	1	45	NHANES 2005-2006 Public Release	Male	13	Non-Hispanic White	NA	NA	1.14	27512.31937	Yes	16.61	23	35	5	145.4151433	NA	NA	no	no	NA	osteoporosis	NA	NA	0.783	1.058	1.039	0.773	68.494	31.48941278	99.98341278	2.525	24270
31757	2	50	NHANES 2005-2006 Public Release	Male	27	Non-Hispanic White	High School Grad/GED or Equivalent	Married	3.92	80078.87176	Yes	36.75	NA	NA	NA	NA	now	former	no	no	No	normal	No	No	1.058	1.315	1.309	1.033	NA	69.65807802	69.65807802	NA	9450
31758	1	54	NHANES 2005-2006 Public Release	Female	0	Mexican American	NA	NA	3.1	3821.095385	Yes	NA	NA	NA	NA	NA	NA	NA	NA	no	NA	NA	NA	NA	NA	NA	NA	NA	NA	NA	NA	NA	NA
31759	1	49	NHANES 2005-2006 Public Release	Female	0	Mexican American	NA	NA	0.82	6046.911095	No	NA	NA	NA	NA	NA	NA	NA	NA	no	NA	NA	NA	NA	NA	NA	NA	NA	NA	NA	NA	NA	NA
31760	2	55	NHANES 2005-2006 Public Release	Female	1	Non-Hispanic White	NA	NA	NA	42409.8872	Yes	NA	NA	NA	NA	NA	NA	NA	no	no	NA	NA	NA	NA	NA	NA	NA	NA	NA	NA	NA	NA	NA
31761	2	55	NHANES 2005-2006 Public Release	Female	5	Non-Hispanic Black	NA	NA	0.86	11509.6822	Yes	15.12	NA	NA	NA	NA	NA	NA	no	no	NA	NA	NA	NA	NA	NA	NA	NA	NA	34.27016254	34.27016254	NA	NA
31762	1	56	NHANES 2005-2006 Public Release	Female	70	Mexican American	Less Than 9th Grade	Widowed	0.62	7733.275043	No	27.37	14	17	8.7	59.96181292	never	never	DM	yes	No	normal	No	No	NA	NA	NA	0.819	58.071	59.26332588	117.3343259	2.475	NA
31763	2	52	NHANES 2005-2006 Public Release	Male	18	Mexican American	NA	Never married	3.1	4968.598787	Yes	25.53	17	29	5.2	114.6373445	NA	NA	no	no	NA	normal	NA	NA	1.03	1.302	1.331	1.046	69.983	48.39431773	118.3773177	2.375	14092.5
31764	2	58	NHANES 2005-2006 Public Release	Female	51	Mexican American	High School Grad/GED or Equivalent	Divorced	2.51	14957.63717	Yes	26.15	19	15	5.7	107.6287252	now	moderate	no	no	No	normal	No	No	1.086	1.148	1.139	0.895	61.049	56.26753293	117.3165329	2.375	1080
31765	2	56	NHANES 2005-2006 Public Release	Male	70	Non-Hispanic White	Some College or AA degree	Married	5	43718.50637	Yes	35.24	21	22	5.4	79.55858295	former	moderate	DM	yes	No	osteopenia	No	No	NA	NA	NA	0.666	61.049	66.78991599	127.838916	2.275	6125
31766	1	56	NHANES 2005-2006 Public Release	Female	6	Mexican American	NA	NA	NA	9031.217106	Yes	15.89	NA	NA	NA	NA	NA	NA	no	no	NA	NA	NA	NA	NA	NA	NA	NA	NA	36.2362209	36.2362209	NA	NA
31767	2	44	NHANES 2005-2006 Public Release	Female	45	Non-Hispanic White	High School Grad/GED or Equivalent	Married	5	89845.4737	Yes	39.44	16	18	5.4	112.2619819	now	heavy	IFG	yes	No	osteopenia	No	No	0.758	1.123	1.119	0.734	64.027	85.09026981	149.1172698	2.375	NA
31768	1	58	NHANES 2005-2006 Public Release	Male	13	Mexican American	NA	NA	1.77	3315.944834	Yes	20.85	NA	NA	5.2	145.4151433	NA	NA	no	no	NA	osteoporosis	NA	NA	0.629	1.069	1.11	0.689	68.494	39.52807187	108.0220719	2.475	9916
31769	1	48	NHANES 2005-2006 Public Release	Male	15	Non-Hispanic Black	NA	Never married	0.52	6937.266948	Yes	30.53	25	21	NA	120.3953774	NA	NA	no	no	NA	normal	NA	NA	0.998	1.41	1.339	1.044	68.494	57.86938776	126.3633878	2.775	8520
31770	2	48	NHANES 2005-2006 Public Release	Male	5	Non-Hispanic White	NA	NA	1	16734.49322	Yes	13.98	NA	NA	NA	NA	NA	NA	no	no	NA	NA	NA	NA	NA	NA	NA	NA	NA	26.50583169	26.50583169	NA	NA
31771	1	52	NHANES 2005-2006 Public Release	Male	32	Mexican American	9-11th Grade (Includes 12th grade with no diploma)	Married	1.16	25213.93453	No	29.7	23	23	5.4	114.509172	former	mild	no	no	No	normal	No	No	1.016	1.337	1.342	0.941	67.005	56.30276367	123.3077637	2.4	NA
31772	1	52	NHANES 2005-2006 Public Release	Female	14	Non-Hispanic Black	NA	Never married	1.55	6196.238101	Yes	19.6	13	24	4.9	152.7408087	NA	NA	no	no	NA	osteopenia	NA	NA	0.898	1.149	1.132	0.755	65.516	42.10015767	107.6161577	2.45	5432.5
31773	1	45	NHANES 2005-2006 Public Release	Female	6	Non-Hispanic White	NA	NA	2.36	34984.21165	Yes	NA	NA	NA	NA	NA	NA	NA	no	NA	NA	NA	NA	NA	NA	NA	NA	NA	NA	NA	NA	NA	NA
31774	2	52	NHANES 2005-2006 Public Release	Male	5	Non-Hispanic Black	NA	NA	2.25	8055.422403	Yes	14.89	NA	NA	NA	NA	NA	NA	no	no	NA	NA	NA	NA	NA	NA	NA	NA	NA	28.22609393	28.22609393	NA	NA
31775	1	51	NHANES 2005-2006 Public Release	Male	5	Non-Hispanic Black	NA	NA	3.1	8017.140967	Yes	16.02	NA	NA	NA	NA	NA	NA	no	no	NA	NA	NA	NA	NA	NA	NA	NA	NA	30.35868248	30.35868248	NA	NA
31776	1	46	NHANES 2005-2006 Public Release	Male	6	Non-Hispanic White	NA	NA	4.17	52858.48639	Yes	16.95	NA	NA	NA	NA	NA	NA	no	no	NA	NA	NA	NA	NA	NA	NA	NA	NA	32.12547618	32.12547618	NA	NA
31777	2	53	NHANES 2005-2006 Public Release	Male	61	Mexican American	Less Than 9th Grade	Separated	0.92	15068.68772	No	NA	NA	NA	NA	NA	former	NA	no	no	No	NA	No	No	NA	NA	NA	NA	NA	NA	NA	NA	60600
31778	1	48	NHANES 2005-2006 Public Release	Male	41	Non-Hispanic Black	Some College or AA degree	Divorced	NA	23284.07077	Yes	25.08	18	19	5.3	81.72565281	now	former	no	yes	No	NA	No	No	1.152	1.374	1.371	NA	61.049	47.53407094	108.5830709	2.3	NA
31779	1	53	NHANES 2005-2006 Public Release	Male	55	Mexican American	Less Than 9th Grade	Living with partner	0.12	20000.65123	No	23.65	15	21	5.5	88.39919532	now	never	no	no	No	osteopenia	No	No	0.856	1.146	1.116	0.793	61.049	44.82156594	105.8705659	2.35	NA
31780	2	46	NHANES 2005-2006 Public Release	Male	12	Non-Hispanic White	NA	NA	5	40013.55832	Yes	20.69	21	24	5.4	156.2747658	NA	NA	no	no	NA	osteoporosis	NA	NA	0.656	0.939	0.954	0.641	67.005	39.2158314	106.2208314	2.45	9235
31781	1	52	NHANES 2005-2006 Public Release	Female	58	Non-Hispanic Black	Some College or AA degree	Married	1.45	27793.82772	Yes	47.52	17	17	6.4	75.20199623	now	mild	DM	yes	No	NA	Yes	No	1.073	1.302	1.348	NA	59.56	102.1670581	161.7270581	2.425	270
31782	2	52	NHANES 2005-2006 Public Release	Female	1	Non-Hispanic White	NA	NA	5	26449.61927	Yes	NA	NA	NA	NA	NA	NA	NA	no	no	NA	NA	NA	NA	NA	NA	NA	NA	NA	NA	NA	NA	NA
31783	2	51	NHANES 2005-2006 Public Release	Female	4	Mexican American	NA	NA	0.51	6419.718988	Yes	NA	NA	NA	NA	NA	NA	NA	no	no	NA	NA	NA	NA	NA	NA	NA	NA	NA	NA	NA	NA	NA
31784	2	54	NHANES 2005-2006 Public Release	Female	7	Non-Hispanic Black	NA	NA	3.17	10414.38798	Yes	19.92	NA	NA	NA	NA	NA	NA	no	no	NA	NA	NA	NA	NA	NA	NA	NA	NA	44.11718688	44.11718688	NA	NA
31785	1	55	NHANES 2005-2006 Public Release	Female	83	Non-Hispanic White	Some College or AA degree	Widowed	5	28673.09645	Yes	20.1	17	30	5.7	54.72868151	former	former	no	yes	Yes	osteopenia	Yes	No	NA	NA	NA	0.621	56.582	43.15938293	99.74138293	2.325	NA
31786	1	44	NHANES 2005-2006 Public Release	Male	27	Non-Hispanic White	Some College or AA degree	Never married	4.18	68483.37122	Yes	23.19	NA	NA	NA	NA	never	heavy	no	no	No	osteopenia	No	No	0.91	1.405	1.361	1.013	NA	43.95271707	43.95271707	NA	1920
31787	1	53	NHANES 2005-2006 Public Release	Male	58	Non-Hispanic White	Some College or AA degree	Never married	1.04	32826.06666	Yes	26.16	26	26	5.4	95.39392869	now	former	no	yes	No	normal	No	No	1.135	1.283	1.335	0.807	61.049	49.59164018	110.6406402	2.425	NA
31788	2	54	NHANES 2005-2006 Public Release	Female	19	Mexican American	NA	Living with partner	1.81	4530.811619	Yes	35.89	21	21	5.7	134.7572825	NA	NA	no	yes	NA	osteopenia	NA	NA	0.877	1.033	1.017	0.89	55.093	77.26212323	132.3551232	2.3	NA
31789	2	56	NHANES 2005-2006 Public Release	Male	53	Mexican American	High School Grad/GED or Equivalent	Divorced	5	14267.19458	No	27.93	28	25	5.7	71.67475687	former	heavy	no	no	No	osteopenia	No	No	0.878	1.038	1.088	0.698	52.115	52.94754963	105.0625496	2.2	2100
31790	1	57	NHANES 2005-2006 Public Release	Male	18	Mexican American	NA	Never married	0.75	5379.965837	No	24.13	30	21	5	91.65212338	NA	NA	no	yes	NA	normal	NA	NA	1.041	1.237	1.252	0.986	71.472	45.74213938	117.2141394	2.5	74070
31791	2	45	NHANES 2005-2006 Public Release	Male	12	Non-Hispanic Black	NA	NA	2.35	4299.267636	Yes	16.13	13	21	5.2	180.6580625	NA	NA	no	no	NA	osteoporosis	NA	NA	0.755	0.945	0.931	0.857	59.56	30.57566594	90.13566594	2.525	14280
31792	2	51	NHANES 2005-2006 Public Release	Male	11	Other Race - Including Multi-Racial	NA	NA	4	48408.93752	Yes	16.79	NA	NA	NA	NA	NA	NA	no	no	NA	osteoporosis	NA	NA	0.668	0.884	0.868	0.631	NA	31.82609857	31.82609857	NA	NA
31793	2	49	NHANES 2005-2006 Public Release	Female	27	Mexican American	Less Than 9th Grade	Never married	0.93	16497.1119	No	27.14	18	20	4.8	127.3931957	never	mild	no	no	No	osteopenia	No	No	0.9	1.072	1.074	0.835	67.005	59.52347772	126.5284777	2.275	4680
31794	2	51	NHANES 2005-2006 Public Release	Female	14	Non-Hispanic Black	NA	Never married	2.1	6848.869667	Yes	NA	NA	NA	NA	NA	NA	NA	no	no	NA	NA	NA	NA	NA	NA	NA	NA	NA	NA	NA	NA	NA
31795	2	58	NHANES 2005-2006 Public Release	Female	60	Mexican American	Less Than 9th Grade	Married	1.55	5328.671462	Yes	24.7	35	27	5.2	84.67091196	never	never	no	yes	No	normal	No	No	1.065	1.152	1.157	0.753	53.604	53.30280466	106.9068047	2.225	630
31796	2	52	NHANES 2005-2006 Public Release	Male	60	Non-Hispanic Black	9-11th Grade (Includes 12th grade with no diploma)	Married	3.63	7764.793921	Yes	38.06	26	29	6.6	98.66498313	former	moderate	DM	yes	No	normal	No	No	1.608	1.605	1.633	1.377	65.516	72.1355302	137.6515302	2.375	NA
31797	2	45	NHANES 2005-2006 Public Release	Male	8	Other Hispanic	NA	NA	0.21	25112.32427	No	14.63	NA	NA	NA	NA	NA	NA	no	no	NA	osteoporosis	NA	NA	0.699	0.734	0.709	0.684	NA	27.72551079	27.72551079	NA	NA
31798	2	50	NHANES 2005-2006 Public Release	Male	1	Non-Hispanic White	NA	NA	0.75	11634.86514	No	NA	NA	NA	NA	NA	NA	NA	no	no	NA	NA	NA	NA	NA	NA	NA	NA	NA	NA	NA	NA	NA
31799	1	45	NHANES 2005-2006 Public Release	Female	47	Non-Hispanic White	College Graduate or above	Married	5	90393.99848	Yes	23.05	14	22	5.3	92.76710571	never	moderate	no	no	No	normal	No	No	1.157	1.142	1.118	0.775	67.005	49.42383443	116.4288344	2.35	22635
31800	2	52	NHANES 2005-2006 Public Release	Female	60	Non-Hispanic White	High School Grad/GED or Equivalent	Divorced	5	52901.78689	Yes	23.35	104	60	5.4	73.22751382	never	moderate	no	no	Yes	osteopenia	No	No	1.08	1.21	1.214	0.664	61.049	50.11805155	111.1670516	2.35	4410
31801	2	45	NHANES 2005-2006 Public Release	Female	18	Other Race - Including Multi-Racial	NA	Never married	0.6	4556.667672	Yes	37.29	12	17	5	98.3571311	NA	NA	no	no	NA	normal	NA	NA	1.15	1.154	1.159	1.01	58.071	80.48780458	138.5588046	2.575	8320
31802	2	56	NHANES 2005-2006 Public Release	Female	60	Non-Hispanic White	High School Grad/GED or Equivalent	Married	4.07	49663.00218	Yes	29.29	22	24	6	64.32536662	former	mild	DM	yes	No	osteopenia	Yes	No	0.874	0.953	1	0.609	68.494	63.25970058	131.7537006	2.425	3780
31803	2	56	NHANES 2005-2006 Public Release	Male	0	Mexican American	NA	NA	1.04	1688.181282	Yes	NA	NA	NA	NA	NA	NA	NA	NA	no	NA	NA	NA	NA	NA	NA	NA	NA	NA	NA	NA	NA	NA
31804	2	44	NHANES 2005-2006 Public Release	Female	52	Non-Hispanic White	Some College or AA degree	Married	5	93843.80393	Yes	26.23	NA	NA	5.2	106.8753241	never	former	no	no	No	osteopenia	No	No	0.957	1.119	1.088	0.733	62.538	56.5529559	119.0909559	2.375	NA
31805	1	57	NHANES 2005-2006 Public Release	Male	20	Non-Hispanic White	Some College or AA degree	Never married	NA	62325.18407	Yes	28.92	NA	NA	NA	NA	now	NA	no	no	No	NA	No	No	1.084	1.339	1.403	NA	NA	54.82051128	54.82051128	NA	9960
31806	1	49	NHANES 2005-2006 Public Release	Male	19	Non-Hispanic Black	NA	Separated	1.57	7162.985905	Yes	23.64	15	30	5.3	105.2107875	NA	NA	no	no	NA	normal	NA	NA	1.125	1.554	1.639	1.124	65.516	44.8174145	110.3334145	2.4	37980
31807	2	44	NHANES 2005-2006 Public Release	Female	57	Other Hispanic	College Graduate or above	Divorced	5	76398.42315	Yes	45.79	24	16	5.3	86.47418786	never	mild	IGT	yes	No	NA	No	No	0.875	1.135	1.202	NA	65.516	98.97093312	164.4869331	2.4	1485
31808	1	56	NHANES 2005-2006 Public Release	Male	79	Non-Hispanic White	College Graduate or above	Married	NA	18857.55993	Yes	21.53	16	26	4.6	9.354808706	never	former	no	yes	No	osteoporosis	No	No	NA	NA	NA	0.528	67.005	40.80173998	107.80674	2.6	NA
31809	1	57	NHANES 2005-2006 Public Release	Female	1	Non-Hispanic Black	NA	NA	3.11	7755.206325	Yes	NA	NA	NA	NA	NA	NA	NA	no	no	NA	NA	NA	NA	NA	NA	NA	NA	NA	NA	NA	NA	NA
31810	2	52	NHANES 2005-2006 Public Release	Male	4	Mexican American	NA	NA	NA	6870.675507	No	22.89	NA	NA	NA	NA	NA	NA	no	no	NA	NA	NA	NA	NA	NA	NA	NA	NA	43.3887486	43.3887486	NA	NA
31811	1	50	NHANES 2005-2006 Public Release	Female	10	Non-Hispanic White	NA	NA	1.31	40505.38554	Yes	27.32	NA	NA	NA	NA	NA	NA	no	no	NA	osteopenia	NA	NA	0.858	1.091	1.101	0.852	NA	59.48787204	59.48787204	NA	NA
31812	1	57	NHANES 2005-2006 Public Release	Female	0	Mexican American	NA	NA	0.58	2275.79978	Yes	NA	NA	NA	NA	NA	NA	NA	NA	no	NA	NA	NA	NA	NA	NA	NA	NA	NA	NA	NA	NA	NA
31813	1	55	NHANES 2005-2006 Public Release	Female	47	Mexican American	Some College or AA degree	Divorced	0.39	17838.36543	No	29.76	19	18	5.3	92.76710571	now	moderate	no	no	No	normal	No	No	1.234	1.208	1.221	0.82	52.115	63.84250307	115.9575031	2.275	18360
31814	2	47	NHANES 2005-2006 Public Release	Male	58	Non-Hispanic White	Some College or AA degree	Married	0.87	36339.13661	No	29.53	12	20	5.2	76.9943764	former	former	no	yes	No	NA	No	No	0.855	1.283	1.267	NA	58.071	55.96332935	114.0343294	2.3	NA
31815	1	49	NHANES 2005-2006 Public Release	Female	1	Non-Hispanic White	NA	NA	4.66	38958.63185	Yes	NA	NA	NA	NA	NA	NA	NA	no	no	NA	NA	NA	NA	NA	NA	NA	NA	NA	NA	NA	NA	NA
31816	2	54	NHANES 2005-2006 Public Release	Female	26	Non-Hispanic White	Some College or AA degree	Married	2.4	6147.455525	Yes	30.52	14	22	5	128.2912344	never	former	NA	no	No	NA	No	No	NA	NA	NA	NA	46.159	65.51495217	111.6739522	2.25	630
31817	2	57	NHANES 2005-2006 Public Release	Male	6	Mexican American	NA	NA	3.85	8433.584117	Yes	15.89	NA	NA	NA	NA	NA	NA	no	no	NA	NA	NA	NA	NA	NA	NA	NA	NA	30.11410945	30.11410945	NA	NA
31818	2	47	NHANES 2005-2006 Public Release	Female	4	Non-Hispanic White	NA	NA	1.05	21656.87442	Yes	16.26	NA	NA	NA	NA	NA	NA	no	no	NA	NA	NA	NA	NA	NA	NA	NA	NA	37.33376797	37.33376797	NA	NA
31819	2	54	NHANES 2005-2006 Public Release	Male	16	Mexican American	NA	Never married	1.12	4974.195291	Yes	22.2	19	32	5.2	134.6137898	NA	NA	no	no	NA	osteopenia	NA	NA	0.888	1.136	1.156	0.84	62.538	42.07865139	104.6166514	2.35	28950
31820	2	58	NHANES 2005-2006 Public Release	Male	58	Mexican American	9-11th Grade (Includes 12th grade with no diploma)	Never married	2.36	15213.9009	Yes	25.09	25	25	5.5	95.39392869	never	former	no	no	No	normal	No	No	1.194	1.397	1.403	1.043	37.225	47.55760938	84.78260938	2.15	1200
31821	1	54	NHANES 2005-2006 Public Release	Female	25	Non-Hispanic White	Some College or AA degree	Married	2.8	6325.083061	Yes	28.6	13	18	4.6	122.6453885	never	never	NA	no	No	NA	No	No	NA	NA	NA	NA	50.626	61.72756346	112.3535635	2.325	NA
31822	2	44	NHANES 2005-2006 Public Release	Female	28	Non-Hispanic White	Some College or AA degree	Married	5	5825.232793	Yes	30.31	17	22	4.8	126.5014434	never	mild	NA	no	No	NA	No	No	NA	NA	NA	NA	40.203	64.5532962	104.7562962	2.225	472.5
31823	2	45	NHANES 2005-2006 Public Release	Male	14	Non-Hispanic Black	NA	Never married	1.03	4986.442871	No	19.66	14	22	5.4	136.3005522	NA	NA	no	no	NA	osteopenia	NA	NA	0.867	1.203	1.279	1.022	61.049	37.26835438	98.31735438	2.425	17100
31824	1	49	NHANES 2005-2006 Public Release	Female	22	Non-Hispanic White	Some College or AA degree	Married	0.78	7695.733554	Yes	22.6	15	18	4.2	140.3634063	former	mild	NA	no	No	NA	No	No	NA	NA	NA	NA	46.159	48.93038668	95.08938668	2.3	1260
31825	2	46	NHANES 2005-2006 Public Release	Female	4	Other Race - Including Multi-Racial	NA	NA	1.7	50439.81425	No	16.47	NA	NA	NA	NA	NA	NA	no	no	NA	NA	NA	NA	NA	NA	NA	NA	NA	38.45385384	38.45385384	NA	NA
31826	2	57	NHANES 2005-2006 Public Release	Female	2	Mexican American	NA	NA	1.16	5307.701485	Yes	15.45	NA	NA	NA	NA	NA	NA	no	no	NA	NA	NA	NA	NA	NA	NA	NA	NA	37.03845212	37.03845212	NA	NA
31827	1	49	NHANES 2005-2006 Public Release	Female	46	Non-Hispanic Black	9-11th Grade (Includes 12th grade with no diploma)	Never married	1.46	33056.02142	No	25.97	20	23	8.4	107.693714	now	moderate	DM	yes	No	normal	No	No	1.299	1.27	1.282	0.942	44.67	55.78571917	100.4557192	2.2	NA
31828	1	56	NHANES 2005-2006 Public Release	Female	7	Mexican American	NA	NA	0.44	8500.627744	No	17.19	NA	NA	NA	NA	NA	NA	no	no	NA	NA	NA	NA	NA	NA	NA	NA	NA	38.80116939	38.80116939	NA	NA
31829	1	44	NHANES 2005-2006 Public Release	Female	4	Non-Hispanic Black	NA	NA	NA	7279.467843	Yes	13.82	NA	NA	NA	NA	NA	NA	no	no	NA	NA	NA	NA	NA	NA	NA	NA	NA	32.08868114	32.08868114	NA	NA
31830	1	58	NHANES 2005-2006 Public Release	Female	62	Mexican American	High School Grad/GED or Equivalent	Married	0.94	5328.671462	Yes	26.17	16	21	6	99.62536595	never	mild	no	no	No	osteopenia	No	No	0.882	1.068	1.029	0.732	55.093	56.99803793	112.0910379	2.35	945
31831	1	46	NHANES 2005-2006 Public Release	Male	46	Non-Hispanic White	High School Grad/GED or Equivalent	Married	4.26	101272.9033	Yes	33.04	32	27	5.1	83.76604753	never	mild	no	no	No	normal	No	No	1.083	1.304	1.246	0.757	67.005	62.62392406	129.6289241	2.4	NA
31832	1	58	NHANES 2005-2006 Public Release	Female	5	Mexican American	NA	NA	2.14	7587.360983	Yes	16.88	NA	NA	NA	NA	NA	NA	no	no	NA	NA	NA	NA	NA	NA	NA	NA	NA	38.59226546	38.59226546	NA	NA
31833	1	56	NHANES 2005-2006 Public Release	Male	41	Mexican American	Less Than 9th Grade	Married	1.33	22079.28956	No	26.65	65	41	5.4	107.4938235	never	former	no	no	No	osteopenia	No	No	0.987	1.187	1.145	0.718	61.049	50.50948303	111.558483	2.375	NA
31834	2	46	NHANES 2005-2006 Public Release	Male	1	Non-Hispanic White	NA	NA	2.65	12496.39182	Yes	NA	NA	NA	NA	NA	NA	NA	no	no	NA	NA	NA	NA	NA	NA	NA	NA	NA	NA	NA	NA	NA
31835	2	44	NHANES 2005-2006 Public Release	Male	9	Non-Hispanic Black	NA	NA	1.2	10724.24995	No	23.63	NA	NA	NA	NA	NA	NA	no	no	NA	NA	NA	NA	0.67	1.019	1.037	NA	NA	44.79052807	44.79052807	NA	NA
31836	1	56	NHANES 2005-2006 Public Release	Female	7	Mexican American	NA	NA	0.77	8500.627744	No	16.09	NA	NA	NA	NA	NA	NA	no	no	NA	NA	NA	NA	NA	NA	NA	NA	NA	36.49947451	36.49947451	NA	NA
31837	2	50	NHANES 2005-2006 Public Release	Female	24	Mexican American	9-11th Grade (Includes 12th grade with no diploma)	Married	0.9	3197.842439	No	29.98	17	23	5.2	130.1063481	never	never	NA	no	No	NA	No	No	NA	NA	NA	NA	53.604	65.31980853	118.9238085	2.3	NA
31838	2	55	NHANES 2005-2006 Public Release	Male	12	Mexican American	NA	NA	2.25	7648.479396	Yes	28.37	34	29	5.4	156.2747658	NA	NA	no	no	NA	osteopenia	NA	NA	0.811	1.159	1.153	0.85	72.961	53.78020008	126.7412001	2.45	7075
31839	2	58	NHANES 2005-2006 Public Release	Female	23	Mexican American	High School Grad/GED or Equivalent	Never married	NA	12381.56176	Yes	33.86	12	14	5.4	139.3808624	never	former	NA	no	No	NA	No	No	NA	NA	NA	NA	49.137	72.89175753	122.0287575	2.25	NA
31840	1	47	NHANES 2005-2006 Public Release	Male	19	Non-Hispanic White	NA	Never married	0.81	28479.21645	No	25.16	70	35	5.3	91.01055852	NA	NA	no	no	NA	normal	NA	NA	1.132	1.228	1.207	0.959	65.516	47.6923502	113.2083502	2.35	105
31841	2	46	NHANES 2005-2006 Public Release	Male	2	Non-Hispanic White	NA	NA	0.05	11797.62628	Yes	15.37	NA	NA	NA	NA	NA	NA	no	no	NA	NA	NA	NA	NA	NA	NA	NA	NA	29.12847827	29.12847827	NA	NA
31842	1	58	NHANES 2005-2006 Public Release	Female	6	Non-Hispanic White	NA	NA	5	35374.76013	Yes	15.09	NA	NA	NA	NA	NA	NA	no	no	NA	NA	NA	NA	NA	NA	NA	NA	NA	34.24504029	34.24504029	NA	NA
31843	1	51	NHANES 2005-2006 Public Release	Female	54	Non-Hispanic Black	Some College or AA degree	Married	5	23518.96918	Yes	28.86	20	26	5.6	88.04899321	now	moderate	no	yes	No	osteopenia	No	No	0.815	1.292	1.257	0.934	64.027	62.59672418	126.6237242	2.525	8100
31844	1	51	NHANES 2005-2006 Public Release	Male	13	Non-Hispanic Black	NA	NA	5	5316.895215	Yes	18.33	24	31	5.3	168.1040309	NA	NA	no	no	NA	osteopenia	NA	NA	0.934	1.15	1.137	0.834	61.049	34.74577807	95.79477807	2.425	12960
31845	1	56	NHANES 2005-2006 Public Release	Female	15	Non-Hispanic Black	NA	Never married	2.21	7606.937296	No	NA	NA	NA	NA	NA	NA	NA	no	NA	NA	NA	NA	NA	NA	NA	NA	NA	NA	NA	NA	NA	NA
31846	1	45	NHANES 2005-2006 Public Release	Male	80	Non-Hispanic White	Some College or AA degree	Married	2.96	21053.79286	Yes	NA	27	25	6.1	49.09322262	never	NA	no	yes	Yes	normal	Yes	No	NA	NA	NA	0.938	61.049	NA	61.049	2.35	180
31847	1	49	NHANES 2005-2006 Public Release	Female	35	Non-Hispanic White	Some College or AA degree	Married	3.26	113196.1729	Yes	23.3	17	19	5.1	120.4315346	now	mild	no	no	No	osteopenia	Yes	Yes	0.961	0.993	1.046	0.663	59.56	50.24289931	109.8028993	2.275	NA
31848	2	52	NHANES 2005-2006 Public Release	Male	16	Non-Hispanic White	NA	Never married	5	27544.2078	Yes	20.64	23	24	5	116.2592777	NA	NA	no	no	NA	normal	NA	NA	1.06	1.277	1.312	0.985	65.516	39.12523084	104.6412308	2.4	50320
31849	2	54	NHANES 2005-2006 Public Release	Female	9	Non-Hispanic White	NA	NA	4.16	44220.92196	Yes	17.81	NA	NA	NA	NA	NA	NA	no	no	NA	osteoporosis	NA	NA	0.825	1.101	1.079	0.501	NA	38.84259458	38.84259458	NA	NA
31850	2	44	NHANES 2005-2006 Public Release	Male	18	Other Race - Including Multi-Racial	NA	Living with partner	1.16	21044.33395	Yes	28.44	20	18	5.1	126.3428866	NA	NA	no	no	NA	NA	NA	NA	1.123	1.297	1.251	NA	68.494	53.90901985	122.4030199	2.425	4687.5
31851	2	56	NHANES 2005-2006 Public Release	Male	3	Mexican American	NA	NA	0.64	7565.868976	Yes	15.31	NA	NA	NA	NA	NA	NA	no	no	NA	NA	NA	NA	NA	NA	NA	NA	NA	29.02123956	29.02123956	NA	NA
31852	1	56	NHANES 2005-2006 Public Release	Female	20	Mexican American	High School Grad/GED or Equivalent	Living with partner	0.8	21509.38553	No	26.59	19	23	4.6	142.3493216	never	moderate	no	no	No	normal	No	No	1.131	1.082	1.139	0.85	62.538	57.41652831	119.9545283	2.325	3150
31853	2	52	NHANES 2005-2006 Public Release	Male	16	Non-Hispanic White	NA	Never married	5	30194.47953	Yes	17.53	20	26	4.9	116.2592777	NA	NA	no	no	NA	normal	NA	NA	1.049	1.322	1.316	0.966	72.961	33.21829305	106.1792931	2.475	3780
31854	2	55	NHANES 2005-2006 Public Release	Male	6	Mexican American	NA	NA	2.8	11962.74196	Yes	14.44	NA	NA	NA	NA	NA	NA	no	no	NA	NA	NA	NA	NA	NA	NA	NA	NA	27.37304614	27.37304614	NA	NA
31855	2	58	NHANES 2005-2006 Public Release	Female	12	Mexican American	NA	NA	0.6	5211.916048	No	20.63	14	19	4.9	134.3726842	NA	NA	no	no	NA	osteopenia	NA	NA	0.912	0.958	1.068	0.691	65.516	44.6386837	110.1546837	2.425	22150
31856	2	46	NHANES 2005-2006 Public Release	Female	5	Non-Hispanic White	NA	NA	4.1	48972.61987	Yes	17.29	NA	NA	NA	NA	NA	NA	no	no	NA	NA	NA	NA	NA	NA	NA	NA	NA	38.82303251	38.82303251	NA	NA
31857	1	44	NHANES 2005-2006 Public Release	Female	74	Non-Hispanic White	Some College or AA degree	Widowed	5	43428.16878	Yes	22.48	26	28	5.4	76.74033953	former	moderate	no	no	Yes	osteopenia	Yes	No	NA	NA	NA	0.66	59.56	48.61745537	108.1774554	2.35	5400
31858	1	56	NHANES 2005-2006 Public Release	Male	37	Non-Hispanic Black	High School Grad/GED or Equivalent	Married	1.82	28255.12888	Yes	30.32	15	18	10	103.1557116	never	former	DM	no	No	normal	No	No	1.258	1.388	1.457	0.926	61.049	57.46705165	118.5160517	2.525	472.5
31859	1	49	NHANES 2005-2006 Public Release	Female	46	Non-Hispanic White	Some College or AA degree	Married	5	118695.1408	Yes	26.81	17	20	5.4	80.79506051	never	mild	no	no	No	osteopenia	No	No	1.003	1.155	1.118	0.702	58.071	57.66257803	115.733578	2.3	2902.5
31860	2	48	NHANES 2005-2006 Public Release	Male	4	Non-Hispanic Black	NA	NA	1.87	10072.97572	Yes	32.95	NA	NA	NA	NA	NA	NA	no	no	NA	NA	NA	NA	NA	NA	NA	NA	NA	62.45446075	62.45446075	NA	NA
31861	1	56	NHANES 2005-2006 Public Release	Female	22	Other Race - Including Multi-Racial	College Graduate or above	Living with partner	5	77329.94642	Yes	20.9	NA	NA	NA	NA	never	moderate	no	no	No	NA	No	No	1.007	1.128	1.098	NA	NA	45.13554135	45.13554135	NA	1020
31862	1	51	NHANES 2005-2006 Public Release	Female	12	Non-Hispanic Black	NA	NA	3.9	6081.271402	Yes	31.02	18	19	5.4	154.9018443	NA	NA	no	no	NA	osteopenia	NA	NA	0.954	1.275	1.324	1.044	59.56	66.87345082	126.4334508	2.425	530
31863	1	52	NHANES 2005-2006 Public Release	Female	29	Non-Hispanic Black	Some College or AA degree	Widowed	5	27764.008	Yes	21.29	12	23	5.1	121.3537301	never	heavy	no	no	No	normal	No	No	1.049	1.261	1.221	0.849	59.56	45.46864306	105.0286431	2.275	6480
31864	2	45	NHANES 2005-2006 Public Release	Female	14	Non-Hispanic Black	NA	Never married	2.65	4917.345982	Yes	23.01	NA	NA	NA	NA	NA	NA	no	no	NA	NA	NA	NA	0.837	1.166	1.162	NA	NA	49.8585309	49.8585309	NA	5010
31865	1	48	NHANES 2005-2006 Public Release	Male	6	Mexican American	NA	NA	1.55	8404.546876	Yes	17.23	NA	NA	NA	NA	NA	NA	no	no	NA	NA	NA	NA	NA	NA	NA	NA	NA	32.66658881	32.66658881	NA	NA
31866	2	51	NHANES 2005-2006 Public Release	Female	10	Non-Hispanic Black	NA	NA	1.19	8654.891454	Yes	30.46	NA	NA	NA	NA	NA	NA	no	no	NA	osteoporosis	NA	NA	0.786	1.085	1.128	0.819	NA	65.99318827	65.99318827	NA	NA
31867	1	55	NHANES 2005-2006 Public Release	Female	12	Other Race - Including Multi-Racial	NA	NA	3.73	7250.26287	Yes	22.79	15	25	5.4	150.5779617	NA	NA	no	no	NA	normal	NA	NA	1.039	1.073	1.086	0.807	64.027	48.97782491	113.0048249	2.45	240
31868	2	55	NHANES 2005-2006 Public Release	Male	22	Non-Hispanic Black	Some College or AA degree	Never married	3.64	31991.3726	No	42.51	104	81	5.4	114.6184554	former	moderate	no	no	No	NA	No	No	1.67	1.686	1.699	NA	61.049	80.58476007	141.6337601	2.375	NA
31869	1	53	NHANES 2005-2006 Public Release	Male	3	Mexican American	NA	NA	2.33	9042.064869	Yes	18.69	NA	NA	NA	NA	NA	NA	no	no	NA	NA	NA	NA	NA	NA	NA	NA	NA	35.41669209	35.41669209	NA	NA
31870	2	52	NHANES 2005-2006 Public Release	Female	21	Non-Hispanic White	Some College or AA degree	Married	2.27	53227.80664	No	19.42	10	18	4.9	126.1404074	never	never	no	no	No	normal	No	No	1.017	1.172	1.164	0.757	62.538	41.96618727	104.5041873	2.275	252.5
31871	2	55	NHANES 2005-2006 Public Release	Female	23	Mexican American	9-11th Grade (Includes 12th grade with no diploma)	Married	NA	2144.760285	Yes	36.41	28	23	5.8	109.8024532	never	never	no	no	No	normal	No	No	1.412	1.438	1.429	1.32	55.093	78.55139678	133.6443968	2.45	8250
31872	2	50	NHANES 2005-2006 Public Release	Female	9	Non-Hispanic Black	NA	NA	3.03	11642.62037	Yes	17.58	NA	NA	NA	NA	NA	NA	no	no	NA	NA	NA	NA	0.512	0.763	0.813	NA	NA	38.88676282	38.88676282	NA	NA
31873	1	54	NHANES 2005-2006 Public Release	Male	32	Non-Hispanic Black	High School Grad/GED or Equivalent	Living with partner	3.27	25041.35976	Yes	31.67	32	29	4.8	96.02857887	never	mild	no	no	No	normal	No	No	1.082	1.595	1.512	1.169	62.538	60.0315303	122.5695303	2.325	26520
31874	1	46	NHANES 2005-2006 Public Release	Female	29	Mexican American	9-11th Grade (Includes 12th grade with no diploma)	Married	3.54	18592.50343	Yes	23.57	33	29	5.2	125.6159333	never	heavy	no	no	No	normal	No	No	0.999	1.11	1.104	0.792	61.049	51.09756418	112.1465642	2.275	3800
31875	2	44	NHANES 2005-2006 Public Release	Female	1	Non-Hispanic White	NA	NA	1.43	11811.02879	Yes	NA	NA	NA	NA	NA	NA	NA	no	no	NA	NA	NA	NA	NA	NA	NA	NA	NA	NA	NA	NA	NA
31876	1	44	NHANES 2005-2006 Public Release	Female	3	Non-Hispanic Black	NA	NA	0.31	6739.975855	Yes	15.21	NA	NA	NA	NA	NA	NA	no	no	NA	NA	NA	NA	NA	NA	NA	NA	NA	36.09299818	36.09299818	NA	NA
31877	1	49	NHANES 2005-2006 Public Release	Male	62	Non-Hispanic Black	Some College or AA degree	Divorced	2.72	12164.19791	No	26.44	16	15	5.7	13.67938603	now	mild	IGT	yes	Yes	normal	No	No	1.212	1.301	1.272	0.847	46.159	50.12355646	96.28255646	2.125	9750
31878	1	46	NHANES 2005-2006 Public Release	Male	55	Mexican American	Some College or AA degree	Married	5	21427.89832	Yes	29.51	35	29	5.9	70.67482234	now	mild	no	no	No	NA	No	No	1.118	1.402	1.407	NA	62.538	55.9422648	118.4802648	2.275	25137.5
31879	2	48	NHANES 2005-2006 Public Release	Female	10	Other Race - Including Multi-Racial	NA	NA	3.25	44459.48894	Yes	20.33	NA	NA	NA	NA	NA	NA	no	no	NA	osteoporosis	NA	NA	0.765	1.019	1.043	0.693	NA	44.39084503	44.39084503	NA	NA
31880	1	55	NHANES 2005-2006 Public Release	Female	16	Mexican American	NA	Never married	0.5	3647.0991	Yes	28	19	21	5.1	115.3366422	NA	NA	no	no	NA	normal	NA	NA	1.216	1.165	1.192	1.067	67.005	59.57248324	126.5774832	2.4	7962.5
31881	2	48	NHANES 2005-2006 Public Release	Male	5	Non-Hispanic White	NA	NA	2.8	15577.90879	Yes	15.35	NA	NA	NA	NA	NA	NA	no	no	NA	NA	NA	NA	NA	NA	NA	NA	NA	29.10366978	29.10366978	NA	NA
31882	2	44	NHANES 2005-2006 Public Release	Male	16	Non-Hispanic White	NA	Never married	1.82	24940.68441	No	23.36	16	17	4.5	128.1304343	NA	NA	no	no	NA	osteopenia	NA	NA	0.852	0.992	1.067	0.813	69.983	44.284276	114.267276	2.45	1590
31883	2	51	NHANES 2005-2006 Public Release	Female	1	Non-Hispanic White	NA	NA	5	29829.17642	Yes	NA	NA	NA	NA	NA	NA	NA	no	no	NA	NA	NA	NA	NA	NA	NA	NA	NA	NA	NA	NA	NA
31884	2	46	NHANES 2005-2006 Public Release	Male	15	Non-Hispanic White	NA	Never married	1.71	40013.55832	Yes	17.74	17	22	5.4	129.03367	NA	NA	no	no	NA	NA	NA	NA	0.786	1.082	1.107	NA	65.516	33.61730852	99.13330852	2.425	1220
31885	2	48	NHANES 2005-2006 Public Release	Female	6	Non-Hispanic White	NA	NA	3.73	40201.13983	Yes	14.59	NA	NA	NA	NA	NA	NA	no	no	NA	NA	NA	NA	NA	NA	NA	NA	NA	32.50093528	32.50093528	NA	NA
31886	1	49	NHANES 2005-2006 Public Release	Female	13	Non-Hispanic White	NA	NA	5	42931.30469	Yes	17.01	13	24	4.7	149.5239159	NA	NA	no	no	NA	osteoporosis	NA	NA	0.731	0.943	0.975	0.654	62.538	36.69436406	99.23236406	2.35	14160
31887	1	44	NHANES 2005-2006 Public Release	Female	5	Non-Hispanic Black	NA	NA	4.42	7234.916301	Yes	15.42	NA	NA	NA	NA	NA	NA	no	no	NA	NA	NA	NA	NA	NA	NA	NA	NA	35.67188313	35.67188313	NA	NA
31888	2	45	NHANES 2005-2006 Public Release	Male	22	Non-Hispanic Black	High School Grad/GED or Equivalent	Never married	1.6	54680.79769	No	22.56	25	25	5.2	103.0167909	never	NA	no	no	No	NA	No	No	0.9	1.241	1.269	NA	74.45	42.76694157	117.2169416	2.6	NA
31889	2	52	NHANES 2005-2006 Public Release	Female	14	Other Hispanic	NA	Never married	1.11	23344.20267	No	17.75	15	20	4.7	79.04597997	NA	NA	no	no	NA	osteoporosis	NA	NA	0.851	0.937	0.984	0.51	65.516	38.61378772	104.1297877	2.375	22030
31890	1	45	NHANES 2005-2006 Public Release	Male	11	Non-Hispanic White	NA	NA	3.26	51211.07754	Yes	28.2	NA	NA	NA	NA	NA	NA	no	no	NA	osteoporosis	NA	NA	0.683	1.095	1.104	0.925	NA	53.44902081	53.44902081	NA	NA
31891	1	53	NHANES 2005-2006 Public Release	Female	2	Mexican American	NA	NA	0.49	5052.495158	No	16.76	NA	NA	NA	NA	NA	NA	no	no	NA	NA	NA	NA	NA	NA	NA	NA	NA	40.49873168	40.49873168	NA	NA
31892	2	55	NHANES 2005-2006 Public Release	Female	18	Mexican American	NA	Never married	2.8	4898.223163	Yes	18.49	13	20	5.2	128.8268784	NA	NA	no	no	NA	osteopenia	NA	NA	1.005	1.21	1.22	0.721	75.939	39.8497575	115.7887575	2.525	NA
31893	1	47	NHANES 2005-2006 Public Release	Female	81	Non-Hispanic White	Some College or AA degree	Married	3.12	30563.70847	Yes	24.97	19	25	5.2	63.18420244	never	mild	no	yes	Yes	osteoporosis	Yes	No	NA	NA	NA	0.538	62.538	53.79717262	116.3351726	2.45	11160
31894	1	55	NHANES 2005-2006 Public Release	Female	61	Mexican American	Some College or AA degree	Married	1.15	6354.93345	Yes	32.96	44	48	7	100.3276596	never	heavy	DM	yes	No	normal	No	No	1.4	1.336	1.325	1.245	58.071	71.05809395	129.129094	2.2	NA
31895	1	56	NHANES 2005-2006 Public Release	Male	74	Non-Hispanic White	College Graduate or above	Married	5	47886.84631	Yes	27.38	16	22	4.9	56.06800546	former	mild	no	no	No	normal	No	No	NA	NA	NA	0.784	64.027	51.8900263	115.9170263	2.375	45
31896	2	54	NHANES 2005-2006 Public Release	Male	10	Non-Hispanic Black	NA	NA	1.71	9592.900587	Yes	16.21	NA	NA	NA	NA	NA	NA	no	no	NA	osteoporosis	NA	NA	0.677	0.84	0.857	0.702	NA	30.71599242	30.71599242	NA	NA
31897	2	49	NHANES 2005-2006 Public Release	Male	79	Non-Hispanic White	Some College or AA degree	Married	2.27	41236.40235	Yes	43.21	31	36	5.4	74.68446523	never	mild	DM	yes	No	normal	No	No	NA	NA	NA	0.821	62.538	81.89457334	144.4325733	2.25	NA
31898	1	48	NHANES 2005-2006 Public Release	Male	73	Non-Hispanic White	College Graduate or above	Widowed	3.12	14622.02826	Yes	24.44	19	21	5.2	95.40355218	now	former	no	no	Yes	normal	No	No	NA	NA	NA	0.8	61.049	46.31960136	107.3686014	2.425	NA
31899	1	50	NHANES 2005-2006 Public Release	Male	40	Non-Hispanic White	Less Than 9th Grade	Married	0.41	38584.02763	No	24.29	48	31	8.6	113.7290771	never	never	DM	yes	No	osteopenia	No	No	0.811	1.147	1.162	0.814	71.472	46.04808675	117.5200867	2.425	1575
31900	1	44	NHANES 2005-2006 Public Release	Female	3	Non-Hispanic Black	NA	NA	NA	7234.916301	Yes	16.08	NA	NA	NA	NA	NA	NA	no	no	NA	NA	NA	NA	NA	NA	NA	NA	NA	38.42705317	38.42705317	NA	NA
31901	2	48	NHANES 2005-2006 Public Release	Female	3	Non-Hispanic Black	NA	NA	1.87	8976.046811	No	17.5	NA	NA	NA	NA	NA	NA	no	no	NA	NA	NA	NA	NA	NA	NA	NA	NA	40.31069488	40.31069488	NA	NA
31902	1	52	NHANES 2005-2006 Public Release	Female	33	Non-Hispanic White	College Graduate or above	Married	5	7932.619546	Yes	NA	NA	NA	NA	NA	never	NA	NA	no	No	NA	No	No	NA	NA	NA	NA	NA	NA	NA	NA	3975
31903	1	56	NHANES 2005-2006 Public Release	Female	73	Non-Hispanic White	College Graduate or above	Married	5	62215.22325	Yes	24.74	16	25	5.2	87.54173525	never	never	DM	no	No	osteopenia	No	No	NA	NA	NA	0.6	59.56	53.47845865	113.0384587	2.375	NA
31904	1	54	NHANES 2005-2006 Public Release	Male	3	Mexican American	NA	NA	1.68	8846.453348	Yes	15.19	NA	NA	NA	NA	NA	NA	no	no	NA	NA	NA	NA	NA	NA	NA	NA	NA	28.79379735	28.79379735	NA	NA
31905	2	57	NHANES 2005-2006 Public Release	Female	16	Non-Hispanic White	NA	Never married	3.21	36065.24414	Yes	26.71	15	36	5	137.6272712	NA	NA	no	no	NA	NA	NA	NA	1.206	1.331	1.352	NA	58.071	57.85704177	115.9280418	2.325	NA
31906	2	45	NHANES 2005-2006 Public Release	Female	0	Non-Hispanic Black	NA	NA	0.39	5214.24298	No	NA	NA	NA	NA	NA	NA	NA	NA	no	NA	NA	NA	NA	NA	NA	NA	NA	NA	NA	NA	NA	NA
31907	1	53	NHANES 2005-2006 Public Release	Female	15	Mexican American	NA	Never married	2.48	6350.236251	Yes	20.22	14	18	5.2	131.5705646	NA	NA	IGT	no	NA	osteopenia	NA	NA	0.878	1.007	1.007	0.751	67.005	43.60545944	110.6104594	2.45	NA
31908	1	55	NHANES 2005-2006 Public Release	Male	4	Mexican American	NA	NA	0.75	8202.686753	Yes	20.36	NA	NA	NA	NA	NA	NA	no	no	NA	NA	NA	NA	NA	NA	NA	NA	NA	38.58228629	38.58228629	NA	NA
31909	1	58	NHANES 2005-2006 Public Release	Male	17	Other Race - Including Multi-Racial	NA	Never married	5	5437.603778	Yes	25.6	42	35	4	115.4454627	NA	NA	no	no	NA	normal	NA	NA	0.97	1.531	1.521	1.096	62.538	48.52837047	111.0663705	2.35	3960
31910	2	54	NHANES 2005-2006 Public Release	Male	1	Mexican American	NA	NA	1.25	5798.850325	Yes	NA	NA	NA	NA	NA	NA	NA	no	no	NA	NA	NA	NA	NA	NA	NA	NA	NA	NA	NA	NA	NA
31911	2	58	NHANES 2005-2006 Public Release	Male	3	Mexican American	NA	NA	0.67	8060.866194	Yes	NA	NA	NA	NA	NA	NA	NA	no	NA	NA	NA	NA	NA	NA	NA	NA	NA	NA	NA	NA	NA	NA
31912	2	58	NHANES 2005-2006 Public Release	Female	13	Mexican American	NA	NA	0.99	3859.150949	Yes	30.71	17	19	5.1	133.4320754	NA	NA	no	no	NA	normal	NA	NA	1.029	1.124	1.153	1	68.494	66.40613663	134.9001366	2.45	4320
31913	2	46	NHANES 2005-2006 Public Release	Female	48	Non-Hispanic White	Some College or AA degree	Married	5	100493.4172	Yes	22.48	16	17	5.3	109.9209443	now	heavy	no	no	No	osteopenia	No	No	1.011	1.082	1.095	0.695	64.027	48.30779903	112.334799	2.4	7700
31914	2	44	NHANES 2005-2006 Public Release	Male	51	Non-Hispanic White	High School Grad/GED or Equivalent	Married	2.41	80151.79799	Yes	22.06	38	43	4.6	100.201909	former	mild	no	no	No	osteopenia	No	No	0.853	1.074	1.198	0.579	68.494	41.81653889	110.3105389	2.5	1005
31915	2	57	NHANES 2005-2006 Public Release	Male	15	Mexican American	NA	Never married	1.39	4051.376359	Yes	23.33	24	22	4.8	129.03367	NA	NA	no	no	NA	osteopenia	NA	NA	0.913	1.159	1.119	0.771	67.005	44.21978188	111.2247819	2.475	7935
31916	2	48	NHANES 2005-2006 Public Release	Female	4	Mexican American	NA	NA	3.63	7161.925015	Yes	17.4	NA	NA	NA	NA	NA	NA	no	no	NA	NA	NA	NA	NA	NA	NA	NA	NA	40.23456586	40.23456586	NA	NA
31917	1	52	NHANES 2005-2006 Public Release	Female	4	Non-Hispanic Black	NA	NA	4.49	8494.602093	Yes	15.72	NA	NA	NA	NA	NA	NA	no	no	NA	NA	NA	NA	NA	NA	NA	NA	NA	36.43003163	36.43003163	NA	NA
31918	2	51	NHANES 2005-2006 Public Release	Male	1	Non-Hispanic Black	NA	NA	0.36	6121.250894	Yes	NA	NA	NA	NA	NA	NA	NA	no	no	NA	NA	NA	NA	NA	NA	NA	NA	NA	NA	NA	NA	NA
31919	2	44	NHANES 2005-2006 Public Release	Female	18	Non-Hispanic White	NA	Never married	3	34585.03114	Yes	NA	16	21	5.1	128.8268784	NA	NA	no	no	NA	NA	NA	NA	NA	NA	NA	NA	62.538	NA	62.538	2.475	8725
31920	1	53	NHANES 2005-2006 Public Release	Female	17	Mexican American	NA	Never married	3.51	6432.488797	Yes	32.43	24	20	5	136.6638803	NA	NA	no	no	NA	normal	NA	NA	1.045	1.179	1.163	0.975	52.115	69.94799704	122.062997	2.25	3780
31921	2	46	NHANES 2005-2006 Public Release	Female	20	Non-Hispanic White	High School Grad/GED or Equivalent	Never married	4.71	6515.604243	Yes	29.37	15	18	4.8	142.3493216	now	heavy	NA	no	No	NA	No	No	NA	NA	NA	NA	50.626	62.9401432	113.5661432	2.35	NA
31922	1	46	NHANES 2005-2006 Public Release	Male	31	Non-Hispanic White	College Graduate or above	Married	2.35	84293.55086	Yes	33.09	32	22	5.6	93.07419667	never	mild	no	yes	No	NA	No	No	1.027	1.412	1.433	NA	65.516	62.72930775	128.2453077	2.45	11160
31923	1	51	NHANES 2005-2006 Public Release	Male	65	Non-Hispanic Black	High School Grad/GED or Equivalent	Married	5	7775.480849	Yes	35.05	21	29	5.8	76.15978373	former	mild	no	yes	Yes	normal	No	No	1.099	1.382	1.449	0.969	64.027	66.43707833	130.4640783	2.325	18880
31924	1	49	NHANES 2005-2006 Public Release	Female	20	Non-Hispanic White	9-11th Grade (Includes 12th grade with no diploma)	Separated	2.87	7695.733554	Yes	31.39	13	15	4.5	127.0296147	now	former	NA	no	Yes	NA	No	No	NA	NA	NA	NA	47.648	67.93199632	115.5799963	2.175	NA
31925	2	46	NHANES 2005-2006 Public Release	Female	6	Mexican American	NA	NA	NA	7175.098037	Yes	26.31	NA	NA	NA	NA	NA	NA	no	no	NA	NA	NA	NA	NA	NA	NA	NA	NA	59.29965696	59.29965696	NA	NA
31926	1	45	NHANES 2005-2006 Public Release	Female	51	Non-Hispanic White	High School Grad/GED or Equivalent	Married	2	54303.17157	Yes	41.56	34	29	5.3	90.19677322	never	mild	no	yes	No	normal	No	No	1.003	1.18	1.209	0.817	62.538	89.09448224	151.6324822	2.475	315
31927	1	45	NHANES 2005-2006 Public Release	Female	4	Non-Hispanic Black	NA	NA	1.17	8563.983877	Yes	19.31	NA	NA	NA	NA	NA	NA	no	no	NA	NA	NA	NA	NA	NA	NA	NA	NA	44.63038589	44.63038589	NA	NA
31928	1	45	NHANES 2005-2006 Public Release	Male	1	Non-Hispanic White	NA	NA	2.43	28180.2681	Yes	NA	NA	NA	NA	NA	NA	NA	no	no	NA	NA	NA	NA	NA	NA	NA	NA	NA	NA	NA	NA	NA
31929	2	51	NHANES 2005-2006 Public Release	Female	20	Non-Hispanic Black	Some College or AA degree	Separated	1.42	4880.155667	Yes	23.17	15	21	4.4	146.4369169	never	former	NA	no	No	NA	No	No	NA	NA	NA	NA	55.093	50.06570306	105.1587031	2.375	7650
31930	2	53	NHANES 2005-2006 Public Release	Female	22	Non-Hispanic White	High School Grad/GED or Equivalent	Never married	1.44	67659.49544	No	NA	NA	NA	NA	NA	now	NA	no	no	No	NA	No	No	NA	NA	NA	NA	NA	NA	NA	NA	NA
31931	1	53	NHANES 2005-2006 Public Release	Female	16	Non-Hispanic White	NA	Never married	3.09	37255.51894	Yes	23.35	20	33	5.1	130.6495706	NA	NA	no	no	NA	normal	NA	NA	1.101	1.35	1.33	1.033	61.049	49.87705411	110.9260541	2.4	38340
31932	2	53	NHANES 2005-2006 Public Release	Male	11	Non-Hispanic Black	NA	NA	1.66	10932.24982	Yes	19.44	NA	NA	NA	NA	NA	NA	no	no	NA	osteoporosis	NA	NA	0.741	1.036	1.034	0.807	NA	36.84174145	36.84174145	NA	NA
31933	1	49	NHANES 2005-2006 Public Release	Female	10	Non-Hispanic Black	NA	NA	0.87	14769.6207	Yes	23.39	NA	NA	NA	NA	NA	NA	no	no	NA	osteopenia	NA	NA	0.951	1.119	1.145	0.778	NA	50.49015825	50.49015825	NA	NA
31934	1	52	NHANES 2005-2006 Public Release	Female	13	Non-Hispanic Black	NA	NA	5	6196.238101	Yes	20.14	16	22	5.2	153.8175314	NA	NA	no	no	NA	NA	NA	NA	0.748	1.073	1.068	NA	65.516	44.0721388	109.5881388	2.6	NA
31935	1	55	NHANES 2005-2006 Public Release	Female	5	Mexican American	NA	NA	0.71	6795.960864	Yes	15.35	NA	NA	NA	NA	NA	NA	no	no	NA	NA	NA	NA	NA	NA	NA	NA	NA	35.32760971	35.32760971	NA	NA
31936	2	47	NHANES 2005-2006 Public Release	Female	22	Non-Hispanic White	High School Grad/GED or Equivalent	Never married	1.05	7597.13858	Yes	23.87	33	34	4.4	140.3634063	now	heavy	NA	no	No	NA	No	No	NA	NA	NA	NA	43.181	50.96360727	94.14460727	2.075	NA
31937	2	50	NHANES 2005-2006 Public Release	Male	57	Non-Hispanic White	Some College or AA degree	Married	5	80151.79799	Yes	36.38	74	36	6.7	77.53713635	former	former	DM	yes	Yes	NA	No	Yes	0.88	1.174	1.184	NA	47.648	68.96301519	116.6110152	2.25	NA
31938	1	57	NHANES 2005-2006 Public Release	Female	0	Mexican American	NA	NA	0.86	4551.59956	Yes	NA	NA	NA	NA	NA	NA	NA	NA	no	NA	NA	NA	NA	NA	NA	NA	NA	NA	NA	NA	NA	NA
31939	2	49	NHANES 2005-2006 Public Release	Male	41	Non-Hispanic Black	Some College or AA degree	Separated	3.57	25858.3804	Yes	30.85	29	29	5.4	81.72565281	now	former	no	yes	No	NA	No	No	1.001	1.287	1.286	NA	61.049	58.48120915	119.5302092	2.325	NA
31940	2	49	NHANES 2005-2006 Public Release	Female	9	Non-Hispanic Black	NA	NA	0.55	11794.7698	Yes	19.16	NA	NA	NA	NA	NA	NA	no	no	NA	normal	NA	NA	0.976	1.022	1.082	0.839	NA	41.56046975	41.56046975	NA	NA
31941	1	45	NHANES 2005-2006 Public Release	Male	79	Non-Hispanic White	High School Grad/GED or Equivalent	Married	5	39324.87029	Yes	NA	NA	NA	NA	NA	former	NA	no	yes	Yes	NA	No	No	NA	NA	NA	NA	NA	NA	NA	NA	2250
31942	2	50	NHANES 2005-2006 Public Release	Female	0	Non-Hispanic White	NA	NA	1.75	16887.4354	Yes	NA	NA	NA	NA	NA	NA	NA	NA	no	NA	NA	NA	NA	NA	NA	NA	NA	NA	NA	NA	NA	NA
31943	2	44	NHANES 2005-2006 Public Release	Female	65	Non-Hispanic White	College Graduate or above	Widowed	4.08	62731.71317	Yes	32.09	NA	NA	6.3	NA	never	mild	no	no	No	normal	No	No	1.172	1.151	1.075	0.78	NA	69.00238316	69.00238316	NA	1220
31944	1	44	NHANES 2005-2006 Public Release	Female	66	Non-Hispanic White	Some College or AA degree	Never married	2.61	53648.09851	Yes	27.88	28	24	6.1	91.95395462	now	mild	DM	yes	Yes	normal	No	No	1.155	1.106	1.14	0.824	58.071	60.0960539	118.1670539	2.325	700
31945	2	50	NHANES 2005-2006 Public Release	Male	67	Non-Hispanic White	Less Than 9th Grade	Living with partner	1.41	30691.37731	Yes	29.33	20	18	5.8	99.51053341	now	moderate	DM	no	No	osteopenia	No	No	0.848	1.151	1.233	0.809	65.516	55.58561489	121.1016149	2.425	NA
31946	1	49	NHANES 2005-2006 Public Release	Female	65	Non-Hispanic White	High School Grad/GED or Equivalent	Married	2.49	82875.06561	Yes	24.71	15	21	NA	62.10527835	never	never	DM	yes	No	osteopenia	Yes	Yes	1.146	0.939	0.996	0.654	61.049	53.18601184	114.2350118	2.275	NA
31947	2	49	NHANES 2005-2006 Public Release	Female	61	Non-Hispanic Black	9-11th Grade (Includes 12th grade with no diploma)	Widowed	1.02	15152.31039	No	35.55	17	25	5.6	65.49981347	never	moderate	no	yes	No	NA	No	No	0.981	1.12	1.089	NA	58.071	76.57246191	134.6434619	2.425	NA
31948	1	45	NHANES 2005-2006 Public Release	Female	37	Non-Hispanic Black	9-11th Grade (Includes 12th grade with no diploma)	Never married	0.04	26256.48352	Yes	18.65	13	23	5.4	99.21724645	never	heavy	no	no	No	osteopenia	No	No	1.055	1.105	1.136	0.672	64.027	40.10926182	104.1362618	2.35	NA
31949	1	50	NHANES 2005-2006 Public Release	Male	6	Other Race - Including Multi-Racial	NA	NA	3	11734.94555	Yes	14.66	NA	NA	NA	NA	NA	NA	no	no	NA	NA	NA	NA	NA	NA	NA	NA	NA	27.78829966	27.78829966	NA	NA
31950	1	53	NHANES 2005-2006 Public Release	Female	9	Mexican American	NA	NA	0.95	8180.979877	Yes	21.55	NA	NA	NA	NA	NA	NA	no	no	NA	osteoporosis	NA	NA	0.587	0.791	0.795	0.582	NA	47.39719728	47.39719728	NA	NA
31951	1	55	NHANES 2005-2006 Public Release	Female	15	Mexican American	NA	Never married	5	5835.358561	Yes	21.74	NA	NA	NA	NA	NA	NA	no	no	NA	osteopenia	NA	NA	0.813	1.086	1.071	0.767	NA	46.84324867	46.84324867	NA	6405
31952	1	54	NHANES 2005-2006 Public Release	Male	9	Mexican American	NA	NA	2.52	8523.451511	Yes	14.22	NA	NA	NA	NA	NA	NA	no	no	NA	osteoporosis	NA	NA	0.608	0.712	0.701	0.575	NA	26.95094463	26.95094463	NA	NA
31953	1	58	NHANES 2005-2006 Public Release	Female	33	Non-Hispanic White	College Graduate or above	Living with partner	5	96310.75043	Yes	24.71	22	48	4.9	115.9431809	never	moderate	no	no	No	normal	No	No	1.079	1.154	1.197	0.904	58.071	52.84624295	110.917243	2.3	3435
31954	2	44	NHANES 2005-2006 Public Release	Female	1	Non-Hispanic White	NA	NA	1.87	27840.4955	Yes	NA	NA	NA	NA	NA	NA	NA	no	no	NA	NA	NA	NA	NA	NA	NA	NA	NA	NA	NA	NA	NA
31955	1	44	NHANES 2005-2006 Public Release	Male	0	Non-Hispanic Black	NA	NA	0.82	4456.20202	Yes	NA	NA	NA	NA	NA	NA	NA	NA	no	NA	NA	NA	NA	NA	NA	NA	NA	NA	NA	NA	NA	NA
31956	1	45	NHANES 2005-2006 Public Release	Female	4	Non-Hispanic Black	NA	NA	NA	8563.983877	Yes	16.64	NA	NA	NA	NA	NA	NA	no	no	NA	NA	NA	NA	NA	NA	NA	NA	NA	38.32494636	38.32494636	NA	NA
31957	2	58	NHANES 2005-2006 Public Release	Female	16	Mexican American	NA	Never married	0.99	3859.150949	Yes	27.52	16	17	4.7	137.6272712	NA	NA	no	no	NA	osteopenia	NA	NA	0.945	1.071	1.075	0.803	61.049	59.44929112	120.4982911	2.35	810
31958	2	51	NHANES 2005-2006 Public Release	Female	49	Non-Hispanic Black	Some College or AA degree	Never married	2.65	26487.61155	Yes	29.65	44	50	5.4	125.827421	now	mild	no	no	No	normal	No	No	1.371	1.123	1.16	0.938	61.049	63.45330256	124.5023026	2.4	NA
31959	1	50	NHANES 2005-2006 Public Release	Female	52	Non-Hispanic Black	College Graduate or above	Married	4.66	32443.06229	Yes	38.27	NA	NA	NA	NA	never	NA	no	no	No	NA	No	No	0.946	1.117	1.135	NA	NA	81.71414295	81.71414295	NA	NA
31960	2	58	NHANES 2005-2006 Public Release	Male	56	Mexican American	Less Than 9th Grade	Married	0.93	15213.9009	No	26.85	37	27	7.5	96.74359864	former	former	DM	no	No	normal	No	No	0.963	1.19	1.209	0.745	65.516	50.89818532	116.4141853	2.4	NA
31961	1	50	NHANES 2005-2006 Public Release	Male	29	Non-Hispanic Black	High School Grad/GED or Equivalent	Living with partner	0.21	27560.43457	Yes	20.85	15	19	5.9	122.6694287	never	moderate	no	yes	No	normal	No	No	1.303	1.445	1.386	1.013	62.538	39.5189828	102.0569828	2.525	50580
31962	1	56	NHANES 2005-2006 Public Release	Female	54	Mexican American	High School Grad/GED or Equivalent	Separated	2.19	21707.38486	No	28.46	20	26	5.7	76.37984953	now	mild	no	yes	Yes	osteopenia	No	No	0.878	0.932	0.932	0.744	68.494	61.78667932	130.2806793	2.45	180
31963	1	57	NHANES 2005-2006 Public Release	Male	15	Mexican American	NA	Never married	0.14	7648.479396	No	18.54	12	18	5.4	143.3864566	NA	NA	no	no	NA	normal	NA	NA	1.033	1.308	1.297	0.917	69.983	35.1373208	105.1203208	2.5	600
31964	2	49	NHANES 2005-2006 Public Release	Male	77	Non-Hispanic White	College Graduate or above	Married	1.52	41236.40235	Yes	31.32	21	24	5.4	67.37437155	former	mild	DM	yes	Yes	normal	No	No	NA	NA	NA	0.815	67.005	59.36571628	126.3707163	2.325	NA
31965	2	58	NHANES 2005-2006 Public Release	Male	0	Mexican American	NA	NA	0.64	2371.686425	Yes	NA	NA	NA	NA	NA	NA	NA	NA	no	NA	NA	NA	NA	NA	NA	NA	NA	NA	NA	NA	NA	NA
31966	2	58	NHANES 2005-2006 Public Release	Female	60	Non-Hispanic Black	Some College or AA degree	Married	3.01	16143.65078	Yes	22.34	19	28	5.6	84.41505065	never	NA	no	yes	No	NA	Yes	NA	0.963	1.021	1.083	NA	68.494	48.12653654	116.6205365	2.425	NA
31967	2	51	NHANES 2005-2006 Public Release	Female	63	Non-Hispanic Black	9-11th Grade (Includes 12th grade with no diploma)	Divorced	1.75	13659.25539	Yes	33.98	15	17	5.9	95.57131879	former	former	no	no	No	normal	No	No	0.97	1.185	1.252	0.821	56.582	72.94873963	129.5307396	2.225	NA
31968	2	51	NHANES 2005-2006 Public Release	Female	11	Non-Hispanic Black	NA	NA	0.72	10401.25745	Yes	27.09	NA	NA	NA	NA	NA	NA	no	no	NA	osteoporosis	NA	NA	0.778	1.085	1.101	0.735	NA	58.84519666	58.84519666	NA	NA
31969	2	56	NHANES 2005-2006 Public Release	Male	13	Non-Hispanic Black	NA	NA	0.29	6076.192302	Yes	22.39	14	21	5.7	158.9316153	NA	NA	no	no	NA	normal	NA	NA	0.978	1.226	1.248	1	62.538	42.44686265	104.9848627	2.425	53925
31970	2	49	NHANES 2005-2006 Public Release	Female	19	Non-Hispanic White	NA	Never married	2.09	31470.50343	Yes	20.01	11	18	5.2	127.9250903	NA	NA	no	no	NA	normal	NA	NA	1.08	1.163	1.189	0.834	64.027	42.72858898	106.755589	2.4	NA
31971	1	57	NHANES 2005-2006 Public Release	Male	15	Mexican American	NA	Never married	2.21	7966.75793	Yes	19.25	16	30	5.2	117.0788295	NA	NA	no	no	NA	normal	NA	NA	1.112	1.253	1.233	0.907	75.939	36.48883034	112.4278303	2.55	32010
31972	2	44	NHANES 2005-2006 Public Release	Female	73	Non-Hispanic White	9-11th Grade (Includes 12th grade with no diploma)	Married	4.55	50781.36044	Yes	23.37	17	24	5.9	58.71140866	now	mild	no	yes	No	osteoporosis	No	Yes	NA	NA	NA	0.551	65.516	50.16866695	115.684667	2.4	1890
31973	1	57	NHANES 2005-2006 Public Release	Male	23	Mexican American	High School Grad/GED or Equivalent	Never married	0.85	33430.11772	No	26.92	25	24	5.5	121.9823618	never	former	DM	no	No	normal	No	No	1.071	1.396	1.416	1.126	77.428	51.03427673	128.4622767	2.475	NA
31974	2	51	NHANES 2005-2006 Public Release	Female	18	Non-Hispanic Black	NA	Never married	0.85	5471.912259	Yes	30.05	10	19	4.7	148.5087627	NA	NA	NA	no	NA	NA	NA	NA	NA	NA	NA	NA	53.604	64.4658468	118.0698468	2.35	15750
31975	1	45	NHANES 2005-2006 Public Release	Female	51	Non-Hispanic White	Some College or AA degree	Divorced	0.7	44469.41929	Yes	37.17	32	27	5.6	102.1719504	former	former	no	no	No	normal	No	Yes	1.22	1.125	1.106	0.92	50.626	79.6239339	130.2499339	2.5	1190
31976	2	45	NHANES 2005-2006 Public Release	Female	44	Non-Hispanic Black	High School Grad/GED or Equivalent	Married	NA	19017.55422	Yes	27.32	26	23	5.7	109.217406	never	NA	no	yes	No	NA	No	No	1.066	1.144	1.118	NA	59.56	58.4848775	118.0448775	2.325	1020
31977	1	47	NHANES 2005-2006 Public Release	Female	15	Mexican American	NA	Never married	0.78	4976.09871	Yes	24.11	17	24	5.1	131.5705646	NA	NA	no	no	NA	normal	NA	NA	1.21	1.169	1.208	1.072	68.494	52.01695064	120.5109506	2.525	NA
31978	2	47	NHANES 2005-2006 Public Release	Female	46	Non-Hispanic White	Some College or AA degree	Married	5	110383.2901	Yes	34.17	11	20	5.4	93.42105308	former	former	no	no	No	normal	No	No	1.187	1.308	1.339	0.996	62.538	73.41967892	135.9576789	2.3	3037.5
31979	2	57	NHANES 2005-2006 Public Release	Male	51	Non-Hispanic White	College Graduate or above	Never married	3.67	86111.8466	Yes	24.06	31	28	4.2	80.87499492	never	moderate	no	no	No	normal	No	Yes	1.073	1.325	1.32	0.807	67.005	45.61358946	112.6185895	2.3	9000
31980	2	46	NHANES 2005-2006 Public Release	Female	24	Non-Hispanic White	Some College or AA degree	Never married	0.76	55044.09998	Yes	35.64	17	17	5	94.29775289	now	NA	no	no	No	normal	No	Yes	1.034	1.239	1.282	1.015	55.093	76.50505843	131.5980584	2.3	NA
31981	1	51	NHANES 2005-2006 Public Release	Female	15	Non-Hispanic Black	NA	Never married	0.67	6081.271402	Yes	20.65	12	18	4.7	159.7720643	NA	NA	no	no	NA	normal	NA	NA	1.036	1.31	1.281	0.918	64.027	44.69989547	108.7268955	2.475	2040
31982	1	55	NHANES 2005-2006 Public Release	Female	15	Non-Hispanic Black	NA	Never married	1.74	7250.26287	No	16.47	18	38	5.3	151.671623	NA	NA	no	no	NA	osteopenia	NA	NA	0.97	1.026	1.082	0.709	68.494	35.41906589	103.9130659	2.45	12600
31983	2	56	NHANES 2005-2006 Public Release	Male	22	Mexican American	9-11th Grade (Includes 12th grade with no diploma)	Never married	NA	15658.23578	Yes	19.24	14	24	5	122.8422576	never	heavy	no	no	No	NA	No	No	1.237	1.337	1.334	NA	67.005	36.47675048	103.4817505	2.4	52920
31984	1	46	NHANES 2005-2006 Public Release	Male	5	Non-Hispanic White	NA	NA	3.31	49244.10337	Yes	16.37	NA	NA	NA	NA	NA	NA	no	no	NA	NA	NA	NA	NA	NA	NA	NA	NA	31.03613272	31.03613272	NA	NA
31985	1	52	NHANES 2005-2006 Public Release	Female	31	Non-Hispanic Black	Some College or AA degree	Married	4.49	30273.25469	Yes	33.29	13	12	5.2	135.5477491	never	moderate	NA	no	No	NA	No	No	NA	NA	NA	NA	43.181	71.46318116	114.6441812	2.275	NA
31986	1	50	NHANES 2005-2006 Public Release	Male	13	Non-Hispanic Black	NA	NA	0.55	8506.639434	Yes	23.37	17	26	5.4	158.9316153	NA	NA	no	no	NA	osteoporosis	NA	NA	0.749	1.137	1.22	0.849	58.071	44.29993935	102.3709393	2.375	4800
31987	2	49	NHANES 2005-2006 Public Release	Male	29	Mexican American	9-11th Grade (Includes 12th grade with no diploma)	Married	0.93	20866.70475	No	NA	NA	NA	NA	NA	never	NA	no	no	No	NA	No	No	NA	NA	NA	NA	NA	NA	NA	NA	1680
31988	1	57	NHANES 2005-2006 Public Release	Male	10	Non-Hispanic White	NA	NA	4.42	62233.65473	Yes	16.58	NA	NA	NA	NA	NA	NA	no	no	NA	osteoporosis	NA	NA	0.656	0.863	0.911	0.675	NA	31.42639059	31.42639059	NA	NA
31989	1	54	NHANES 2005-2006 Public Release	Male	37	Mexican American	Less Than 9th Grade	Married	1.04	27433.61088	No	27.79	32	26	5.6	110.557069	now	moderate	no	no	No	osteopenia	No	No	0.871	1.397	1.425	0.896	67.005	52.66810353	119.6731035	2.4	1800
31990	1	46	NHANES 2005-2006 Public Release	Male	55	Non-Hispanic Black	High School Grad/GED or Equivalent	Divorced	1.25	23284.07077	Yes	24.98	NA	NA	NA	NA	former	mild	DM	yes	No	osteopenia	No	No	0.955	1.35	1.273	0.716	NA	47.34618293	47.34618293	NA	NA
31991	2	54	NHANES 2005-2006 Public Release	Female	33	Mexican American	Some College or AA degree	Separated	1.15	24525.02301	Yes	21.93	16	19	5.2	122.1354462	never	former	no	no	No	normal	No	No	1.139	0.984	0.968	0.769	62.538	47.37586459	109.9138646	2.3	7537.5
31992	2	47	NHANES 2005-2006 Public Release	Male	81	Non-Hispanic White	Some College or AA degree	Married	1.97	25709.52677	Yes	25.54	21	27	5.4	73.64254225	former	former	IFG	yes	Yes	normal	No	No	NA	NA	NA	1.027	72.961	48.41152546	121.3725255	2.5	NA
31993	2	56	NHANES 2005-2006 Public Release	Female	61	Non-Hispanic Black	Some College or AA degree	Divorced	2.38	11370.19245	Yes	22.06	14	21	6	96.92349852	now	former	no	yes	No	osteopenia	No	No	0.879	0.867	0.864	0.566	62.538	47.76323984	110.3012398	2.475	2520
31994	2	45	NHANES 2005-2006 Public Release	Male	48	Non-Hispanic Black	Some College or AA degree	Married	1.6	58159.85861	NA	21.53	124	164	5.4	118.303268	now	NA	no	yes	No	NA	No	No	1.381	1.397	1.394	NA	59.56	40.81246194	100.3724619	2.5	NA
31995	2	51	NHANES 2005-2006 Public Release	Female	14	Non-Hispanic Black	NA	Never married	2.78	5905.035807	Yes	19.63	13	21	5.3	152.7408087	NA	NA	no	no	NA	osteopenia	NA	NA	0.935	1.078	1.092	0.708	62.538	42.03911906	104.5771191	2.4	7815
31996	1	54	NHANES 2005-2006 Public Release	Female	28	Mexican American	9-11th Grade (Includes 12th grade with no diploma)	Married	1.39	17540.53931	Yes	27.99	54	38	4.6	126.5014434	never	never	no	no	No	normal	No	No	0.963	1.158	1.182	0.795	61.049	60.75845925	121.8074592	2.375	840
31997	2	49	NHANES 2005-2006 Public Release	Female	62	Non-Hispanic Black	Some College or AA degree	Married	3.61	11370.19245	Yes	NA	NA	NA	NA	NA	now	NA	DM	yes	No	NA	No	No	NA	NA	NA	NA	NA	NA	NA	NA	NA
31998	2	58	NHANES 2005-2006 Public Release	Female	39	Mexican American	9-11th Grade (Includes 12th grade with no diploma)	Married	1.58	2360.039522	Yes	21.92	36	29	5.5	117.0946935	never	heavy	no	no	No	osteoporosis	No	No	0.785	0.967	0.991	0.701	59.56	47.73695637	107.2969564	2.525	12600
31999	2	51	NHANES 2005-2006 Public Release	Female	16	Non-Hispanic White	NA	Never married	NA	34997.86376	Yes	21.07	12	19	5	115.3366422	NA	NA	no	no	NA	NA	NA	NA	1.01	1.197	1.188	NA	65.516	45.29524006	110.8112401	2.425	840
32000	2	50	NHANES 2005-2006 Public Release	Female	16	Non-Hispanic Black	NA	Never married	1.25	6935.177881	Yes	19.6	13	21	5.4	132.9575181	NA	NA	no	no	NA	normal	NA	NA	1.07	1.048	1.039	0.891	71.472	42.26116782	113.7331678	2.425	22890
32001	1	46	NHANES 2005-2006 Public Release	Female	41	Other Race - Including Multi-Racial	Some College or AA degree	Married	2.98	90569.07664	No	26.72	12	16	6.7	109.6072292	now	former	DM	no	No	normal	No	No	0.985	1.238	1.22	0.883	58.071	57.80879687	115.8797969	2.275	420
32002	1	44	NHANES 2005-2006 Public Release	Female	4	Non-Hispanic White	NA	NA	0.48	14060.21833	Yes	14.07	NA	NA	NA	NA	NA	NA	no	no	NA	NA	NA	NA	NA	NA	NA	NA	NA	32.82760418	32.82760418	NA	NA
32003	2	46	NHANES 2005-2006 Public Release	Female	77	Non-Hispanic White	High School Grad/GED or Equivalent	Widowed	4.59	85831.20911	Yes	31.61	26	31	6.1	50.77880114	never	mild	no	yes	No	NA	No	No	NA	NA	NA	NA	68.494	68.27582343	136.7698234	2.35	720
32004	2	55	NHANES 2005-2006 Public Release	Female	13	Non-Hispanic White	NA	NA	4.17	46904.15994	Yes	21.1	19	33	5.1	117.7930205	NA	NA	no	no	NA	normal	NA	NA	1.149	1.31	1.303	0.874	65.516	45.0481308	110.5641308	2.325	16740
32005	1	51	NHANES 2005-2006 Public Release	Male	3	Other Hispanic	NA	NA	0.72	11386.00733	No	21.99	NA	NA	NA	NA	NA	NA	no	no	NA	NA	NA	NA	NA	NA	NA	NA	NA	41.67790365	41.67790365	NA	NA
32006	1	51	NHANES 2005-2006 Public Release	Female	19	Non-Hispanic Black	NA	Never married	3.94	4858.638746	No	21.93	10	15	4.6	130.1849094	NA	NA	no	no	NA	normal	NA	NA	1.098	1.326	1.299	0.862	61.049	46.81103407	107.8600341	2.35	997.5
32007	1	48	NHANES 2005-2006 Public Release	Male	55	Non-Hispanic White	High School Grad/GED or Equivalent	Married	1.86	28098.4218	NA	27.75	NA	NA	NA	NA	never	NA	no	no	No	NA	No	No	1.006	1.162	1.172	NA	NA	52.60220291	52.60220291	NA	NA
32008	2	52	NHANES 2005-2006 Public Release	Male	62	Other Race - Including Multi-Racial	High School Grad/GED or Equivalent	Married	2.65	50168.53812	No	21.57	22	20	10.1	92.75081385	never	mild	DM	no	No	normal	No	No	0.979	1.298	1.233	0.823	62.538	40.89196399	103.429964	2.325	11310
32009	2	56	NHANES 2005-2006 Public Release	Female	0	Mexican American	NA	NA	0.64	1836.298638	Yes	NA	NA	NA	NA	NA	NA	NA	NA	no	NA	NA	NA	NA	NA	NA	NA	NA	NA	NA	NA	NA	NA
32010	1	58	NHANES 2005-2006 Public Release	Male	6	Mexican American	NA	NA	1.2	8823.528805	No	13.92	NA	NA	NA	NA	NA	NA	no	no	NA	NA	NA	NA	NA	NA	NA	NA	NA	26.38217824	26.38217824	NA	NA
32011	2	46	NHANES 2005-2006 Public Release	Female	74	Non-Hispanic Black	Some College or AA degree	Married	3.33	20539.17238	Yes	33.07	16	19	6.8	48.71339732	former	moderate	DM	yes	No	osteopenia	No	No	NA	NA	NA	0.712	58.071	71.39594764	129.4669476	2.425	1050
32012	1	50	NHANES 2005-2006 Public Release	Female	30	Non-Hispanic Black	Some College or AA degree	Never married	2.88	35337.23737	Yes	36.26	23	23	5.5	143.7936056	former	former	no	no	No	normal	No	No	1.285	1.315	1.33	0.948	52.115	77.17075259	129.2857526	2.35	3150
32013	2	52	NHANES 2005-2006 Public Release	Female	58	Non-Hispanic White	College Graduate or above	Married	5	75992.48831	Yes	22.81	16	23	5.5	65.23546661	never	former	no	no	No	NA	No	No	0.969	1.103	1.154	NA	61.049	48.94007596	109.989076	2.35	NA
32014	2	49	NHANES 2005-2006 Public Release	Female	59	Non-Hispanic White	Some College or AA degree	Divorced	5	95070.18431	Yes	27.43	46	42	5.2	64.77881834	never	mild	no	yes	No	osteopenia	No	Yes	1.018	1.057	1.073	0.634	64.027	58.76941082	122.7964108	2.225	2730
32015	2	51	NHANES 2005-2006 Public Release	Female	60	Non-Hispanic Black	Some College or AA degree	Widowed	3.27	13659.25539	Yes	23.55	NA	NA	5.3	NA	now	never	no	no	No	osteopenia	Yes	No	0.922	1.072	1.087	0.697	NA	51.08607718	51.08607718	NA	NA
32016	2	56	NHANES 2005-2006 Public Release	Female	29	Mexican American	Some College or AA degree	Married	1.28	1879.806672	Yes	20.5	12	20	5	133.62836	never	NA	NA	no	No	NA	No	No	NA	NA	NA	NA	44.67	44.18494277	88.85494277	2.275	NA
32017	2	54	NHANES 2005-2006 Public Release	Female	59	Mexican American	Less Than 9th Grade	Married	2.08	15620.29459	No	25.07	17	20	5.8	101.7471338	never	mild	no	no	No	osteopenia	No	No	0.852	1.071	1.065	0.751	65.516	54.44439947	119.9603995	2.425	NA
32018	2	54	NHANES 2005-2006 Public Release	Female	17	Mexican American	NA	Never married	1.71	4472.875912	Yes	20.41	10	16	4.7	129.7350236	NA	NA	no	no	NA	normal	NA	NA	1.033	1.091	1.12	0.851	69.983	44.04772863	114.0307286	2.475	575
32019	2	48	NHANES 2005-2006 Public Release	Female	16	Non-Hispanic Black	NA	Never married	3.3	6104.539055	Yes	21.42	13	20	4.6	132.9575181	NA	NA	no	no	NA	normal	NA	NA	1.068	1.202	1.261	0.883	62.538	46.07429342	108.6122934	2.35	840
32020	1	48	NHANES 2005-2006 Public Release	Male	64	Non-Hispanic White	Some College or AA degree	Divorced	0.94	29156.19411	Yes	27.38	NA	NA	NA	NA	now	NA	no	no	No	NA	No	No	1.213	1.392	1.441	NA	NA	51.89159283	51.89159283	NA	NA
32021	1	57	NHANES 2005-2006 Public Release	Male	1	Other Hispanic	NA	NA	3.62	43281.61871	No	NA	NA	NA	NA	NA	NA	NA	no	no	NA	NA	NA	NA	NA	NA	NA	NA	NA	NA	NA	NA	NA
32022	1	58	NHANES 2005-2006 Public Release	Male	70	Mexican American	Less Than 9th Grade	Married	NA	3251.361327	Yes	31.19	19	21	7.8	70.77012909	former	former	DM	no	No	normal	No	Yes	NA	NA	NA	0.872	59.56	59.1131541	118.6731541	2.45	NA
32023	2	54	NHANES 2005-2006 Public Release	Female	2	Mexican American	NA	NA	2.08	4986.936181	Yes	17.02	NA	NA	NA	NA	NA	NA	no	no	NA	NA	NA	NA	NA	NA	NA	NA	NA	40.35000048	40.35000048	NA	NA
32024	1	44	NHANES 2005-2006 Public Release	Male	47	Non-Hispanic White	9-11th Grade (Includes 12th grade with no diploma)	Married	5	72840.61966	Yes	30.41	20	15	5.6	93.50919618	former	mild	no	no	No	normal	No	No	0.997	1.302	1.288	0.896	58.071	57.64593541	115.7169354	2.35	1380
32025	1	56	NHANES 2005-2006 Public Release	Male	13	Non-Hispanic Black	NA	NA	2.23	7284.614944	Yes	17.12	17	29	5.9	179.3934561	NA	NA	no	no	NA	osteoporosis	NA	NA	0.763	1.015	1.012	0.778	65.516	32.45564322	97.97164322	2.55	22220
32026	2	45	NHANES 2005-2006 Public Release	Female	16	Non-Hispanic Black	NA	Never married	1.59	4069.0306	Yes	19.56	12	23	5.2	114.9881142	NA	NA	no	no	NA	normal	NA	NA	1.21	1.181	1.22	0.894	67.005	41.91198963	108.9169896	2.45	14902.5
32027	1	53	NHANES 2005-2006 Public Release	Male	24	Mexican American	High School Grad/GED or Equivalent	Never married	1.67	21950.70034	No	21.18	26	39	5.5	97.76525942	now	NA	no	no	No	normal	No	No	1.132	1.392	1.315	0.952	68.494	40.14001517	108.6340152	2.375	NA
32028	2	56	NHANES 2005-2006 Public Release	Female	22	Other Race - Including Multi-Racial	College Graduate or above	Never married	NA	49969.06215	No	26.97	NA	NA	NA	NA	now	heavy	no	no	No	normal	No	No	1.018	1.158	1.19	0.855	NA	58.10809733	58.10809733	NA	7290
32029	1	46	NHANES 2005-2006 Public Release	Male	1	Non-Hispanic White	NA	NA	3.88	31312.60998	Yes	NA	NA	NA	NA	NA	NA	NA	no	no	NA	NA	NA	NA	NA	NA	NA	NA	NA	NA	NA	NA	NA
32030	2	44	NHANES 2005-2006 Public Release	Male	80	Non-Hispanic White	9-11th Grade (Includes 12th grade with no diploma)	Married	1.14	20926.03518	Yes	21.39	15	29	6.1	81.73427261	former	never	IFG	no	Yes	osteoporosis	No	No	NA	NA	NA	0.496	62.538	40.54909587	103.0870959	2.425	28800
32031	2	45	NHANES 2005-2006 Public Release	Female	19	Non-Hispanic Black	NA	Living with partner	0.22	4556.667672	Yes	29.11	15	20	4.9	112.5902276	NA	NA	no	no	NA	normal	NA	NA	1.173	1.245	1.197	0.954	64.027	62.67904408	126.7060441	2.325	NA
32032	1	48	NHANES 2005-2006 Public Release	Female	2	Mexican American	NA	NA	0.66	4324.829459	Yes	14.97	NA	NA	NA	NA	NA	NA	no	no	NA	NA	NA	NA	NA	NA	NA	NA	NA	35.48766677	35.48766677	NA	NA
32033	1	57	NHANES 2005-2006 Public Release	Male	16	Mexican American	NA	Never married	1.16	9958.447413	No	17.31	21	25	5.2	151.9448031	NA	NA	no	no	NA	osteopenia	NA	NA	0.879	1.196	1.177	0.854	67.005	32.81104738	99.81604738	2.5	8640
32034	1	51	NHANES 2005-2006 Public Release	Male	15	Non-Hispanic Black	NA	Never married	1.31	5021.052748	Yes	22.52	13	27	5.8	165.7588115	NA	NA	no	no	NA	osteopenia	NA	NA	0.886	1.245	1.226	0.935	64.027	42.68446483	106.7114648	2.425	33240
32035	2	53	NHANES 2005-2006 Public Release	Male	60	Non-Hispanic Black	Some College or AA degree	Married	3.03	12008.35458	Yes	26.85	95	125	8.6	60.02964933	former	former	DM	no	No	normal	No	No	1.231	1.68	1.737	0.977	64.027	50.89798078	114.9249808	2.35	NA
32036	1	54	NHANES 2005-2006 Public Release	Female	44	Non-Hispanic White	High School Grad/GED or Equivalent	Married	3.44	97554.91394	Yes	35.66	17	17	5.5	107.321552	never	mild	no	no	No	normal	No	No	1.071	1.379	1.317	1.002	62.538	76.2936991	138.8316991	2.475	315
32037	1	55	NHANES 2005-2006 Public Release	Male	34	Mexican American	Less Than 9th Grade	Married	1.25	25437.23543	Yes	29.66	48	32	5.3	118.624945	never	heavy	no	no	No	NA	No	No	0.905	1.233	1.213	NA	64.027	56.21156226	120.2385623	2.325	4050
32038	1	56	NHANES 2005-2006 Public Release	Male	61	Mexican American	9-11th Grade (Includes 12th grade with no diploma)	Married	0.62	6434.403938	Yes	32.53	28	29	8.4	84.75079928	former	mild	DM	no	No	osteopenia	No	No	0.872	1.19	1.196	0.773	61.049	61.65059624	122.6995962	2.4	360
32039	2	46	NHANES 2005-2006 Public Release	Male	77	Non-Hispanic White	High School Grad/GED or Equivalent	Married	0.98	17216.09205	Yes	25.63	21	27	5.6	67.37437155	never	mild	no	no	No	normal	No	No	NA	NA	NA	0.779	58.071	48.58992055	106.6609206	2.2	700
32040	1	54	NHANES 2005-2006 Public Release	Male	25	Non-Hispanic White	College Graduate or above	Never married	5	86950.26161	No	22.12	20	29	4.8	120.2805858	never	mild	no	no	No	normal	No	No	1.039	1.386	1.389	0.894	71.472	41.93634291	113.4083429	2.35	10985
32041	2	57	NHANES 2005-2006 Public Release	Female	2	Mexican American	NA	NA	3.25	5809.297436	Yes	16.19	NA	NA	NA	NA	NA	NA	no	no	NA	NA	NA	NA	NA	NA	NA	NA	NA	38.51990657	38.51990657	NA	NA
32042	2	52	NHANES 2005-2006 Public Release	Female	66	Non-Hispanic Black	9-11th Grade (Includes 12th grade with no diploma)	Widowed	3.37	12111.7023	Yes	23.47	23	30	5.2	71.09242967	never	former	no	yes	No	osteopenia	No	No	1.029	1.028	1.013	0.577	64.027	50.47494576	114.5019458	2.4	15495
32043	2	56	NHANES 2005-2006 Public Release	Male	6	Non-Hispanic Black	NA	NA	1.49	6636.186861	No	16.22	NA	NA	NA	NA	NA	NA	no	no	NA	NA	NA	NA	NA	NA	NA	NA	NA	30.7446893	30.7446893	NA	NA
32044	2	51	NHANES 2005-2006 Public Release	Female	53	Non-Hispanic Black	College Graduate or above	Divorced	5	26487.61155	Yes	27.23	12	22	5.5	77.89025517	former	mild	no	yes	No	normal	No	No	1.162	1.179	1.186	0.997	67.005	58.26919157	125.2741916	2.45	NA
32045	2	52	NHANES 2005-2006 Public Release	Female	85	Non-Hispanic White	Less Than 9th Grade	Widowed	NA	24016.95291	Yes	22.94	NA	NA	NA	NA	never	NA	no	yes	Yes	osteopenia	No	No	NA	NA	NA	0.661	NA	50.06240126	50.06240126	NA	NA
32046	2	51	NHANES 2005-2006 Public Release	Female	33	Non-Hispanic Black	Some College or AA degree	Never married	4.69	28850.51382	Yes	32.13	14	23	4.7	117.9913375	never	mild	no	no	No	normal	No	No	1.101	1.055	1.071	0.858	58.071	69.66412624	127.7351262	2.25	24490
32047	1	58	NHANES 2005-2006 Public Release	Male	16	Mexican American	NA	Never married	2.11	5366.728662	No	26.86	18	19	5.1	134.6137898	NA	NA	no	no	NA	normal	NA	NA	1.057	1.371	1.411	1.121	69.983	50.91461563	120.8976156	2.45	3702.5
32048	2	49	NHANES 2005-2006 Public Release	Female	29	Non-Hispanic White	Some College or AA degree	Divorced	5	66655.0718	Yes	24.97	16	22	5.3	105.2707056	never	heavy	no	no	No	normal	No	No	1.103	1.129	1.127	0.851	55.093	53.35451159	108.4475116	2.275	23257.5
32049	2	52	NHANES 2005-2006 Public Release	Female	10	Mexican American	NA	NA	5	6594.458827	Yes	24.76	NA	NA	NA	NA	NA	NA	no	no	NA	NA	NA	NA	0.798	0.945	0.974	NA	NA	54.39738383	54.39738383	NA	NA
32050	1	47	NHANES 2005-2006 Public Release	Male	15	Mexican American	NA	Never married	0.37	6070.375419	No	29.59	NA	NA	NA	NA	NA	NA	no	no	NA	osteopenia	NA	NA	0.958	1.282	1.304	1.02	NA	56.0782212	56.0782212	NA	11040
32051	2	56	NHANES 2005-2006 Public Release	Female	13	Non-Hispanic Black	NA	NA	5	4915.450483	Yes	32.93	13	22	5.5	162.0325808	NA	NA	no	no	NA	normal	NA	NA	0.991	1.173	1.149	1.037	58.071	71.03718499	129.108185	2.375	13837.5
32052	1	52	NHANES 2005-2006 Public Release	Female	8	Non-Hispanic White	NA	NA	4.01	41817.32779	Yes	16.6	NA	NA	NA	NA	NA	NA	no	no	NA	osteopenia	NA	NA	0.821	0.891	0.893	0.694	NA	36.55919177	36.55919177	NA	NA
32053	1	58	NHANES 2005-2006 Public Release	Male	0	Mexican American	NA	NA	0.9	1818.278756	Yes	NA	NA	NA	NA	NA	NA	NA	NA	no	NA	NA	NA	NA	NA	NA	NA	NA	NA	NA	NA	NA	NA
32054	2	56	NHANES 2005-2006 Public Release	Male	2	Mexican American	NA	NA	0.4	4396.442148	Yes	16.38	NA	NA	NA	NA	NA	NA	no	no	NA	NA	NA	NA	NA	NA	NA	NA	NA	31.04118822	31.04118822	NA	NA
32055	1	52	NHANES 2005-2006 Public Release	Female	30	Mexican American	High School Grad/GED or Equivalent	Married	1.61	19374.47059	No	29.31	21	16	5.4	124.7366217	never	mild	no	no	No	normal	No	No	1.09	1.215	1.243	0.838	59.56	63.08679251	122.6467925	2.25	11790
32056	1	58	NHANES 2005-2006 Public Release	Male	3	Mexican American	NA	NA	3.5	9157.90227	Yes	16.82	NA	NA	NA	NA	NA	NA	no	no	NA	NA	NA	NA	NA	NA	NA	NA	NA	31.88240537	31.88240537	NA	NA
32057	2	49	NHANES 2005-2006 Public Release	Male	12	Non-Hispanic Black	NA	NA	1.71	6076.192302	Yes	15.72	12	26	5.2	180.6580625	NA	NA	no	no	NA	normal	NA	NA	1.001	0.983	1.027	0.917	68.494	29.80263873	98.29663873	2.4	22860
32058	1	52	NHANES 2005-2006 Public Release	Female	7	Non-Hispanic Black	NA	NA	0.94	14769.6207	Yes	13.68	NA	NA	NA	NA	NA	NA	no	no	NA	NA	NA	NA	NA	NA	NA	NA	NA	30.6343875	30.6343875	NA	NA
32059	2	52	NHANES 2005-2006 Public Release	Male	85	Non-Hispanic White	High School Grad/GED or Equivalent	Married	4.17	17646.96989	Yes	NA	NA	NA	NA	NA	former	NA	DM	yes	Yes	NA	No	No	NA	NA	NA	NA	NA	NA	NA	NA	1500
32060	1	57	NHANES 2005-2006 Public Release	Male	3	Mexican American	NA	NA	5	11016.58857	Yes	16.13	NA	NA	NA	NA	NA	NA	no	no	NA	NA	NA	NA	NA	NA	NA	NA	NA	30.58108341	30.58108341	NA	NA
32061	1	55	NHANES 2005-2006 Public Release	Female	79	Non-Hispanic White	High School Grad/GED or Equivalent	Widowed	5	51126.28235	Yes	29.23	14	22	5.1	64.07815681	former	former	IGT	no	No	osteopenia	Yes	No	NA	NA	NA	0.717	55.093	63.46040655	118.5534066	2.275	10050
32062	1	57	NHANES 2005-2006 Public Release	Male	73	Mexican American	Less Than 9th Grade	Living with partner	0.7	7101.447409	Yes	32.25	36	28	7.3	69.29433531	former	mild	DM	yes	No	normal	No	No	NA	NA	NA	0.891	62.538	61.13308288	123.6710829	2.4	NA
32063	1	46	NHANES 2005-2006 Public Release	Male	12	Non-Hispanic White	NA	NA	4.13	43842.69503	Yes	18.26	15	30	10.5	156.2747658	NA	NA	DM	no	NA	osteopenia	NA	NA	0.8	1.07	1.098	0.842	65.516	34.61947682	100.1354768	2.45	24562.5
32064	1	55	NHANES 2005-2006 Public Release	Male	1	Mexican American	NA	NA	1.08	4869.511319	No	NA	NA	NA	NA	NA	NA	NA	no	no	NA	NA	NA	NA	NA	NA	NA	NA	NA	NA	NA	NA	NA
32065	2	45	NHANES 2005-2006 Public Release	Female	8	Other Hispanic	NA	NA	NA	28612.94625	No	21.11	NA	NA	NA	NA	NA	NA	no	no	NA	osteoporosis	NA	NA	0.665	0.81	0.781	0.664	NA	46.94127147	46.94127147	NA	NA
32066	1	51	NHANES 2005-2006 Public Release	Male	65	Non-Hispanic Black	9-11th Grade (Includes 12th grade with no diploma)	Living with partner	4.18	7775.480849	Yes	29.89	17	22	5.6	95.25971732	now	NA	no	yes	Yes	NA	No	No	1.157	1.357	1.242	NA	58.071	56.64978182	114.7207818	2.4	NA
32067	2	46	NHANES 2005-2006 Public Release	Female	22	Non-Hispanic White	High School Grad/GED or Equivalent	Living with partner	1.53	6515.604243	Yes	26.58	18	23	4.9	110.5764886	former	heavy	NA	no	No	NA	No	No	NA	NA	NA	NA	56.582	57.26949227	113.8514923	2.4	3105
32068	2	48	NHANES 2005-2006 Public Release	Female	81	Non-Hispanic White	Less Than 9th Grade	Widowed	1.53	31854.8911	Yes	34.25	23	25	6	55.50300392	never	mild	no	yes	Yes	normal	No	No	NA	NA	NA	0.76	65.516	73.25076454	138.7667645	2.4	NA
32069	2	53	NHANES 2005-2006 Public Release	Male	0	Non-Hispanic White	NA	NA	2.14	19759.88412	Yes	NA	NA	NA	NA	NA	NA	NA	NA	no	NA	NA	NA	NA	NA	NA	NA	NA	NA	NA	NA	NA	NA
32070	1	57	NHANES 2005-2006 Public Release	Male	19	Mexican American	NA	Never married	1.56	8069.948756	No	32.8	17	20	5.5	131.8066422	NA	NA	no	no	NA	normal	NA	NA	1.078	1.48	1.521	1.245	64.027	62.16449536	126.1914954	2.425	14850
32071	1	48	NHANES 2005-2006 Public Release	Male	48	Non-Hispanic Black	High School Grad/GED or Equivalent	Living with partner	5	23284.07077	Yes	32.6	194	172	5.6	118.303268	now	former	no	no	No	NA	No	No	1.486	1.65	1.613	NA	56.582	61.78791026	118.3699103	2.35	150
32072	2	53	NHANES 2005-2006 Public Release	Female	8	Non-Hispanic White	NA	NA	1.5	51781.44888	No	15.4	NA	NA	NA	NA	NA	NA	no	no	NA	osteoporosis	NA	NA	0.763	0.865	0.868	0.58	NA	34.54147293	34.54147293	NA	NA
32073	1	56	NHANES 2005-2006 Public Release	Female	19	Mexican American	NA	Never married	0.77	4381.379364	No	35.9	17	17	4.8	143.3527912	NA	NA	no	no	NA	osteopenia	NA	NA	0.897	0.949	0.977	0.886	58.071	77.66481557	135.7358156	2.425	540
32074	2	49	NHANES 2005-2006 Public Release	Female	15	Non-Hispanic White	NA	Never married	5	34284.21531	No	21.28	16	24	4.9	131.5705646	NA	NA	no	no	NA	normal	NA	NA	1.046	1.118	1.111	0.904	61.049	46.33618295	107.3851829	2.3	15690
32075	2	44	NHANES 2005-2006 Public Release	Female	85	Non-Hispanic White	High School Grad/GED or Equivalent	Widowed	1.63	28479.65428	Yes	26.25	16	21	5.5	39.11511003	former	mild	no	yes	No	osteoporosis	No	No	NA	NA	NA	0.523	59.56	56.66213006	116.2221301	2.375	NA
32076	2	51	NHANES 2005-2006 Public Release	Female	17	Non-Hispanic Black	NA	Never married	1.49	5167.44434	Yes	19.04	12	18	5.3	132.0268155	NA	NA	no	no	NA	normal	NA	NA	1.152	1.162	1.234	1.069	65.516	41.03410095	106.5501009	2.4	NA
32077	1	47	NHANES 2005-2006 Public Release	Female	14	Non-Hispanic White	NA	Never married	2.34	37226.46618	Yes	30.8	16	20	4.5	132.4980509	NA	NA	no	no	NA	normal	NA	NA	1.047	1.171	1.107	1.019	64.027	66.55507132	130.5820713	2.4	22800
32078	2	56	NHANES 2005-2006 Public Release	Female	17	Mexican American	NA	Never married	0.64	2861.278288	No	22.48	13	18	5.3	129.7350236	NA	NA	no	no	NA	normal	NA	NA	0.959	1.111	1.129	0.859	64.027	48.22968755	112.2566875	2.375	200
32079	1	55	NHANES 2005-2006 Public Release	Male	50	Other Hispanic	Some College or AA degree	Married	5	80696.21253	Yes	27.98	52	32	7.4	100.9082669	former	moderate	DM	yes	No	osteopenia	No	No	0.923	1.151	1.154	0.727	64.027	53.04303554	117.0700355	2.425	13260
32080	1	50	NHANES 2005-2006 Public Release	Female	3	Non-Hispanic Black	NA	NA	2.87	9854.858636	Yes	15.6	NA	NA	NA	NA	NA	NA	no	no	NA	NA	NA	NA	NA	NA	NA	NA	NA	36.14177905	36.14177905	NA	NA
32081	2	55	NHANES 2005-2006 Public Release	Female	35	Mexican American	Less Than 9th Grade	Married	0.86	28914.28939	No	29.44	24	21	5.4	114.3256576	never	mild	no	no	No	normal	No	No	0.959	1.169	1.224	0.945	61.049	63.31384974	124.3628497	2.325	NA
32082	2	49	NHANES 2005-2006 Public Release	Male	60	Non-Hispanic Black	High School Grad/GED or Equivalent	Married	5	9714.123141	No	22.27	21	24	6.2	98.66498313	former	former	no	yes	No	normal	No	No	1.274	1.33	1.379	0.804	61.049	42.21657635	103.2655764	2.55	840
32083	2	44	NHANES 2005-2006 Public Release	Male	7	Non-Hispanic White	NA	NA	0.95	39258.73129	Yes	21.2	NA	NA	NA	NA	NA	NA	no	no	NA	NA	NA	NA	NA	NA	NA	NA	NA	40.18920941	40.18920941	NA	NA
32084	2	50	NHANES 2005-2006 Public Release	Male	79	Non-Hispanic White	Less Than 9th Grade	Married	1.97	39086.24089	Yes	27.45	21	33	5.7	74.68446523	former	mild	no	no	No	osteopenia	No	No	NA	NA	NA	0.682	62.538	52.03849108	114.5764911	2.375	NA
32085	2	56	NHANES 2005-2006 Public Release	Female	28	Mexican American	High School Grad/GED or Equivalent	Living with partner	NA	11611.10171	No	27.52	47	35	5.2	126.5014434	never	former	no	no	No	NA	No	No	1.017	1.221	1.218	NA	62.538	60.1879294	122.7259294	2.275	1170
32086	1	56	NHANES 2005-2006 Public Release	Male	40	Mexican American	9-11th Grade (Includes 12th grade with no diploma)	Married	1.58	22079.28956	No	24.23	20	20	5	120.2927199	now	heavy	no	no	No	osteopenia	No	No	0.944	1.365	1.423	0.932	75.939	45.92769429	121.8666943	2.5	NA
32087	2	51	NHANES 2005-2006 Public Release	Female	0	Mexican American	NA	NA	0.65	4802.080667	Yes	NA	NA	NA	NA	NA	NA	NA	NA	no	NA	NA	NA	NA	NA	NA	NA	NA	NA	NA	NA	NA	NA
32088	2	52	NHANES 2005-2006 Public Release	Male	18	Non-Hispanic Black	NA	Never married	2.45	5431.789508	Yes	31.17	17	21	5.5	117.8847313	NA	NA	no	no	NA	NA	NA	NA	1.364	1.514	1.487	NA	71.472	59.0772834	130.5492834	2.425	16440
32089	2	54	NHANES 2005-2006 Public Release	Female	27	Mexican American	Some College or AA degree	Never married	2.04	19042.19483	Yes	29.52	73	36	5.6	127.3931957	never	moderate	no	no	No	normal	No	No	1.095	1.135	1.178	0.896	59.56	64.05310705	123.613107	2.425	420
32090	2	50	NHANES 2005-2006 Public Release	Male	0	Non-Hispanic White	NA	NA	1.05	6701.365805	Yes	NA	NA	NA	NA	NA	NA	NA	NA	no	NA	NA	NA	NA	NA	NA	NA	NA	NA	NA	NA	NA	NA
32091	2	52	NHANES 2005-2006 Public Release	Male	30	Mexican American	9-11th Grade (Includes 12th grade with no diploma)	Married	2.45	21306.55427	No	27.94	23	19	5.4	122.0053935	now	heavy	IFG	no	No	NA	No	No	0.939	1.345	1.31	NA	64.027	52.96786898	116.994869	2.4	NA
32092	2	53	NHANES 2005-2006 Public Release	Female	9	Mexican American	NA	NA	1.58	9500.928796	Yes	28.55	NA	NA	NA	NA	NA	NA	no	no	NA	osteopenia	NA	NA	0.822	1.081	1.048	0.792	NA	62.60600155	62.60600155	NA	NA
32093	1	46	NHANES 2005-2006 Public Release	Male	53	Mexican American	Some College or AA degree	Never married	1.24	21427.89832	Yes	26.03	99	92	5.2	103.8034398	former	heavy	no	no	No	normal	No	No	0.966	1.359	1.342	0.852	62.538	49.34789508	111.8858951	2.2	25200
32094	1	46	NHANES 2005-2006 Public Release	Female	45	Non-Hispanic White	High School Grad/GED or Equivalent	Married	5	106827.4882	Yes	34.16	24	23	5	94.07961035	former	heavy	no	no	No	normal	No	Yes	1.184	1.355	1.461	0.999	58.071	72.92700287	130.9980029	2.4	NA
32095	1	50	NHANES 2005-2006 Public Release	Female	3	Non-Hispanic White	NA	NA	3.42	57458.63044	Yes	16.3	NA	NA	NA	NA	NA	NA	no	no	NA	NA	NA	NA	NA	NA	NA	NA	NA	37.80809843	37.80809843	NA	NA
32096	1	56	NHANES 2005-2006 Public Release	Male	0	Mexican American	NA	NA	0.62	1895.707228	Yes	NA	NA	NA	NA	NA	NA	NA	NA	NA	NA	NA	NA	NA	NA	NA	NA	NA	NA	NA	NA	NA	NA
32097	1	48	NHANES 2005-2006 Public Release	Female	19	Mexican American	NA	Living with partner	NA	5435.668506	No	26.02	13	19	5.2	127.9250903	NA	NA	no	no	NA	osteopenia	NA	NA	0.899	1.118	1.093	0.833	56.582	56.43816248	113.0201625	2.25	NA
32098	2	52	NHANES 2005-2006 Public Release	Female	21	Other Race - Including Multi-Racial	High School Grad/GED or Equivalent	Never married	2.61	47698.75547	No	22.84	12	18	5.2	126.1404074	never	never	no	no	No	NA	No	No	1.123	1.016	1.05	NA	62.538	49.64719673	112.1851967	2.375	NA
32099	1	50	NHANES 2005-2006 Public Release	Male	65	Non-Hispanic Black	9-11th Grade (Includes 12th grade with no diploma)	Never married	2.73	10725.82763	Yes	36.47	12	19	5.6	104.986623	now	heavy	no	yes	No	NA	No	Yes	0.872	1.206	1.159	NA	58.071	69.12834225	127.1993422	2.325	NA
32100	2	47	NHANES 2005-2006 Public Release	Male	2	Non-Hispanic White	NA	NA	4	13726.20098	Yes	18.07	NA	NA	NA	NA	NA	NA	no	no	NA	NA	NA	NA	NA	NA	NA	NA	NA	34.24661361	34.24661361	NA	NA
32101	1	46	NHANES 2005-2006 Public Release	Male	0	Non-Hispanic Black	NA	NA	1.32	6555.45347	Yes	NA	NA	NA	NA	NA	NA	NA	NA	no	NA	NA	NA	NA	NA	NA	NA	NA	NA	NA	NA	NA	NA
32102	2	45	NHANES 2005-2006 Public Release	Male	10	Non-Hispanic Black	NA	NA	5	6878.819306	Yes	17.01	NA	NA	NA	NA	NA	NA	no	no	NA	osteoporosis	NA	NA	0.794	0.848	0.847	0.721	NA	32.23969133	32.23969133	NA	NA
32103	1	52	NHANES 2005-2006 Public Release	Male	14	Mexican American	NA	Never married	0.8	5879.78342	No	23.54	23	23	5.5	129.9432729	NA	NA	no	no	NA	osteopenia	NA	NA	0.927	1.282	1.178	1.01	71.472	44.62348693	116.0954869	2.475	51060
32104	1	46	NHANES 2005-2006 Public Release	Male	33	Non-Hispanic White	9-11th Grade (Includes 12th grade with no diploma)	Married	2.48	84293.55086	Yes	26.88	35	23	4.8	91.77571855	never	mild	no	no	No	normal	No	No	1.185	1.476	1.445	0.784	67.005	50.94839833	117.9533983	2.525	NA
32105	1	52	NHANES 2005-2006 Public Release	Male	1	Other Race - Including Multi-Racial	NA	NA	1.55	6423.115668	Yes	NA	NA	NA	NA	NA	NA	NA	no	no	NA	NA	NA	NA	NA	NA	NA	NA	NA	NA	NA	NA	NA
32106	1	44	NHANES 2005-2006 Public Release	Female	1	Non-Hispanic Black	NA	NA	0.93	4874.875575	Yes	NA	NA	NA	NA	NA	NA	NA	no	no	NA	NA	NA	NA	NA	NA	NA	NA	NA	NA	NA	NA	NA
32107	1	46	NHANES 2005-2006 Public Release	Male	50	Non-Hispanic White	College Graduate or above	Married	3.74	95301.57612	Yes	18.38	22	22	5	106.0141901	former	mild	no	yes	No	normal	No	No	0.981	1.331	1.332	0.766	67.005	34.83816939	101.8431694	2.375	4200
32108	2	50	NHANES 2005-2006 Public Release	Female	6	Non-Hispanic White	NA	NA	1.12	30369.39124	Yes	18.99	NA	NA	NA	NA	NA	NA	no	no	NA	NA	NA	NA	NA	NA	NA	NA	NA	42.68469688	42.68469688	NA	NA
32109	2	52	NHANES 2005-2006 Public Release	Male	32	Other Hispanic	9-11th Grade (Includes 12th grade with no diploma)	Married	4.25	59784.79278	No	29.23	49	22	5.4	120.3032963	former	heavy	no	yes	No	normal	No	No	1.019	1.242	1.246	0.846	67.005	55.40723464	122.4122346	2.375	NA
32110	2	55	NHANES 2005-2006 Public Release	Female	62	Mexican American	Less Than 9th Grade	Divorced	1.89	11379.9603	Yes	25.96	16	22	6.4	83.48966807	former	mild	DM	yes	No	normal	No	No	0.984	1.134	1.12	0.821	65.516	56.58549537	122.1014954	2.35	NA
32111	1	54	NHANES 2005-2006 Public Release	Female	19	Mexican American	NA	Never married	1.16	4602.117339	No	29.84	18	20	4.5	127.9250903	NA	NA	no	no	NA	normal	NA	NA	1.189	1.51	1.519	1.135	65.516	64.22707921	129.7430792	2.3	9495
32112	1	48	NHANES 2005-2006 Public Release	Male	41	Non-Hispanic White	Some College or AA degree	Never married	5	80913.48388	Yes	31.74	42	34	5	77.97856637	never	heavy	no	no	No	normal	No	No	1.08	1.394	1.42	0.944	65.516	60.15240083	125.6684008	2.425	11665
32113	2	58	NHANES 2005-2006 Public Release	Female	62	Mexican American	9-11th Grade (Includes 12th grade with no diploma)	Married	1.68	7094.975247	Yes	32.89	37	36	5.6	99.62536595	never	former	IGT	no	No	osteopenia	No	No	0.8	0.891	0.935	0.669	59.56	71.48649872	131.0464987	2.25	1890
32114	2	53	NHANES 2005-2006 Public Release	Male	40	Non-Hispanic Black	9-11th Grade (Includes 12th grade with no diploma)	Married	1.32	31965.47915	No	24.52	15	22	5.4	90.7809012	never	never	no	no	No	normal	No	No	1.524	1.668	1.604	1.166	64.027	46.47365407	110.5006541	2.35	7680
32115	1	46	NHANES 2005-2006 Public Release	Female	26	Non-Hispanic White	High School Grad/GED or Equivalent	Married	5	6926.280887	Yes	28.2	18	27	5.1	128.2912344	never	mild	NA	no	No	NA	No	No	NA	NA	NA	NA	40.203	60.34357244	100.5465724	2.225	8760
32116	1	58	NHANES 2005-2006 Public Release	Male	1	Mexican American	NA	NA	2.71	4083.131036	Yes	NA	NA	NA	NA	NA	NA	NA	no	no	NA	NA	NA	NA	NA	NA	NA	NA	NA	NA	NA	NA	NA
32117	2	46	NHANES 2005-2006 Public Release	Male	14	Non-Hispanic White	NA	Never married	1.44	31511.86805	Yes	20.25	14	23	4.8	117.9041586	NA	NA	no	no	NA	normal	NA	NA	1.05	1.139	1.146	0.906	71.472	38.37662089	109.8486209	2.525	26340
32118	1	49	NHANES 2005-2006 Public Release	Male	62	Non-Hispanic White	Some College or AA degree	Married	4.36	79633.26888	Yes	31.42	28	23	4.7	67.2836379	never	heavy	no	yes	No	normal	No	No	1.055	1.291	1.308	0.794	58.071	59.54652446	117.6175245	2.25	NA
32119	2	45	NHANES 2005-2006 Public Release	Male	1	Non-Hispanic Black	NA	NA	0.51	4368.033135	Yes	NA	NA	NA	NA	NA	NA	NA	no	no	NA	NA	NA	NA	NA	NA	NA	NA	NA	NA	NA	NA	NA
32120	2	46	NHANES 2005-2006 Public Release	Female	72	Non-Hispanic White	Some College or AA degree	Never married	2.04	53879.44513	Yes	NA	31	34	5.4	67.30778076	never	NA	no	yes	No	NA	Yes	No	NA	NA	NA	NA	68.494	NA	68.494	2.525	NA
32121	2	50	NHANES 2005-2006 Public Release	Male	1	Non-Hispanic White	NA	NA	3.19	26334.94735	Yes	NA	NA	NA	NA	NA	NA	NA	no	no	NA	NA	NA	NA	NA	NA	NA	NA	NA	NA	NA	NA	NA
32122	2	45	NHANES 2005-2006 Public Release	Male	22	Other Hispanic	College Graduate or above	Never married	2.71	31473.82891	Yes	32.93	35	32	5.1	111.4610452	never	mild	no	no	No	normal	No	No	0.965	1.365	1.389	0.948	67.005	62.41291417	129.4179142	2.45	2890
32123	1	49	NHANES 2005-2006 Public Release	Male	15	Non-Hispanic White	NA	Never married	2.47	45323.83536	Yes	21.07	15	25	5.2	143.3864566	NA	NA	no	no	NA	osteoporosis	NA	NA	0.774	0.987	1.034	0.73	68.494	39.93076688	108.4247669	2.6	360
32124	2	48	NHANES 2005-2006 Public Release	Male	15	Non-Hispanic White	NA	Never married	5	41627.23313	Yes	17.01	18	24	4.9	129.03367	NA	NA	no	no	NA	osteopenia	NA	NA	0.875	1.229	1.255	0.849	68.494	32.23288612	100.7268861	2.425	12840
32125	1	49	NHANES 2005-2006 Public Release	Male	0	Non-Hispanic Black	NA	NA	2.96	6883.897941	Yes	NA	NA	NA	NA	NA	NA	NA	NA	no	NA	NA	NA	NA	NA	NA	NA	NA	NA	NA	NA	NA	NA
32126	2	55	NHANES 2005-2006 Public Release	Female	0	Mexican American	NA	NA	1.71	4551.59956	Yes	NA	NA	NA	NA	NA	NA	NA	NA	no	NA	NA	NA	NA	NA	NA	NA	NA	NA	NA	NA	NA	NA
32127	2	53	NHANES 2005-2006 Public Release	Female	49	Non-Hispanic White	College Graduate or above	Married	5	117174.4613	Yes	21.7	15	18	5.1	103.6175184	now	former	no	yes	No	osteopenia	No	No	0.975	1.161	1.142	0.618	64.027	47.07509113	111.1020911	2.375	3570
32128	1	57	NHANES 2005-2006 Public Release	Female	0	Mexican American	NA	NA	1.81	2379.226684	No	NA	NA	NA	NA	NA	NA	NA	NA	no	NA	NA	NA	NA	NA	NA	NA	NA	NA	NA	NA	NA	NA
32129	2	44	NHANES 2005-2006 Public Release	Male	70	Non-Hispanic White	College Graduate or above	Married	3.03	39086.24089	Yes	32.06	NA	NA	4.9	92.11894803	former	mild	no	yes	No	NA	No	No	NA	NA	NA	NA	61.049	60.7707505	121.8197505	2.5	14280
32130	1	55	NHANES 2005-2006 Public Release	Female	20	Non-Hispanic White	Some College or AA degree	Never married	3.9	63608.65595	Yes	22	12	13	5.2	96.98495076	never	mild	no	no	No	normal	No	No	0.981	1.154	1.171	0.912	65.516	47.5297956	113.0457956	2.425	2565
32131	1	52	NHANES 2005-2006 Public Release	Male	12	Non-Hispanic Black	NA	NA	2.32	6283.30555	Yes	17.08	20	24	5.1	180.6580625	NA	NA	no	no	NA	osteoporosis	NA	NA	0.789	1.157	1.19	0.915	62.538	32.37446789	94.91246789	2.425	3290
32132	2	48	NHANES 2005-2006 Public Release	Female	31	Non-Hispanic Black	Some College or AA degree	Married	2.56	6900.486882	Yes	46.59	15	17	5.2	142.7870504	never	former	NA	no	No	NA	No	No	NA	NA	NA	NA	46.159	100.2230523	146.3820523	2.325	1470
32133	2	52	NHANES 2005-2006 Public Release	Female	30	Mexican American	College Graduate or above	Married	5	19597.94378	Yes	29.3	34	26	4.9	124.7366217	never	moderate	no	no	No	osteopenia	No	No	0.979	1.133	1.135	0.735	64.027	63.18181818	127.2088182	2.55	1890
32134	1	48	NHANES 2005-2006 Public Release	Male	19	Non-Hispanic White	NA	Never married	2.55	38818.44806	Yes	26.47	21	21	4.9	113.8348831	NA	NA	no	no	NA	normal	NA	NA	1.231	1.449	1.414	0.851	74.45	50.17379679	124.6237968	2.575	9675
32135	1	45	NHANES 2005-2006 Public Release	Female	38	Non-Hispanic White	College Graduate or above	Never married	4.6	86206.18003	Yes	31.5	16	17	5	111.9415855	never	heavy	no	no	No	osteopenia	No	No	0.932	1.233	1.207	0.843	59.56	67.78048635	127.3404864	2.225	11860
32136	1	49	NHANES 2005-2006 Public Release	Female	42	Non-Hispanic White	Some College or AA degree	Married	2.9	118695.1408	Yes	33.4	52	34	4.5	83.0974729	never	never	no	no	No	osteopenia	No	No	0.96	1.077	1.094	0.668	59.56	71.87287384	131.4328738	2.35	315
32137	1	56	NHANES 2005-2006 Public Release	Male	16	Non-Hispanic Black	NA	Never married	3.11	7891.363897	Yes	26.55	22	41	5.1	134.3990231	NA	NA	no	no	NA	osteopenia	NA	NA	0.93	1.13	1.165	0.885	64.027	50.33023014	114.3572301	2.425	3570
32138	1	50	NHANES 2005-2006 Public Release	Female	47	Non-Hispanic White	Some College or AA degree	Married	5	104659.8905	Yes	25.45	18	23	5.3	92.76710571	never	mild	no	no	No	osteopenia	No	No	0.932	1.136	1.132	0.737	62.538	54.8449424	117.3829424	2.275	6037.5
32139	1	51	NHANES 2005-2006 Public Release	Female	1	Non-Hispanic Black	NA	NA	0.98	4843.318018	Yes	NA	NA	NA	NA	NA	NA	NA	no	no	NA	NA	NA	NA	NA	NA	NA	NA	NA	NA	NA	NA	NA
32140	1	51	NHANES 2005-2006 Public Release	Female	69	Non-Hispanic Black	Some College or AA degree	Married	3.46	18973.99279	Yes	33.23	18	20	5.6	61.92044248	never	never	no	no	No	osteopenia	No	No	0.921	0.987	0.985	0.639	58.071	71.30351336	129.3745134	2.225	NA
32141	2	49	NHANES 2005-2006 Public Release	Male	35	Non-Hispanic Black	College Graduate or above	Married	0.38	38898.24359	No	22.96	23	19	5.1	117.6066376	now	heavy	no	no	No	normal	No	No	1.159	1.29	1.318	0.991	59.56	43.52796196	103.087962	2.275	6300
32142	2	51	NHANES 2005-2006 Public Release	Female	7	Non-Hispanic Black	NA	NA	2.05	9385.484023	Yes	14.77	NA	NA	NA	NA	NA	NA	no	no	NA	NA	NA	NA	NA	NA	NA	NA	NA	33.30568265	33.30568265	NA	NA
32143	1	51	NHANES 2005-2006 Public Release	Male	58	Non-Hispanic Black	High School Grad/GED or Equivalent	Divorced	3.97	20697.83744	Yes	26.69	NA	NA	NA	NA	never	former	DM	no	No	NA	No	No	1.508	1.385	1.363	NA	NA	50.58215793	50.58215793	NA	NA
32144	2	56	NHANES 2005-2006 Public Release	Male	0	Mexican American	NA	NA	0	1280.638417	Yes	NA	NA	NA	NA	NA	NA	NA	NA	no	NA	NA	NA	NA	NA	NA	NA	NA	NA	NA	NA	NA	NA
32145	2	48	NHANES 2005-2006 Public Release	Female	21	Non-Hispanic White	Some College or AA degree	Never married	1.05	67033.9976	Yes	23.28	16	24	5.1	132.8772836	now	heavy	no	no	No	normal	No	No	1.069	1.215	1.209	0.941	65.516	49.74083559	115.2568356	2.4	750
32146	2	56	NHANES 2005-2006 Public Release	Female	15	Non-Hispanic Black	NA	Never married	NA	4915.450483	Yes	23.3	NA	NA	NA	NA	NA	NA	no	no	NA	NA	NA	NA	1.124	1.23	1.262	NA	NA	50.1585004	50.1585004	NA	3360
32147	1	44	NHANES 2005-2006 Public Release	Female	5	Non-Hispanic White	NA	NA	1.4	42183.08931	No	15.48	NA	NA	NA	NA	NA	NA	no	no	NA	NA	NA	NA	NA	NA	NA	NA	NA	35.33404607	35.33404607	NA	NA
32148	2	46	NHANES 2005-2006 Public Release	Male	17	Non-Hispanic White	NA	Never married	3.75	37638.94417	Yes	22.81	16	21	5.1	127.2335213	NA	NA	no	no	NA	normal	NA	NA	1.19	1.254	1.297	1.021	71.472	43.23829349	114.7102935	2.5	30570
32149	2	45	NHANES 2005-2006 Public Release	Female	29	Non-Hispanic Black	Some College or AA degree	Married	3.36	3503.850274	Yes	27.34	13	21	5.1	144.8072564	never	former	NA	no	No	NA	No	No	NA	NA	NA	NA	44.67	58.71011663	103.3801166	2.325	2610
32150	2	46	NHANES 2005-2006 Public Release	Female	30	Non-Hispanic White	College Graduate or above	Married	4.1	95837.70786	Yes	38.17	14	11	5.1	118.4124769	now	heavy	no	no	No	normal	No	No	1.043	1.131	1.168	1.011	67.005	81.84133597	148.846336	2.375	1997.5
32151	1	51	NHANES 2005-2006 Public Release	Male	17	Non-Hispanic Black	NA	Never married	5	5439.265449	Yes	19.93	19	30	5.1	133.45823	NA	NA	no	no	NA	normal	NA	NA	1.138	1.417	1.401	1.046	65.516	37.784446	103.300446	2.5	31920
32152	1	48	NHANES 2005-2006 Public Release	Female	19	Non-Hispanic White	NA	Living with partner	1.03	16747.22962	No	27.34	25	25	4.7	112.9314876	NA	NA	no	yes	NA	normal	NA	NA	1.212	1.317	1.266	1.003	64.027	58.35494921	122.3819492	2.4	NA
32153	1	46	NHANES 2005-2006 Public Release	Female	43	Non-Hispanic White	High School Grad/GED or Equivalent	Married	5	106827.4882	Yes	28.8	21	24	4.6	108.0780987	former	mild	no	no	No	normal	No	No	0.981	1.178	1.105	0.92	65.516	61.73550519	127.2515052	2.4	1785
32154	1	51	NHANES 2005-2006 Public Release	Female	63	Non-Hispanic Black	High School Grad/GED or Equivalent	Married	4.68	12128.37201	Yes	39.69	15	17	5.2	72.6065183	former	mild	no	no	No	NA	No	No	1.299	1.251	1.22	NA	56.582	86.13841829	142.7204183	2.3	NA
32155	2	55	NHANES 2005-2006 Public Release	Male	10	Non-Hispanic White	NA	NA	3.21	62233.65473	Yes	16.96	NA	NA	NA	NA	NA	NA	no	no	NA	osteoporosis	NA	NA	0.725	0.929	0.965	0.73	NA	32.1426616	32.1426616	NA	NA
32156	2	49	NHANES 2005-2006 Public Release	Female	85	Non-Hispanic White	High School Grad/GED or Equivalent	Married	5	30046.33999	Yes	NA	NA	NA	NA	NA	never	NA	DM	yes	No	NA	Yes	No	NA	NA	NA	NA	NA	NA	NA	NA	NA
32157	2	57	NHANES 2005-2006 Public Release	Female	1	Mexican American	NA	NA	0.52	4891.073231	Yes	NA	NA	NA	NA	NA	NA	NA	no	no	NA	NA	NA	NA	NA	NA	NA	NA	NA	NA	NA	NA	NA
32158	1	50	NHANES 2005-2006 Public Release	Male	7	Non-Hispanic White	NA	NA	3.54	53614.03496	Yes	13.88	NA	NA	NA	NA	NA	NA	no	no	NA	NA	NA	NA	NA	NA	NA	NA	NA	26.30690014	26.30690014	NA	NA
32159	2	51	NHANES 2005-2006 Public Release	Female	4	Non-Hispanic Black	NA	NA	1.24	10061.98554	Yes	15.43	NA	NA	NA	NA	NA	NA	no	no	NA	NA	NA	NA	NA	NA	NA	NA	NA	35.6202363	35.6202363	NA	NA
32160	2	52	NHANES 2005-2006 Public Release	Male	0	Non-Hispanic White	NA	NA	1.13	15711.5444	Yes	NA	NA	NA	NA	NA	NA	NA	NA	no	NA	NA	NA	NA	NA	NA	NA	NA	NA	NA	NA	NA	NA
32161	1	44	NHANES 2005-2006 Public Release	Female	38	Other Race - Including Multi-Racial	High School Grad/GED or Equivalent	Divorced	2.34	73205.08217	Yes	19.63	13	17	5.1	98.82134728	never	heavy	no	no	No	normal	No	No	1.184	1.257	1.215	0.891	65.516	41.95256314	107.4685631	2.275	810
32162	1	52	NHANES 2005-2006 Public Release	Female	26	Mexican American	Less Than 9th Grade	Married	0.85	16121.31964	No	18.09	12	19	4.8	128.2912344	never	NA	no	no	No	osteopenia	No	No	0.884	1.065	1.092	0.764	61.049	38.98812253	100.0371225	2.325	NA
32163	2	55	NHANES 2005-2006 Public Release	Female	47	Mexican American	Less Than 9th Grade	Separated	1.68	22044.50662	No	32.26	20	21	5.3	105.0835389	never	mild	no	yes	No	normal	No	No	1.056	1.155	1.182	0.872	62.538	69.84924924	132.3872492	2.45	NA
32164	2	54	NHANES 2005-2006 Public Release	Male	22	Non-Hispanic White	High School Grad/GED or Equivalent	Living with partner	3.16	84508.43427	Yes	22.08	75	54	5.1	129.0580331	never	mild	no	no	No	osteopenia	No	No	0.947	1.316	1.362	0.863	72.961	41.8527469	114.8137469	2.425	7920
32165	1	58	NHANES 2005-2006 Public Release	Male	40	Mexican American	Less Than 9th Grade	Married	0.43	20256.87849	No	26.98	23	26	5.8	98.22218348	never	mild	no	no	No	normal	No	No	1.202	1.224	1.182	0.942	61.049	51.14303493	112.1920349	2.375	NA
32166	1	49	NHANES 2005-2006 Public Release	Female	19	Non-Hispanic Black	NA	Never married	0.1	7421.04078	NA	NA	NA	NA	NA	NA	NA	NA	no	no	NA	NA	NA	NA	NA	NA	NA	NA	NA	NA	NA	NA	NA
32167	1	49	NHANES 2005-2006 Public Release	Male	75	Non-Hispanic White	High School Grad/GED or Equivalent	Married	3.66	51636.95704	Yes	38.75	51	42	8.2	76.81274432	former	former	DM	yes	No	NA	No	No	NA	NA	NA	NA	61.049	73.43975592	134.4887559	2.5	NA
32168	1	53	NHANES 2005-2006 Public Release	Male	57	Non-Hispanic Black	Some College or AA degree	Widowed	0.84	27201.68643	Yes	26.44	17	19	5.2	89.63512926	now	moderate	IFG	yes	No	normal	No	No	1.304	1.557	1.482	1.13	62.538	50.11581204	112.653812	2.325	6330
32169	1	46	NHANES 2005-2006 Public Release	Female	29	Mexican American	Some College or AA degree	Living with partner	3.01	16678.23643	No	NA	NA	NA	NA	NA	former	NA	no	no	No	NA	No	No	NA	NA	NA	NA	NA	NA	NA	NA	12240
32170	2	46	NHANES 2005-2006 Public Release	Male	2	Non-Hispanic White	NA	NA	2.5	29456.00644	Yes	16.05	NA	NA	NA	NA	NA	NA	no	no	NA	NA	NA	NA	NA	NA	NA	NA	NA	30.42428818	30.42428818	NA	NA
32171	2	44	NHANES 2005-2006 Public Release	Female	4	Non-Hispanic White	NA	NA	NA	46376.92243	No	16.87	NA	NA	NA	NA	NA	NA	no	no	NA	NA	NA	NA	NA	NA	NA	NA	NA	39.48844049	39.48844049	NA	NA
32172	2	51	NHANES 2005-2006 Public Release	Male	17	Non-Hispanic Black	NA	Never married	2.61	5281.635224	NA	19.88	37	51	4.6	147.0855601	NA	NA	no	no	NA	normal	NA	NA	1.115	1.43	1.52	0.985	69.983	37.68871834	107.6717183	2.525	21980
32173	2	52	NHANES 2005-2006 Public Release	Male	32	Non-Hispanic Black	Some College or AA degree	Separated	1.97	19448.59147	No	NA	NA	NA	NA	NA	never	NA	no	no	No	NA	No	No	NA	NA	NA	NA	NA	NA	NA	NA	12150
32174	1	47	NHANES 2005-2006 Public Release	Male	1	Other Hispanic	NA	NA	1.29	6766.718147	Yes	NA	NA	NA	NA	NA	NA	NA	no	yes	NA	NA	NA	NA	NA	NA	NA	NA	NA	NA	NA	NA	NA
32175	2	52	NHANES 2005-2006 Public Release	Male	51	Other Hispanic	Some College or AA degree	Married	5	67592.1814	Yes	25.55	19	20	6	105.2720908	never	mild	no	no	No	normal	No	No	0.964	1.124	1.173	0.776	64.027	48.43490251	112.4619025	2.275	NA
32176	2	48	NHANES 2005-2006 Public Release	Male	16	Non-Hispanic Black	NA	Never married	NA	6834.055813	Yes	24.49	20	28	5.2	134.3990231	NA	NA	no	no	NA	normal	NA	NA	1.035	1.284	1.345	0.999	67.005	46.41207477	113.4170748	2.375	18140
32177	2	46	NHANES 2005-2006 Public Release	Male	16	Non-Hispanic White	NA	Never married	3.76	36516.80447	Yes	24.89	16	22	5	128.1304343	NA	NA	no	no	NA	normal	NA	NA	1.045	1.208	1.219	0.851	69.983	47.18237694	117.1653769	2.525	2980
32178	2	55	NHANES 2005-2006 Public Release	Female	15	Mexican American	NA	Never married	2.24	6189.554363	Yes	22.81	12	17	5.2	138.5974533	NA	NA	no	no	NA	NA	NA	NA	0.856	1.1	1.096	NA	64.027	49.1589009	113.1859009	2.425	NA
32179	2	58	NHANES 2005-2006 Public Release	Female	53	Mexican American	Less Than 9th Grade	Widowed	1.57	14957.63717	No	30.94	16	22	5.6	48.97434141	now	mild	no	yes	No	osteopenia	No	No	0.837	1.112	1.158	0.894	58.071	66.73394156	124.8049416	2.275	NA
32180	1	50	NHANES 2005-2006 Public Release	Female	31	Non-Hispanic White	College Graduate or above	Married	5	9259.55477	Yes	24.77	11	16	4.3	131.7641107	never	mild	NA	no	No	NA	No	No	NA	NA	NA	NA	43.181	53.29032972	96.47132972	2.175	210
32181	1	57	NHANES 2005-2006 Public Release	Male	85	Non-Hispanic White	High School Grad/GED or Equivalent	Widowed	NA	13340.99418	Yes	21.77	18	25	4.6	40.2605833	former	NA	no	yes	No	NA	No	No	NA	NA	NA	NA	74.45	41.25707422	115.7070742	2.375	4725
32182	1	49	NHANES 2005-2006 Public Release	Male	11	Non-Hispanic Black	NA	NA	1.74	11291.28954	Yes	22.4	NA	NA	NA	NA	NA	NA	no	no	NA	osteoporosis	NA	NA	0.679	0.983	0.998	0.854	NA	42.45453283	42.45453283	NA	NA
32183	1	49	NHANES 2005-2006 Public Release	Female	23	Non-Hispanic Black	High School Grad/GED or Equivalent	Living with partner	1.12	6792.218458	Yes	NA	14	21	5.4	160.6751608	never	moderate	NA	yes	No	NA	No	No	NA	NA	NA	NA	41.692	NA	41.692	2.15	NA
32184	1	50	NHANES 2005-2006 Public Release	Female	3	Non-Hispanic White	NA	NA	4.66	57458.63044	Yes	15.9	NA	NA	NA	NA	NA	NA	no	no	NA	NA	NA	NA	NA	NA	NA	NA	NA	36.91733162	36.91733162	NA	NA
32185	1	45	NHANES 2005-2006 Public Release	Male	19	Other Hispanic	NA	Never married	0.46	24355.82437	No	20.75	36	26	5.1	148.776246	NA	NA	no	no	NA	normal	NA	NA	1.083	1.207	1.189	0.944	56.582	39.32958143	95.91158143	2.45	49185
32186	1	49	NHANES 2005-2006 Public Release	Male	17	Non-Hispanic Black	NA	Never married	0.33	6711.153458	No	46.6	21	19	5.4	133.45823	NA	NA	no	no	NA	NA	NA	NA	1.463	1.768	1.768	NA	62.538	88.3349057	150.8729057	2.55	6920
32187	2	58	NHANES 2005-2006 Public Release	Female	2	Mexican American	NA	NA	0.04	5311.674591	Yes	16.21	NA	NA	NA	NA	NA	NA	no	no	NA	NA	NA	NA	NA	NA	NA	NA	NA	39.50878812	39.50878812	NA	NA
32188	2	55	NHANES 2005-2006 Public Release	Male	12	Mexican American	NA	NA	2.48	7966.75793	Yes	17.33	18	29	5	168.8246419	NA	NA	no	no	NA	osteoporosis	NA	NA	0.779	1.056	1.103	0.863	68.494	32.84571596	101.339716	2.5	20160
32189	1	46	NHANES 2005-2006 Public Release	Male	26	Non-Hispanic White	Some College or AA degree	Never married	2.37	95214.86585	Yes	NA	NA	NA	NA	NA	never	NA	no	no	No	NA	No	No	NA	NA	NA	NA	NA	NA	NA	NA	5460
32190	2	50	NHANES 2005-2006 Public Release	Male	6	Non-Hispanic White	NA	NA	3.42	46296.27408	Yes	23.2	NA	NA	NA	NA	NA	NA	no	no	NA	NA	NA	NA	NA	NA	NA	NA	NA	43.98361049	43.98361049	NA	NA
32191	2	56	NHANES 2005-2006 Public Release	Male	13	Other Race - Including Multi-Racial	NA	NA	1.36	4757.248538	Yes	25.67	15	23	5.2	155.1808424	NA	NA	no	no	NA	osteopenia	NA	NA	0.885	1.174	1.152	0.938	61.049	48.6497129	109.6987129	2.475	79530
32192	2	57	NHANES 2005-2006 Public Release	Female	0	Mexican American	NA	NA	NA	3616.452741	Yes	NA	NA	NA	NA	NA	NA	NA	NA	no	NA	NA	NA	NA	NA	NA	NA	NA	NA	NA	NA	NA	NA
32193	1	57	NHANES 2005-2006 Public Release	Male	76	Non-Hispanic White	Some College or AA degree	Divorced	3.13	52851.19242	Yes	25.75	22	26	4.9	84.06344968	former	mild	DM	yes	No	normal	No	No	NA	NA	NA	0.954	69.983	48.81316635	118.7961663	2.4	4080
32194	1	46	NHANES 2005-2006 Public Release	Male	70	Other Race - Including Multi-Racial	Some College or AA degree	Married	1.15	18062.19076	Yes	NA	NA	NA	NA	NA	now	NA	no	no	No	NA	No	No	NA	NA	NA	NA	NA	NA	NA	NA	NA
32195	2	51	NHANES 2005-2006 Public Release	Female	14	Mexican American	NA	Never married	0.63	5512.2981	NA	20.32	15	16	5	139.5744747	NA	NA	no	no	NA	normal	NA	NA	0.985	1.095	1.096	0.909	65.516	44.05908039	109.5750804	2.475	21990
32196	1	55	NHANES 2005-2006 Public Release	Male	12	Mexican American	NA	NA	1.13	5931.85625	Yes	17.69	NA	NA	NA	NA	NA	NA	no	no	NA	osteoporosis	NA	NA	0.682	0.928	0.934	0.728	NA	33.52909968	33.52909968	NA	14100
32197	2	55	NHANES 2005-2006 Public Release	Female	43	Mexican American	Less Than 9th Grade	Married	1.6	22044.50662	Yes	36.37	39	28	5	108.0780987	never	mild	no	no	No	NA	No	No	0.961	1.176	1.172	NA	65.516	77.99682644	143.5128264	2.275	NA
32198	2	46	NHANES 2005-2006 Public Release	Female	21	Non-Hispanic White	Some College or AA degree	Never married	5	70667.17791	Yes	21.14	16	15	5	111.3559805	now	heavy	no	no	No	osteopenia	No	No	1.106	1.163	1.209	0.734	52.115	45.68878082	97.80378082	2.25	3345
32199	1	49	NHANES 2005-2006 Public Release	Female	27	Non-Hispanic White	Some College or AA degree	Never married	2.73	83466.6674	Yes	19.37	23	22	4.8	106.760116	never	heavy	no	no	No	normal	No	No	1.353	1.167	1.22	0.901	68.494	41.56282868	110.0568287	2.45	NA
32200	2	55	NHANES 2005-2006 Public Release	Female	60	Mexican American	Less Than 9th Grade	Married	1.9	10668.71278	No	32.84	20	26	5.9	95.9124358	never	moderate	IFG	yes	Yes	osteoporosis	No	No	0.726	0.982	1.007	0.784	62.538	71.12227509	133.6602751	2.2	NA
32201	2	54	NHANES 2005-2006 Public Release	Female	53	Non-Hispanic White	Some College or AA degree	Divorced	4.05	95097.60542	Yes	40.36	105	101	6.8	100.7465496	former	heavy	DM	no	NA	normal	No	No	0.997	1.189	1.149	0.776	52.115	86.67272752	138.7877275	2.3	NA
32202	1	45	NHANES 2005-2006 Public Release	Male	81	Non-Hispanic White	High School Grad/GED or Equivalent	Married	1.95	21053.79286	Yes	22.96	20	24	5.4	41.40788692	former	mild	IGT	no	Yes	osteopenia	No	No	NA	NA	NA	0.731	58.071	43.52871594	101.5997159	2.35	NA
32203	2	49	NHANES 2005-2006 Public Release	Male	19	Mexican American	NA	Never married	1.02	4609.393615	No	22.48	44	31	5.4	131.8066422	NA	NA	no	no	NA	osteopenia	NA	NA	0.927	1.201	1.155	0.913	69.983	42.61058332	112.5935833	2.3	9360
32204	1	56	NHANES 2005-2006 Public Release	Female	40	Mexican American	Some College or AA degree	Divorced	4.91	21707.38486	Yes	31.13	18	20	5.4	97.44269066	never	moderate	no	no	No	normal	No	No	1.045	1.222	1.247	0.923	56.582	67.18685382	123.7688538	2.325	NA
32205	2	54	NHANES 2005-2006 Public Release	Female	35	Other Race - Including Multi-Racial	High School Grad/GED or Equivalent	Living with partner	2.86	90335.02242	Yes	24.06	14	19	4.9	100.9259916	never	mild	no	no	No	normal	No	No	1.071	1.14	1.137	0.907	59.56	52.28855861	111.8485586	2.35	315
32206	1	54	NHANES 2005-2006 Public Release	Female	8	Mexican American	NA	NA	NA	8490.805934	No	19.72	NA	NA	NA	NA	NA	NA	no	no	NA	osteoporosis	NA	NA	0.679	0.886	0.876	0.652	NA	43.79965498	43.79965498	NA	NA
32207	1	50	NHANES 2005-2006 Public Release	Male	45	Non-Hispanic Black	9-11th Grade (Includes 12th grade with no diploma)	Divorced	3.12	28551.47367	Yes	NA	NA	NA	NA	NA	never	NA	no	no	No	NA	No	No	NA	NA	NA	NA	NA	NA	NA	NA	NA
32208	2	48	NHANES 2005-2006 Public Release	Female	36	Mexican American	High School Grad/GED or Equivalent	Married	3.63	22688.21977	Yes	22.9	14	20	5	100.2195097	never	moderate	no	no	No	normal	No	No	1.234	1.115	1.184	0.805	65.516	49.08353746	114.5995375	2.375	NA
32209	1	55	NHANES 2005-2006 Public Release	Female	0	Mexican American	NA	NA	2.02	2415.702187	Yes	NA	NA	NA	NA	NA	NA	NA	NA	no	NA	NA	NA	NA	NA	NA	NA	NA	NA	NA	NA	NA	NA
32210	1	55	NHANES 2005-2006 Public Release	Male	15	Non-Hispanic White	NA	Never married	3.88	39500.1409	Yes	19.12	18	23	5.5	129.03367	NA	NA	no	no	NA	normal	NA	NA	1.021	1.22	1.186	1.004	71.472	36.24894749	107.7209475	2.475	25785
32211	2	55	NHANES 2005-2006 Public Release	Male	55	Non-Hispanic White	Some College or AA degree	Living with partner	5	108378.7543	Yes	27.68	21	23	5.4	70.67482234	former	mild	no	no	No	osteopenia	No	No	1.016	1.238	1.217	0.669	77.428	52.46544922	129.8934492	2.45	11060
32212	2	49	NHANES 2005-2006 Public Release	Male	46	Non-Hispanic White	High School Grad/GED or Equivalent	Separated	2.73	89859.35778	Yes	31.27	133	68	5.9	109.0352707	now	heavy	IGT	no	No	normal	No	No	1.051	1.292	1.331	0.965	64.027	59.27547375	123.3024738	2.35	3360
32213	1	52	NHANES 2005-2006 Public Release	Female	18	Other Hispanic	NA	Never married	3.31	6182.121612	Yes	25.67	31	31	5	135.7072331	NA	NA	no	no	NA	normal	NA	NA	1.269	1.284	1.302	0.978	61.049	55.22235038	116.2713504	2.425	4875
32214	1	47	NHANES 2005-2006 Public Release	Female	45	Non-Hispanic White	High School Grad/GED or Equivalent	Married	0.97	41985.35855	Yes	29.04	12	18	5.3	81.3646128	now	heavy	no	no	Yes	normal	No	No	1.498	1.359	1.403	1.052	59.56	62.29667975	121.8566797	2.4	6030
32215	1	45	NHANES 2005-2006 Public Release	Female	2	Other Race - Including Multi-Racial	NA	NA	0.12	12239.15017	No	16.01	NA	NA	NA	NA	NA	NA	no	no	NA	NA	NA	NA	NA	NA	NA	NA	NA	38.70028978	38.70028978	NA	NA
32216	1	49	NHANES 2005-2006 Public Release	Female	53	Non-Hispanic White	Some College or AA degree	Married	3.12	119048.5771	Yes	26.39	20	20	5.4	76.91827748	never	mild	no	yes	No	osteopenia	No	No	0.883	1.045	1.076	0.823	65.516	56.66939065	122.1853906	2.5	945
32217	2	57	NHANES 2005-2006 Public Release	Female	17	Mexican American	NA	Never married	NA	3688.600657	Yes	20.73	11	17	5.1	136.6638803	NA	NA	no	no	NA	osteopenia	NA	NA	0.955	1.057	1.039	0.798	65.516	44.98858367	110.5045837	2.375	NA
32218	2	46	NHANES 2005-2006 Public Release	Female	13	Non-Hispanic White	NA	NA	1.98	37901.34375	Yes	28.64	18	20	5.1	133.4320754	NA	NA	no	no	NA	normal	NA	NA	1.238	1.277	1.239	1.069	69.983	61.09644449	131.0794445	2.6	880
32219	1	57	NHANES 2005-2006 Public Release	Male	19	Mexican American	NA	Never married	2.34	5379.965837	No	23.86	NA	NA	NA	NA	NA	NA	no	no	NA	normal	NA	NA	0.988	1.213	1.184	0.837	NA	45.22986382	45.22986382	NA	10885
32220	2	54	NHANES 2005-2006 Public Release	Male	76	Non-Hispanic White	9-11th Grade (Includes 12th grade with no diploma)	Married	5	41248.29617	Yes	29.29	NA	NA	NA	NA	former	NA	no	yes	No	NA	No	No	NA	NA	NA	NA	NA	55.52126912	55.52126912	NA	2362.5
32221	1	44	NHANES 2005-2006 Public Release	Male	36	Non-Hispanic White	High School Grad/GED or Equivalent	Married	5	60628.20636	Yes	30.16	27	20	5.5	101.0212156	former	heavy	no	no	No	osteopenia	No	No	0.891	1.233	1.323	0.873	62.538	57.16828048	119.7062805	2.4	3472.5
32222	1	50	NHANES 2005-2006 Public Release	Male	0	Non-Hispanic Black	NA	NA	0.11	6523.117454	Yes	NA	NA	NA	NA	NA	NA	NA	NA	no	NA	NA	NA	NA	NA	NA	NA	NA	NA	NA	NA	NA	NA
32223	1	47	NHANES 2005-2006 Public Release	Female	23	Non-Hispanic White	High School Grad/GED or Equivalent	Living with partner	2.62	67802.80671	No	21.01	10	17	4.9	109.8024532	now	heavy	no	no	No	osteopenia	No	No	0.939	1.118	1.134	0.825	61.049	45.48320918	106.5322092	2.225	NA
32224	2	47	NHANES 2005-2006 Public Release	Female	85	Non-Hispanic White	Less Than 9th Grade	Widowed	NA	34989.83098	Yes	NA	NA	NA	NA	NA	never	NA	no	yes	No	NA	No	No	NA	NA	NA	NA	NA	NA	NA	NA	NA
32225	1	44	NHANES 2005-2006 Public Release	Male	23	Non-Hispanic Black	9-11th Grade (Includes 12th grade with no diploma)	Never married	0.93	20233.41427	No	23.38	15	18	5	113.8161263	never	moderate	no	no	No	normal	No	No	1.115	1.49	1.401	1.22	69.983	44.31831521	114.3013152	2.425	7200
32226	2	52	NHANES 2005-2006 Public Release	Male	40	Non-Hispanic Black	College Graduate or above	Separated	5	20669.38951	No	19.03	28	24	5.6	125.1419027	former	mild	no	yes	No	osteopenia	No	No	1.075	1.23	1.239	0.675	65.516	36.06422222	101.5802222	2.4	420
32227	2	44	NHANES 2005-2006 Public Release	Male	5	Non-Hispanic White	NA	NA	1.7	41415.93021	Yes	16.12	NA	NA	NA	NA	NA	NA	no	no	NA	NA	NA	NA	NA	NA	NA	NA	NA	30.54875117	30.54875117	NA	NA
32228	1	46	NHANES 2005-2006 Public Release	Female	9	Other Race - Including Multi-Racial	NA	NA	5	33173.51605	Yes	21.56	NA	NA	NA	NA	NA	NA	no	no	NA	osteopenia	NA	NA	0.896	0.939	0.971	0.667	NA	46.90282931	46.90282931	NA	NA
32229	2	48	NHANES 2005-2006 Public Release	Male	61	Non-Hispanic Black	College Graduate or above	Married	5	9769.346724	Yes	31.53	30	25	6.3	87.1515756	former	mild	DM	yes	No	normal	No	No	1.255	1.275	1.255	0.826	67.005	59.7638927	126.7688927	2.325	600
32230	1	50	NHANES 2005-2006 Public Release	Male	59	Non-Hispanic White	College Graduate or above	Married	4.29	93367.84651	Yes	25.8	30	31	5.7	76.45541576	never	mild	no	no	No	osteopenia	No	No	1.159	1.36	1.349	0.705	61.049	48.9027807	109.9517807	2.375	10260
32231	2	49	NHANES 2005-2006 Public Release	Male	17	Non-Hispanic White	NA	Never married	2.73	33031.81004	Yes	NA	NA	NA	NA	NA	NA	NA	no	no	NA	NA	NA	NA	NA	NA	NA	NA	NA	NA	NA	NA	11550
32232	1	57	NHANES 2005-2006 Public Release	Male	3	Mexican American	NA	NA	3.62	13770.73571	Yes	14.5	NA	NA	NA	NA	NA	NA	no	no	NA	NA	NA	NA	NA	NA	NA	NA	NA	27.48849195	27.48849195	NA	NA
32233	2	46	NHANES 2005-2006 Public Release	Female	4	Non-Hispanic White	NA	NA	1.98	48972.61987	Yes	14.19	NA	NA	NA	NA	NA	NA	no	no	NA	NA	NA	NA	NA	NA	NA	NA	NA	32.53671222	32.53671222	NA	NA
32234	1	48	NHANES 2005-2006 Public Release	Female	12	Mexican American	NA	NA	3.9	5506.074953	Yes	19.07	16	19	5.1	141.5492279	NA	NA	no	no	NA	osteopenia	NA	NA	0.869	1.015	1.053	0.799	65.516	41.17143272	106.6874327	2.5	8365
32235	2	57	NHANES 2005-2006 Public Release	Female	3	Non-Hispanic Black	NA	NA	1.06	9144.965678	Yes	15.34	NA	NA	NA	NA	NA	NA	no	no	NA	NA	NA	NA	NA	NA	NA	NA	NA	35.41669209	35.41669209	NA	NA
32236	1	57	NHANES 2005-2006 Public Release	Female	10	Non-Hispanic White	NA	NA	0.31	56659.99987	No	28.92	NA	NA	NA	NA	NA	NA	no	no	NA	osteoporosis	NA	NA	0.714	1.05	1.043	0.839	NA	62.9823414	62.9823414	NA	NA
32237	1	54	NHANES 2005-2006 Public Release	Male	2	Non-Hispanic White	NA	NA	0.93	12902.24965	Yes	17.08	NA	NA	NA	NA	NA	NA	no	no	NA	NA	NA	NA	NA	NA	NA	NA	NA	32.36719549	32.36719549	NA	NA
32238	1	51	NHANES 2005-2006 Public Release	Male	6	Non-Hispanic Black	NA	NA	5	8507.021322	Yes	18.09	NA	NA	NA	NA	NA	NA	no	no	NA	NA	NA	NA	NA	NA	NA	NA	NA	34.28439695	34.28439695	NA	NA
32239	2	53	NHANES 2005-2006 Public Release	Female	60	Non-Hispanic White	High School Grad/GED or Equivalent	Married	4.77	81813.30004	Yes	21.11	20	23	5.1	95.9124358	now	moderate	no	yes	No	osteopenia	No	No	0.909	1.084	1.101	0.591	69.983	45.49513981	115.4781398	2.45	NA
32240	1	44	NHANES 2005-2006 Public Release	Female	35	Non-Hispanic Black	Some College or AA degree	Never married	3.51	25942.73182	Yes	33.71	18	25	5.7	116.3452403	never	mild	no	no	No	normal	No	No	0.994	1.214	1.232	0.887	55.093	72.31428489	127.4072849	2.275	2160
32241	2	50	NHANES 2005-2006 Public Release	Male	25	Non-Hispanic Black	Some College or AA degree	Never married	NA	24638.8322	No	30.87	15	20	5.6	91.44720209	now	moderate	no	no	No	normal	No	No	1.18	1.463	1.428	0.879	62.538	58.50759202	121.045592	2.35	3900
32242	1	49	NHANES 2005-2006 Public Release	Female	19	Non-Hispanic Black	NA	Never married	1.04	7421.04078	Yes	24.63	14	19	5.1	130.1849094	NA	NA	no	no	NA	osteopenia	NA	NA	0.855	1.023	1.04	0.709	56.582	53.25882834	109.8408283	2.3	9510
32243	1	52	NHANES 2005-2006 Public Release	Female	15	Non-Hispanic Black	NA	Never married	0.35	6196.238101	Yes	20.47	17	21	5.2	133.8947816	NA	NA	no	no	NA	normal	NA	NA	1.135	1.093	1.133	0.879	64.027	44.39827223	108.4252722	2.4	5210
32244	1	54	NHANES 2005-2006 Public Release	Male	13	Non-Hispanic White	NA	NA	3.65	38861.04257	Yes	15.84	21	33	5.1	155.1808424	NA	NA	no	no	NA	osteoporosis	NA	NA	0.679	0.94	0.93	0.648	64.027	30.01708148	94.04408148	2.5	31890
32245	1	44	NHANES 2005-2006 Public Release	Male	61	Non-Hispanic White	College Graduate or above	Married	5	51549.56345	Yes	34.24	22	20	5.1	51.56399566	never	mild	no	no	No	normal	No	No	0.999	1.348	1.418	0.769	62.538	64.9038627	127.4418627	2.425	4642.5
32246	2	49	NHANES 2005-2006 Public Release	Female	27	Other Hispanic	Less Than 9th Grade	Living with partner	1.71	46402.97011	Yes	25.92	19	21	5.3	135.5189853	never	never	NA	no	No	NA	No	No	NA	NA	NA	NA	41.692	56.0390109	97.7310109	2.2	360
32247	2	56	NHANES 2005-2006 Public Release	Female	1	Mexican American	NA	NA	0.6	5061.38953	Yes	NA	NA	NA	NA	NA	NA	NA	no	no	NA	NA	NA	NA	NA	NA	NA	NA	NA	NA	NA	NA	NA
32248	2	54	NHANES 2005-2006 Public Release	Male	9	Mexican American	NA	NA	2.75	9336.453936	Yes	16.69	NA	NA	NA	NA	NA	NA	no	no	NA	osteoporosis	NA	NA	0.778	0.823	0.816	0.709	NA	31.64321132	31.64321132	NA	NA
32249	1	44	NHANES 2005-2006 Public Release	Male	21	Non-Hispanic White	High School Grad/GED or Equivalent	Never married	5	68483.37122	Yes	42.8	32	20	4.9	123.7082151	never	heavy	no	yes	No	NA	No	No	1.01	1.298	1.247	NA	61.049	81.12854655	142.1775465	2.4	5460
32250	2	51	NHANES 2005-2006 Public Release	Female	29	Non-Hispanic White	College Graduate or above	Married	5	60087.11713	Yes	25.62	21	24	4.6	125.6159333	never	moderate	NA	no	No	NA	No	No	NA	NA	NA	NA	44.67	55.07534007	99.74534007	2.1	3307.5
32251	1	48	NHANES 2005-2006 Public Release	Male	35	Non-Hispanic White	High School Grad/GED or Equivalent	Married	1.47	35025.76119	No	24.26	NA	NA	5.3	NA	now	mild	no	no	No	osteoporosis	No	No	0.73	1.14	1.112	0.621	NA	45.99101791	45.99101791	NA	NA
32252	2	56	NHANES 2005-2006 Public Release	Male	1	Non-Hispanic White	NA	NA	1.19	13284.03576	Yes	NA	NA	NA	NA	NA	NA	NA	no	no	NA	NA	NA	NA	NA	NA	NA	NA	NA	NA	NA	NA	NA
32253	2	53	NHANES 2005-2006 Public Release	Male	2	Non-Hispanic White	NA	NA	5	32424.94275	No	16.28	NA	NA	NA	NA	NA	NA	no	no	NA	NA	NA	NA	NA	NA	NA	NA	NA	30.85916936	30.85916936	NA	NA
32254	1	54	NHANES 2005-2006 Public Release	Male	65	Non-Hispanic White	College Graduate or above	Married	2.81	65450.1662	Yes	26.19	19	28	5.2	73.29996129	never	never	no	no	No	NA	No	No	1.081	1.409	1.408	NA	67.005	49.64941245	116.6544125	2.475	3425
32255	1	46	NHANES 2005-2006 Public Release	Male	19	Other Race - Including Multi-Racial	NA	Married	0.83	25021.99881	Yes	30.79	27	23	5	125.4584864	NA	NA	no	no	NA	osteopenia	NA	NA	0.911	1.361	1.386	1.037	65.516	58.36493733	123.8809373	2.4	NA
32256	2	45	NHANES 2005-2006 Public Release	Female	42	Mexican American	Less Than 9th Grade	Married	0.85	11529.92175	No	26.26	14	17	5.6	72.99545117	never	mild	no	no	No	normal	No	No	1.037	1.086	1.078	0.819	61.049	56.71931626	117.7683163	2.275	NA
32257	2	58	NHANES 2005-2006 Public Release	Female	19	Mexican American	NA	Never married	0.04	3859.150949	No	29.17	18	21	5	112.9314876	NA	NA	no	no	NA	normal	NA	NA	1.017	1.058	1.087	0.902	62.538	63.49928208	126.0372821	2.325	1080
32258	1	56	NHANES 2005-2006 Public Release	Female	0	Mexican American	NA	NA	1.04	2062.032459	Yes	NA	NA	NA	NA	NA	NA	NA	NA	no	NA	NA	NA	NA	NA	NA	NA	NA	NA	NA	NA	NA	NA
32259	2	53	NHANES 2005-2006 Public Release	Female	6	Non-Hispanic White	NA	NA	1.39	47729.82426	Yes	17.38	NA	NA	NA	NA	NA	NA	no	no	NA	NA	NA	NA	NA	NA	NA	NA	NA	39.21926642	39.21926642	NA	NA
32260	1	47	NHANES 2005-2006 Public Release	Male	1	Non-Hispanic White	NA	NA	1.03	12752.16223	Yes	NA	NA	NA	NA	NA	NA	NA	no	no	NA	NA	NA	NA	NA	NA	NA	NA	NA	NA	NA	NA	NA
32261	2	44	NHANES 2005-2006 Public Release	Male	13	Non-Hispanic Black	NA	NA	1.2	7589.289102	No	29.68	30	37	5.3	158.9316153	NA	NA	no	no	NA	osteopenia	NA	NA	0.918	1.222	1.265	1.055	59.56	56.25994116	115.8199412	2.425	14600
32262	2	58	NHANES 2005-2006 Public Release	Female	16	Mexican American	NA	Never married	0.89	3859.150949	Yes	16.43	13	17	5.1	137.6272712	NA	NA	no	no	NA	osteopenia	NA	NA	0.995	0.914	0.91	0.722	58.071	35.53387973	93.60487973	2.275	540
32263	1	52	NHANES 2005-2006 Public Release	Male	1	Non-Hispanic Black	NA	NA	0.93	6423.115668	Yes	NA	NA	NA	NA	NA	NA	NA	no	no	NA	NA	NA	NA	NA	NA	NA	NA	NA	NA	NA	NA	NA
32264	1	53	NHANES 2005-2006 Public Release	Male	0	Non-Hispanic White	NA	NA	2.2	18729.87696	Yes	NA	NA	NA	NA	NA	NA	NA	NA	no	NA	NA	NA	NA	NA	NA	NA	NA	NA	NA	NA	NA	NA
32265	2	50	NHANES 2005-2006 Public Release	Female	69	Non-Hispanic White	9-11th Grade (Includes 12th grade with no diploma)	Widowed	1.63	62731.71317	Yes	28.05	NA	NA	NA	NA	former	former	no	yes	No	normal	No	No	1.227	1.158	1.139	0.757	NA	60.20721364	60.20721364	NA	NA
32266	1	57	NHANES 2005-2006 Public Release	Male	32	Non-Hispanic White	High School Grad/GED or Equivalent	Married	3.62	119825.2748	No	22.73	NA	NA	NA	NA	never	heavy	no	no	No	osteopenia	No	No	0.837	1.17	1.162	0.744	NA	43.08656768	43.08656768	NA	NA
32267	1	56	NHANES 2005-2006 Public Release	Male	54	Non-Hispanic Black	High School Grad/GED or Equivalent	Divorced	2.4	30028.71778	No	36.27	NA	NA	NA	NA	former	former	no	yes	No	NA	No	No	1.482	1.53	1.452	NA	NA	68.7466192	68.7466192	NA	1260
32268	2	46	NHANES 2005-2006 Public Release	Male	65	Non-Hispanic White	High School Grad/GED or Equivalent	Divorced	1.63	34328.7342	Yes	37.1	20	24	6	65.88054912	now	moderate	no	no	No	normal	No	No	1.27	1.378	1.387	0.984	61.049	70.31339322	131.3623932	2.575	3840
32269	2	55	NHANES 2005-2006 Public Release	Female	14	Mexican American	NA	Never married	0.68	6189.554363	Yes	20.87	14	20	4.8	139.5744747	NA	NA	no	no	NA	osteopenia	NA	NA	0.838	1.041	1.028	0.709	62.538	45.30529219	107.8432922	2.4	16350
32270	2	44	NHANES 2005-2006 Public Release	Female	57	Non-Hispanic White	Some College or AA degree	Married	2.71	90113.00487	Yes	49.61	16	17	5.7	97.95512768	never	never	no	yes	Yes	NA	No	No	1.215	1.184	1.218	NA	59.56	106.7200261	166.2800261	2.4	1785
32271	1	49	NHANES 2005-2006 Public Release	Male	83	Non-Hispanic White	College Graduate or above	Married	5	27645.45158	Yes	27.53	17	21	6	58.05554191	former	mild	no	yes	Yes	osteopenia	No	No	NA	NA	NA	0.674	64.027	52.17923594	116.2062359	2.375	3775
32272	2	44	NHANES 2005-2006 Public Release	Female	83	Non-Hispanic White	9-11th Grade (Includes 12th grade with no diploma)	Widowed	NA	29658.7501	Yes	29.93	16	30	5.6	36.22905473	former	former	no	yes	No	normal	No	No	NA	NA	NA	0.799	56.582	64.89900246	121.4810025	2.325	2100
32273	1	56	NHANES 2005-2006 Public Release	Male	28	Mexican American	Less Than 9th Grade	Married	1.33	24232.0044	No	25.78	14	21	5.6	106.8608446	never	heavy	IGT	no	No	osteopenia	No	No	0.835	1.215	1.219	0.938	67.005	48.85917267	115.8641727	2.45	6960
32274	1	44	NHANES 2005-2006 Public Release	Female	0	Non-Hispanic Black	NA	NA	0	6516.738752	Yes	NA	NA	NA	NA	NA	NA	NA	NA	no	NA	NA	NA	NA	NA	NA	NA	NA	NA	NA	NA	NA	NA
32275	1	58	NHANES 2005-2006 Public Release	Male	13	Mexican American	NA	NA	3.76	3315.944834	Yes	24.48	23	33	5.2	155.1808424	NA	NA	no	no	NA	osteoporosis	NA	NA	0.718	1.243	1.172	0.971	62.538	46.40716897	108.945169	2.45	25180
32276	2	50	NHANES 2005-2006 Public Release	Female	7	Non-Hispanic Black	NA	NA	3.63	10762.60989	Yes	13.65	NA	NA	NA	NA	NA	NA	no	no	NA	NA	NA	NA	NA	NA	NA	NA	NA	30.58108714	30.58108714	NA	NA
32277	1	58	NHANES 2005-2006 Public Release	Male	5	Mexican American	NA	NA	NA	8060.866194	Yes	15.66	NA	NA	NA	NA	NA	NA	no	no	NA	NA	NA	NA	NA	NA	NA	NA	NA	29.69034105	29.69034105	NA	NA
32278	1	49	NHANES 2005-2006 Public Release	Male	7	Non-Hispanic Black	NA	NA	0.31	11291.28954	Yes	18.27	NA	NA	NA	NA	NA	NA	no	no	NA	NA	NA	NA	NA	NA	NA	NA	NA	34.63280386	34.63280386	NA	NA
32279	2	44	NHANES 2005-2006 Public Release	Female	73	Non-Hispanic White	Some College or AA degree	Widowed	5	52883.77676	Yes	28.92	NA	NA	5.2	77.28130869	former	moderate	no	yes	Yes	normal	No	No	NA	NA	NA	0.833	59.56	61.91770239	121.4777024	2.3	6165
32280	2	55	NHANES 2005-2006 Public Release	Female	17	Mexican American	NA	Never married	3.05	4898.223163	No	20.83	13	20	5.1	129.7350236	NA	NA	no	no	NA	osteopenia	NA	NA	0.942	1.048	1.062	0.794	65.516	45.28650013	110.8025001	2.45	700
32281	1	53	NHANES 2005-2006 Public Release	Male	14	Mexican American	NA	Never married	0.71	6538.861061	No	30.51	26	26	5.6	144.3972373	NA	NA	no	no	NA	osteoporosis	NA	NA	0.79	1.155	1.153	0.986	64.027	57.8279056	121.8549056	2.5	30150
32282	1	44	NHANES 2005-2006 Public Release	Female	0	Non-Hispanic Black	NA	NA	0.82	6063.967589	Yes	NA	NA	NA	NA	NA	NA	NA	NA	no	NA	NA	NA	NA	NA	NA	NA	NA	NA	NA	NA	NA	NA
32283	2	57	NHANES 2005-2006 Public Release	Male	62	Mexican American	Less Than 9th Grade	Married	0.75	5642.422759	No	25.98	37	26	5.8	97.4439728	never	former	IGT	no	No	osteopenia	No	No	0.897	1.188	1.204	0.743	67.005	49.23608349	116.2410835	2.425	NA
32284	1	49	NHANES 2005-2006 Public Release	Male	6	Other Race - Including Multi-Racial	NA	NA	1.4	13604.59235	Yes	17.26	NA	NA	NA	NA	NA	NA	no	no	NA	NA	NA	NA	NA	NA	NA	NA	NA	32.71444006	32.71444006	NA	NA
32285	2	47	NHANES 2005-2006 Public Release	Male	7	Non-Hispanic White	NA	NA	4.3	48232.90195	Yes	19.41	NA	NA	NA	NA	NA	NA	no	no	NA	NA	NA	NA	NA	NA	NA	NA	NA	36.78986401	36.78986401	NA	NA
32286	1	56	NHANES 2005-2006 Public Release	Female	21	Mexican American	High School Grad/GED or Equivalent	Never married	NA	17968.8358	No	29.46	16	20	5.2	126.1404074	now	heavy	no	no	No	normal	No	NA	1.165	1.077	1.135	0.911	61.049	63.60539636	124.6543964	2.45	1020
32287	2	51	NHANES 2005-2006 Public Release	Male	35	Non-Hispanic Black	High School Grad/GED or Equivalent	Married	2.42	30467.84218	Yes	44.9	34	27	8.6	129.6153722	now	heavy	DM	yes	No	NA	No	No	1.464	1.598	1.49	NA	64.027	85.10058537	149.1275854	2.45	NA
32288	2	45	NHANES 2005-2006 Public Release	Female	8	Non-Hispanic Black	NA	NA	3.48	7467.886533	Yes	16.33	NA	NA	NA	NA	NA	NA	no	no	NA	osteopenia	NA	NA	0.809	0.877	0.932	0.621	NA	36.20004649	36.20004649	NA	NA
32289	1	54	NHANES 2005-2006 Public Release	Female	4	Other Race - Including Multi-Racial	NA	NA	0.66	16393.75333	Yes	16.72	NA	NA	NA	NA	NA	NA	no	no	NA	NA	NA	NA	NA	NA	NA	NA	NA	38.27699602	38.27699602	NA	NA
32290	2	48	NHANES 2005-2006 Public Release	Female	43	Non-Hispanic White	High School Grad/GED or Equivalent	Married	5	95326.7937	Yes	31.48	14	19	5.1	72.48448301	now	heavy	no	no	No	normal	No	No	1.246	1.249	1.282	0.952	65.516	67.62971795	133.1457179	2.375	350
32291	1	53	NHANES 2005-2006 Public Release	Female	9	Mexican American	NA	NA	0.85	8180.979877	No	18.41	NA	NA	NA	NA	NA	NA	no	no	NA	osteoporosis	NA	NA	0.697	0.799	0.821	0.66	NA	40.72951143	40.72951143	NA	NA
32292	2	45	NHANES 2005-2006 Public Release	Female	24	Non-Hispanic Black	Some College or AA degree	Never married	1.36	4072.873239	Yes	18.76	10	16	5.2	142.3795351	never	NA	NA	no	No	NA	No	No	NA	NA	NA	NA	50.626	40.3112942	90.9372942	2.35	810
32293	1	49	NHANES 2005-2006 Public Release	Female	18	Non-Hispanic Black	NA	Never married	0.63	7421.04078	Yes	22.43	12	19	4.9	131.1026278	NA	NA	no	no	NA	normal	NA	NA	1.274	1.417	1.412	1.124	67.005	48.01048131	115.0154813	2.35	2675
32294	2	49	NHANES 2005-2006 Public Release	Female	77	Non-Hispanic White	High School Grad/GED or Equivalent	Widowed	2.5	53574.87861	Yes	26.79	26	32	7.6	95.38115258	never	former	DM	yes	No	osteoporosis	No	No	NA	NA	NA	0.479	59.56	58.23998077	117.7999808	2.3	5917.5
32295	1	44	NHANES 2005-2006 Public Release	Male	50	Non-Hispanic White	College Graduate or above	Married	5	68545.73766	Yes	26.51	15	20	5.2	91.55921684	never	mild	no	no	No	normal	No	No	1.134	1.516	1.538	1.151	67.005	50.24998787	117.2549879	2.325	2530
32296	1	44	NHANES 2005-2006 Public Release	Male	43	Non-Hispanic White	College Graduate or above	Never married	3.11	72840.61966	Yes	41.96	32	24	5.5	85.55005211	never	never	no	yes	No	normal	No	No	1.162	1.308	1.288	0.989	53.604	79.53177927	133.1357793	2.25	NA
32297	2	52	NHANES 2005-2006 Public Release	Male	27	Other Race - Including Multi-Racial	Some College or AA degree	Never married	5	67530.68255	Yes	NA	NA	NA	NA	NA	never	NA	no	no	No	NA	No	No	NA	NA	NA	NA	NA	NA	NA	NA	5970
32298	1	47	NHANES 2005-2006 Public Release	Female	62	Other Race - Including Multi-Racial	High School Grad/GED or Equivalent	Divorced	2.65	66442.95356	Yes	23.17	19	26	6.2	94.57436141	never	former	no	yes	No	osteopenia	No	No	0.954	1.068	1.118	0.75	64.027	50.08582283	114.1128228	2.375	1020
32299	1	57	NHANES 2005-2006 Public Release	Female	1	Mexican American	NA	NA	5	6993.582627	Yes	NA	NA	NA	NA	NA	NA	NA	no	NA	NA	NA	NA	NA	NA	NA	NA	NA	NA	NA	NA	NA	NA
32300	2	45	NHANES 2005-2006 Public Release	Male	53	Non-Hispanic Black	College Graduate or above	Never married	5	16736.37321	Yes	17.2	18	26	6	92.18945661	now	mild	no	no	No	normal	No	No	1.289	1.218	1.276	0.87	69.983	32.59999187	102.5829919	2.65	5835
32301	1	58	NHANES 2005-2006 Public Release	Male	14	Mexican American	NA	Never married	2.99	4415.086703	Yes	33.27	24	35	5.1	154.0945765	NA	NA	no	no	NA	osteopenia	NA	NA	0.847	1.069	1.115	0.869	62.538	63.06356864	125.6015686	2.35	17940
32302	2	45	NHANES 2005-2006 Public Release	Male	7	Non-Hispanic Black	NA	NA	5	5723.868935	Yes	14.95	NA	NA	NA	NA	NA	NA	no	no	NA	NA	NA	NA	NA	NA	NA	NA	NA	28.33759233	28.33759233	NA	NA
32303	1	48	NHANES 2005-2006 Public Release	Male	30	Non-Hispanic Black	9-11th Grade (Includes 12th grade with no diploma)	Married	1.55	21908.84157	Yes	20.66	20	25	5.2	121.8107427	now	mild	no	no	No	normal	No	No	1.019	1.419	1.421	1.014	65.516	39.16427957	104.6802796	2.35	NA
32304	2	46	NHANES 2005-2006 Public Release	Male	34	Non-Hispanic White	High School Grad/GED or Equivalent	Living with partner	0.99	41239.60903	No	24.8	37	32	5.7	112.9116545	now	moderate	no	yes	No	normal	No	No	1.067	1.296	1.353	0.923	68.494	47.0101392	115.5041392	2.525	9727.5
32305	1	57	NHANES 2005-2006 Public Release	Male	18	Mexican American	NA	Separated	0.36	5311.171954	Yes	23.16	18	27	4.8	114.6373445	NA	NA	no	no	NA	normal	NA	NA	1.017	1.437	1.472	1.199	68.494	43.89875153	112.3927515	2.475	10040
32306	2	50	NHANES 2005-2006 Public Release	Male	15	Non-Hispanic White	NA	Never married	2.56	37254.9422	Yes	23.77	16	22	5	104.1456945	NA	NA	no	no	NA	normal	NA	NA	1.161	1.212	1.232	1.007	68.494	45.0513429	113.5453429	2.4	28370
32307	1	47	NHANES 2005-2006 Public Release	Male	1	Non-Hispanic White	NA	NA	3.11	30058.89847	Yes	NA	NA	NA	NA	NA	NA	NA	no	no	NA	NA	NA	NA	NA	NA	NA	NA	NA	NA	NA	NA	NA
32308	2	45	NHANES 2005-2006 Public Release	Female	10	Non-Hispanic Black	NA	NA	NA	8126.817698	Yes	NA	NA	NA	NA	NA	NA	NA	no	NA	NA	NA	NA	NA	NA	NA	NA	NA	NA	NA	NA	NA	NA
32309	2	46	NHANES 2005-2006 Public Release	Female	24	Non-Hispanic White	Some College or AA degree	Married	1.51	70667.17791	Yes	31.92	9	16	5.6	123.5099582	never	never	NA	no	No	NA	No	No	NA	NA	NA	NA	47.648	68.57890697	116.226907	2.3	945
32310	2	55	NHANES 2005-2006 Public Release	Male	12	Mexican American	NA	NA	0.7	7648.479396	No	16.92	15	22	5.1	185.687104	NA	NA	IGT	no	NA	osteoporosis	NA	NA	0.577	0.855	0.858	0.545	65.516	32.07524529	97.59124529	2.425	12960
32311	2	47	NHANES 2005-2006 Public Release	Female	15	Non-Hispanic White	NA	Never married	3.16	42910.64017	Yes	19.6	NA	NA	NA	NA	NA	NA	no	no	NA	NA	NA	NA	0.981	0.982	0.979	NA	NA	42.29037362	42.29037362	NA	NA
32312	2	46	NHANES 2005-2006 Public Release	Male	83	Non-Hispanic White	Less Than 9th Grade	Married	2.2	23406.06264	Yes	19.68	25	30	5.5	64.59370834	former	mild	no	yes	No	osteopenia	No	No	NA	NA	NA	0.7	68.494	37.30183927	105.7958393	2.375	NA
32313	2	53	NHANES 2005-2006 Public Release	Male	7	Non-Hispanic Black	NA	NA	1.66	10932.24982	Yes	15.56	NA	NA	NA	NA	NA	NA	no	no	NA	NA	NA	NA	NA	NA	NA	NA	NA	29.49430892	29.49430892	NA	NA
32314	1	54	NHANES 2005-2006 Public Release	Female	12	Non-Hispanic White	NA	NA	2.76	36809.66639	Yes	14.57	16	29	5.1	150.5779617	NA	NA	no	no	NA	osteoporosis	NA	NA	0.724	0.823	0.843	0.533	68.494	31.87211629	100.3661163	2.425	6825
32315	2	48	NHANES 2005-2006 Public Release	Female	14	Non-Hispanic Black	NA	Never married	0.65	7640.691295	Yes	28.24	13	17	5.2	152.7408087	NA	NA	no	no	NA	normal	NA	NA	1.007	1.155	1.184	0.907	62.538	60.732903	123.270903	2.425	2600
32316	2	46	NHANES 2005-2006 Public Release	Female	85	Non-Hispanic White	9-11th Grade (Includes 12th grade with no diploma)	Widowed	0.51	31584.68914	Yes	22.8	13	20	5.3	61.43353439	former	former	no	yes	No	osteopenia	No	No	NA	NA	NA	0.676	58.071	48.74868787	106.8196879	2.35	NA
32317	2	56	NHANES 2005-2006 Public Release	Male	17	Mexican American	NA	Living with partner	0.68	2985.374216	No	29.71	39	28	5.1	133.6714932	NA	NA	IGT	no	NA	normal	NA	NA	0.982	1.362	1.457	1.191	64.027	56.31675445	120.3437544	2.375	11160
32318	2	54	NHANES 2005-2006 Public Release	Female	12	Other Race - Including Multi-Racial	NA	NA	NA	26648.98665	Yes	14.78	NA	NA	NA	NA	NA	NA	no	no	NA	NA	NA	NA	0.783	0.832	0.832	NA	NA	32.13369602	32.13369602	NA	2775
32319	1	52	NHANES 2005-2006 Public Release	Female	17	Non-Hispanic Black	NA	Never married	1.99	5741.755398	Yes	24.14	14	21	5.4	132.0268155	NA	NA	no	no	NA	normal	NA	NA	1.187	1.302	1.336	0.975	64.027	52.49046366	116.5174637	2.4	53055
32320	2	52	NHANES 2005-2006 Public Release	Male	10	Non-Hispanic White	NA	NA	5	42924.34858	Yes	17.73	NA	NA	NA	NA	NA	NA	no	no	NA	osteoporosis	NA	NA	0.671	0.944	0.952	0.741	NA	33.60693047	33.60693047	NA	NA
32321	2	54	NHANES 2005-2006 Public Release	Male	66	Other Race - Including Multi-Racial	College Graduate or above	Divorced	2.58	9716.924987	Yes	25.6	41	33	5.2	81.82575952	former	former	no	no	No	normal	No	No	1.363	1.431	1.355	0.995	64.027	48.51477522	112.5417752	2.375	1810
32322	2	58	NHANES 2005-2006 Public Release	Male	0	Mexican American	NA	NA	1.18	1365.615775	Yes	NA	NA	NA	NA	NA	NA	NA	NA	no	NA	NA	NA	NA	NA	NA	NA	NA	NA	NA	NA	NA	NA
32323	1	51	NHANES 2005-2006 Public Release	Female	4	Other Hispanic	NA	NA	1.06	16074.23042	Yes	18.37	NA	NA	NA	NA	NA	NA	no	no	NA	NA	NA	NA	NA	NA	NA	NA	NA	42.5723044	42.5723044	NA	NA
32324	1	56	NHANES 2005-2006 Public Release	Male	34	Mexican American	College Graduate or above	Married	5	30954.39779	Yes	29.01	43	30	5.3	102.4505026	never	mild	no	no	No	osteopenia	No	No	1.032	1.199	1.294	0.734	64.027	54.99293201	119.019932	2.45	2940
32325	1	51	NHANES 2005-2006 Public Release	Male	36	Other Hispanic	Less Than 9th Grade	Never married	2.73	31135.3422	Yes	28	64	31	5.3	101.0212156	former	heavy	no	no	No	osteopenia	No	No	0.914	1.284	1.273	0.986	62.538	53.077779	115.615779	2.325	5010
32326	1	56	NHANES 2005-2006 Public Release	Male	16	Non-Hispanic Black	NA	Never married	1.24	7891.363897	Yes	35.62	61	38	6.2	175.6525028	NA	NA	no	no	NA	osteopenia	NA	NA	0.807	1.04	1.019	0.745	59.56	67.51094276	127.0709428	2.475	3690
32327	2	46	NHANES 2005-2006 Public Release	Male	73	Non-Hispanic White	NA	NA	NA	43718.50637	NA	NA	NA	NA	NA	NA	former	NA	no	yes	No	NA	No	No	NA	NA	NA	NA	NA	NA	NA	NA	3240
32328	2	50	NHANES 2005-2006 Public Release	Female	81	Non-Hispanic White	Some College or AA degree	Married	1.14	28238.08201	Yes	23.7	21	30	5.2	63.18420244	former	moderate	no	yes	No	NA	No	Yes	NA	NA	NA	NA	71.472	50.75838485	122.2303848	2.275	720
32329	1	47	NHANES 2005-2006 Public Release	Male	15	Mexican American	NA	Never married	4.42	6322.983826	Yes	19.59	18	23	4.7	135.5627289	NA	NA	no	no	NA	osteopenia	NA	NA	0.861	1.191	1.152	0.863	65.516	37.1230094	102.6390094	2.4	23495
32330	2	48	NHANES 2005-2006 Public Release	Female	7	Other Race - Including Multi-Racial	NA	NA	4.25	11603.78298	Yes	14.11	NA	NA	NA	NA	NA	NA	no	no	NA	NA	NA	NA	NA	NA	NA	NA	NA	31.3813514	31.3813514	NA	NA
32331	1	51	NHANES 2005-2006 Public Release	Female	15	Non-Hispanic Black	NA	Never married	4.82	6081.271402	Yes	23.44	12	20	4.9	151.671623	NA	NA	no	no	NA	normal	NA	NA	1.242	1.247	1.27	1.055	68.494	50.42997908	118.9239791	2.425	NA
32332	1	47	NHANES 2005-2006 Public Release	Male	5	Mexican American	NA	NA	0.59	8743.545609	Yes	16.9	NA	NA	NA	NA	NA	NA	no	no	NA	NA	NA	NA	NA	NA	NA	NA	NA	32.02828134	32.02828134	NA	NA
32333	1	47	NHANES 2005-2006 Public Release	Female	45	Non-Hispanic White	High School Grad/GED or Equivalent	Married	1.22	96420.09128	No	31.56	19	22	5.9	106.5703012	former	mild	no	no	No	normal	No	No	1.017	1.117	1.097	0.828	59.56	68.01439665	127.5743967	2.35	2660
32334	2	46	NHANES 2005-2006 Public Release	Male	43	Non-Hispanic White	High School Grad/GED or Equivalent	Married	1.98	95268.17767	Yes	31.59	44	32	4.9	96.1739226	now	heavy	no	no	No	normal	No	No	1.063	1.39	1.369	0.908	61.049	59.87552111	120.9245211	2.375	NA
32335	1	56	NHANES 2005-2006 Public Release	Female	49	Other Hispanic	Some College or AA degree	Divorced	5	109968.3163	Yes	NA	NA	NA	NA	NA	never	NA	no	no	No	NA	No	No	NA	NA	NA	NA	NA	NA	NA	NA	3170
32336	1	46	NHANES 2005-2006 Public Release	Male	0	Non-Hispanic White	NA	NA	1.03	7341.18591	Yes	NA	NA	NA	NA	NA	NA	NA	NA	no	NA	NA	NA	NA	NA	NA	NA	NA	NA	NA	NA	NA	NA
32337	1	48	NHANES 2005-2006 Public Release	Male	6	Non-Hispanic White	NA	NA	1.03	34936.90826	NA	17.53	NA	NA	NA	NA	NA	NA	no	no	NA	NA	NA	NA	NA	NA	NA	NA	NA	33.2240833	33.2240833	NA	NA
32338	2	57	NHANES 2005-2006 Public Release	Female	35	Mexican American	9-11th Grade (Includes 12th grade with no diploma)	Married	1.08	22973.7172	Yes	24.61	20	17	5.3	114.3256576	never	mild	no	yes	No	osteopenia	No	No	0.901	1.127	1.127	0.85	55.093	53.05540477	108.1484048	2.45	NA
32339	1	44	NHANES 2005-2006 Public Release	Male	14	Non-Hispanic Black	NA	Never married	NA	6245.125027	Yes	19.17	14	23	5.8	157.819094	NA	NA	no	no	NA	osteopenia	NA	NA	0.89	1.189	1.202	0.84	58.071	36.34173169	94.41273169	2.475	7590
32340	1	45	NHANES 2005-2006 Public Release	Male	3	Non-Hispanic White	NA	NA	2.33	15868.5475	Yes	16.09	NA	NA	NA	NA	NA	NA	no	no	NA	NA	NA	NA	NA	NA	NA	NA	NA	30.50266111	30.50266111	NA	NA
32341	1	56	NHANES 2005-2006 Public Release	Female	0	Mexican American	NA	NA	NA	2062.032459	Yes	NA	NA	NA	NA	NA	NA	NA	NA	no	NA	NA	NA	NA	NA	NA	NA	NA	NA	NA	NA	NA	NA
32342	1	55	NHANES 2005-2006 Public Release	Female	58	Non-Hispanic White	Some College or AA degree	Married	5	90725.07885	Yes	29.82	19	22	5.3	85.86886855	former	NA	no	no	No	osteoporosis	No	No	0.772	0.979	0.964	0.59	62.538	64.37620219	126.9142022	2.375	945
32343	2	45	NHANES 2005-2006 Public Release	Female	61	Non-Hispanic Black	High School Grad/GED or Equivalent	Married	5	9807.061297	Yes	34.36	20	23	5.6	73.63378321	never	never	no	no	No	osteoporosis	No	No	0.754	0.997	1.034	0.619	56.582	74.02408313	130.6060831	2.325	NA
32344	1	56	NHANES 2005-2006 Public Release	Male	8	Mexican American	NA	NA	0.95	10217.62982	No	21.08	NA	NA	NA	NA	NA	NA	no	no	NA	osteoporosis	NA	NA	0.792	0.89	0.924	0.754	NA	39.96151428	39.96151428	NA	NA
32345	2	52	NHANES 2005-2006 Public Release	Female	24	Non-Hispanic White	College Graduate or above	Never married	1.43	53279.4251	Yes	25.1	14	20	4.3	123.5099582	never	mild	no	no	No	normal	No	No	1.062	1.131	1.148	0.811	56.582	53.9973731	110.5793731	2.275	3900
32346	1	46	NHANES 2005-2006 Public Release	Female	10	Mexican American	NA	NA	3.18	8661.95882	Yes	16.58	NA	NA	NA	NA	NA	NA	no	no	NA	osteoporosis	NA	NA	0.712	0.927	0.907	0.709	NA	36.39033535	36.39033535	NA	NA
32347	2	48	NHANES 2005-2006 Public Release	Female	1	Non-Hispanic Black	NA	NA	1.2	6085.289634	Yes	NA	NA	NA	NA	NA	NA	NA	no	no	NA	NA	NA	NA	NA	NA	NA	NA	NA	NA	NA	NA	NA
32348	2	55	NHANES 2005-2006 Public Release	Female	0	Mexican American	NA	NA	0.78	3244.400023	Yes	NA	NA	NA	NA	NA	NA	NA	NA	no	NA	NA	NA	NA	NA	NA	NA	NA	NA	NA	NA	NA	NA
32349	2	56	NHANES 2005-2006 Public Release	Female	32	Non-Hispanic Black	Some College or AA degree	Married	0.56	27586.48044	Yes	36.98	15	18	5	118.8230992	never	mild	no	no	No	NA	No	No	1.261	1.161	1.238	NA	59.56	79.97219108	139.5321911	2.3	NA
32350	1	49	NHANES 2005-2006 Public Release	Male	76	Non-Hispanic Black	9-11th Grade (Includes 12th grade with no diploma)	Widowed	2.19	14936.71649	Yes	27.46	17	32	5.4	88.17612754	former	moderate	no	yes	Yes	normal	No	No	NA	NA	NA	1.031	56.582	52.05227916	108.6342792	2.325	NA
32351	1	54	NHANES 2005-2006 Public Release	Male	1	Non-Hispanic White	NA	NA	1.06	12902.24965	Yes	NA	NA	NA	NA	NA	NA	NA	no	no	NA	NA	NA	NA	NA	NA	NA	NA	NA	NA	NA	NA	NA
32352	2	56	NHANES 2005-2006 Public Release	Female	9	Non-Hispanic White	NA	NA	5	33173.51605	Yes	17.03	NA	NA	NA	NA	NA	NA	no	no	NA	osteoporosis	NA	NA	0.687	0.756	0.754	0.607	NA	37.71600488	37.71600488	NA	NA
32353	2	49	NHANES 2005-2006 Public Release	Male	5	Mexican American	NA	NA	0.68	7565.868976	Yes	17.05	NA	NA	NA	NA	NA	NA	no	no	NA	NA	NA	NA	NA	NA	NA	NA	NA	32.30930482	32.30930482	NA	NA
32354	1	54	NHANES 2005-2006 Public Release	Female	13	Non-Hispanic White	NA	NA	0.52	27418.99529	Yes	19.33	15	20	4.4	101.8731207	NA	NA	no	no	NA	osteopenia	NA	NA	0.934	1.236	1.229	0.852	69.983	41.43819001	111.42119	2.475	16215
32355	2	56	NHANES 2005-2006 Public Release	Male	63	Mexican American	Less Than 9th Grade	Married	0.95	3049.040807	No	32.6	16	16	5.3	102.3462796	now	heavy	DM	no	No	normal	No	No	1.053	1.183	1.17	0.904	62.538	61.79632211	124.3343221	2.35	NA
32356	1	49	NHANES 2005-2006 Public Release	Male	13	Non-Hispanic Black	NA	NA	1.4	8120.977556	Yes	21.01	20	32	4.3	168.1040309	NA	NA	no	no	NA	osteoporosis	NA	NA	0.798	0.943	0.947	0.784	61.049	39.83273154	100.8817315	2.4	11850
32357	1	51	NHANES 2005-2006 Public Release	Male	31	Non-Hispanic Black	Some College or AA degree	Never married	4.13	19475.35918	Yes	24.01	46	38	4.8	107.5964118	now	mild	no	no	No	normal	No	Yes	1.092	1.459	1.435	0.882	52.115	45.51269639	97.62769639	2.3	1680
32358	1	56	NHANES 2005-2006 Public Release	Male	53	Mexican American	Less Than 9th Grade	Married	1.4	22079.28956	Yes	24.28	15	19	5.4	79.74670786	now	former	no	no	No	osteopenia	No	No	0.865	1.011	1.004	0.629	65.516	46.02455927	111.5405593	2.4	NA
32359	1	49	NHANES 2005-2006 Public Release	Female	41	Non-Hispanic Black	Some College or AA degree	Married	1.65	31715.05108	Yes	38.78	17	18	5.5	96.46819753	never	former	no	yes	No	normal	No	No	1.211	1.237	1.252	1.07	52.115	83.28461181	135.3996118	2.3	180
32360	2	50	NHANES 2005-2006 Public Release	Female	55	Non-Hispanic White	High School Grad/GED or Equivalent	Married	5	93843.80393	No	24.47	17	26	5.3	87.69765789	now	mild	no	no	No	osteopenia	Yes	No	0.894	1.031	1.005	0.591	67.005	52.7634461	119.7684461	2.375	2550
32361	1	50	NHANES 2005-2006 Public Release	Male	24	Mexican American	High School Grad/GED or Equivalent	Married	0.62	23039.92601	No	25.41	154	90	5.5	134.6019554	never	heavy	no	no	No	osteoporosis	No	No	0.793	1.17	1.212	0.954	67.005	48.17235794	115.1773579	2.475	1920
32362	2	51	NHANES 2005-2006 Public Release	Female	28	Non-Hispanic Black	9-11th Grade (Includes 12th grade with no diploma)	Separated	2.05	22762.56739	Yes	19.27	NA	NA	NA	NA	never	mild	no	no	No	osteopenia	No	No	0.865	1.028	1.032	0.78	NA	41.92428338	41.92428338	NA	NA
32363	2	44	NHANES 2005-2006 Public Release	Female	32	Non-Hispanic White	9-11th Grade (Includes 12th grade with no diploma)	Married	4.25	85683.06758	Yes	16.94	NA	NA	5.6	116.7605045	now	never	no	no	No	normal	No	No	1.312	1.192	1.235	0.877	62.538	36.12573725	98.66373725	2.45	5550
32364	1	51	NHANES 2005-2006 Public Release	Female	12	Non-Hispanic Black	NA	NA	3.11	6081.271402	Yes	20.32	12	17	4.7	136.7464012	NA	NA	no	no	NA	osteopenia	NA	NA	0.892	1.2	1.225	0.967	61.049	43.60454245	104.6535424	2.375	3015
32365	1	50	NHANES 2005-2006 Public Release	Male	2	Other Hispanic	NA	NA	0.62	12654.86267	Yes	17.81	NA	NA	NA	NA	NA	NA	no	no	NA	NA	NA	NA	NA	NA	NA	NA	NA	33.76322821	33.76322821	NA	NA
32366	1	47	NHANES 2005-2006 Public Release	Female	2	Mexican American	NA	NA	0.37	5071.343598	Yes	15.61	NA	NA	NA	NA	NA	NA	no	no	NA	NA	NA	NA	NA	NA	NA	NA	NA	37.21905522	37.21905522	NA	NA
32367	2	49	NHANES 2005-2006 Public Release	Female	11	Mexican American	NA	NA	0.41	6900.448416	Yes	23.17	NA	NA	NA	NA	NA	NA	no	no	NA	osteoporosis	NA	NA	0.593	0.929	0.957	0.635	NA	50.5287453	50.5287453	NA	NA
32368	1	51	NHANES 2005-2006 Public Release	Female	42	Non-Hispanic Black	Some College or AA degree	Married	3.94	20233.12335	Yes	25.29	13	17	9.5	125.4683086	never	mild	DM	yes	No	normal	No	No	1.192	1.204	1.204	0.794	55.093	53.99990565	109.0929057	2.2	600
32369	1	50	NHANES 2005-2006 Public Release	Male	15	Other Race - Including Multi-Racial	NA	Never married	0.93	34919.26907	No	27.72	64	40	5.3	129.03367	NA	NA	no	no	NA	osteopenia	NA	NA	0.813	1.23	1.214	0.833	71.472	52.53279392	124.0047939	2.525	4410
32370	1	54	NHANES 2005-2006 Public Release	Male	31	Non-Hispanic White	College Graduate or above	Married	1.86	76976.91148	Yes	24.47	23	22	5.1	104.6324387	never	mild	no	no	No	normal	No	No	1.064	1.516	1.487	0.964	67.005	46.38910904	113.394109	2.4	7360
32371	2	46	NHANES 2005-2006 Public Release	Male	0	Non-Hispanic White	NA	NA	3.25	17662.60789	Yes	NA	NA	NA	NA	NA	NA	NA	NA	no	NA	NA	NA	NA	NA	NA	NA	NA	NA	NA	NA	NA	NA
32372	2	47	NHANES 2005-2006 Public Release	Male	19	Non-Hispanic White	NA	Never married	5	40110.53789	Yes	NA	NA	NA	NA	NA	NA	NA	no	no	NA	NA	NA	NA	NA	NA	NA	NA	NA	NA	NA	NA	3000
32373	2	58	NHANES 2005-2006 Public Release	Female	9	Mexican American	NA	NA	4.97	8285.785965	Yes	22.36	NA	NA	NA	NA	NA	NA	no	no	NA	osteoporosis	NA	NA	0.593	0.849	0.906	0.711	NA	49.56860582	49.56860582	NA	NA
32374	1	57	NHANES 2005-2006 Public Release	Male	0	Mexican American	NA	NA	1.95	2853.0435	Yes	NA	NA	NA	NA	NA	NA	NA	NA	no	NA	NA	NA	NA	NA	NA	NA	NA	NA	NA	NA	NA	NA
32375	1	50	NHANES 2005-2006 Public Release	Female	16	Non-Hispanic White	NA	Never married	5	42866.75195	Yes	30.08	15	20	4.5	130.6495706	NA	NA	no	no	NA	normal	NA	NA	1.044	1.242	1.241	1.105	61.049	64.47930542	125.5283054	2.375	630
32376	1	57	NHANES 2005-2006 Public Release	Female	4	Mexican American	NA	NA	0.79	9474.123495	Yes	15.83	NA	NA	NA	NA	NA	NA	no	no	NA	NA	NA	NA	NA	NA	NA	NA	NA	36.26236817	36.26236817	NA	NA
32377	2	44	NHANES 2005-2006 Public Release	Female	72	Non-Hispanic White	High School Grad/GED or Equivalent	Divorced	2.76	50781.36044	Yes	21.13	10	22	5	67.30778076	former	mild	no	yes	No	osteoporosis	Yes	No	NA	NA	NA	0.55	47.648	45.24898786	92.89698786	2.625	NA
32378	2	56	NHANES 2005-2006 Public Release	Female	20	Non-Hispanic Black	9-11th Grade (Includes 12th grade with no diploma)	Never married	1.49	18947.94147	Yes	36	15	21	5.6	111.802096	never	never	no	no	No	osteopenia	No	No	0.889	1.071	1.135	1.062	61.049	77.91316441	138.9621644	2.35	840
32379	1	51	NHANES 2005-2006 Public Release	Male	12	Non-Hispanic Black	NA	NA	2.58	6166.723378	Yes	NA	NA	NA	NA	NA	NA	NA	no	NA	NA	NA	NA	NA	NA	NA	NA	NA	NA	NA	NA	NA	NA
32380	1	44	NHANES 2005-2006 Public Release	Male	11	Non-Hispanic Black	NA	NA	1.09	8615.176733	Yes	16.49	NA	NA	NA	NA	NA	NA	no	no	NA	osteoporosis	NA	NA	0.693	0.976	0.983	0.79	NA	31.25430938	31.25430938	NA	NA
32381	2	58	NHANES 2005-2006 Public Release	Female	32	Other Race - Including Multi-Racial	College Graduate or above	Living with partner	1.24	6703.982821	Yes	29.95	16	20	5.1	103.0754595	former	mild	NA	no	No	NA	No	No	NA	NA	NA	NA	62.538	64.62115634	127.1591563	2.35	20190
32382	2	52	NHANES 2005-2006 Public Release	Female	38	Non-Hispanic White	College Graduate or above	Married	4.1	72256.71279	Yes	23.33	52	38	5	85.46549702	never	mild	no	no	No	normal	No	No	0.978	1.231	1.251	0.899	71.472	50.35461426	121.8266143	2.425	7170
32383	2	46	NHANES 2005-2006 Public Release	Female	83	Non-Hispanic White	High School Grad/GED or Equivalent	Widowed	3.41	31854.8911	Yes	29.66	19	27	5.5	43.75537388	never	never	IGT	yes	No	osteopenia	No	No	NA	NA	NA	0.642	69.983	64.1212129	134.1042129	2.45	NA
32384	2	56	NHANES 2005-2006 Public Release	Male	15	Mexican American	NA	Never married	1.68	4664.408272	Yes	29.23	18	25	5.1	129.03367	NA	NA	no	no	NA	normal	NA	NA	1.017	1.224	1.235	1.032	69.983	55.40848677	125.3914868	2.525	NA
32385	2	50	NHANES 2005-2006 Public Release	Male	28	Mexican American	Less Than 9th Grade	Married	0.61	20597.52974	No	27.01	16	20	4.8	95.05644124	never	mild	no	no	No	normal	No	No	1.125	1.272	1.265	0.983	64.027	51.18827606	115.2152761	2.425	1220
32386	2	45	NHANES 2005-2006 Public Release	Male	34	Non-Hispanic White	College Graduate or above	Living with partner	5	48408.81264	Yes	24.78	24	26	4.9	112.9116545	now	heavy	no	no	No	normal	No	No	1.759	1.438	1.581	0.975	68.494	46.97878514	115.4727851	2.5	6630
32387	2	53	NHANES 2005-2006 Public Release	Female	0	Non-Hispanic White	NA	NA	4.49	20291.61186	Yes	NA	NA	NA	NA	NA	NA	NA	NA	no	NA	NA	NA	NA	NA	NA	NA	NA	NA	NA	NA	NA	NA
32388	1	50	NHANES 2005-2006 Public Release	Male	55	Other Race - Including Multi-Racial	High School Grad/GED or Equivalent	Divorced	3.34	93367.84651	No	25.89	13	16	5.6	97.42557768	now	heavy	no	no	No	osteoporosis	No	No	0.67	1.152	1.153	0.632	59.56	49.07462498	108.634625	2.325	NA
32389	2	44	NHANES 2005-2006 Public Release	Male	28	Non-Hispanic White	Some College or AA degree	Never married	1.52	80078.87176	Yes	24.62	13	16	4.9	85.4348411	now	mild	no	no	No	normal	No	No	1.127	1.322	1.358	0.899	68.494	46.66999077	115.1639908	2.35	57120
32390	2	47	NHANES 2005-2006 Public Release	Male	10	Non-Hispanic Black	NA	NA	1.93	12651.90515	Yes	21.81	NA	NA	NA	NA	NA	NA	no	no	NA	osteoporosis	NA	NA	0.739	1.007	1.043	0.717	NA	41.33339178	41.33339178	NA	NA
32391	1	46	NHANES 2005-2006 Public Release	Female	42	Non-Hispanic White	High School Grad/GED or Equivalent	Divorced	1.09	46517.17638	Yes	33.39	NA	NA	NA	NA	former	heavy	no	no	No	normal	No	No	1.046	1.284	1.283	1.015	NA	71.72926607	71.72926607	NA	NA
32392	1	51	NHANES 2005-2006 Public Release	Male	6	Non-Hispanic Black	NA	NA	4.42	7676.236557	Yes	16.67	NA	NA	NA	NA	NA	NA	no	no	NA	NA	NA	NA	NA	NA	NA	NA	NA	31.59348389	31.59348389	NA	NA
32393	1	57	NHANES 2005-2006 Public Release	Female	20	Mexican American	High School Grad/GED or Equivalent	Living with partner	0.51	1947.226055	Yes	24.71	15	19	5.3	142.3493216	never	never	NA	no	No	NA	No	No	NA	NA	NA	NA	50.626	53.40597007	104.0319701	2.275	780
32394	2	46	NHANES 2005-2006 Public Release	Male	20	Other Race - Including Multi-Racial	Some College or AA degree	Never married	2.56	63396.27888	Yes	30.5	NA	NA	NA	NA	never	heavy	no	no	No	NA	No	No	1.009	1.238	1.317	NA	NA	57.81563598	57.81563598	NA	18590
32395	1	53	NHANES 2005-2006 Public Release	Female	16	Mexican American	NA	Never married	0.88	4020.305498	No	30.84	88	47	5.4	137.6272712	NA	NA	no	no	NA	osteopenia	NA	NA	0.999	1.085	1.076	0.739	64.027	66.80490072	130.8319007	2.425	810
32396	2	49	NHANES 2005-2006 Public Release	Male	20	Other Hispanic	9-11th Grade (Includes 12th grade with no diploma)	Never married	0.95	48628.35159	No	22.7	35	27	4.4	113.0380389	never	heavy	no	no	No	normal	No	No	1.095	1.318	1.321	1.096	72.961	43.02136065	115.9823607	2.525	8880
32397	2	45	NHANES 2005-2006 Public Release	Female	5	Mexican American	NA	NA	0.75	5236.512866	Yes	16.49	NA	NA	NA	NA	NA	NA	no	no	NA	NA	NA	NA	NA	NA	NA	NA	NA	38.26504179	38.26504179	NA	NA
32398	1	47	NHANES 2005-2006 Public Release	Female	1	Non-Hispanic Black	NA	NA	0.81	6155.081475	Yes	NA	NA	NA	NA	NA	NA	NA	no	no	NA	NA	NA	NA	NA	NA	NA	NA	NA	NA	NA	NA	NA
32399	2	48	NHANES 2005-2006 Public Release	Male	14	Non-Hispanic Black	NA	Never married	2.89	7748.055714	Yes	19.32	18	32	4.9	157.819094	NA	NA	no	no	NA	normal	NA	NA	0.97	1.343	1.273	1.057	61.049	36.62157806	97.67057806	2.45	67880
32400	2	57	NHANES 2005-2006 Public Release	Male	16	Mexican American	NA	Never married	3.5	4274.627401	Yes	29	19	19	4.6	116.2592777	NA	NA	no	no	NA	NA	NA	NA	1.155	1.44	1.511	NA	68.494	54.97602845	123.4700285	2.525	37150
32401	1	57	NHANES 2005-2006 Public Release	Female	40	Mexican American	High School Grad/GED or Equivalent	Married	1.16	27555.63328	Yes	25.38	16	18	5.2	116.2750307	never	moderate	no	yes	No	osteopenia	No	Yes	0.903	1.045	1.069	0.642	58.071	54.78825718	112.8592572	2.35	945
32402	2	50	NHANES 2005-2006 Public Release	Male	2	Non-Hispanic Black	NA	NA	2.2	6386.181837	Yes	15.04	NA	NA	NA	NA	NA	NA	no	no	NA	NA	NA	NA	NA	NA	NA	NA	NA	28.50304436	28.50304436	NA	NA
32403	1	47	NHANES 2005-2006 Public Release	Female	78	Non-Hispanic White	High School Grad/GED or Equivalent	Divorced	1.63	54497.38543	Yes	16.94	14	19	5.3	84.52037075	former	mild	no	yes	Yes	osteopenia	No	No	NA	NA	NA	0.593	62.538	36.35708888	98.89508888	2.45	NA
32404	2	48	NHANES 2005-2006 Public Release	Male	22	Non-Hispanic Black	High School Grad/GED or Equivalent	Never married	4.27	25102.71938	No	24.31	NA	NA	NA	NA	never	mild	no	no	No	normal	No	No	1.285	1.528	1.593	1.109	NA	46.07790149	46.07790149	NA	NA
32405	2	53	NHANES 2005-2006 Public Release	Female	36	Non-Hispanic White	High School Grad/GED or Equivalent	Married	4.27	10366.75404	Yes	38.77	23	28	4.6	119.5885138	never	former	NA	no	No	NA	No	No	NA	NA	NA	NA	47.648	83.25601274	130.9040127	2.35	38535
32406	2	50	NHANES 2005-2006 Public Release	Male	50	Non-Hispanic White	Some College or AA degree	Married	5	80151.79799	Yes	22.5	27	26	4.9	66.36408991	former	moderate	no	no	No	osteopenia	No	No	1.198	1.31	1.372	0.688	61.049	42.6433406	103.6923406	2.275	9360
32407	1	45	NHANES 2005-2006 Public Release	Female	10	Non-Hispanic White	NA	NA	5	42158.88126	Yes	16.38	NA	NA	NA	NA	NA	NA	no	no	NA	osteoporosis	NA	NA	0.764	0.818	0.818	0.658	NA	36.13503714	36.13503714	NA	NA
32408	2	56	NHANES 2005-2006 Public Release	Male	39	Mexican American	9-11th Grade (Includes 12th grade with no diploma)	Separated	1.93	20002.11171	Yes	23.66	25	33	5.4	87.98796724	never	NA	no	yes	No	normal	No	No	0.999	1.3	1.263	0.902	67.005	44.85261282	111.8576128	2.475	10920
32409	2	55	NHANES 2005-2006 Public Release	Female	24	Mexican American	Less Than 9th Grade	Living with partner	1.54	21843.4323	No	27.58	11	14	5.1	130.1063481	never	heavy	no	no	No	normal	No	No	1.033	1.111	1.123	0.742	65.516	60.06248198	125.578482	2.35	NA
32410	1	58	NHANES 2005-2006 Public Release	Male	0	Mexican American	NA	NA	3.51	2731.23155	Yes	NA	NA	NA	NA	NA	NA	NA	NA	no	NA	NA	NA	NA	NA	NA	NA	NA	NA	NA	NA	NA	NA
32411	1	57	NHANES 2005-2006 Public Release	Female	13	Non-Hispanic White	NA	NA	2.3	45839.49453	Yes	23.45	14	19	5	133.4320754	NA	NA	no	no	NA	normal	NA	NA	1.088	1.054	1.129	0.826	71.472	50.76570788	122.2377079	2.4	2520
32412	1	50	NHANES 2005-2006 Public Release	Male	0	Mexican American	NA	NA	0.49	5407.347266	Yes	NA	NA	NA	NA	NA	NA	NA	NA	no	NA	NA	NA	NA	NA	NA	NA	NA	NA	NA	NA	NA	NA
32413	2	57	NHANES 2005-2006 Public Release	Female	1	Mexican American	NA	NA	2.25	5556.719287	Yes	NA	NA	NA	NA	NA	NA	NA	no	no	NA	NA	NA	NA	NA	NA	NA	NA	NA	NA	NA	NA	NA
32414	2	47	NHANES 2005-2006 Public Release	Female	78	Non-Hispanic White	High School Grad/GED or Equivalent	Married	1.97	62389.49397	Yes	22.86	27	26	7.8	64.52986587	never	former	DM	yes	No	normal	No	No	NA	NA	NA	0.801	67.005	48.96655355	115.9715536	2.45	2880
32415	2	53	NHANES 2005-2006 Public Release	Male	4	Non-Hispanic White	NA	NA	5	54013.7317	Yes	16.21	NA	NA	NA	NA	NA	NA	no	no	NA	NA	NA	NA	NA	NA	NA	NA	NA	30.72464897	30.72464897	NA	NA
32416	2	50	NHANES 2005-2006 Public Release	Male	83	Non-Hispanic White	Less Than 9th Grade	Widowed	1.02	9866.367972	Yes	28.04	NA	NA	5.7	48.06946481	former	former	no	yes	No	osteopenia	No	No	NA	NA	NA	0.609	62.538	53.14743155	115.6854316	2.45	4095
32417	2	44	NHANES 2005-2006 Public Release	Male	17	Non-Hispanic White	NA	Never married	5	35044.03878	Yes	18.97	NA	NA	4.8	115.4454627	NA	NA	no	no	NA	NA	NA	NA	1.144	1.395	1.367	NA	71.472	35.96140606	107.4334061	2.4	40125
32418	1	49	NHANES 2005-2006 Public Release	Female	3	Non-Hispanic White	NA	NA	2.47	55706.40034	Yes	14.96	NA	NA	NA	NA	NA	NA	no	no	NA	NA	NA	NA	NA	NA	NA	NA	NA	34.85930403	34.85930403	NA	NA
32419	1	55	NHANES 2005-2006 Public Release	Female	29	Mexican American	Some College or AA degree	Married	1.17	14766.1573	No	30.21	54	28	5.4	79.97524271	never	moderate	no	yes	No	osteopenia	No	No	0.956	1.084	1.101	0.787	62.538	65.4507785	127.9887785	2.55	5700
32420	1	48	NHANES 2005-2006 Public Release	Female	8	Non-Hispanic White	NA	NA	3.32	35994.32541	No	22.94	NA	NA	NA	NA	NA	NA	no	no	NA	osteoporosis	NA	NA	0.603	0.895	0.867	0.615	NA	50.78871441	50.78871441	NA	NA
32421	1	57	NHANES 2005-2006 Public Release	Female	5	Non-Hispanic White	NA	NA	1.65	66696.35237	Yes	15.93	NA	NA	NA	NA	NA	NA	no	no	NA	NA	NA	NA	NA	NA	NA	NA	NA	36.59684366	36.59684366	NA	NA
32422	2	48	NHANES 2005-2006 Public Release	Female	0	Non-Hispanic Black	NA	NA	5	7523.301539	Yes	NA	NA	NA	NA	NA	NA	NA	NA	no	NA	NA	NA	NA	NA	NA	NA	NA	NA	NA	NA	NA	NA
32423	2	57	NHANES 2005-2006 Public Release	Female	19	Mexican American	NA	Never married	5	3842.095535	Yes	20.99	16	29	4.4	143.3527912	NA	NA	NA	no	NA	NA	NA	NA	NA	NA	NA	NA	47.648	45.33324592	92.98124592	2.325	2850
32424	1	44	NHANES 2005-2006 Public Release	Female	11	Non-Hispanic Black	NA	NA	1.95	9352.936812	Yes	21.62	NA	NA	NA	NA	NA	NA	no	no	NA	osteopenia	NA	NA	0.866	1.063	1.065	0.863	NA	47.00262014	47.00262014	NA	NA
32425	1	44	NHANES 2005-2006 Public Release	Female	4	Non-Hispanic Black	NA	NA	1.24	7279.467843	Yes	15.81	NA	NA	NA	NA	NA	NA	no	no	NA	NA	NA	NA	NA	NA	NA	NA	NA	36.02666247	36.02666247	NA	NA
32426	2	52	NHANES 2005-2006 Public Release	Male	1	Non-Hispanic White	NA	NA	5	23620.27337	Yes	NA	NA	NA	NA	NA	NA	NA	no	no	NA	NA	NA	NA	NA	NA	NA	NA	NA	NA	NA	NA	NA
32427	1	57	NHANES 2005-2006 Public Release	Female	17	Mexican American	NA	Never married	1.24	7837.157061	Yes	26.63	27	20	5	114.5292857	NA	NA	no	no	NA	normal	NA	NA	1.141	1.167	1.201	0.92	64.027	57.62124908	121.6482491	2.35	15840
32428	2	47	NHANES 2005-2006 Public Release	Female	63	Non-Hispanic White	High School Grad/GED or Equivalent	Married	3.5	77071.58309	Yes	20.23	25	30	5.9	82.90524039	former	mild	no	yes	No	osteopenia	No	No	1.056	1.043	1.075	0.601	61.049	43.69998838	104.7489884	2.3	3937.5
32429	2	57	NHANES 2005-2006 Public Release	Male	21	Non-Hispanic White	Some College or AA degree	Never married	5	86033.49761	Yes	27.89	89	43	4.8	112.2467726	never	heavy	no	no	No	normal	No	No	1.031	1.46	1.43	1.207	68.494	52.86702953	121.3610295	2.425	14010
32430	1	44	NHANES 2005-2006 Public Release	Male	21	Non-Hispanic White	Some College or AA degree	Never married	2.09	68483.37122	Yes	26.03	NA	NA	NA	NA	now	heavy	no	no	No	normal	No	No	1.161	1.617	1.57	1.136	NA	49.34368197	49.34368197	NA	10080
32431	1	49	NHANES 2005-2006 Public Release	Female	14	Non-Hispanic Black	NA	Never married	0.88	8008.445578	No	38.16	12	19	5.6	134.8386521	NA	NA	no	yes	NA	normal	NA	NA	1.091	1.21	1.325	1.193	59.56	82.15193214	141.7119321	2.4	2160
32432	1	58	NHANES 2005-2006 Public Release	Male	1	Mexican American	NA	NA	NA	5436.573419	Yes	NA	NA	NA	NA	NA	NA	NA	no	no	NA	NA	NA	NA	NA	NA	NA	NA	NA	NA	NA	NA	NA
32433	1	50	NHANES 2005-2006 Public Release	Female	8	Non-Hispanic Black	NA	NA	1.99	11495.7078	Yes	27.91	NA	NA	NA	NA	NA	NA	no	no	NA	osteoporosis	NA	NA	0.65	0.823	0.861	0.67	NA	62.64352605	62.64352605	NA	NA
32434	2	49	NHANES 2005-2006 Public Release	Female	12	Mexican American	NA	NA	0.43	2718.052415	No	23.53	21	22	5.7	162.5018308	NA	NA	no	no	NA	osteoporosis	NA	NA	0.68	0.927	0.936	0.701	64.027	51.37353489	115.4005349	2.425	5840
32435	1	52	NHANES 2005-2006 Public Release	Male	4	Non-Hispanic White	NA	NA	5	43958.94749	Yes	NA	NA	NA	NA	NA	NA	NA	no	NA	NA	NA	NA	NA	NA	NA	NA	NA	NA	NA	NA	NA	NA
32436	2	44	NHANES 2005-2006 Public Release	Female	51	Non-Hispanic White	High School Grad/GED or Equivalent	Married	4.24	90113.00487	Yes	23.61	19	21	5.7	90.19677322	now	mild	no	no	No	normal	No	No	1.198	1.137	1.182	0.765	65.516	51.09200525	116.6080053	2.35	2700
32437	1	52	NHANES 2005-2006 Public Release	Male	25	Non-Hispanic Black	Some College or AA degree	Never married	5	23610.90218	No	31.9	24	29	5	126.1651326	never	mild	no	no	No	normal	No	No	1.765	2.037	2.101	1.504	61.049	60.46730329	121.5163033	2.225	78120
32438	2	44	NHANES 2005-2006 Public Release	Female	16	Non-Hispanic White	NA	Never married	3.5	34585.03114	Yes	17.9	13	24	5.4	115.3366422	NA	NA	no	no	NA	normal	NA	NA	0.999	1.04	1.049	0.758	62.538	38.40613614	100.9441361	2.4	3790
32439	1	58	NHANES 2005-2006 Public Release	Female	85	Mexican American	Less Than 9th Grade	Married	0.83	7094.975247	No	22.08	22	30	5.6	80.46483645	never	moderate	no	yes	No	NA	Yes	No	NA	NA	NA	NA	65.516	47.99674455	113.5127445	2.375	2070
32440	2	47	NHANES 2005-2006 Public Release	Male	72	Non-Hispanic White	9-11th Grade (Includes 12th grade with no diploma)	Married	1.19	18910.38174	Yes	36.45	19	24	5.4	38.20270281	never	mild	no	no	No	normal	No	No	NA	NA	NA	0.932	58.071	69.09708669	127.1680867	2.25	270
32441	2	44	NHANES 2005-2006 Public Release	Female	38	Non-Hispanic White	Some College or AA degree	Married	2	85683.06758	Yes	36.85	16	18	5.7	85.46549702	former	mild	no	no	No	normal	No	No	0.98	1.207	1.208	0.918	65.516	78.92265324	144.4386532	2.35	16000
32442	1	56	NHANES 2005-2006 Public Release	Male	72	Mexican American	Less Than 9th Grade	Separated	2.73	6434.403938	Yes	23.73	29	32	5.2	78.44866116	former	mild	no	yes	No	osteopenia	No	No	NA	NA	NA	0.646	64.027	44.98468517	109.0116852	2.4	14355
32443	1	44	NHANES 2005-2006 Public Release	Female	69	Non-Hispanic White	Some College or AA degree	Divorced	3.11	53648.09851	Yes	42.08	19	19	6.6	94.84504985	never	never	DM	yes	No	NA	No	No	1.015	0.972	0.979	NA	55.093	90.5798694	145.6728694	2.3	NA
32444	1	56	NHANES 2005-2006 Public Release	Male	85	Non-Hispanic White	Less Than 9th Grade	Widowed	1.95	25637.71312	Yes	27.78	24	25	6.2	51.89874313	former	NA	DM	yes	No	normal	No	No	NA	NA	NA	0.903	64.027	52.65110662	116.6781066	2.425	1500
32445	2	55	NHANES 2005-2006 Public Release	Male	13	Mexican American	NA	NA	3.85	7966.75793	No	22.14	18	24	5.1	145.4151433	NA	NA	no	no	NA	osteoporosis	NA	NA	0.647	0.903	0.92	0.62	64.027	41.95959	105.98659	2.45	11940
32446	1	48	NHANES 2005-2006 Public Release	Female	1	Mexican American	NA	NA	1.93	4991.933392	No	NA	NA	NA	NA	NA	NA	NA	no	no	NA	NA	NA	NA	NA	NA	NA	NA	NA	NA	NA	NA	NA
32447	2	50	NHANES 2005-2006 Public Release	Male	65	Non-Hispanic White	Some College or AA degree	Married	3.41	62773.44135	Yes	26.74	27	38	5	82.40257756	former	mild	IFG	no	No	normal	No	No	0.988	1.27	1.176	0.789	64.027	50.69383305	114.7208331	2.3	16110
32448	2	55	NHANES 2005-2006 Public Release	Female	13	Mexican American	NA	NA	1.79	4835.589346	No	18.26	14	20	5.2	140.5583833	NA	NA	no	no	NA	normal	NA	NA	0.977	1.189	1.177	0.902	64.027	39.72963388	103.7566339	2.375	13170
32449	2	55	NHANES 2005-2006 Public Release	Female	0	Mexican American	NA	NA	1.79	3103.363336	No	NA	NA	NA	NA	NA	NA	NA	NA	no	NA	NA	NA	NA	NA	NA	NA	NA	NA	NA	NA	NA	NA
32450	2	55	NHANES 2005-2006 Public Release	Male	0	Mexican American	NA	NA	1.54	2092.2319	Yes	NA	NA	NA	NA	NA	NA	NA	NA	no	NA	NA	NA	NA	NA	NA	NA	NA	NA	NA	NA	NA	NA
32451	2	45	NHANES 2005-2006 Public Release	Female	3	Other Hispanic	NA	NA	1.75	30792.7845	Yes	15.8	NA	NA	NA	NA	NA	NA	no	no	NA	NA	NA	NA	NA	NA	NA	NA	NA	36.75647818	36.75647818	NA	NA
32452	2	49	NHANES 2005-2006 Public Release	Male	74	Non-Hispanic White	College Graduate or above	Married	5	41236.40235	Yes	25.99	27	26	5.6	68.80927497	former	mild	IFG	yes	No	normal	No	Yes	NA	NA	NA	0.804	67.005	49.26737766	116.2723777	2.45	15210
32453	2	45	NHANES 2005-2006 Public Release	Female	68	Non-Hispanic Black	High School Grad/GED or Equivalent	Widowed	NA	9807.061297	Yes	35.79	NA	NA	NA	NA	never	former	DM	no	Yes	NA	No	No	0.897	1.114	1.134	NA	NA	77.62774832	77.62774832	NA	NA
32454	2	49	NHANES 2005-2006 Public Release	Male	12	Non-Hispanic White	NA	NA	4.25	36194.84992	Yes	17.32	21	30	4.7	168.8246419	NA	NA	no	no	NA	osteoporosis	NA	NA	0.613	0.91	0.915	0.636	65.516	32.82041725	98.33641725	2.35	8197.5
32455	2	46	NHANES 2005-2006 Public Release	Male	85	Non-Hispanic White	College Graduate or above	Married	3.79	23406.06264	Yes	21.75	28	28	5	82.90633125	never	mild	IGT	yes	Yes	osteopenia	No	No	NA	NA	NA	0.657	56.582	41.22893184	97.81093184	2.4	NA
32456	2	44	NHANES 2005-2006 Public Release	Female	18	Non-Hispanic Black	NA	Never married	2.38	5262.973144	Yes	23.62	NA	NA	4.8	NA	NA	NA	no	no	NA	normal	NA	NA	0.969	1.081	1.12	0.855	NA	51.20923331	51.20923331	NA	8340
32457	1	51	NHANES 2005-2006 Public Release	Female	4	Non-Hispanic Black	NA	NA	5	7188.080996	Yes	22.28	NA	NA	NA	NA	NA	NA	no	no	NA	NA	NA	NA	NA	NA	NA	NA	NA	51.54950818	51.54950818	NA	NA
32458	1	49	NHANES 2005-2006 Public Release	Male	15	Non-Hispanic Black	NA	Never married	2.79	7608.71616	Yes	17.05	15	24	5.8	156.7143603	NA	NA	no	no	NA	osteopenia	NA	NA	0.822	1.126	1.12	0.891	67.005	32.32181111	99.32681111	2.55	14880
32459	2	47	NHANES 2005-2006 Public Release	Female	62	Non-Hispanic White	Some College or AA degree	Divorced	0.82	43671.79401	No	19.56	14	24	5.6	56.42138149	now	former	no	yes	No	osteoporosis	No	No	0.769	1.002	1.032	0.561	61.049	42.30642612	103.3554261	2.325	NA
32460	1	44	NHANES 2005-2006 Public Release	Male	18	Non-Hispanic White	NA	Never married	5	27932.78754	Yes	30.1	25	22	5.3	132.7357928	NA	NA	no	no	NA	NA	NA	NA	1.166	1.462	1.489	NA	65.516	57.05735304	122.573353	2.4	31675
32461	2	57	NHANES 2005-2006 Public Release	Female	12	Mexican American	NA	NA	2.75	4981.582015	No	18.78	18	23	5.1	102.5912595	NA	NA	no	no	NA	osteoporosis	NA	NA	0.748	0.929	0.969	0.697	62.538	40.64837986	103.1863799	2.375	3060
32462	1	44	NHANES 2005-2006 Public Release	Female	6	Non-Hispanic Black	NA	NA	0.1	9352.936812	Yes	15.43	NA	NA	NA	NA	NA	NA	no	no	NA	NA	NA	NA	NA	NA	NA	NA	NA	34.96710393	34.96710393	NA	NA
32463	1	51	NHANES 2005-2006 Public Release	Male	56	Non-Hispanic Black	High School Grad/GED or Equivalent	Married	NA	20697.83744	Yes	NA	NA	NA	NA	NA	never	NA	no	yes	No	NA	No	No	NA	NA	NA	NA	NA	NA	NA	NA	4095
32464	2	45	NHANES 2005-2006 Public Release	Male	10	Non-Hispanic Black	NA	NA	1.6	7191.49291	No	21.06	NA	NA	NA	NA	NA	NA	no	no	NA	osteoporosis	NA	NA	0.789	1.035	1.041	0.839	NA	39.92583463	39.92583463	NA	NA
32465	1	57	NHANES 2005-2006 Public Release	Male	7	Mexican American	NA	NA	0.95	10614.35072	Yes	20.48	NA	NA	NA	NA	NA	NA	no	no	NA	NA	NA	NA	NA	NA	NA	NA	NA	38.82201262	38.82201262	NA	NA
32466	2	56	NHANES 2005-2006 Public Release	Female	2	Mexican American	NA	NA	1.75	3899.647455	Yes	16.5	NA	NA	NA	NA	NA	NA	no	no	NA	NA	NA	NA	NA	NA	NA	NA	NA	39.95253415	39.95253415	NA	NA
32467	1	46	NHANES 2005-2006 Public Release	Female	48	Non-Hispanic White	High School Grad/GED or Equivalent	Married	NA	106827.4882	Yes	24.21	24	30	5.1	79.66788862	never	moderate	no	no	No	normal	No	No	1.122	1.214	1.202	0.747	68.494	51.72095081	120.2149508	2.45	720
32468	2	45	NHANES 2005-2006 Public Release	Female	5	Non-Hispanic Black	NA	NA	1	6259.419026	Yes	15.86	NA	NA	NA	NA	NA	NA	no	no	NA	NA	NA	NA	NA	NA	NA	NA	NA	36.16616539	36.16616539	NA	NA
32469	1	56	NHANES 2005-2006 Public Release	Female	9	Mexican American	NA	NA	0.62	8500.627744	No	15.77	NA	NA	NA	NA	NA	NA	no	no	NA	osteoporosis	NA	NA	0.652	0.779	0.794	0.593	NA	34.92092821	34.92092821	NA	NA
32470	2	52	NHANES 2005-2006 Public Release	Female	40	Other Hispanic	9-11th Grade (Includes 12th grade with no diploma)	Married	2.25	75693.47382	Yes	NA	NA	NA	NA	NA	never	NA	no	no	No	NA	No	No	NA	NA	NA	NA	NA	NA	NA	NA	7280
32471	2	52	NHANES 2005-2006 Public Release	Female	5	Other Race - Including Multi-Racial	NA	NA	0.94	16052.13737	Yes	15.04	NA	NA	NA	NA	NA	NA	no	no	NA	NA	NA	NA	NA	NA	NA	NA	NA	34.38552562	34.38552562	NA	NA
32472	1	52	NHANES 2005-2006 Public Release	Male	12	Non-Hispanic Black	NA	NA	0.77	5933.690119	Yes	17.66	NA	NA	NA	NA	NA	NA	no	no	NA	NA	NA	NA	0.661	0.944	0.939	NA	NA	33.47836502	33.47836502	NA	NA
32473	1	44	NHANES 2005-2006 Public Release	Male	1	Non-Hispanic Black	NA	NA	1.11	5470.61578	Yes	NA	NA	NA	NA	NA	NA	NA	no	no	NA	NA	NA	NA	NA	NA	NA	NA	NA	NA	NA	NA	NA
32474	2	48	NHANES 2005-2006 Public Release	Male	11	Non-Hispanic White	NA	NA	5	54005.66305	Yes	15.93	NA	NA	NA	NA	NA	NA	no	no	NA	osteoporosis	NA	NA	0.71	0.925	0.942	0.716	NA	30.18523115	30.18523115	NA	NA
32475	1	53	NHANES 2005-2006 Public Release	Male	15	Non-Hispanic Black	NA	Never married	0	6598.810279	Yes	18.52	32	45	5.1	165.7588115	NA	NA	no	no	NA	osteopenia	NA	NA	0.873	1.201	1.253	0.794	64.027	35.11012128	99.13712128	2.45	5670
32476	2	56	NHANES 2005-2006 Public Release	Male	12	Mexican American	NA	NA	0.4	3149.883224	Yes	22.93	20	26	5	168.8246419	NA	NA	no	no	NA	osteoporosis	NA	NA	0.669	0.995	1.003	0.9	67.005	43.46354771	110.4685477	2.375	600
32477	2	56	NHANES 2005-2006 Public Release	Female	41	Non-Hispanic Black	Some College or AA degree	Never married	2.38	22048.73049	Yes	29.11	19	21	5.6	111.54346	never	never	no	no	No	normal	No	No	1.092	1.124	1.146	0.861	69.983	62.90410049	132.8871005	2.45	6620
32478	1	55	NHANES 2005-2006 Public Release	Female	27	Non-Hispanic White	College Graduate or above	Married	5	63608.65595	Yes	24.79	15	22	5	106.760116	never	mild	no	no	No	normal	No	No	1.283	1.164	1.194	0.834	59.56	52.97803539	112.5380354	2.35	8715
32479	1	46	NHANES 2005-2006 Public Release	Female	15	Non-Hispanic White	NA	Never married	2.48	40290.25444	Yes	21.94	21	27	5.3	131.5705646	NA	NA	no	no	NA	osteopenia	NA	NA	0.924	1.143	1.159	0.865	58.071	47.3230764	105.3940764	2.375	13680
32480	1	57	NHANES 2005-2006 Public Release	Male	16	Mexican American	NA	Never married	0.51	5098.986264	No	21.1	24	33	5.8	134.6137898	NA	NA	no	no	NA	normal	NA	NA	1.06	1.301	1.334	1.005	65.516	39.99059532	105.5065953	2.45	68820
32481	2	44	NHANES 2005-2006 Public Release	Female	64	Non-Hispanic White	High School Grad/GED or Equivalent	Widowed	2.04	62731.71317	Yes	22.34	22	24	5.3	93.25495449	now	NA	no	yes	No	osteopenia	Yes	No	0.932	1.07	1.056	0.72	69.983	48.16230963	118.1453096	2.425	2677.5
32482	2	55	NHANES 2005-2006 Public Release	Male	10	Other Race - Including Multi-Racial	NA	NA	2.99	12291.32551	Yes	NA	NA	NA	NA	NA	NA	NA	no	NA	NA	NA	NA	NA	NA	NA	NA	NA	NA	NA	NA	NA	NA
32483	1	54	NHANES 2005-2006 Public Release	Male	40	Mexican American	Less Than 9th Grade	Married	0.47	19567.96712	No	25.46	63	58	5.1	113.7290771	former	heavy	no	no	No	normal	No	No	1.091	1.39	1.425	1.084	68.494	48.25119175	116.7451917	2.4	NA
32484	2	55	NHANES 2005-2006 Public Release	Female	14	Mexican American	NA	Never married	0.86	6189.554363	Yes	20.49	21	21	5	132.4980509	NA	NA	no	no	NA	osteopenia	NA	NA	0.964	1.015	1.077	0.665	67.005	44.60981651	111.6148165	2.4	8032.5
32485	2	56	NHANES 2005-2006 Public Release	Male	24	Mexican American	Some College or AA degree	Never married	4.67	15658.23578	Yes	28.8	NA	NA	5.2	NA	former	heavy	no	no	No	normal	No	No	1.094	1.251	1.276	0.873	NA	54.59406766	54.59406766	NA	13420
32486	1	56	NHANES 2005-2006 Public Release	Male	0	Mexican American	NA	NA	0.51	2585.05531	Yes	NA	NA	NA	NA	NA	NA	NA	NA	no	NA	NA	NA	NA	NA	NA	NA	NA	NA	NA	NA	NA	NA
32487	2	55	NHANES 2005-2006 Public Release	Male	5	Non-Hispanic White	NA	NA	0.75	21326.74949	Yes	15.49	NA	NA	NA	NA	NA	NA	no	no	NA	NA	NA	NA	NA	NA	NA	NA	NA	29.3524785	29.3524785	NA	NA
32488	2	52	NHANES 2005-2006 Public Release	Female	50	Non-Hispanic White	Some College or AA degree	Married	5	75992.48831	Yes	37.11	21	22	5.5	78.5564419	never	never	no	no	No	normal	No	No	1.27	1.328	1.315	1.112	64.027	79.54550931	143.5725093	2.325	630
32489	1	47	NHANES 2005-2006 Public Release	Male	62	Non-Hispanic White	9-11th Grade (Includes 12th grade with no diploma)	Married	5	64688.807	Yes	30.88	34	26	5.4	92.75081385	never	moderate	no	yes	No	normal	No	No	1.221	1.386	1.493	0.947	58.071	58.54039298	116.611393	2.275	NA
32490	2	56	NHANES 2005-2006 Public Release	Female	22	Mexican American	Less Than 9th Grade	Living with partner	1.81	13898.93401	No	21.83	16	17	4.8	125.2574245	never	never	no	no	No	NA	No	No	0.875	1.089	1.103	NA	68.494	47.41643489	115.9104349	2.35	280
32491	2	49	NHANES 2005-2006 Public Release	Female	29	Non-Hispanic White	9-11th Grade (Includes 12th grade with no diploma)	Living with partner	0.81	66655.0718	Yes	23.82	17	17	4.9	105.2707056	now	heavy	no	no	No	normal	No	Yes	1.228	1.184	1.229	0.93	68.494	51.28959612	119.7835961	2.575	NA
32492	1	57	NHANES 2005-2006 Public Release	Female	0	Other Race - Including Multi-Racial	NA	NA	2.57	10542.18177	Yes	NA	NA	NA	NA	NA	NA	NA	NA	no	NA	NA	NA	NA	NA	NA	NA	NA	NA	NA	NA	NA	NA
32493	1	52	NHANES 2005-2006 Public Release	Male	7	Non-Hispanic Black	NA	NA	NA	10053.27586	Yes	15.55	NA	NA	NA	NA	NA	NA	no	no	NA	NA	NA	NA	NA	NA	NA	NA	NA	29.47327997	29.47327997	NA	NA
32494	1	56	NHANES 2005-2006 Public Release	Male	37	Non-Hispanic White	High School Grad/GED or Equivalent	Never married	1.95	86856.00844	Yes	27.32	29	22	5.2	110.557069	never	heavy	no	no	No	normal	No	No	1.116	1.448	1.435	0.946	61.049	51.78684589	112.8358459	2.4	NA
32495	2	56	NHANES 2005-2006 Public Release	Male	15	Non-Hispanic Black	NA	Never married	1.11	4984.520737	No	41.99	18	19	5.9	156.7143603	NA	NA	no	no	NA	normal	NA	NA	0.972	1.295	1.394	1.21	59.56	79.59708193	139.1570819	2.35	56610
32496	2	57	NHANES 2005-2006 Public Release	Female	0	Mexican American	NA	NA	5	3616.452741	Yes	NA	NA	NA	NA	NA	NA	NA	NA	no	NA	NA	NA	NA	NA	NA	NA	NA	NA	NA	NA	NA	NA
32497	2	44	NHANES 2005-2006 Public Release	Female	74	Non-Hispanic White	High School Grad/GED or Equivalent	Widowed	1.22	36696.7418	Yes	24.9	12	20	5.6	26.5789761	former	former	no	yes	No	NA	No	No	NA	NA	NA	NA	61.049	53.74758781	114.7965878	2.4	1085
32498	2	57	NHANES 2005-2006 Public Release	Female	19	Mexican American	NA	Never married	3.92	3688.600657	No	20.28	17	20	5.1	97.66863118	NA	NA	no	no	NA	normal	NA	NA	1.277	1.223	1.215	0.869	58.071	43.70842117	101.7794212	2.35	NA
32499	1	57	NHANES 2005-2006 Public Release	Male	16	Non-Hispanic White	NA	Never married	2.49	48414.47651	Yes	24.62	22	28	5	128.1304343	NA	NA	no	no	NA	normal	NA	NA	0.994	1.266	1.275	1.05	71.472	46.66939706	118.1413971	2.65	NA
32500	1	51	NHANES 2005-2006 Public Release	Male	22	Non-Hispanic Black	Some College or AA degree	Never married	5	19979.40285	Yes	22.09	NA	NA	NA	NA	never	mild	no	no	No	normal	No	No	1.02	1.314	1.331	0.821	NA	41.8731913	41.8731913	NA	3280
32501	2	57	NHANES 2005-2006 Public Release	Male	18	Mexican American	NA	Never married	5	4219.967534	No	43.86	25	18	5.6	140.3963696	NA	NA	no	no	NA	NA	NA	NA	1.238	1.536	1.566	NA	59.56	83.13982238	142.6998224	2.4	480
32502	1	52	NHANES 2005-2006 Public Release	Female	23	Non-Hispanic Black	Some College or AA degree	Living with partner	1.55	5952.434042	Yes	21.77	NA	NA	NA	NA	never	NA	NA	no	No	NA	No	No	NA	NA	NA	NA	NA	46.92515639	46.92515639	NA	NA
32503	2	53	NHANES 2005-2006 Public Release	Female	29	Other Hispanic	9-11th Grade (Includes 12th grade with no diploma)	Separated	1.75	6440.906157	No	23.6	18	24	5.4	119.2472074	never	heavy	DM	no	No	normal	No	No	0.961	1.129	1.14	0.859	61.049	51.00238494	112.0513849	2.25	NA
32504	1	47	NHANES 2005-2006 Public Release	Male	58	Non-Hispanic Black	Some College or AA degree	Married	NA	26303.63633	No	26.54	103	145	5.1	110.2780878	former	moderate	no	yes	No	normal	No	No	1.042	1.336	1.272	0.817	55.093	50.30497012	105.3979701	2.35	NA
32505	1	47	NHANES 2005-2006 Public Release	Female	22	Non-Hispanic Black	9-11th Grade (Includes 12th grade with no diploma)	Never married	0.81	6401.110633	Yes	18.79	NA	NA	NA	NA	now	heavy	NA	no	No	NA	No	No	NA	NA	NA	NA	NA	40.47016116	40.47016116	NA	NA
32506	1	44	NHANES 2005-2006 Public Release	Male	25	Non-Hispanic White	Some College or AA degree	Married	4.83	68483.37122	Yes	26.63	38	28	4.9	97.0809026	former	mild	no	yes	No	normal	No	No	1.004	1.48	1.456	0.952	71.472	50.46700223	121.9390022	2.575	960
32507	1	46	NHANES 2005-2006 Public Release	Female	23	Non-Hispanic White	High School Grad/GED or Equivalent	Living with partner	1.41	6926.280887	Yes	NA	NA	NA	NA	NA	never	NA	NA	no	No	NA	No	No	NA	NA	NA	NA	NA	NA	NA	NA	NA
32508	1	56	NHANES 2005-2006 Public Release	Male	14	Mexican American	NA	Never married	1.37	7218.435292	No	20.87	16	20	4.9	144.3972373	NA	NA	no	no	NA	osteopenia	NA	NA	0.87	1.057	1.071	0.759	69.983	39.56685159	109.5498516	2.475	90
32509	2	52	NHANES 2005-2006 Public Release	Male	25	Other Hispanic	9-11th Grade (Includes 12th grade with no diploma)	Living with partner	3.5	38870.11965	No	30.05	43	25	5	126.3667417	never	NA	no	no	No	NA	Yes	No	0.841	1.322	1.295	NA	61.049	56.95230766	118.0013077	2.375	NA
32510	2	53	NHANES 2005-2006 Public Release	Male	4	Non-Hispanic Black	NA	NA	2.71	11869.43065	Yes	21.34	NA	NA	NA	NA	NA	NA	no	no	NA	NA	NA	NA	NA	NA	NA	NA	NA	40.45154789	40.45154789	NA	NA
32511	1	46	NHANES 2005-2006 Public Release	Female	9	Non-Hispanic White	NA	NA	2.89	47208.94003	Yes	17.64	NA	NA	NA	NA	NA	NA	no	no	NA	osteoporosis	NA	NA	0.62	0.888	0.886	0.684	NA	39.08928668	39.08928668	NA	NA
32512	1	45	NHANES 2005-2006 Public Release	Male	0	Other Hispanic	NA	NA	0.42	7638.548766	Yes	NA	NA	NA	NA	NA	NA	NA	NA	no	NA	NA	NA	NA	NA	NA	NA	NA	NA	NA	NA	NA	NA
32513	2	54	NHANES 2005-2006 Public Release	Female	22	Mexican American	High School Grad/GED or Equivalent	Married	0.3	15477.81736	Yes	32.31	15	24	5	131.9471426	never	former	NA	no	No	NA	No	No	NA	NA	NA	NA	46.159	69.68570466	115.8447047	2.325	16080
32514	2	57	NHANES 2005-2006 Public Release	Male	16	Mexican American	NA	Never married	2.16	4051.376359	Yes	20.78	14	20	4.6	134.6137898	NA	NA	no	no	NA	osteopenia	NA	NA	0.874	1.264	1.287	0.868	64.027	39.38569103	103.412691	2.275	30060
32515	2	53	NHANES 2005-2006 Public Release	Male	14	Non-Hispanic Black	NA	Never married	1.37	9504.291066	Yes	17.87	15	30	5.9	157.819094	NA	NA	no	no	NA	normal	NA	NA	1.055	1.248	1.243	1.067	64.027	33.87805194	97.90505194	2.45	105887.5
32516	1	45	NHANES 2005-2006 Public Release	Male	14	Non-Hispanic Black	NA	Never married	0.04	5982.155015	Yes	17.5	16	30	5.6	166.9273026	NA	NA	no	no	NA	osteoporosis	NA	NA	0.733	1.036	1.023	0.68	67.005	33.17151016	100.1765102	2.4	7650
32517	2	47	NHANES 2005-2006 Public Release	Male	61	Non-Hispanic White	Some College or AA degree	Divorced	1.29	30878.75437	Yes	20.11	27	23	6.1	75.38878626	now	mild	no	no	No	normal	No	No	1.069	1.306	1.244	0.839	64.027	38.12182274	102.1488227	2.4	4200
32518	2	58	NHANES 2005-2006 Public Release	Female	13	Non-Hispanic Black	NA	NA	0	6979.065339	Yes	18.68	23	25	5.5	153.8175314	NA	NA	no	no	NA	normal	NA	NA	0.999	1.188	1.187	0.967	59.56	40.52150002	100.0815	2.375	8064
32519	2	53	NHANES 2005-2006 Public Release	Female	13	Non-Hispanic Black	NA	NA	2.99	9372.590582	Yes	19.94	11	21	5.4	135.7891764	NA	NA	no	no	NA	normal	NA	NA	1.105	1.104	1.121	0.81	62.538	43.03000274	105.5680027	2.425	2197.5
32520	2	45	NHANES 2005-2006 Public Release	Male	38	Non-Hispanic Black	High School Grad/GED or Equivalent	Living with partner	1	16959.24598	No	28.1	24	23	5.9	115.154146	never	mild	no	no	No	normal	No	No	1.17	1.382	1.333	0.907	72.961	53.26335515	126.2243551	2.575	4245
32521	1	50	NHANES 2005-2006 Public Release	Male	53	Non-Hispanic White	High School Grad/GED or Equivalent	Married	1.17	34454.94382	No	20.41	NA	NA	NA	NA	now	mild	no	no	No	osteopenia	No	No	0.951	1.329	1.322	0.836	NA	38.68144011	38.68144011	NA	NA
32522	1	51	NHANES 2005-2006 Public Release	Male	9	Non-Hispanic Black	NA	NA	5	8507.021322	Yes	17.53	NA	NA	NA	NA	NA	NA	no	no	NA	osteoporosis	NA	NA	0.636	0.945	0.941	0.693	NA	33.22120704	33.22120704	NA	NA
32523	2	54	NHANES 2005-2006 Public Release	Male	35	Non-Hispanic White	High School Grad/GED or Equivalent	Married	3.5	74815.16609	Yes	29.63	24	21	5.1	81.33542784	never	heavy	no	no	No	normal	No	No	1.145	1.464	1.494	0.982	61.049	56.17074365	117.2197437	2.4	2520
32524	1	58	NHANES 2005-2006 Public Release	Male	7	Other Race - Including Multi-Racial	NA	NA	5	11323.39783	Yes	15.27	NA	NA	NA	NA	NA	NA	no	no	NA	NA	NA	NA	NA	NA	NA	NA	NA	28.94813553	28.94813553	NA	NA
32525	1	57	NHANES 2005-2006 Public Release	Female	0	Mexican American	NA	NA	0.62	2275.79978	Yes	NA	NA	NA	NA	NA	NA	NA	NA	no	NA	NA	NA	NA	NA	NA	NA	NA	NA	NA	NA	NA	NA
32526	1	54	NHANES 2005-2006 Public Release	Female	51	Non-Hispanic White	Some College or AA degree	Married	3.9	97845.40136	Yes	21.08	52	48	5.2	78.00654681	former	mild	no	no	Yes	osteopenia	No	Yes	0.936	1.187	1.197	0.636	67.005	45.3163572	112.3213572	2.7	NA
32527	2	54	NHANES 2005-2006 Public Release	Female	13	Mexican American	NA	NA	2.35	4830.705984	Yes	24.02	14	18	5.1	149.5239159	NA	NA	no	no	NA	osteopenia	NA	NA	0.842	1.011	1.056	0.772	64.027	51.90812871	115.9351287	2.425	1590
32528	1	47	NHANES 2005-2006 Public Release	Male	19	Non-Hispanic White	NA	Never married	5	38425.16047	Yes	33.16	26	25	5.1	101.2600913	NA	NA	no	yes	NA	normal	NA	NA	0.991	1.134	1.183	0.897	61.049	62.85073288	123.8997329	2.4	1330
32529	1	45	NHANES 2005-2006 Public Release	Male	12	Non-Hispanic Black	NA	NA	0.53	6334.626018	Yes	17.34	16	26	5.4	180.6580625	NA	NA	no	no	NA	osteopenia	NA	NA	0.803	1.139	1.19	0.85	62.538	32.87604993	95.41404993	2.5	46380
32530	1	49	NHANES 2005-2006 Public Release	Female	72	Non-Hispanic White	Some College or AA degree	Married	2.73	67087.41664	Yes	22.85	22	37	5	67.30778076	former	NA	DM	yes	No	osteopenia	No	No	NA	NA	NA	0.637	67.005	49.23105457	116.2360546	2.425	NA
32531	2	55	NHANES 2005-2006 Public Release	Male	55	Non-Hispanic White	Some College or AA degree	Divorced	0.08	108378.7543	No	26	19	21	5.4	102.3552781	now	heavy	no	yes	No	osteopenia	No	No	0.949	1.288	1.317	0.73	69.983	49.29002886	119.2730289	2.4	3150
32532	2	51	NHANES 2005-2006 Public Release	Male	9	Non-Hispanic Black	NA	NA	1.75	9580.805795	NA	17.14	NA	NA	NA	NA	NA	NA	no	no	NA	osteoporosis	NA	NA	0.792	1.112	1.107	0.999	NA	32.49555702	32.49555702	NA	NA
32533	2	54	NHANES 2005-2006 Public Release	Female	0	Mexican American	NA	NA	4.22	3713.787425	Yes	NA	NA	NA	NA	NA	NA	NA	NA	no	NA	NA	NA	NA	NA	NA	NA	NA	NA	NA	NA	NA	NA
32534	1	44	NHANES 2005-2006 Public Release	Male	16	Non-Hispanic Black	NA	Never married	0.99	5508.418443	Yes	22.51	22	23	5	148.122417	NA	NA	no	no	NA	osteopenia	NA	NA	0.947	1.296	1.346	1.027	61.049	42.66607566	103.7150757	2.375	40140
32535	1	45	NHANES 2005-2006 Public Release	Female	4	Non-Hispanic Black	NA	NA	0.85	8511.570885	Yes	15.2	NA	NA	NA	NA	NA	NA	no	no	NA	NA	NA	NA	NA	NA	NA	NA	NA	34.7068093	34.7068093	NA	NA
32536	2	58	NHANES 2005-2006 Public Release	Female	4	Mexican American	NA	NA	NA	5915.016711	Yes	17.02	NA	NA	NA	NA	NA	NA	no	no	NA	NA	NA	NA	NA	NA	NA	NA	NA	38.65754874	38.65754874	NA	NA
32537	1	57	NHANES 2005-2006 Public Release	Female	13	Mexican American	NA	NA	4.13	7837.157061	Yes	19.43	15	20	5.1	140.5583833	NA	NA	no	no	NA	normal	NA	NA	1.067	1.083	1.084	0.852	58.071	42.13204345	100.2030435	2.425	3000
32538	2	53	NHANES 2005-2006 Public Release	Female	12	Other Race - Including Multi-Racial	NA	NA	3.75	9372.590582	Yes	18.94	22	26	5.1	134.3726842	NA	NA	no	no	NA	osteopenia	NA	NA	0.89	1.167	1.154	0.866	64.027	41.12880318	105.1558032	2.5	8040
32539	1	49	NHANES 2005-2006 Public Release	Female	11	Non-Hispanic Black	NA	NA	0.52	14769.6207	Yes	15.56	NA	NA	NA	NA	NA	NA	no	no	NA	osteopenia	NA	NA	0.818	1	0.977	0.744	NA	33.89496681	33.89496681	NA	NA
32540	2	51	NHANES 2005-2006 Public Release	Female	60	Non-Hispanic Black	9-11th Grade (Includes 12th grade with no diploma)	Married	0.55	13659.25539	Yes	33.84	19	40	4.7	74.15285318	never	heavy	no	yes	No	NA	No	Yes	0.74	0.704	0.821	NA	58.071	72.75897156	130.8299716	2.375	NA
32541	2	57	NHANES 2005-2006 Public Release	Female	11	Other Race - Including Multi-Racial	NA	NA	3.08	33779.42334	No	22	NA	NA	NA	NA	NA	NA	no	no	NA	osteopenia	NA	NA	0.964	1.032	1.022	0.712	NA	48.00865301	48.00865301	NA	NA
32542	2	57	NHANES 2005-2006 Public Release	Male	5	Non-Hispanic Black	NA	NA	0.48	9501.965892	Yes	15.65	NA	NA	NA	NA	NA	NA	no	no	NA	NA	NA	NA	NA	NA	NA	NA	NA	29.67094578	29.67094578	NA	NA
32543	1	53	NHANES 2005-2006 Public Release	Female	26	Non-Hispanic White	College Graduate or above	Married	5	70117.70785	Yes	24.17	23	25	5.1	107.512705	never	moderate	no	no	No	osteopenia	No	No	1.024	1.162	1.176	0.738	62.538	52.02698648	114.5649865	2.375	22135
32544	2	51	NHANES 2005-2006 Public Release	Male	7	Non-Hispanic Black	NA	NA	2.61	8645.156619	Yes	16.86	NA	NA	NA	NA	NA	NA	no	no	NA	NA	NA	NA	NA	NA	NA	NA	NA	31.9553991	31.9553991	NA	NA
32545	1	55	NHANES 2005-2006 Public Release	Male	0	Non-Hispanic White	NA	NA	5	18757.52638	Yes	NA	NA	NA	NA	NA	NA	NA	NA	no	NA	NA	NA	NA	NA	NA	NA	NA	NA	NA	NA	NA	NA
32546	2	52	NHANES 2005-2006 Public Release	Female	15	Other Hispanic	NA	Never married	2.25	31339.30705	Yes	NA	NA	NA	NA	NA	NA	NA	no	NA	NA	NA	NA	NA	NA	NA	NA	NA	NA	NA	NA	NA	NA
32547	2	57	NHANES 2005-2006 Public Release	Male	0	Mexican American	NA	NA	0.95	3475.844456	Yes	NA	NA	NA	NA	NA	NA	NA	NA	no	NA	NA	NA	NA	NA	NA	NA	NA	NA	NA	NA	NA	NA
32548	2	46	NHANES 2005-2006 Public Release	Male	64	Non-Hispanic White	9-11th Grade (Includes 12th grade with no diploma)	Married	5	67421.62537	Yes	22.87	19	19	5.4	91.45684725	former	moderate	no	yes	Yes	osteopenia	No	No	0.82	1.221	1.269	0.662	64.027	43.34506086	107.3720609	2.45	3780
32549	2	57	NHANES 2005-2006 Public Release	Female	17	Mexican American	NA	Never married	1.39	3688.600657	Yes	33.72	16	19	5.3	145.3810015	NA	NA	no	no	NA	NA	NA	NA	0.962	1.227	1.238	NA	64.027	72.66899237	136.6959924	2.375	3045
32550	2	44	NHANES 2005-2006 Public Release	Male	56	Non-Hispanic White	High School Grad/GED or Equivalent	Married	3.5	80151.79799	Yes	21.22	24	29	5.3	96.74359864	never	former	no	yes	No	normal	No	No	1.109	1.25	1.278	0.761	65.516	40.22436533	105.7403653	2.525	2315
32551	1	52	NHANES 2005-2006 Public Release	Male	44	Non-Hispanic Black	College Graduate or above	Married	2.49	24459.92099	Yes	21.3	NA	NA	NA	NA	never	mild	no	no	No	NA	No	No	0.929	1.143	1.195	NA	NA	40.38075536	40.38075536	NA	NA
32552	1	49	NHANES 2005-2006 Public Release	Female	26	Non-Hispanic Black	High School Grad/GED or Equivalent	Married	1.74	31681.02432	No	37.48	18	19	5.1	140.3931982	never	never	no	no	No	normal	No	No	0.974	1.096	1.098	0.771	61.049	80.67908873	141.7280887	2.425	90
32553	2	58	NHANES 2005-2006 Public Release	Female	13	Mexican American	NA	NA	1.25	4071.809413	Yes	35.93	20	18	5.1	140.5583833	NA	NA	no	no	NA	NA	NA	NA	1.04	1.377	1.37	NA	59.56	77.24630902	136.806309	2.475	NA
32554	2	58	NHANES 2005-2006 Public Release	Female	4	Mexican American	NA	NA	0.67	7587.360983	Yes	NA	NA	NA	NA	NA	NA	NA	no	NA	NA	NA	NA	NA	NA	NA	NA	NA	NA	NA	NA	NA	NA
32555	2	54	NHANES 2005-2006 Public Release	Female	9	Mexican American	NA	NA	0.36	8252.358324	Yes	22.78	NA	NA	NA	NA	NA	NA	no	no	NA	osteopenia	NA	NA	0.838	0.923	0.947	0.69	NA	50.10560855	50.10560855	NA	NA
32556	2	56	NHANES 2005-2006 Public Release	Female	41	Non-Hispanic White	College Graduate or above	Never married	5	71128.23372	Yes	26.97	15	25	5	115.4611055	former	heavy	no	yes	Yes	osteopenia	No	Yes	0.895	1.058	1.087	0.644	67.005	57.99561409	125.0006141	2.725	5040
32557	1	46	NHANES 2005-2006 Public Release	Male	0	Non-Hispanic White	NA	NA	1.3	7341.18591	Yes	NA	NA	NA	NA	NA	NA	NA	NA	no	NA	NA	NA	NA	NA	NA	NA	NA	NA	NA	NA	NA	NA
32558	2	57	NHANES 2005-2006 Public Release	Female	6	Mexican American	NA	NA	5	7454.324582	Yes	15.8	NA	NA	NA	NA	NA	NA	no	no	NA	NA	NA	NA	NA	NA	NA	NA	NA	36.31124096	36.31124096	NA	NA
32559	1	57	NHANES 2005-2006 Public Release	Male	13	Mexican American	NA	NA	1.2	5311.171954	Yes	25.5	38	33	5.2	155.1808424	NA	NA	no	no	NA	osteoporosis	NA	NA	0.752	1.102	1.073	0.888	65.516	48.33012255	113.8461226	2.425	25710
32560	1	54	NHANES 2005-2006 Public Release	Female	23	Non-Hispanic White	Some College or AA degree	Never married	0.73	68600.81634	Yes	17.81	12	21	5	94.96249032	never	moderate	no	no	No	osteoporosis	No	No	0.798	1.107	1.106	0.615	64.027	38.3689226	102.3959226	2.35	14950
32561	1	55	NHANES 2005-2006 Public Release	Male	4	Mexican American	NA	NA	1.16	7220.077087	Yes	14.23	NA	NA	NA	NA	NA	NA	no	no	NA	NA	NA	NA	NA	NA	NA	NA	NA	26.97838028	26.97838028	NA	NA
32562	2	48	NHANES 2005-2006 Public Release	Male	2	Mexican American	NA	NA	3.63	5131.735693	Yes	16.86	NA	NA	NA	NA	NA	NA	no	no	NA	NA	NA	NA	NA	NA	NA	NA	NA	31.96673187	31.96673187	NA	NA
32563	1	55	NHANES 2005-2006 Public Release	Male	4	Other Hispanic	NA	NA	0.75	17114.13885	Yes	16.17	NA	NA	NA	NA	NA	NA	no	no	NA	NA	NA	NA	NA	NA	NA	NA	NA	30.65021695	30.65021695	NA	NA
32564	1	49	NHANES 2005-2006 Public Release	Male	43	Non-Hispanic Black	High School Grad/GED or Equivalent	Divorced	4.97	20697.83744	No	32.47	19	23	5.5	80.58549823	now	mild	no	no	No	normal	No	No	1.021	1.48	1.398	1.025	62.538	61.54881336	124.0868134	2.4	NA
32565	1	46	NHANES 2005-2006 Public Release	Female	48	Mexican American	High School Grad/GED or Equivalent	Divorced	4.04	16831.76382	No	22.42	17	19	4.8	104.3479541	never	mild	no	no	No	osteopenia	No	No	0.954	1.161	1.164	0.7	64.027	48.31783096	112.344831	2.3	2835
32566	2	52	NHANES 2005-2006 Public Release	Male	43	Non-Hispanic Black	High School Grad/GED or Equivalent	Married	5	20669.38951	Yes	30.92	35	29	5	98.89828719	never	moderate	no	yes	No	normal	No	No	1.123	1.578	1.591	1.063	61.049	58.60628315	119.6552831	2.325	NA
32567	1	50	NHANES 2005-2006 Public Release	Male	15	Mexican American	NA	Never married	0.35	6863.328854	No	23.72	16	22	5.6	135.5627289	NA	NA	no	no	NA	NA	NA	NA	0.959	1.166	1.187	NA	68.494	44.96337646	113.4573765	2.4	NA
32568	1	44	NHANES 2005-2006 Public Release	Female	4	Non-Hispanic White	NA	NA	4.16	39267.6557	Yes	16.58	NA	NA	NA	NA	NA	NA	no	no	NA	NA	NA	NA	NA	NA	NA	NA	NA	37.8945161	37.8945161	NA	NA
32569	1	57	NHANES 2005-2006 Public Release	Male	2	Other Hispanic	NA	NA	1.55	17316.68538	Yes	15.49	NA	NA	NA	NA	NA	NA	no	no	NA	NA	NA	NA	NA	NA	NA	NA	NA	29.36940203	29.36940203	NA	NA
32570	2	55	NHANES 2005-2006 Public Release	Male	38	Non-Hispanic White	Some College or AA degree	Married	5	95860.21985	Yes	27.96	35	28	4.7	99.61186866	never	mild	no	no	No	normal	No	No	1.079	1.576	1.585	0.926	67.005	52.99399203	119.998992	2.425	NA
32571	2	51	NHANES 2005-2006 Public Release	Male	0	Non-Hispanic Black	NA	NA	0.48	4955.673861	Yes	NA	NA	NA	NA	NA	NA	NA	NA	no	NA	NA	NA	NA	NA	NA	NA	NA	NA	NA	NA	NA	NA
32572	1	55	NHANES 2005-2006 Public Release	Female	25	Other Hispanic	Some College or AA degree	Married	3.9	1735.535223	Yes	25.02	17	24	4.8	129.1956036	former	heavy	NA	no	No	NA	No	No	NA	NA	NA	NA	44.67	53.45219603	98.12219603	2.25	3840
32573	2	51	NHANES 2005-2006 Public Release	Male	46	Non-Hispanic Black	Some College or AA degree	Divorced	4.08	23310.38719	Yes	29.95	16	16	5	126.0478661	never	moderate	no	no	No	osteopenia	No	No	0.829	1.241	1.201	0.734	65.516	56.76816962	122.2841696	2.325	3840
32574	1	49	NHANES 2005-2006 Public Release	Male	55	Non-Hispanic Black	Some College or AA degree	Divorced	NA	20697.83744	Yes	19.66	NA	NA	NA	NA	now	former	DM	yes	No	NA	Yes	No	1.16	1.332	1.321	NA	NA	37.27111457	37.27111457	NA	NA
32575	1	54	NHANES 2005-2006 Public Release	Female	24	Non-Hispanic White	Some College or AA degree	Never married	2.34	56330.67292	Yes	23.84	15	23	4.9	94.29775289	former	heavy	no	no	No	normal	No	No	1.066	1.331	1.356	0.974	65.516	50.92746342	116.4434634	2.325	23610
32576	1	50	NHANES 2005-2006 Public Release	Female	17	Mexican American	NA	Never married	0.35	6665.344207	No	23.96	13	20	5.5	145.3810015	NA	NA	no	no	NA	NA	NA	NA	0.916	1.051	1.031	NA	61.049	52.22514196	113.274142	2.375	240
32577	1	44	NHANES 2005-2006 Public Release	Male	45	Non-Hispanic White	Some College or AA degree	Never married	4.16	72840.61966	Yes	38.2	35	25	5.6	94.83220021	now	former	IFG	no	No	normal	No	No	1.225	1.43	1.423	1.307	58.071	72.4003645	130.4713645	2.25	NA
32578	1	46	NHANES 2005-2006 Public Release	Female	9	Non-Hispanic White	NA	NA	1.24	36109.61855	Yes	17.35	NA	NA	NA	NA	NA	NA	no	no	NA	NA	NA	NA	0.725	0.963	1.021	NA	NA	38.12815449	38.12815449	NA	NA
32579	1	53	NHANES 2005-2006 Public Release	Female	1	Non-Hispanic White	NA	NA	3.11	34808.68409	Yes	NA	NA	NA	NA	NA	NA	NA	no	no	NA	NA	NA	NA	NA	NA	NA	NA	NA	NA	NA	NA	NA
32580	2	46	NHANES 2005-2006 Public Release	Male	15	Non-Hispanic White	NA	Never married	4.27	40013.55832	Yes	19.64	24	30	5	135.5627289	NA	NA	no	no	NA	normal	NA	NA	1.063	1.255	1.267	0.958	67.005	37.22156405	104.2265641	2.525	17460
32581	1	49	NHANES 2005-2006 Public Release	Female	83	Non-Hispanic White	High School Grad/GED or Equivalent	Widowed	1.56	37305.41988	Yes	36.85	23	27	5.8	62.30271963	never	former	no	yes	No	osteopenia	No	No	NA	NA	NA	0.725	64.027	79.62978246	143.6567825	2.375	NA
32582	2	57	NHANES 2005-2006 Public Release	Female	33	Mexican American	High School Grad/GED or Equivalent	Married	1.84	22973.7172	Yes	NA	NA	NA	NA	NA	never	NA	DM	no	No	NA	No	No	NA	NA	NA	NA	NA	NA	NA	NA	9825
32583	1	50	NHANES 2005-2006 Public Release	Female	28	Non-Hispanic Black	Some College or AA degree	Living with partner	2.98	6948.132166	Yes	29.95	41	35	5.2	105.6924423	never	mild	NA	no	No	NA	No	No	NA	NA	NA	NA	59.56	64.48903729	124.0490373	2.4	3120
32584	2	52	NHANES 2005-2006 Public Release	Female	0	Non-Hispanic White	NA	NA	5	16134.33351	Yes	NA	NA	NA	NA	NA	NA	NA	NA	no	NA	NA	NA	NA	NA	NA	NA	NA	NA	NA	NA	NA	NA
32585	2	57	NHANES 2005-2006 Public Release	Female	16	Non-Hispanic Black	NA	Never married	NA	7169.355126	Yes	25.56	13	14	8.8	158.6536598	NA	NA	DM	no	NA	normal	NA	NA	1.008	1.138	1.147	0.971	59.56	55.08467673	114.6446767	2.475	6982.5
32586	1	49	NHANES 2005-2006 Public Release	Female	67	Non-Hispanic White	College Graduate or above	Married	2.57	82875.06561	Yes	27.98	34	32	4.9	80.60815426	never	moderate	no	yes	No	osteopenia	No	No	1.046	1.095	1.04	0.705	64.027	60.46798042	124.4949804	2.4	280
32587	1	47	NHANES 2005-2006 Public Release	Male	0	Mexican American	NA	NA	0.62	3472.01854	Yes	NA	NA	NA	NA	NA	NA	NA	NA	no	NA	NA	NA	NA	NA	NA	NA	NA	NA	NA	NA	NA	NA
32588	1	55	NHANES 2005-2006 Public Release	Male	65	Non-Hispanic White	College Graduate or above	Married	5	60687.28225	Yes	23.96	15	24	4.8	59.72716079	never	mild	no	no	No	normal	No	No	1.024	1.268	1.265	0.841	68.494	45.40746695	113.901467	2.525	2425
32589	1	57	NHANES 2005-2006 Public Release	Female	14	Non-Hispanic White	NA	Never married	0.52	50250.11753	Yes	24.31	14	19	4.8	132.4980509	NA	NA	no	no	NA	NA	NA	NA	0.763	0.933	0.916	NA	69.983	52.64901092	122.6320109	2.375	14577.5
32590	2	47	NHANES 2005-2006 Public Release	Male	2	Non-Hispanic White	NA	NA	0	30545.66516	Yes	16.8	NA	NA	NA	NA	NA	NA	no	no	NA	NA	NA	NA	NA	NA	NA	NA	NA	31.84737537	31.84737537	NA	NA
32591	1	51	NHANES 2005-2006 Public Release	Female	52	Non-Hispanic Black	9-11th Grade (Includes 12th grade with no diploma)	Married	3.87	20233.12335	Yes	41.25	20	21	5.5	103.2489979	never	heavy	no	no	No	normal	No	No	1.086	1.26	1.265	0.829	61.049	89.51240924	150.5614092	2.35	NA
32592	2	46	NHANES 2005-2006 Public Release	Male	51	Non-Hispanic White	High School Grad/GED or Equivalent	Married	3.79	89650.90557	Yes	25.88	30	27	5.1	100.201909	never	mild	no	no	Yes	normal	No	No	1.012	1.338	1.37	0.948	69.983	49.04621645	119.0292164	2.4	540
32593	1	50	NHANES 2005-2006 Public Release	Male	2	Mexican American	NA	NA	0.57	6400.941567	No	18.59	NA	NA	NA	NA	NA	NA	no	no	NA	NA	NA	NA	NA	NA	NA	NA	NA	35.24548712	35.24548712	NA	NA
32594	2	52	NHANES 2005-2006 Public Release	Male	16	Other Hispanic	NA	Never married	5	30194.47953	Yes	22.49	16	22	5	128.1304343	NA	NA	no	no	NA	normal	NA	NA	0.983	1.258	1.246	0.836	72.961	42.63458005	115.59558	2.475	1230
32595	1	50	NHANES 2005-2006 Public Release	Male	5	Non-Hispanic White	NA	NA	2.84	51312.21529	Yes	14.83	NA	NA	NA	NA	NA	NA	no	no	NA	NA	NA	NA	NA	NA	NA	NA	NA	28.11330902	28.11330902	NA	NA
32596	1	56	NHANES 2005-2006 Public Release	Female	29	Non-Hispanic Black	9-11th Grade (Includes 12th grade with no diploma)	Married	3.12	34085.04717	Yes	34.52	22	21	5.7	137.4655307	never	former	no	no	No	normal	No	No	1.016	1.282	1.308	1.066	56.582	74.21767956	130.7996796	2.3	1820
32597	1	47	NHANES 2005-2006 Public Release	Female	44	Mexican American	Some College or AA degree	Divorced	0.94	19014.57003	Yes	27.96	22	28	5.6	64.02612863	never	NA	no	no	No	NA	No	No	0.857	1.196	1.092	NA	61.049	59.97922563	121.0282256	2.3	3825
32598	2	44	NHANES 2005-2006 Public Release	Male	14	Non-Hispanic White	NA	Never married	0.95	31112.66739	No	26.5	29	19	5.4	129.9432729	NA	NA	no	no	NA	osteopenia	NA	NA	0.903	1.22	1.229	0.986	77.428	50.22442836	127.6524284	2.45	NA
32599	2	46	NHANES 2005-2006 Public Release	Female	45	Non-Hispanic White	High School Grad/GED or Equivalent	Married	2	100493.4172	Yes	24.38	20	19	4.9	94.07961035	former	heavy	no	yes	No	osteopenia	No	No	0.863	0.92	1.007	0.65	65.516	52.53836554	118.0543655	2.275	NA
32600	2	53	NHANES 2005-2006 Public Release	Female	34	Mexican American	9-11th Grade (Includes 12th grade with no diploma)	Married	NA	26994.75942	No	23.61	14	18	4.5	115.1315787	never	NA	no	no	No	NA	No	No	1.115	1.04	1.075	NA	62.538	51.03572319	113.5737232	2.475	13800
32601	2	44	NHANES 2005-2006 Public Release	Female	58	Non-Hispanic White	9-11th Grade (Includes 12th grade with no diploma)	Married	NA	44199.57197	Yes	35.34	36	32	7.1	102.4643845	now	former	DM	yes	No	osteopenia	No	No	0.785	1.056	1.056	0.771	56.582	76.7890994	133.3710994	2.7	NA
32602	2	45	NHANES 2005-2006 Public Release	Male	85	Non-Hispanic White	9-11th Grade (Includes 12th grade with no diploma)	Widowed	NA	14289.06616	Yes	33.4	14	21	6.2	24.55730881	former	NA	no	yes	No	normal	NA	NA	NA	NA	NA	0.807	53.604	63.30848681	116.9124868	2.175	NA
32603	2	51	NHANES 2005-2006 Public Release	Male	13	Non-Hispanic Black	NA	NA	1.19	5654.826695	Yes	19.97	18	25	5.1	168.1040309	NA	NA	no	no	NA	osteopenia	NA	NA	0.857	1.18	1.143	0.938	65.516	37.85981233	103.3758123	2.375	10296
32604	2	47	NHANES 2005-2006 Public Release	Female	15	Non-Hispanic White	NA	Never married	5	41631.33403	Yes	21.22	15	21	5	116.14969	NA	NA	no	no	NA	normal	NA	NA	1.16	1.238	1.266	0.97	68.494	45.78139627	114.2753963	2.475	17955
32605	1	52	NHANES 2005-2006 Public Release	Male	39	Non-Hispanic Black	9-11th Grade (Includes 12th grade with no diploma)	Married	1.49	23015.24244	No	36.95	12	23	5.7	132.4008454	never	mild	no	no	No	normal	No	No	1.056	1.247	1.21	0.941	58.071	70.03576116	128.1067612	2.3	NA
32606	1	53	NHANES 2005-2006 Public Release	Female	19	Mexican American	NA	Never married	NA	4020.305498	No	26.07	15	16	5.2	134.7572825	NA	NA	no	no	NA	NA	NA	NA	0.876	1.066	1.075	NA	62.538	56.00886524	118.5468652	2.35	NA
32607	1	57	NHANES 2005-2006 Public Release	Male	5	Mexican American	NA	NA	0.39	10065.37609	Yes	NA	NA	NA	NA	NA	NA	NA	no	NA	NA	NA	NA	NA	NA	NA	NA	NA	NA	NA	NA	NA	NA
32608	1	44	NHANES 2005-2006 Public Release	Male	0	Non-Hispanic White	NA	NA	4.35	15933.19491	Yes	NA	NA	NA	NA	NA	NA	NA	NA	no	NA	NA	NA	NA	NA	NA	NA	NA	NA	NA	NA	NA	NA
32609	1	55	NHANES 2005-2006 Public Release	Male	45	Mexican American	9-11th Grade (Includes 12th grade with no diploma)	Separated	0.98	18143.98362	No	39.6	43	34	6	109.8038979	never	moderate	no	no	No	normal	No	No	1.147	1.275	1.296	0.965	59.56	75.05829138	134.6182914	2.475	910
32610	1	50	NHANES 2005-2006 Public Release	Male	17	Non-Hispanic White	NA	Never married	1.16	38047.94154	No	27.5	19	17	5.2	133.6714932	NA	NA	IFG	no	NA	normal	NA	NA	1.041	1.434	1.418	1.009	67.005	52.12758518	119.1325852	2.45	NA
32611	1	51	NHANES 2005-2006 Public Release	Female	33	Non-Hispanic Black	9-11th Grade (Includes 12th grade with no diploma)	Never married	NA	25617.04531	Yes	NA	NA	NA	NA	NA	former	NA	no	no	No	NA	No	No	NA	NA	NA	NA	NA	NA	NA	NA	4725
32612	1	45	NHANES 2005-2006 Public Release	Male	3	Non-Hispanic White	NA	NA	NA	13565.45416	Yes	NA	NA	NA	NA	NA	NA	NA	no	NA	NA	NA	NA	NA	NA	NA	NA	NA	NA	NA	NA	NA	NA
32613	2	55	NHANES 2005-2006 Public Release	Male	22	Mexican American	High School Grad/GED or Equivalent	Married	NA	26744.09418	Yes	21.39	27	24	4.7	122.8422576	former	heavy	no	no	No	normal	No	No	1.05	1.231	1.195	0.928	67.005	40.54425214	107.5492521	2.475	10800
32614	2	46	NHANES 2005-2006 Public Release	Male	8	Non-Hispanic White	NA	NA	3.25	53945.30877	Yes	18.73	NA	NA	NA	NA	NA	NA	no	no	NA	NA	NA	NA	0.795	0.818	0.823	NA	NA	35.50369045	35.50369045	NA	NA
32615	1	57	NHANES 2005-2006 Public Release	Female	64	Mexican American	Less Than 9th Grade	Widowed	0.84	17069.94045	Yes	28.97	17	18	8.3	55.6342468	now	former	DM	yes	No	osteopenia	No	No	0.943	0.921	0.942	0.578	56.582	62.8020544	119.3840544	2.35	NA
32616	1	48	NHANES 2005-2006 Public Release	Female	24	Non-Hispanic White	9-11th Grade (Includes 12th grade with no diploma)	Never married	0.19	49284.05649	Yes	23.47	12	16	4.6	82.83413172	never	moderate	no	no	No	osteopenia	No	No	0.971	1.089	1.091	0.721	59.56	50.70929345	110.2692934	2.35	NA
32617	1	51	NHANES 2005-2006 Public Release	Female	2	Mexican American	NA	NA	1.11	3844.457353	Yes	NA	NA	NA	NA	NA	NA	NA	no	no	NA	NA	NA	NA	NA	NA	NA	NA	NA	NA	NA	NA	NA
32618	2	58	NHANES 2005-2006 Public Release	Female	64	Mexican American	Some College or AA degree	Married	2.61	6660.839328	Yes	NA	14	25	4.8	41.40199622	never	NA	no	yes	No	normal	Yes	Yes	1.09	0.938	1.247	0.981	53.604	NA	53.604	2.325	NA
32619	1	57	NHANES 2005-2006 Public Release	Male	52	Mexican American	Less Than 9th Grade	Married	3.41	30460.2639	Yes	27.95	31	30	5.5	65.43824449	never	heavy	IFG	yes	No	osteopenia	No	No	1.013	1.306	1.349	0.739	67.005	52.97377596	119.978776	2.4	NA
32620	2	46	NHANES 2005-2006 Public Release	Male	51	Mexican American	Less Than 9th Grade	Married	0.2	20157.38424	No	24.13	NA	NA	NA	NA	never	heavy	no	no	No	osteopenia	No	No	0.804	1.27	1.277	0.765	NA	45.73747354	45.73747354	NA	NA
32621	1	47	NHANES 2005-2006 Public Release	Male	23	Mexican American	Less Than 9th Grade	Married	1.06	21226.00892	No	27.42	106	58	5.6	110.6808179	former	heavy	no	no	No	normal	No	No	1.102	1.118	1.179	0.948	67.005	51.97710084	118.9821008	2.35	NA
32622	1	54	NHANES 2005-2006 Public Release	Female	13	Mexican American	NA	NA	2.06	4771.719682	Yes	21.81	16	22	5.1	140.5583833	NA	NA	no	no	NA	osteopenia	NA	NA	0.824	1.127	1.113	0.829	64.027	47.19311673	111.2201167	2.35	41655
32623	2	53	NHANES 2005-2006 Public Release	Male	9	Non-Hispanic Black	NA	NA	2.99	12415.16285	Yes	21.33	NA	NA	NA	NA	NA	NA	no	no	NA	osteoporosis	NA	NA	0.794	0.98	0.956	0.776	NA	40.42919592	40.42919592	NA	NA
32624	2	49	NHANES 2005-2006 Public Release	Female	74	Non-Hispanic White	Some College or AA degree	Married	1.89	53574.87861	Yes	28.64	27	31	6.3	66.36876991	former	mild	DM	no	No	osteopenia	No	No	NA	NA	NA	0.58	61.049	62.21639569	123.2653957	2.4	NA
32625	2	50	NHANES 2005-2006 Public Release	Male	17	Non-Hispanic Black	NA	Never married	0.1	5290.278848	Yes	24.37	14	22	5.3	118.7157415	NA	NA	no	no	NA	normal	NA	NA	1.179	1.57	1.509	1.193	65.516	46.18325654	111.6992565	2.4	20160
32626	2	44	NHANES 2005-2006 Public Release	Female	33	Non-Hispanic White	Some College or AA degree	Living with partner	3.31	7948.881667	Yes	24.12	39	38	5	102.3539313	never	former	no	no	No	NA	No	No	0.896	1.087	1.12	NA	59.56	51.87385483	111.4338548	2.275	1230
32627	2	55	NHANES 2005-2006 Public Release	Female	45	Non-Hispanic White	Some College or AA degree	Separated	1.21	52900.21252	Yes	22.64	18	24	5.2	106.5703012	former	mild	no	no	No	normal	No	No	1.271	1.354	1.323	0.9	61.049	48.48105842	109.5300584	2.3	5900
32628	1	48	NHANES 2005-2006 Public Release	Female	2	Mexican American	NA	NA	NA	4324.829459	Yes	19.66	NA	NA	NA	NA	NA	NA	no	no	NA	NA	NA	NA	NA	NA	NA	NA	NA	46.90872823	46.90872823	NA	NA
32629	2	47	NHANES 2005-2006 Public Release	Female	71	Non-Hispanic White	High School Grad/GED or Equivalent	Married	3.03	62389.49397	Yes	22.01	26	26	5	78.37471433	never	never	no	yes	No	osteopenia	Yes	No	NA	NA	NA	0.581	67.005	47.56877595	114.573776	2.375	2205
32630	2	53	NHANES 2005-2006 Public Release	Male	60	Other Race - Including Multi-Racial	College Graduate or above	Married	1.52	63120.00659	No	23.7	36	25	5.7	61.86223807	former	mild	IGT	no	No	normal	No	No	1.297	1.353	1.358	0.784	61.049	44.92151431	105.9705143	2.275	3620
32631	1	48	NHANES 2005-2006 Public Release	Male	9	Mexican American	NA	NA	0.93	9799.86282	Yes	15.87	NA	NA	NA	NA	NA	NA	no	no	NA	osteoporosis	NA	NA	0.718	0.894	0.901	0.711	NA	30.07474417	30.07474417	NA	NA
32632	2	44	NHANES 2005-2006 Public Release	Female	55	Non-Hispanic White	High School Grad/GED or Equivalent	Never married	4.08	90113.00487	Yes	28.13	26	23	5.1	87.69765789	now	heavy	no	yes	No	normal	No	No	0.996	1.101	1.115	0.818	69.983	60.70690345	130.6899035	2.5	NA
32633	2	48	NHANES 2005-2006 Public Release	Male	0	Non-Hispanic White	NA	NA	2.5	17662.60789	Yes	NA	NA	NA	NA	NA	NA	NA	NA	no	NA	NA	NA	NA	NA	NA	NA	NA	NA	NA	NA	NA	NA
32634	1	51	NHANES 2005-2006 Public Release	Male	34	Non-Hispanic Black	High School Grad/GED or Equivalent	Never married	1.99	19475.35918	No	25.29	21	21	4.8	78.40154161	never	former	no	no	No	normal	No	No	1.174	1.514	1.501	1.036	62.538	47.93943394	110.4774339	2.4	NA
32635	2	57	NHANES 2005-2006 Public Release	Male	19	Non-Hispanic White	NA	Never married	3.21	35091.07929	Yes	31.56	NA	NA	NA	NA	NA	NA	no	no	NA	NA	NA	NA	1.081	1.323	1.394	NA	NA	59.82788482	59.82788482	NA	26745
32636	2	57	NHANES 2005-2006 Public Release	Female	41	Other Race - Including Multi-Racial	Some College or AA degree	Married	3.08	37629.08708	No	22	13	19	5.4	96.76059183	never	never	no	no	No	normal	No	No	1.027	1.062	1.069	0.918	59.56	47.64924361	107.2092436	2.225	NA
32637	2	57	NHANES 2005-2006 Public Release	Female	5	Mexican American	NA	NA	0.84	7252.047167	No	14.83	NA	NA	NA	NA	NA	NA	no	no	NA	NA	NA	NA	NA	NA	NA	NA	NA	33.91995654	33.91995654	NA	NA
32638	2	47	NHANES 2005-2006 Public Release	Female	16	Non-Hispanic White	NA	Never married	5	42490.83862	Yes	27.14	12	16	4.6	130.6495706	NA	NA	no	no	NA	osteopenia	NA	NA	0.957	1.173	1.191	0.985	67.005	58.11141085	125.1164109	2.375	16425
32639	1	45	NHANES 2005-2006 Public Release	Male	10	Non-Hispanic White	NA	NA	1.77	46306.05835	Yes	23.24	NA	NA	NA	NA	NA	NA	no	no	NA	osteoporosis	NA	NA	0.696	0.96	0.902	0.691	NA	44.04839765	44.04839765	NA	NA
32640	2	44	NHANES 2005-2006 Public Release	Male	39	Non-Hispanic White	High School Grad/GED or Equivalent	Married	NA	70893.6823	No	31.14	38	30	5.3	79.08183708	never	never	no	no	No	osteoporosis	No	NA	0.765	1.333	1.374	0.866	67.005	59.01608446	126.0210845	2.5	480
32641	2	58	NHANES 2005-2006 Public Release	Male	50	Mexican American	Some College or AA degree	Married	2.3	15213.9009	Yes	26.52	20	24	6.9	119.6631138	former	heavy	DM	no	No	normal	No	No	1.146	1.332	1.361	0.971	67.005	50.25856291	117.2635629	2.275	22050
32642	1	46	NHANES 2005-2006 Public Release	Male	9	Non-Hispanic White	NA	NA	2.89	57345.46593	Yes	18.66	NA	NA	NA	NA	NA	NA	no	no	NA	osteoporosis	NA	NA	0.783	0.844	0.825	0.668	NA	35.3626447	35.3626447	NA	NA
32643	2	52	NHANES 2005-2006 Public Release	Male	13	Non-Hispanic White	NA	NA	4.1	33085.82405	Yes	17.81	27	27	4.9	145.4151433	NA	NA	no	no	NA	osteoporosis	NA	NA	0.769	1.003	0.982	0.654	68.494	33.76642317	102.2604232	2.425	1200
32644	1	44	NHANES 2005-2006 Public Release	Male	84	Non-Hispanic White	Less Than 9th Grade	Married	0.93	8437.708044	Yes	31.72	19	23	5.5	83.49076661	former	NA	no	yes	No	osteopenia	No	No	NA	NA	NA	0.691	64.027	60.11946946	124.1464695	2.375	8400
32645	1	57	NHANES 2005-2006 Public Release	Male	16	Mexican American	NA	Never married	0.88	5311.171954	No	25.08	17	21	5.2	116.2592777	NA	NA	no	no	NA	normal	NA	NA	1.012	1.224	1.221	0.865	67.005	47.54157565	114.5465757	2.5	2280
32646	1	48	NHANES 2005-2006 Public Release	Male	11	Non-Hispanic Black	NA	NA	4.97	9569.989478	Yes	17.99	NA	NA	NA	NA	NA	NA	no	no	NA	osteopenia	NA	NA	0.827	1.09	1.084	0.855	NA	34.09203614	34.09203614	NA	NA
32647	2	49	NHANES 2005-2006 Public Release	Female	8	Mexican American	NA	NA	0.66	6767.734172	Yes	20.29	NA	NA	NA	NA	NA	NA	no	no	NA	osteoporosis	NA	NA	0.637	0.763	0.794	0.618	NA	45.69028488	45.69028488	NA	NA
32648	2	49	NHANES 2005-2006 Public Release	Female	19	Mexican American	NA	Married	0.64	3497.209099	Yes	37	26	23	4.8	134.7572825	NA	NA	NA	no	NA	NA	NA	NA	NA	NA	NA	NA	61.049	80.39155098	141.440551	2.4	2700
32649	1	44	NHANES 2005-2006 Public Release	Female	26	Non-Hispanic White	College Graduate or above	Married	4.97	4981.733272	Yes	26.27	16	16	4.4	128.2912344	never	mild	NA	no	No	NA	No	No	NA	NA	NA	NA	44.67	57.05916034	101.7291603	2.225	1365
32650	2	51	NHANES 2005-2006 Public Release	Male	31	Non-Hispanic Black	Some College or AA degree	Separated	4.17	21933.60367	Yes	27.63	22	28	4.6	96.70551749	never	moderate	no	no	No	osteopenia	No	No	0.893	1.268	1.287	0.966	65.516	52.36678488	117.8827849	2.4	NA
32651	2	56	NHANES 2005-2006 Public Release	Female	39	Mexican American	9-11th Grade (Includes 12th grade with no diploma)	Married	0.82	21837.33129	Yes	28.83	33	35	5.9	117.0946935	never	former	no	no	No	normal	No	No	0.991	1.06	1.094	0.866	59.56	62.74849473	122.3084947	2.325	1560
32652	2	46	NHANES 2005-2006 Public Release	Female	12	Non-Hispanic White	NA	NA	2.8	37901.34375	Yes	NA	12	24	5.1	141.5492279	NA	NA	no	no	NA	osteopenia	NA	NA	0.878	0.963	0.998	0.736	59.56	NA	59.56	2.35	11090
32653	2	55	NHANES 2005-2006 Public Release	Male	20	Mexican American	9-11th Grade (Includes 12th grade with no diploma)	Married	0.7	26744.09418	No	28.73	45	38	4.9	130.8839957	now	heavy	no	no	No	normal	No	No	1.013	1.272	1.327	0.895	67.005	54.46005118	121.4650512	2.425	NA
32654	2	54	NHANES 2005-2006 Public Release	Female	23	Other Hispanic	Some College or AA degree	Married	5	29540.50405	Yes	24.6	NA	NA	NA	NA	now	heavy	no	no	No	normal	No	No	1.13	1.256	1.194	0.878	NA	53.55008581	53.55008581	NA	27510
32655	2	53	NHANES 2005-2006 Public Release	Female	31	Mexican American	Some College or AA degree	Married	3.63	26994.75942	Yes	24.86	29	25	5	117.5835896	never	heavy	no	no	No	normal	No	No	1.167	1.164	1.208	0.92	65.516	53.74018031	119.2561803	2.325	4395
32656	2	45	NHANES 2005-2006 Public Release	Female	20	Other Hispanic	Some College or AA degree	Married	1.87	16817.1437	Yes	22.49	10	16	5	112.1409672	never	mild	no	no	No	normal	No	No	1.316	1.251	1.239	0.876	62.538	48.19903819	110.7370382	2.55	4170
32657	1	57	NHANES 2005-2006 Public Release	Male	16	Non-Hispanic White	NA	Separated	4.87	55206.21743	Yes	19.41	16	17	4.7	134.6137898	NA	NA	no	no	NA	normal	NA	NA	1.013	1.143	1.172	0.814	67.005	36.79586299	103.800863	2.35	NA
32658	2	56	NHANES 2005-2006 Public Release	Male	0	Mexican American	NA	NA	0.68	1670.410953	Yes	NA	NA	NA	NA	NA	NA	NA	NA	no	NA	NA	NA	NA	NA	NA	NA	NA	NA	NA	NA	NA	NA
32659	1	50	NHANES 2005-2006 Public Release	Female	4	Non-Hispanic White	NA	NA	0.41	17587.71915	Yes	13.65	NA	NA	NA	NA	NA	NA	no	no	NA	NA	NA	NA	NA	NA	NA	NA	NA	31.43915217	31.43915217	NA	NA
32660	1	53	NHANES 2005-2006 Public Release	Female	11	Mexican American	NA	NA	0.49	7700.342456	No	26.88	NA	NA	NA	NA	NA	NA	no	no	NA	osteoporosis	NA	NA	0.674	0.87	0.918	0.616	NA	58.99162517	58.99162517	NA	NA
32661	2	54	NHANES 2005-2006 Public Release	Male	8	Non-Hispanic Black	NA	NA	1.71	9592.900587	Yes	27.63	NA	NA	NA	NA	NA	NA	no	no	NA	osteoporosis	NA	NA	0.607	0.871	0.917	0.751	NA	52.37959213	52.37959213	NA	NA
32662	1	46	NHANES 2005-2006 Public Release	Male	14	Non-Hispanic Black	NA	Never married	0.93	6937.266948	Yes	25.49	24	35	5.3	108.971776	NA	NA	no	no	NA	osteopenia	NA	NA	0.869	1.157	1.202	0.902	58.071	48.32451423	106.3955142	2.225	1820
32663	1	48	NHANES 2005-2006 Public Release	Female	40	Non-Hispanic White	9-11th Grade (Includes 12th grade with no diploma)	Married	1.47	37165.58606	No	44.93	31	26	6	110.3798884	now	mild	DM	yes	No	NA	No	No	1.159	1.33	1.352	NA	53.604	96.30754288	149.9115429	2.3	NA
32664	2	52	NHANES 2005-2006 Public Release	Male	2	Other Race - Including Multi-Racial	NA	NA	5	5427.731336	Yes	NA	NA	NA	NA	NA	NA	NA	no	no	NA	NA	NA	NA	NA	NA	NA	NA	NA	NA	NA	NA	NA
32665	1	49	NHANES 2005-2006 Public Release	Male	6	Non-Hispanic Black	NA	NA	0.49	11291.28954	Yes	15.24	NA	NA	NA	NA	NA	NA	no	no	NA	NA	NA	NA	NA	NA	NA	NA	NA	28.88363235	28.88363235	NA	NA
32666	2	49	NHANES 2005-2006 Public Release	Male	85	Non-Hispanic White	High School Grad/GED or Equivalent	Married	1.89	22077.19102	Yes	27.27	16	22	5.3	43.56407801	never	never	no	no	Yes	osteopenia	No	No	NA	NA	NA	0.635	59.56	51.68020826	111.2402083	2.475	3600
32667	2	53	NHANES 2005-2006 Public Release	Male	1	Non-Hispanic Black	NA	NA	2.56	7510.803795	Yes	NA	NA	NA	NA	NA	NA	NA	no	no	NA	NA	NA	NA	NA	NA	NA	NA	NA	NA	NA	NA	NA
32668	2	53	NHANES 2005-2006 Public Release	Female	34	Non-Hispanic White	9-11th Grade (Includes 12th grade with no diploma)	Living with partner	3.47	111745.9442	No	24.03	19	22	5.2	101.6374538	now	heavy	no	no	No	normal	Yes	No	1.207	1.187	1.252	0.812	64.027	51.60966957	115.6366696	2.425	1500
32669	1	46	NHANES 2005-2006 Public Release	Female	1	Other Hispanic	NA	NA	0.53	14043.4736	Yes	NA	NA	NA	NA	NA	NA	NA	no	no	NA	NA	NA	NA	NA	NA	NA	NA	NA	NA	NA	NA	NA
32670	1	55	NHANES 2005-2006 Public Release	Female	12	Mexican American	NA	NA	0.86	4424.476147	No	25.9	21	22	5.2	134.3726842	NA	NA	no	no	NA	normal	NA	NA	0.988	1.11	1.181	0.974	62.538	55.7987996	118.3367996	2.35	6768
32671	2	56	NHANES 2005-2006 Public Release	Female	29	Non-Hispanic White	College Graduate or above	Married	2.69	75121.30963	Yes	17.3	17	18	5.3	91.04321512	now	heavy	no	yes	No	normal	No	Yes	1.139	1.149	1.18	0.803	64.027	37.29176241	101.3187624	2.375	630
32672	2	56	NHANES 2005-2006 Public Release	Male	12	Non-Hispanic Black	NA	NA	1.45	5781.223687	Yes	17.33	NA	NA	NA	NA	NA	NA	no	no	NA	NA	NA	NA	0.897	1.096	1.061	NA	NA	32.84454356	32.84454356	NA	NA
32673	2	47	NHANES 2005-2006 Public Release	Male	17	Non-Hispanic White	NA	Never married	1.82	41343.11088	Yes	24.41	20	27	5.3	102.6927579	NA	NA	no	no	NA	normal	NA	NA	1.196	1.659	1.728	1.374	69.983	46.26904564	116.2520456	2.5	14110
32674	1	54	NHANES 2005-2006 Public Release	Female	26	Other Race - Including Multi-Racial	College Graduate or above	Never married	1.57	68534.35412	Yes	19.82	12	17	5.4	121.7868708	never	moderate	no	no	No	osteopenia	No	No	0.994	1.172	1.199	0.731	62.538	43.00899355	105.5469935	2.3	12330
32675	2	48	NHANES 2005-2006 Public Release	Female	7	Non-Hispanic White	NA	NA	5	44459.48894	Yes	18.21	NA	NA	NA	NA	NA	NA	no	no	NA	NA	NA	NA	NA	NA	NA	NA	NA	41.05623819	41.05623819	NA	NA
32676	2	44	NHANES 2005-2006 Public Release	Female	14	Non-Hispanic White	NA	Never married	3.15	27093.53353	No	28.55	19	21	4.5	132.4980509	NA	NA	no	no	NA	osteopenia	NA	NA	0.958	1.095	1.119	0.869	71.472	61.68942642	133.1614264	2.475	10395
32677	1	56	NHANES 2005-2006 Public Release	Female	53	Mexican American	Some College or AA degree	Divorced	3.12	21707.38486	Yes	31.92	66	44	8.8	88.93843804	never	former	DM	yes	No	osteopenia	No	No	0.855	1.105	1.099	0.768	65.516	69.42230399	134.938304	2.45	750
32678	2	54	NHANES 2005-2006 Public Release	Male	5	Non-Hispanic White	NA	NA	NA	17107.04961	Yes	15.31	NA	NA	NA	NA	NA	NA	no	no	NA	NA	NA	NA	NA	NA	NA	NA	NA	29.02811793	29.02811793	NA	NA
32679	2	48	NHANES 2005-2006 Public Release	Female	5	Non-Hispanic Black	NA	NA	1.28	8976.046811	Yes	14.19	NA	NA	NA	NA	NA	NA	no	no	NA	NA	NA	NA	NA	NA	NA	NA	NA	32.43730278	32.43730278	NA	NA
32680	1	52	NHANES 2005-2006 Public Release	Male	33	Non-Hispanic White	College Graduate or above	Divorced	5	70748.64533	Yes	33.18	35	27	5.4	91.77571855	former	mild	no	no	No	osteopenia	No	No	0.882	1.353	1.348	0.798	64.027	62.88510852	126.9121085	2.375	4380
32681	2	54	NHANES 2005-2006 Public Release	Female	67	Non-Hispanic White	College Graduate or above	Widowed	0.98	37512.50021	Yes	25.38	17	16	5.6	80.60815426	never	mild	no	yes	No	osteopenia	Yes	Yes	0.869	1.004	1.019	0.705	64.027	54.43608716	118.4630872	2.525	NA
32682	2	49	NHANES 2005-2006 Public Release	Male	1	Mexican American	NA	NA	0.93	5102.727322	Yes	NA	NA	NA	NA	NA	NA	NA	no	no	NA	NA	NA	NA	NA	NA	NA	NA	NA	NA	NA	NA	NA
32683	1	51	NHANES 2005-2006 Public Release	Male	13	Non-Hispanic Black	NA	NA	3.48	5021.052748	Yes	28.1	34	31	5.3	158.9316153	NA	NA	no	no	NA	osteopenia	NA	NA	0.819	1.14	1.225	0.922	64.027	53.26070624	117.2877062	2.475	1360
32684	2	45	NHANES 2005-2006 Public Release	Female	67	Non-Hispanic Black	High School Grad/GED or Equivalent	Widowed	1.53	10252.83681	Yes	33.24	16	23	6.3	70.59478266	now	former	no	yes	No	normal	Yes	No	0.993	1.114	1.108	0.974	67.005	71.33076861	138.3357686	2.55	NA
32685	2	49	NHANES 2005-2006 Public Release	Male	11	Non-Hispanic Black	NA	NA	2.23	10864.39783	Yes	29.9	NA	NA	NA	NA	NA	NA	no	no	NA	osteopenia	NA	NA	0.86	1.15	1.122	0.946	NA	56.68192719	56.68192719	NA	NA
32686	2	56	NHANES 2005-2006 Public Release	Female	15	Other Race - Including Multi-Racial	NA	Never married	3.5	5701.113561	Yes	28.87	12	17	5.4	116.14969	NA	NA	no	no	NA	normal	NA	NA	1.222	1.427	1.489	1.128	56.582	61.59843958	118.1804396	2.325	NA
32687	2	48	NHANES 2005-2006 Public Release	Female	74	Non-Hispanic White	Less Than 9th Grade	Widowed	1	53879.44513	Yes	29.01	12	15	5.9	86.92894311	never	never	DM	no	No	osteopenia	No	No	NA	NA	NA	0.634	58.071	62.58851184	120.6595118	2.275	892.5
32688	2	51	NHANES 2005-2006 Public Release	Female	63	Non-Hispanic Black	9-11th Grade (Includes 12th grade with no diploma)	Never married	1.49	13659.25539	Yes	30.54	15	23	6.1	82.65471465	now	NA	IFG	yes	No	NA	No	No	0.941	0.945	0.963	NA	62.538	65.90152449	128.4395245	2.35	1350
32689	1	47	NHANES 2005-2006 Public Release	Female	31	Non-Hispanic White	9-11th Grade (Includes 12th grade with no diploma)	Never married	0.78	56986.18336	Yes	23.72	25	21	5	117.5835896	now	heavy	no	no	No	osteopenia	No	No	0.893	1.072	1.086	0.665	64.027	51.15116965	115.1781696	2.35	NA
32690	1	45	NHANES 2005-2006 Public Release	Female	56	Non-Hispanic White	College Graduate or above	Divorced	5	90663.16298	Yes	26.82	17	27	5.2	87.08377428	never	moderate	no	yes	No	normal	No	Yes	1.078	1.269	1.281	0.814	64.027	57.67341624	121.7004162	2.45	5880
32691	1	45	NHANES 2005-2006 Public Release	Male	43	Non-Hispanic Black	High School Grad/GED or Equivalent	Divorced	2.18	24659.7035	Yes	23.89	27	23	5.3	88.88781593	now	heavy	no	no	No	normal	No	Yes	1.046	1.365	1.361	0.913	61.049	45.27382653	106.3228265	2.375	840
32692	2	48	NHANES 2005-2006 Public Release	Male	11	Non-Hispanic White	NA	NA	5	54005.66305	Yes	22.44	NA	NA	NA	NA	NA	NA	no	no	NA	osteoporosis	NA	NA	0.679	0.942	0.951	0.746	NA	42.52999557	42.52999557	NA	NA
32693	1	55	NHANES 2005-2006 Public Release	Female	21	Mexican American	Some College or AA degree	Never married	0.79	16264.09407	No	24.55	14	18	5.3	132.8772836	former	heavy	no	no	No	normal	No	No	1.019	1.118	1.127	0.863	59.56	53.23874772	112.7987477	2.175	43320
32694	2	50	NHANES 2005-2006 Public Release	Female	85	Non-Hispanic White	High School Grad/GED or Equivalent	Widowed	5	29658.7501	Yes	NA	NA	NA	NA	NA	never	NA	DM	yes	No	NA	No	No	NA	NA	NA	NA	NA	NA	NA	NA	NA
32695	1	57	NHANES 2005-2006 Public Release	Female	11	Mexican American	NA	NA	1.93	9381.873045	Yes	19.3	NA	NA	NA	NA	NA	NA	no	no	NA	osteoporosis	NA	NA	0.735	0.935	0.965	0.69	NA	42.05620916	42.05620916	NA	NA
32696	1	51	NHANES 2005-2006 Public Release	Male	69	Non-Hispanic Black	Some College or AA degree	Married	3.46	12164.19791	Yes	NA	22	20	6.7	56.35196219	now	mild	DM	yes	No	NA	No	No	NA	NA	NA	NA	56.582	NA	56.582	2.2	NA
32697	2	44	NHANES 2005-2006 Public Release	Male	67	Non-Hispanic White	High School Grad/GED or Equivalent	Married	4.8	60277.85735	Yes	33.99	NA	NA	5.6	81.2529792	former	former	no	no	No	NA	No	No	0.826	1.405	1.43	NA	58.071	64.42233114	122.4933311	2.425	NA
32698	2	54	NHANES 2005-2006 Public Release	Male	14	Non-Hispanic White	NA	Never married	0.94	28857.97942	Yes	16.13	21	35	5.2	136.5183574	NA	NA	no	no	NA	osteoporosis	NA	NA	0.703	0.971	0.98	0.719	72.961	30.57901278	103.5400128	2.4	22091
32699	1	49	NHANES 2005-2006 Public Release	Male	5	Non-Hispanic Black	NA	NA	0.52	12023.47104	Yes	15.53	NA	NA	NA	NA	NA	NA	no	no	NA	NA	NA	NA	NA	NA	NA	NA	NA	29.43233788	29.43233788	NA	NA
32700	2	46	NHANES 2005-2006 Public Release	Male	15	Non-Hispanic White	NA	Never married	3.36	37271.18637	Yes	19.33	13	16	5.3	135.5627289	NA	NA	no	no	NA	osteopenia	NA	NA	0.875	1.085	1.11	0.812	65.516	36.64691329	102.1629133	2.5	1680
32701	1	46	NHANES 2005-2006 Public Release	Male	1	Non-Hispanic White	NA	NA	2.48	31312.60998	Yes	NA	NA	NA	NA	NA	NA	NA	no	no	NA	NA	NA	NA	NA	NA	NA	NA	NA	NA	NA	NA	NA
32702	2	54	NHANES 2005-2006 Public Release	Female	0	Mexican American	NA	NA	1.2	2422.054151	Yes	NA	NA	NA	NA	NA	NA	NA	NA	no	NA	NA	NA	NA	NA	NA	NA	NA	NA	NA	NA	NA	NA
32703	2	45	NHANES 2005-2006 Public Release	Male	71	Non-Hispanic White	College Graduate or above	Married	3.64	27625.99673	Yes	28.51	33	31	5.3	87.06848054	former	former	IGT	yes	Yes	osteopenia	No	No	NA	NA	NA	0.56	68.494	54.04421912	122.5382191	2.3	5270
32704	1	45	NHANES 2005-2006 Public Release	Female	33	Non-Hispanic White	High School Grad/GED or Equivalent	Living with partner	3.1	7997.411197	Yes	26.2	7	15	4.7	129.9258696	former	heavy	NA	no	No	NA	No	No	NA	NA	NA	NA	44.67	56.59364832	101.2636483	2.3	NA
32705	2	46	NHANES 2005-2006 Public Release	Female	1	Non-Hispanic White	NA	NA	4.1	31139.98308	Yes	NA	NA	NA	NA	NA	NA	NA	no	no	NA	NA	NA	NA	NA	NA	NA	NA	NA	NA	NA	NA	NA
32706	2	58	NHANES 2005-2006 Public Release	Male	43	Mexican American	9-11th Grade (Includes 12th grade with no diploma)	Married	0.6	20256.87849	No	29.29	17	19	5.1	96.1739226	now	heavy	no	no	No	normal	No	No	0.975	1.28	1.233	0.929	64.027	55.52126912	119.5482691	2.325	1280
32707	1	48	NHANES 2005-2006 Public Release	Female	2	Non-Hispanic Black	NA	NA	0.26	5448.499624	Yes	18.23	NA	NA	NA	NA	NA	NA	no	no	NA	NA	NA	NA	NA	NA	NA	NA	NA	43.05521412	43.05521412	NA	NA
32708	1	51	NHANES 2005-2006 Public Release	Female	53	Non-Hispanic Black	High School Grad/GED or Equivalent	Married	5	23518.96918	Yes	35.93	27	33	5.3	88.66968098	never	never	IGT	yes	No	NA	No	No	1.367	1.371	1.301	NA	65.516	77.43305697	142.949057	2.375	20040
32709	2	57	NHANES 2005-2006 Public Release	Female	47	Non-Hispanic White	Some College or AA degree	Married	1.25	42031.6234	Yes	44.32	19	18	5.6	105.0835389	never	mild	no	yes	Yes	osteopenia	No	No	1.027	1.094	1.119	0.786	61.049	95.86828927	156.9172893	2.35	NA
32710	1	55	NHANES 2005-2006 Public Release	Female	82	Other Race - Including Multi-Racial	High School Grad/GED or Equivalent	Widowed	1.25	28058.56938	Yes	26.29	NA	NA	6.7	NA	never	moderate	DM	yes	No	normal	No	No	NA	NA	NA	0.935	NA	57.3461157	57.3461157	NA	9540
32711	2	58	NHANES 2005-2006 Public Release	Female	60	Mexican American	Less Than 9th Grade	Widowed	0	5328.671462	Yes	34.71	22	27	5.3	95.9124358	never	former	no	no	No	osteopenia	Yes	No	0.823	0.947	0.953	0.712	58.071	75.539229	133.610229	2.275	NA
32712	1	52	NHANES 2005-2006 Public Release	Female	27	Non-Hispanic Black	High School Grad/GED or Equivalent	Never married	0.26	5952.434042	Yes	24.34	13	20	5.3	146.8560451	never	former	NA	no	No	NA	No	No	NA	NA	NA	NA	47.648	52.426502	100.074502	2.25	NA
32713	1	54	NHANES 2005-2006 Public Release	Female	45	Other Race - Including Multi-Racial	College Graduate or above	Widowed	4.42	87336.67783	Yes	25.29	17	20	5.4	106.5703012	never	never	no	no	No	normal	No	No	1.022	1.224	1.224	0.843	56.582	54.84436812	111.4263681	2.425	750
32714	2	48	NHANES 2005-2006 Public Release	Female	26	Non-Hispanic White	College Graduate or above	Living with partner	2.76	67033.9976	Yes	19.34	15	20	4.9	107.512705	former	mild	no	no	No	normal	No	No	0.978	1.093	1.136	0.876	72.961	41.58800247	114.5490025	2.4	2330
32715	1	56	NHANES 2005-2006 Public Release	Male	7	Mexican American	NA	NA	1.29	10839.074	Yes	15.84	NA	NA	NA	NA	NA	NA	no	no	NA	NA	NA	NA	NA	NA	NA	NA	NA	30.02617306	30.02617306	NA	NA
32716	2	55	NHANES 2005-2006 Public Release	Female	66	Mexican American	9-11th Grade (Includes 12th grade with no diploma)	Divorced	1.37	10668.71278	Yes	51.42	18	17	5.8	91.95395462	never	former	DM	no	No	NA	No	No	0.99	1.113	1.049	NA	59.56	111.5322444	171.0922444	2.275	NA
32717	1	55	NHANES 2005-2006 Public Release	Female	42	Mexican American	9-11th Grade (Includes 12th grade with no diploma)	Married	1.13	16413.80917	Yes	27.02	21	20	5.4	114.6528777	never	mild	no	no	No	osteopenia	No	No	0.825	1.134	1.177	0.71	56.582	58.00752116	114.5895212	2.4	NA
32718	2	48	NHANES 2005-2006 Public Release	Female	15	Mexican American	NA	Never married	2.88	6149.594044	Yes	29.67	28	24	4.9	138.5974533	NA	NA	NA	no	NA	NA	NA	NA	NA	NA	NA	NA	64.027	64.12201301	128.149013	2.375	9540
32719	1	45	NHANES 2005-2006 Public Release	Male	15	Non-Hispanic White	NA	Never married	3.1	39473.1838	Yes	22.19	21	27	5.4	104.1456945	NA	NA	no	no	NA	normal	NA	NA	1.275	1.633	1.563	1.077	77.428	42.06157422	119.4895742	2.5	16320
32720	1	57	NHANES 2005-2006 Public Release	Female	13	Mexican American	NA	NA	0.66	4835.589346	No	15.66	NA	NA	NA	NA	NA	NA	no	no	NA	osteopenia	NA	NA	0.828	0.927	0.976	0.73	NA	33.73819056	33.73819056	NA	18360
32721	1	58	NHANES 2005-2006 Public Release	Female	15	Mexican American	NA	Never married	NA	5145.271025	Yes	36.11	NA	NA	NA	NA	NA	NA	DM	no	NA	NA	NA	NA	1.019	1.249	1.235	NA	NA	77.42557345	77.42557345	NA	NA
32722	1	50	NHANES 2005-2006 Public Release	Male	28	Mexican American	Less Than 9th Grade	Never married	2.07	23039.92601	No	29.49	29	28	5.3	117.7723335	never	heavy	no	no	No	osteopenia	No	No	0.935	1.243	1.208	1.054	64.027	55.90132803	119.928328	2.375	NA
32723	1	56	NHANES 2005-2006 Public Release	Male	10	Non-Hispanic Black	NA	NA	2.21	11136.79349	No	NA	NA	NA	NA	NA	NA	NA	no	NA	NA	NA	NA	NA	NA	NA	NA	NA	NA	NA	NA	NA	NA
32724	2	49	NHANES 2005-2006 Public Release	Male	23	Non-Hispanic White	College Graduate or above	Never married	5	84484.06652	No	26.08	65	42	4.9	80.2238377	former	heavy	no	no	No	normal	No	No	1.02	1.387	1.35	0.964	68.494	49.43228367	117.9262837	2.525	8400
32725	2	51	NHANES 2005-2006 Public Release	Female	11	Non-Hispanic Black	NA	NA	0.86	12258.21835	Yes	20.22	NA	NA	NA	NA	NA	NA	no	no	NA	normal	NA	NA	0.993	1.193	1.15	0.878	NA	43.55331961	43.55331961	NA	NA
32726	1	51	NHANES 2005-2006 Public Release	Male	18	Non-Hispanic Black	NA	Never married	2.73	5439.265449	Yes	19.56	16	25	5.5	132.5240224	NA	NA	no	no	NA	normal	NA	NA	1.171	1.409	1.363	1.069	68.494	37.06650712	105.5605071	2.5	NA
32727	2	51	NHANES 2005-2006 Public Release	Male	65	Non-Hispanic Black	9-11th Grade (Includes 12th grade with no diploma)	Widowed	1.69	8756.927856	Yes	NA	31	50	5.6	95.25971732	never	mild	no	no	No	normal	No	No	1.027	1.187	1.109	0.91	56.582	NA	56.582	2.425	50
32728	1	55	NHANES 2005-2006 Public Release	Female	0	Mexican American	NA	NA	0.71	2310.689663	Yes	NA	NA	NA	NA	NA	NA	NA	NA	no	NA	NA	NA	NA	NA	NA	NA	NA	NA	NA	NA	NA	NA
32729	2	44	NHANES 2005-2006 Public Release	Female	85	Non-Hispanic White	High School Grad/GED or Equivalent	Widowed	1.84	28238.08201	Yes	25.21	15	28	6.4	39.11511003	never	NA	IFG	yes	Yes	NA	No	No	NA	NA	NA	NA	59.56	54.27065778	113.8306578	2.325	1575
32730	1	54	NHANES 2005-2006 Public Release	Female	11	Non-Hispanic White	NA	NA	3.65	41140.78093	Yes	14.94	NA	NA	NA	NA	NA	NA	no	no	NA	osteoporosis	NA	NA	0.666	0.863	0.889	0.533	NA	32.7627262	32.7627262	NA	NA
32731	2	45	NHANES 2005-2006 Public Release	Male	31	Non-Hispanic Black	Some College or AA degree	Never married	3.72	15747.87127	No	25.76	26	34	5.9	80.07129581	never	mild	no	no	No	normal	No	No	1.383	1.619	1.513	1.2	69.983	48.82728324	118.8102832	2.55	30221
32732	2	52	NHANES 2005-2006 Public Release	Female	61	Non-Hispanic White	College Graduate or above	Divorced	5	52901.78689	Yes	29.92	23	23	5.4	72.71492122	former	heavy	no	no	No	osteopenia	No	No	0.898	1.131	1.106	0.691	61.049	63.6653525	124.7143525	2.35	NA
32733	2	48	NHANES 2005-2006 Public Release	Female	40	Non-Hispanic White	College Graduate or above	Married	5	95234.43867	Yes	24.88	124	110	4.7	110.3798884	former	moderate	no	no	No	osteopenia	No	No	1.06	1.142	1.192	0.7	67.005	53.98090798	120.985908	2.45	5805
32734	1	57	NHANES 2005-2006 Public Release	Male	22	Mexican American	High School Grad/GED or Equivalent	Never married	0.68	26744.09418	No	18.87	33	31	5.5	129.0580331	now	heavy	no	no	No	normal	No	No	0.974	1.159	1.14	0.751	69.983	35.75933452	105.7423345	2.5	NA
32735	2	50	NHANES 2005-2006 Public Release	Female	16	Non-Hispanic White	NA	Never married	4.06	34943.11654	Yes	15.53	15	22	4.9	130.6495706	NA	NA	no	no	NA	normal	NA	NA	0.986	1.023	0.998	0.78	72.961	33.45159909	106.4125991	2.475	NA
32736	2	57	NHANES 2005-2006 Public Release	Female	2	Mexican American	NA	NA	3.5	5556.719287	Yes	17.19	NA	NA	NA	NA	NA	NA	no	no	NA	NA	NA	NA	NA	NA	NA	NA	NA	41.10904171	41.10904171	NA	NA
32737	2	45	NHANES 2005-2006 Public Release	Female	12	Other Hispanic	NA	NA	0.21	17243.1055	No	29.73	11	21	5.3	150.5779617	NA	NA	no	no	NA	osteopenia	NA	NA	0.948	1.095	1.09	0.889	59.56	64.91018301	124.470183	2.425	24150
32738	2	55	NHANES 2005-2006 Public Release	Male	20	Non-Hispanic White	9-11th Grade (Includes 12th grade with no diploma)	Never married	2.25	108280.1457	Yes	32.96	50	25	4.8	113.0380389	now	heavy	no	no	No	normal	No	No	1.02	1.389	1.399	1.104	64.027	62.46887053	126.4958705	2.375	NA
32739	1	56	NHANES 2005-2006 Public Release	Female	19	Mexican American	NA	Never married	2.43	4381.379364	Yes	26.27	17	18	4.6	143.3527912	NA	NA	no	no	NA	normal	NA	NA	1.008	1.066	1.088	0.78	62.538	56.9293771	119.4673771	2.4	NA
32740	2	51	NHANES 2005-2006 Public Release	Female	1	Mexican American	NA	NA	0.7	4329.717523	Yes	NA	NA	NA	NA	NA	NA	NA	no	no	NA	NA	NA	NA	NA	NA	NA	NA	NA	NA	NA	NA	NA
32741	2	54	NHANES 2005-2006 Public Release	Female	12	Other Race - Including Multi-Racial	NA	NA	2.4	7599.691798	Yes	32.81	19	23	5.4	141.5492279	NA	NA	no	no	NA	osteopenia	NA	NA	0.805	1.111	1.084	0.887	65.516	70.91755243	136.4335524	2.55	2970
32742	1	45	NHANES 2005-2006 Public Release	Male	55	Non-Hispanic White	High School Grad/GED or Equivalent	Married	2	36339.13661	Yes	17.97	19	27	5.8	102.3552781	now	heavy	no	no	No	osteoporosis	No	No	0.795	1.186	1.229	0.647	58.071	34.05736557	92.12836557	2.275	NA
32743	1	58	NHANES 2005-2006 Public Release	Male	75	Other Race - Including Multi-Racial	Less Than 9th Grade	Married	3.11	32565.83146	Yes	20.6	29	32	4.9	88.93960827	never	NA	DM	no	No	normal	No	No	NA	NA	NA	0.764	68.494	39.03920202	107.533202	2.2	8640
32744	2	52	NHANES 2005-2006 Public Release	Female	18	Mexican American	NA	Living with partner	1.2	3574.274756	No	30.68	23	22	5	144.3633345	NA	NA	no	no	NA	NA	NA	NA	1.093	1.142	1.175	NA	55.093	66.29441177	121.3874118	2.275	840
32745	2	49	NHANES 2005-2006 Public Release	Female	43	Other Race - Including Multi-Racial	High School Grad/GED or Equivalent	Divorced	2.04	80361.86185	Yes	24.21	12	17	5.1	108.0780987	now	former	no	no	No	osteopenia	No	No	0.964	1.088	1.054	0.719	65.516	51.89312929	117.4091293	2.4	NA
32746	1	58	NHANES 2005-2006 Public Release	Male	19	Mexican American	NA	Never married	1.5	5298.104043	No	25.73	13	18	5.6	131.8066422	NA	NA	no	no	NA	osteopenia	NA	NA	0.891	1.137	1.119	0.844	61.049	48.76950708	109.8185071	2.35	NA
32747	1	50	NHANES 2005-2006 Public Release	Female	14	Non-Hispanic Black	NA	Never married	2.49	8388.763358	Yes	23.38	15	17	5.1	152.7408087	NA	NA	no	no	NA	normal	NA	NA	1.218	1.194	1.239	1.175	67.005	50.04033627	117.0453363	2.45	4625
32748	2	46	NHANES 2005-2006 Public Release	Male	10	Non-Hispanic White	NA	NA	2.99	49724.37356	Yes	16.96	NA	NA	NA	NA	NA	NA	no	no	NA	osteopenia	NA	NA	0.811	0.879	0.931	0.745	NA	32.14777114	32.14777114	NA	NA
32749	2	46	NHANES 2005-2006 Public Release	Female	58	Non-Hispanic White	Some College or AA degree	Married	2.49	85605.55089	Yes	33.01	53	29	6.3	74.26356481	now	mild	no	no	No	NA	Yes	No	0.908	0.986	1.008	NA	67.005	71.3338297	138.3388297	2.475	682.5
32750	1	53	NHANES 2005-2006 Public Release	Male	12	Mexican American	NA	NA	3.1	6538.861061	Yes	23.19	28	25	5.3	156.2747658	NA	NA	no	no	NA	osteoporosis	NA	NA	0.751	0.958	0.971	0.685	64.027	43.9482674	107.9752674	2.525	5550
32751	2	45	NHANES 2005-2006 Public Release	Female	24	Non-Hispanic Black	High School Grad/GED or Equivalent	Never married	1.6	38622.53275	Yes	24.11	10	17	5.1	159.5504347	never	NA	NA	no	No	NA	No	No	NA	NA	NA	NA	43.181	52.09913557	95.28013557	2.3	NA
32752	1	48	NHANES 2005-2006 Public Release	Male	3	Non-Hispanic White	NA	NA	0.77	38953.61237	Yes	16.87	NA	NA	NA	NA	NA	NA	no	no	NA	NA	NA	NA	NA	NA	NA	NA	NA	31.97377709	31.97377709	NA	NA
32753	1	54	NHANES 2005-2006 Public Release	Male	9	Mexican American	NA	NA	1.16	8523.451511	No	22.7	NA	NA	NA	NA	NA	NA	no	no	NA	osteoporosis	NA	NA	0.708	1.045	1.066	0.839	NA	43.02497021	43.02497021	NA	NA
32754	2	54	NHANES 2005-2006 Public Release	Male	5	Non-Hispanic Black	NA	NA	1.71	10018.92473	Yes	15.4	NA	NA	NA	NA	NA	NA	no	no	NA	NA	NA	NA	NA	NA	NA	NA	NA	29.19615334	29.19615334	NA	NA
32755	1	54	NHANES 2005-2006 Public Release	Male	31	Non-Hispanic Black	High School Grad/GED or Equivalent	Never married	2.93	25041.35976	No	18.27	24	25	5.1	107.5964118	now	heavy	no	no	No	normal	No	No	1.053	1.266	1.293	0.793	68.494	34.63220078	103.1262008	2.45	9360
32756	1	45	NHANES 2005-2006 Public Release	Male	69	Non-Hispanic White	High School Grad/GED or Equivalent	Married	3.35	60645.86585	Yes	40.18	30	21	5.4	88.30035885	former	mild	IFG	no	Yes	NA	No	Yes	1.275	1.357	1.358	NA	59.56	76.16410885	135.7241089	2.35	NA
32757	1	53	NHANES 2005-2006 Public Release	Female	28	Non-Hispanic White	College Graduate or above	Never married	3.45	70117.70785	Yes	NA	NA	NA	NA	NA	now	NA	no	no	No	NA	No	No	NA	NA	NA	NA	NA	NA	NA	NA	NA
32758	1	45	NHANES 2005-2006 Public Release	Male	13	Non-Hispanic Black	NA	NA	1.72	6334.626018	Yes	17.84	15	25	5.4	158.9316153	NA	NA	no	no	NA	osteopenia	NA	NA	0.903	1.136	1.109	0.929	62.538	33.8189891	96.3569891	2.425	28800
32759	2	45	NHANES 2005-2006 Public Release	Female	38	Other Hispanic	College Graduate or above	Married	3.31	58450.86503	No	24.52	18	20	4.9	117.9201345	never	moderate	no	no	No	normal	No	No	1.173	0.919	0.966	0.813	65.516	53.14365354	118.6596535	2.475	6300
32760	1	54	NHANES 2005-2006 Public Release	Female	18	Other Hispanic	NA	Never married	0.94	19586.3274	Yes	22.26	14	21	4.9	113.7275807	NA	NA	no	no	NA	normal	NA	NA	1.321	1.363	1.347	1.145	53.604	47.90507687	101.5090769	2.275	5760
32761	1	52	NHANES 2005-2006 Public Release	Male	85	Non-Hispanic White	College Graduate or above	Widowed	4.7	20883.22391	Yes	25.7	95	88	5.8	43.56407801	former	former	no	yes	Yes	normal	No	No	NA	NA	NA	0.83	58.071	48.70923329	106.7802333	2.475	NA
32762	1	49	NHANES 2005-2006 Public Release	Female	6	Non-Hispanic Black	NA	NA	0.78	14769.6207	Yes	26.71	NA	NA	NA	NA	NA	NA	no	no	NA	NA	NA	NA	NA	NA	NA	NA	NA	59.77933051	59.77933051	NA	NA
32763	1	56	NHANES 2005-2006 Public Release	Female	14	Mexican American	NA	Never married	1.28	4381.379364	No	19.36	11	17	4.7	139.5744747	NA	NA	no	no	NA	osteopenia	NA	NA	0.855	1.02	1.075	0.725	68.494	41.67637245	110.1703725	2.475	3150
32764	1	49	NHANES 2005-2006 Public Release	Male	3	Non-Hispanic Black	NA	NA	0.52	12023.47104	Yes	23.32	NA	NA	NA	NA	NA	NA	no	no	NA	NA	NA	NA	NA	NA	NA	NA	NA	44.19465717	44.19465717	NA	NA
32765	2	56	NHANES 2005-2006 Public Release	Female	14	Non-Hispanic Black	NA	Never married	0.75	6395.409469	Yes	35.68	NA	NA	NA	NA	NA	NA	no	no	NA	normal	NA	NA	1.153	1.164	1.107	1.046	NA	76.87682383	76.87682383	NA	2205
32766	1	54	NHANES 2005-2006 Public Release	Male	4	Mexican American	NA	NA	1.16	7786.726111	No	15.84	NA	NA	NA	NA	NA	NA	no	no	NA	NA	NA	NA	NA	NA	NA	NA	NA	30.02661553	30.02661553	NA	NA
32767	1	47	NHANES 2005-2006 Public Release	Male	36	Non-Hispanic White	High School Grad/GED or Equivalent	Living with partner	3.34	76081.46562	Yes	24.38	32	30	5.3	101.0212156	now	heavy	no	no	No	normal	No	No	1.241	1.597	1.599	1.028	61.049	46.20937738	107.2583774	2.4	5925
32768	2	46	NHANES 2005-2006 Public Release	Female	28	Non-Hispanic White	High School Grad/GED or Equivalent	Never married	1.78	70667.17791	Yes	26.24	20	26	4.6	106.0127952	never	never	no	no	No	normal	No	No	1.078	1.263	1.254	0.96	72.961	56.48159097	129.442591	2.4	350
32769	1	57	NHANES 2005-2006 Public Release	Female	7	Mexican American	NA	NA	1.19	9381.873045	No	16.29	NA	NA	NA	NA	NA	NA	no	no	NA	NA	NA	NA	NA	NA	NA	NA	NA	36.55433991	36.55433991	NA	NA
32770	1	44	NHANES 2005-2006 Public Release	Male	58	Other Race - Including Multi-Racial	High School Grad/GED or Equivalent	Married	0.41	68545.73766	Yes	NA	31	34	11.7	106.00487	never	NA	DM	yes	No	NA	No	No	NA	NA	NA	NA	50.626	NA	50.626	2.35	NA
32771	2	57	NHANES 2005-2006 Public Release	Female	47	Non-Hispanic Black	Some College or AA degree	Married	4.22	29921.7783	Yes	31.68	17	21	6	81.24331497	never	NA	no	no	No	normal	No	No	1.405	1.221	1.321	1.017	61.049	67.99522593	129.0442259	2.275	560
32772	1	46	NHANES 2005-2006 Public Release	Female	3	Mexican American	NA	NA	4.13	7868.113915	Yes	16.08	NA	NA	NA	NA	NA	NA	no	no	NA	NA	NA	NA	NA	NA	NA	NA	NA	38.02622202	38.02622202	NA	NA
32773	1	47	NHANES 2005-2006 Public Release	Female	18	Mexican American	NA	Married	1.09	6220.123389	Yes	20.22	14	24	4.3	144.3633345	NA	NA	NA	no	NA	NA	NA	NA	NA	NA	NA	NA	52.115	43.70751678	95.82251678	2.35	16040
32774	1	44	NHANES 2005-2006 Public Release	Male	2	Non-Hispanic White	NA	NA	4.01	23953.49622	Yes	17	NA	NA	NA	NA	NA	NA	no	no	NA	NA	NA	NA	NA	NA	NA	NA	NA	32.22640065	32.22640065	NA	NA
32775	2	49	NHANES 2005-2006 Public Release	Male	69	Non-Hispanic Black	Less Than 9th Grade	Separated	2.04	9714.123141	Yes	38.68	49	44	NA	92.62032112	former	mild	DM	no	No	NA	No	No	1.153	1.416	1.488	NA	56.582	73.31354668	129.8955467	2.35	NA
32776	2	51	NHANES 2005-2006 Public Release	Male	14	Non-Hispanic Black	NA	Never married	0.9	5988.01138	Yes	32.36	18	27	5.5	178.1377019	NA	NA	no	no	NA	osteopenia	NA	NA	0.802	1.088	1.138	0.979	62.538	61.32773377	123.8657338	2.425	80610
32777	2	50	NHANES 2005-2006 Public Release	Male	7	Non-Hispanic Black	NA	NA	3.63	9913.654733	Yes	13.94	NA	NA	NA	NA	NA	NA	no	no	NA	NA	NA	NA	NA	NA	NA	NA	NA	26.43157739	26.43157739	NA	NA
32778	2	52	NHANES 2005-2006 Public Release	Female	14	Non-Hispanic White	NA	Never married	5	28588.54994	Yes	17.63	17	28	5.2	132.4980509	NA	NA	no	no	NA	normal	NA	NA	1.108	1.126	1.12	0.818	68.494	37.74741857	106.2414186	2.375	34590
32779	1	46	NHANES 2005-2006 Public Release	Male	39	Other Race - Including Multi-Racial	Some College or AA degree	Married	4.13	84293.55086	Yes	25.33	31	20	4.7	109.0146874	former	moderate	no	no	No	osteopenia	No	No	0.956	1.359	1.357	0.806	67.005	48.01633575	115.0213357	2.3	4050
32780	1	46	NHANES 2005-2006 Public Release	Male	0	Non-Hispanic White	NA	NA	1.23	7341.18591	Yes	NA	NA	NA	NA	NA	NA	NA	NA	no	NA	NA	NA	NA	NA	NA	NA	NA	NA	NA	NA	NA	NA
32781	2	44	NHANES 2005-2006 Public Release	Female	26	Non-Hispanic Black	Some College or AA degree	Never married	1.01	24973.56884	No	21.06	11	20	5	140.3931982	never	never	no	no	No	normal	No	No	1.067	1.162	1.196	0.835	64.027	45.46907706	109.4960771	2.3	NA
32782	1	47	NHANES 2005-2006 Public Release	Male	0	Mexican American	NA	NA	0.57	2264.377563	No	NA	NA	NA	NA	NA	NA	NA	NA	no	NA	NA	NA	NA	NA	NA	NA	NA	NA	NA	NA	NA	NA
32783	2	50	NHANES 2005-2006 Public Release	Female	15	Non-Hispanic White	NA	Never married	0	35288.348	Yes	36.16	NA	NA	5.2	138.5974533	NA	NA	no	no	NA	normal	NA	NA	1.008	1.195	1.085	0.955	67.005	78.1026098	145.1076098	2.45	3048
32784	1	51	NHANES 2005-2006 Public Release	Female	84	Non-Hispanic White	Less Than 9th Grade	Widowed	3.43	24050.0082	Yes	NA	NA	NA	NA	NA	former	NA	no	yes	No	NA	No	No	NA	NA	NA	NA	NA	NA	NA	NA	NA
32785	2	55	NHANES 2005-2006 Public Release	Female	11	Non-Hispanic Black	NA	NA	0.86	14788.07692	Yes	19.38	NA	NA	NA	NA	NA	NA	no	no	NA	normal	NA	NA	1.029	1.096	1.025	0.826	NA	42.01501006	42.01501006	NA	NA
32786	2	51	NHANES 2005-2006 Public Release	Female	15	Mexican American	NA	Never married	0.65	5224.407208	No	27.72	20	21	5.8	138.5974533	NA	NA	no	no	NA	osteopenia	NA	NA	0.843	0.957	0.962	0.733	62.538	60.35594688	122.8939469	2.35	NA
32787	2	54	NHANES 2005-2006 Public Release	Male	16	Other Race - Including Multi-Racial	NA	Never married	1.12	25547.09652	Yes	26.06	NA	NA	NA	NA	NA	NA	no	no	NA	osteopenia	NA	NA	0.87	1.062	1.103	0.787	NA	49.39141681	49.39141681	NA	9120
32788	2	46	NHANES 2005-2006 Public Release	Male	8	Non-Hispanic White	NA	NA	1.92	49724.37356	Yes	16.24	NA	NA	NA	NA	NA	NA	no	no	NA	NA	NA	NA	0.778	0.798	0.839	NA	NA	30.77837132	30.77837132	NA	NA
32789	1	54	NHANES 2005-2006 Public Release	Female	27	Other Race - Including Multi-Racial	College Graduate or above	Married	2.73	6318.955159	Yes	26.41	23	27	5.1	120.9343627	never	never	NA	no	No	NA	No	No	NA	NA	NA	NA	52.115	57.16600177	109.2810018	2.5	960
32790	2	56	NHANES 2005-2006 Public Release	Male	8	Non-Hispanic White	NA	NA	NA	40296.40854	Yes	15.36	NA	NA	NA	NA	NA	NA	no	no	NA	osteoporosis	NA	NA	0.605	0.69	0.708	0.567	NA	29.10822045	29.10822045	NA	NA
32791	1	54	NHANES 2005-2006 Public Release	Female	28	Non-Hispanic White	College Graduate or above	Married	2.74	68600.81634	No	27.14	35	26	15.6	106.0127952	never	heavy	DM	no	No	NA	No	No	1.189	1.348	1.357	NA	56.582	58.34381085	114.9258109	2.3	14902.5
32792	2	54	NHANES 2005-2006 Public Release	Female	62	Mexican American	Less Than 9th Grade	Widowed	1.52	8326.514583	Yes	NA	NA	NA	NA	NA	never	NA	DM	yes	No	NA	No	No	NA	NA	NA	NA	NA	NA	NA	NA	NA
32793	2	57	NHANES 2005-2006 Public Release	Male	2	Mexican American	NA	NA	1.05	5622.37908	Yes	16.79	NA	NA	NA	NA	NA	NA	no	no	NA	NA	NA	NA	NA	NA	NA	NA	NA	31.82491582	31.82491582	NA	NA
32794	2	50	NHANES 2005-2006 Public Release	Female	26	Non-Hispanic White	9-11th Grade (Includes 12th grade with no diploma)	Living with partner	0.6	6066.405231	Yes	20.69	14	20	5.1	147.2813435	now	heavy	NA	no	No	NA	No	No	NA	NA	NA	NA	43.181	44.85262511	88.03362511	2.15	NA
32795	2	53	NHANES 2005-2006 Public Release	Female	24	Non-Hispanic Black	High School Grad/GED or Equivalent	Never married	0.36	6705.198995	No	NA	NA	NA	NA	NA	never	NA	NA	no	No	NA	No	No	NA	NA	NA	NA	NA	NA	NA	NA	NA
32796	1	55	NHANES 2005-2006 Public Release	Female	18	Other Race - Including Multi-Racial	NA	Never married	3.73	6718.469383	Yes	36.71	16	16	5.7	128.8268784	NA	NA	IFG	no	NA	normal	NA	NA	1.239	1.19	1.199	0.958	55.093	79.26933274	134.3623327	2.275	525
32797	2	53	NHANES 2005-2006 Public Release	Female	11	Non-Hispanic White	NA	NA	5	48780.31124	Yes	15.96	NA	NA	NA	NA	NA	NA	no	no	NA	osteopenia	NA	NA	0.843	0.972	1.015	0.772	NA	34.78372832	34.78372832	NA	NA
32798	2	50	NHANES 2005-2006 Public Release	Female	1	Mexican American	NA	NA	0.18	4647.779348	No	NA	NA	NA	NA	NA	NA	NA	no	no	NA	NA	NA	NA	NA	NA	NA	NA	NA	NA	NA	NA	NA
32799	1	52	NHANES 2005-2006 Public Release	Male	31	Non-Hispanic White	College Graduate or above	Never married	5	70748.64533	Yes	25.29	26	20	5.3	115.3163867	former	moderate	no	no	No	normal	No	No	1.045	1.329	1.376	0.816	61.049	47.93290971	108.9819097	2.35	NA
32800	2	52	NHANES 2005-2006 Public Release	Male	11	Mexican American	NA	NA	5	7460.759537	Yes	22.39	NA	NA	NA	NA	NA	NA	no	no	NA	osteoporosis	NA	NA	0.734	1	1.034	0.687	NA	42.43404237	42.43404237	NA	NA
32801	1	52	NHANES 2005-2006 Public Release	Male	14	Non-Hispanic Black	NA	Never married	2.67	7287.600313	Yes	19.76	17	15	4.6	136.3005522	NA	NA	no	no	NA	osteopenia	NA	NA	0.903	1.339	1.355	0.887	65.516	37.44997045	102.9659705	2.475	6160
32802	1	47	NHANES 2005-2006 Public Release	Female	34	Non-Hispanic White	College Graduate or above	Living with partner	5	91953.09298	Yes	24.67	20	34	5.2	77.21502372	now	heavy	no	yes	No	normal	No	No	0.969	1.11	1.128	0.831	65.516	52.93474095	118.450741	2.4	5925
32803	2	46	NHANES 2005-2006 Public Release	Female	19	Non-Hispanic White	NA	Never married	0.83	20315.09512	Yes	19.77	12	19	4.6	127.9250903	NA	NA	no	no	NA	normal	NA	NA	1.035	1.293	1.281	0.927	68.494	42.48854271	110.9825427	2.425	17400
32804	2	44	NHANES 2005-2006 Public Release	Male	80	Non-Hispanic White	9-11th Grade (Includes 12th grade with no diploma)	Married	1.13	20926.03518	Yes	29.45	NA	NA	5.7	49.09322262	former	mild	no	yes	No	osteopenia	No	No	NA	NA	NA	0.666	64.027	55.8127902	119.8397902	2.425	2047.5
32805	2	56	NHANES 2005-2006 Public Release	Female	4	Mexican American	NA	NA	0.41	5400.731166	Yes	11.74	NA	NA	NA	NA	NA	NA	no	no	NA	NA	NA	NA	NA	NA	NA	NA	NA	27.4067707	27.4067707	NA	NA
32806	1	56	NHANES 2005-2006 Public Release	Male	7	Non-Hispanic Black	NA	NA	2.08	11136.79349	No	15.31	NA	NA	NA	NA	NA	NA	no	no	NA	NA	NA	NA	NA	NA	NA	NA	NA	29.028257	29.028257	NA	NA
32807	2	57	NHANES 2005-2006 Public Release	Male	10	Mexican American	NA	NA	5	8433.584117	Yes	14.68	NA	NA	NA	NA	NA	NA	no	no	NA	osteoporosis	NA	NA	0.619	0.818	0.813	0.725	NA	27.83285514	27.83285514	NA	NA
32808	1	58	NHANES 2005-2006 Public Release	Female	76	Other Race - Including Multi-Racial	Some College or AA degree	Widowed	1.22	20640.55109	Yes	NA	20	26	6.6	45.96070266	never	never	DM	yes	No	normal	No	No	NA	NA	NA	0.796	67.005	NA	67.005	2.8	NA
32809	1	54	NHANES 2005-2006 Public Release	Male	16	Non-Hispanic White	NA	Never married	5	38877.40794	Yes	21.36	16	19	5.2	116.2592777	NA	NA	no	no	NA	normal	NA	NA	1.168	1.445	1.424	0.926	69.983	40.48687938	110.4698794	2.45	61380
32810	2	54	NHANES 2005-2006 Public Release	Male	13	Non-Hispanic Black	NA	NA	5	7706.480106	Yes	18.21	13	19	5	158.9316153	NA	NA	no	no	NA	normal	NA	NA	0.988	1.169	1.129	0.883	64.027	34.50691759	98.53391759	2.525	25470
32811	2	57	NHANES 2005-2006 Public Release	Female	2	Mexican American	NA	NA	0.84	4891.073231	No	15.99	NA	NA	NA	NA	NA	NA	no	no	NA	NA	NA	NA	NA	NA	NA	NA	NA	37.96719957	37.96719957	NA	NA
32812	1	56	NHANES 2005-2006 Public Release	Female	49	Non-Hispanic Black	9-11th Grade (Includes 12th grade with no diploma)	Living with partner	2.4	34121.65595	No	23.42	34	38	5.6	91.196496	now	heavy	no	yes	Yes	NA	No	No	0.915	0.971	1.013	NA	62.538	50.15858118	112.6965812	2.45	NA
32813	2	55	NHANES 2005-2006 Public Release	Female	41	Mexican American	9-11th Grade (Includes 12th grade with no diploma)	Divorced	0.51	23957.75172	Yes	49.4	22	19	6.5	109.6072292	now	former	DM	yes	No	NA	No	No	0.957	1.238	1.222	NA	58.071	106.7258488	164.7968488	2.275	7417.5
32814	2	45	NHANES 2005-2006 Public Release	Female	6	Non-Hispanic White	NA	NA	3.63	25872.38586	Yes	14.67	NA	NA	NA	NA	NA	NA	no	no	NA	NA	NA	NA	NA	NA	NA	NA	NA	33.40760041	33.40760041	NA	NA
32815	2	54	NHANES 2005-2006 Public Release	Female	19	Non-Hispanic Black	NA	Never married	5	7042.26834	Yes	40.92	NA	NA	NA	NA	NA	NA	no	no	NA	normal	NA	NA	0.967	1.284	1.328	1.009	NA	87.88913064	87.88913064	NA	4290
32816	1	44	NHANES 2005-2006 Public Release	Male	0	Non-Hispanic Black	NA	NA	0.34	4788.928035	Yes	NA	NA	NA	NA	NA	NA	NA	NA	no	NA	NA	NA	NA	NA	NA	NA	NA	NA	NA	NA	NA	NA
32817	1	44	NHANES 2005-2006 Public Release	Female	66	Non-Hispanic White	College Graduate or above	Married	5	53648.09851	Yes	22.78	18	25	5.2	91.95395462	former	mild	no	yes	No	osteopenia	No	No	1.005	0.953	0.921	0.645	61.049	49.50655318	110.5555532	2.45	5980
32818	2	45	NHANES 2005-2006 Public Release	Male	2	Non-Hispanic Black	NA	NA	2.65	4394.930836	Yes	17.92	NA	NA	NA	NA	NA	NA	no	no	NA	NA	NA	NA	NA	NA	NA	NA	NA	33.96559889	33.96559889	NA	NA
32819	2	58	NHANES 2005-2006 Public Release	Male	26	Mexican American	Some College or AA degree	Never married	NA	16697.2453	Yes	19.56	24	17	4.9	125.4821745	now	NA	no	no	No	NA	No	No	1.072	1.302	1.338	NA	61.049	37.0785318	98.1275318	2.375	NA
32820	2	45	NHANES 2005-2006 Public Release	Male	11	Non-Hispanic Black	NA	NA	1	6878.819306	Yes	22.31	NA	NA	NA	NA	NA	NA	no	no	NA	osteoporosis	NA	NA	0.533	0.948	0.969	0.755	NA	42.28768856	42.28768856	NA	NA
32821	2	49	NHANES 2005-2006 Public Release	Female	60	Non-Hispanic White	College Graduate or above	Married	4.55	66182.6286	Yes	39.36	32	25	6	73.22751382	never	never	DM	yes	No	NA	No	Yes	0.842	1.012	1.033	NA	62.538	85.5718852	148.1098852	2.475	1035
32822	2	46	NHANES 2005-2006 Public Release	Male	19	Non-Hispanic Black	NA	Never married	0.98	6834.055813	Yes	41.18	19	21	4.8	131.5963542	NA	NA	no	yes	NA	normal	NA	NA	1.377	1.597	1.584	1.444	59.56	78.04594335	137.6059434	2.3	NA
32823	1	47	NHANES 2005-2006 Public Release	Female	9	Other Race - Including Multi-Racial	NA	NA	2.65	10590.65886	No	13.19	NA	NA	NA	NA	NA	NA	no	no	NA	osteoporosis	NA	NA	0.469	0.576	0.575	0.359	NA	29.30685473	29.30685473	NA	NA
32824	2	57	NHANES 2005-2006 Public Release	Female	10	Mexican American	NA	NA	1.84	7454.324582	Yes	26.77	NA	NA	NA	NA	NA	NA	no	no	NA	osteopenia	NA	NA	0.931	1.061	1.037	0.888	NA	58.37922708	58.37922708	NA	NA
32825	2	52	NHANES 2005-2006 Public Release	Male	37	Non-Hispanic Black	Some College or AA degree	Divorced	3.79	19448.59147	No	34.22	25	29	6.2	103.1557116	former	heavy	no	no	Yes	NA	No	No	1.028	1.516	1.458	NA	62.538	64.85479289	127.3927929	2.3	1260
32826	2	44	NHANES 2005-2006 Public Release	Female	18	Non-Hispanic White	NA	Never married	5	33553.93855	Yes	NA	NA	NA	NA	NA	NA	NA	no	no	NA	NA	NA	NA	NA	NA	NA	NA	NA	NA	NA	NA	6225
32827	1	45	NHANES 2005-2006 Public Release	Female	19	Non-Hispanic White	NA	Never married	NA	37023.70692	Yes	26.41	17	21	5.3	97.66863118	NA	NA	no	no	NA	normal	NA	NA	0.995	1.173	1.202	0.892	64.027	56.41225189	120.4392519	2.45	1380
32828	2	52	NHANES 2005-2006 Public Release	Male	0	Non-Hispanic White	NA	NA	4.1	14232.0265	Yes	NA	NA	NA	NA	NA	NA	NA	NA	no	NA	NA	NA	NA	NA	NA	NA	NA	NA	NA	NA	NA	NA
32829	1	44	NHANES 2005-2006 Public Release	Male	21	Non-Hispanic White	Some College or AA degree	Never married	2.09	68483.37122	Yes	22.35	13	16	5.4	112.2467726	now	moderate	no	yes	No	normal	No	No	0.979	1.358	1.317	1.054	55.093	42.35497986	97.44797986	2.425	3870
32830	2	53	NHANES 2005-2006 Public Release	Male	16	Other Race - Including Multi-Racial	NA	Never married	3.63	8383.116745	Yes	19.63	16	29	5.5	116.2592777	NA	NA	no	no	NA	normal	NA	NA	1.132	1.27	1.222	0.904	71.472	37.20443761	108.6764376	2.45	44070
32831	1	57	NHANES 2005-2006 Public Release	Male	15	Mexican American	NA	Never married	1.03	10087.43594	Yes	23.28	12	17	4.5	135.5627289	NA	NA	no	no	NA	normal	NA	NA	1.22	1.454	1.488	1.211	68.494	44.11876057	112.6127606	2.475	37260
32832	1	44	NHANES 2005-2006 Public Release	Female	75	Non-Hispanic White	High School Grad/GED or Equivalent	Married	2.65	43428.16878	Yes	15.98	19	23	5.8	76.20315716	former	former	no	no	Yes	osteoporosis	Yes	No	NA	NA	NA	0.456	53.604	34.75616132	88.36016132	2.3	8685
32833	2	44	NHANES 2005-2006 Public Release	Female	30	Non-Hispanic White	Some College or AA degree	Living with partner	1.9	53100.45418	Yes	31.68	12	18	4.9	118.4124769	former	heavy	no	no	Yes	normal	No	No	1.268	1.266	1.287	0.904	61.049	67.87920059	128.9282006	2.3	129990
32834	2	54	NHANES 2005-2006 Public Release	Male	0	Mexican American	NA	NA	0.46	2226.689274	Yes	NA	NA	NA	NA	NA	NA	NA	NA	no	NA	NA	NA	NA	NA	NA	NA	NA	NA	NA	NA	NA	NA
32835	1	55	NHANES 2005-2006 Public Release	Male	33	Mexican American	Some College or AA degree	Married	1.16	25437.23543	Yes	31.91	24	23	6.3	113.7076078	never	heavy	DM	yes	No	normal	No	No	1.01	1.345	1.391	1.037	61.049	60.47517457	121.5241746	2.375	NA
32836	1	44	NHANES 2005-2006 Public Release	Female	39	Non-Hispanic Black	Some College or AA degree	Never married	NA	25942.73182	Yes	28.53	22	21	5.1	113.1216197	never	moderate	no	no	No	normal	No	No	1.108	1.209	1.197	0.876	58.071	60.70528837	118.7762884	2.4	6015
32837	1	44	NHANES 2005-2006 Public Release	Male	33	Non-Hispanic Black	Some College or AA degree	Married	2.8	19722.96235	No	34.28	19	22	5.1	131.4492203	never	mild	no	no	No	normal	No	No	1.311	1.645	1.623	1.257	67.005	64.97688553	131.9818855	2.375	12960
32838	2	56	NHANES 2005-2006 Public Release	Male	22	Mexican American	High School Grad/GED or Equivalent	Living with partner	1.81	15658.23578	No	22.82	25	31	5.4	99.14847986	now	moderate	no	no	No	osteopenia	No	No	0.86	1.143	1.112	0.87	72.961	43.25750899	116.218509	2.425	3480
32839	1	46	NHANES 2005-2006 Public Release	Male	17	Non-Hispanic Black	NA	Never married	1.86	6118.911796	Yes	23.05	17	22	5.1	133.45823	NA	NA	no	no	NA	normal	NA	NA	1.075	1.245	1.249	0.996	62.538	43.68204	106.22004	2.475	11280
32840	2	49	NHANES 2005-2006 Public Release	Male	13	Non-Hispanic White	NA	NA	5	36194.84992	Yes	25.87	18	31	5.1	155.1808424	NA	NA	no	no	NA	osteoporosis	NA	NA	0.772	1.032	1.019	0.779	64.027	49.03860544	113.0656054	2.375	7640
32841	2	51	NHANES 2005-2006 Public Release	Female	18	Non-Hispanic Black	NA	Never married	1.69	5471.912259	Yes	22.38	28	29	4.7	156.4402826	NA	NA	NA	no	NA	NA	NA	NA	NA	NA	NA	NA	49.137	48.06396708	97.20096708	2.35	4050
32842	2	44	NHANES 2005-2006 Public Release	Female	53	Non-Hispanic White	College Graduate or above	Married	5	90113.00487	Yes	21.75	19	21	5.2	76.91827748	former	mild	no	no	No	osteopenia	No	No	1.091	1.109	1.139	0.679	64.027	46.82396532	110.8509653	2.425	15750
32843	2	50	NHANES 2005-2006 Public Release	Male	0	Non-Hispanic White	NA	NA	1.51	16444.91177	Yes	NA	NA	NA	NA	NA	NA	NA	NA	no	NA	NA	NA	NA	NA	NA	NA	NA	NA	NA	NA	NA	NA
32844	2	54	NHANES 2005-2006 Public Release	Male	4	Mexican American	NA	NA	4.75	8598.018079	Yes	13.68	NA	NA	NA	NA	NA	NA	no	no	NA	NA	NA	NA	NA	NA	NA	NA	NA	25.93141485	25.93141485	NA	NA
32845	1	48	NHANES 2005-2006 Public Release	Female	18	Non-Hispanic White	NA	Never married	1.11	37530.54893	Yes	27.42	12	16	5.1	113.7275807	NA	NA	IGT	no	NA	osteopenia	NA	NA	0.887	1.085	1.147	0.948	62.538	58.82281383	121.3608138	2.45	2380
32846	1	49	NHANES 2005-2006 Public Release	Female	0	Non-Hispanic White	NA	NA	2.9	20247.15776	Yes	NA	NA	NA	NA	NA	NA	NA	NA	no	NA	NA	NA	NA	NA	NA	NA	NA	NA	NA	NA	NA	NA
32847	2	44	NHANES 2005-2006 Public Release	Female	11	Non-Hispanic White	NA	NA	0.69	32319.26119	Yes	16.76	NA	NA	NA	NA	NA	NA	no	no	NA	osteopenia	NA	NA	0.889	0.95	1.003	0.72	NA	36.4874687	36.4874687	NA	NA
32848	1	53	NHANES 2005-2006 Public Release	Female	6	Mexican American	NA	NA	0.49	7700.342456	No	26.04	NA	NA	NA	NA	NA	NA	no	no	NA	NA	NA	NA	NA	NA	NA	NA	NA	58.58199617	58.58199617	NA	NA
32849	2	44	NHANES 2005-2006 Public Release	Female	28	Mexican American	Some College or AA degree	Married	1.5	15636.91431	Yes	25.65	37	24	4.6	91.6850102	never	NA	no	no	No	osteopenia	No	Yes	0.905	1.079	1.105	0.86	65.516	55.42173169	120.9377317	2.475	525
32850	2	49	NHANES 2005-2006 Public Release	Female	18	Non-Hispanic Black	NA	Never married	0.37	5552.492979	Yes	30.92	26	26	5.3	148.5087627	NA	NA	no	no	NA	normal	NA	NA	1.048	1.211	1.198	1.033	52.115	66.81211673	118.9271167	2.3	NA
32851	1	44	NHANES 2005-2006 Public Release	Male	5	Non-Hispanic White	NA	NA	5	35067.14984	Yes	18.54	NA	NA	NA	NA	NA	NA	no	no	NA	NA	NA	NA	NA	NA	NA	NA	NA	35.14662814	35.14662814	NA	NA
32852	1	46	NHANES 2005-2006 Public Release	Female	0	Other Race - Including Multi-Racial	NA	NA	0.41	8920.61383	Yes	NA	NA	NA	NA	NA	NA	NA	NA	no	NA	NA	NA	NA	NA	NA	NA	NA	NA	NA	NA	NA	NA
32853	1	45	NHANES 2005-2006 Public Release	Female	0	Other Race - Including Multi-Racial	NA	NA	1.19	7666.665586	Yes	NA	NA	NA	NA	NA	NA	NA	NA	no	NA	NA	NA	NA	NA	NA	NA	NA	NA	NA	NA	NA	NA
32854	2	58	NHANES 2005-2006 Public Release	Female	11	Mexican American	NA	NA	4.97	8285.785965	Yes	28.54	NA	NA	NA	NA	NA	NA	no	no	NA	osteopenia	NA	NA	0.832	1.087	1.09	0.838	NA	61.91812002	61.91812002	NA	NA
32855	1	48	NHANES 2005-2006 Public Release	Female	85	Non-Hispanic Black	9-11th Grade (Includes 12th grade with no diploma)	Widowed	0.73	17444.39785	Yes	26.72	16	25	6.4	70.81921326	never	former	DM	no	No	osteoporosis	Yes	No	NA	NA	NA	0.477	67.005	57.8307762	124.8357762	2.475	682.5
32856	2	46	NHANES 2005-2006 Public Release	Female	35	Non-Hispanic White	High School Grad/GED or Equivalent	Separated	1.2	89750.96662	No	NA	NA	NA	NA	NA	now	NA	no	no	No	NA	No	Yes	NA	NA	NA	NA	NA	NA	NA	NA	NA
32857	1	55	NHANES 2005-2006 Public Release	Female	42	Non-Hispanic Black	High School Grad/GED or Equivalent	Never married	1.34	28039.9768	No	28.4	23	21	5.3	74.85216078	now	heavy	no	no	No	osteopenia	No	No	0.875	1.158	1.197	0.736	64.027	60.90080841	124.9278084	2.375	NA
32858	2	47	NHANES 2005-2006 Public Release	Female	71	Non-Hispanic White	High School Grad/GED or Equivalent	Widowed	0.86	47859.07152	Yes	29.41	10	20	5.2	67.78225655	now	former	no	yes	No	NA	NA	No	NA	NA	NA	NA	64.027	63.01206932	127.0390693	2.475	NA
32859	1	46	NHANES 2005-2006 Public Release	Female	65	Non-Hispanic White	Some College or AA degree	Never married	1	42264.98463	Yes	16.92	17	27	5.2	92.60216981	now	moderate	no	no	No	osteopenia	No	No	0.834	1.077	1.052	0.579	67.005	36.41776709	103.4227671	2.35	4200
32860	2	47	NHANES 2005-2006 Public Release	Female	1	Non-Hispanic White	NA	NA	0.3	14510.91706	Yes	NA	NA	NA	NA	NA	NA	NA	no	no	NA	NA	NA	NA	NA	NA	NA	NA	NA	NA	NA	NA	NA
32861	2	54	NHANES 2005-2006 Public Release	Male	5	Non-Hispanic Black	NA	NA	3.42	10018.92473	Yes	13.54	NA	NA	NA	NA	NA	NA	no	no	NA	NA	NA	NA	NA	NA	NA	NA	NA	25.6729799	25.6729799	NA	NA
32862	2	47	NHANES 2005-2006 Public Release	Female	0	Non-Hispanic White	NA	NA	3.25	19922.90667	Yes	NA	NA	NA	NA	NA	NA	NA	NA	no	NA	NA	NA	NA	NA	NA	NA	NA	NA	NA	NA	NA	NA
32863	1	56	NHANES 2005-2006 Public Release	Male	2	Non-Hispanic Black	NA	NA	1.24	7885.46814	Yes	15.41	NA	NA	NA	NA	NA	NA	no	no	NA	NA	NA	NA	NA	NA	NA	NA	NA	29.21670938	29.21670938	NA	NA
32864	2	54	NHANES 2005-2006 Public Release	Male	5	Non-Hispanic Black	NA	NA	2.55	10080.61979	Yes	14.2	NA	NA	NA	NA	NA	NA	no	no	NA	NA	NA	NA	NA	NA	NA	NA	NA	26.9082889	26.9082889	NA	NA
32865	2	56	NHANES 2005-2006 Public Release	Female	7	Other Race - Including Multi-Racial	NA	NA	1.36	7281.119641	Yes	18.55	NA	NA	NA	NA	NA	NA	no	no	NA	NA	NA	NA	NA	NA	NA	NA	NA	41.38309263	41.38309263	NA	NA
32866	2	53	NHANES 2005-2006 Public Release	Female	9	Mexican American	NA	NA	0.6	9500.928796	Yes	22.98	NA	NA	NA	NA	NA	NA	no	no	NA	NA	NA	NA	0.792	0.995	1.017	NA	NA	49.91501506	49.91501506	NA	NA
32867	1	46	NHANES 2005-2006 Public Release	Male	19	Mexican American	NA	Never married	NA	7460.945357	Yes	24.38	18	19	4.9	101.2600913	NA	NA	no	no	NA	osteopenia	NA	NA	0.906	1.459	1.428	1.043	67.005	46.21674975	113.2217497	2.4	32400
32868	2	50	NHANES 2005-2006 Public Release	Female	41	Other Race - Including Multi-Racial	High School Grad/GED or Equivalent	Never married	0	34541.53121	Yes	42.65	55	49	5	109.6072292	now	heavy	IFG	yes	No	normal	No	No	1.057	1.218	1.242	0.896	58.071	91.32010745	149.3911074	2.225	NA
32869	2	55	NHANES 2005-2006 Public Release	Female	9	Mexican American	NA	NA	2.48	9381.873045	Yes	14.32	NA	NA	NA	NA	NA	NA	no	no	NA	osteoporosis	NA	NA	0.771	0.724	0.775	0.592	NA	31.98553583	31.98553583	NA	NA
32870	1	44	NHANES 2005-2006 Public Release	Female	25	Mexican American	High School Grad/GED or Equivalent	Married	1.55	13815.20012	Yes	25.62	13	14	5.5	137.43636	former	moderate	NA	no	No	NA	No	No	NA	NA	NA	NA	40.203	55.28319924	95.48619924	2.2	NA
32871	2	54	NHANES 2005-2006 Public Release	Female	9	Non-Hispanic Black	NA	NA	0.8	11541.51777	Yes	32.32	NA	NA	NA	NA	NA	NA	no	no	NA	osteoporosis	NA	NA	0.594	0.929	0.89	0.702	NA	71.24648575	71.24648575	NA	NA
32872	2	48	NHANES 2005-2006 Public Release	Male	0	Other Race - Including Multi-Racial	NA	NA	1	8055.383926	Yes	NA	NA	NA	NA	NA	NA	NA	NA	no	NA	NA	NA	NA	NA	NA	NA	NA	NA	NA	NA	NA	NA
32873	1	53	NHANES 2005-2006 Public Release	Male	19	Mexican American	NA	Never married	NA	6623.556802	Yes	21.13	15	26	5.2	125.4584864	NA	NA	no	no	NA	normal	NA	NA	1.2	1.351	1.393	1.032	61.049	40.05702189	101.1060219	2.275	27705
32874	1	57	NHANES 2005-2006 Public Release	Female	18	Non-Hispanic White	NA	Never married	2.49	49758.51272	Yes	25.37	12	18	5.1	155.7950838	NA	NA	NA	no	NA	NA	NA	NA	NA	NA	NA	NA	41.692	54.8012787	96.4932787	2.275	70
32875	2	50	NHANES 2005-2006 Public Release	Female	81	Non-Hispanic White	9-11th Grade (Includes 12th grade with no diploma)	Widowed	1.53	29407.17642	Yes	26.11	NA	NA	NA	NA	never	NA	no	yes	No	NA	Yes	No	NA	NA	NA	NA	NA	56.3211913	56.3211913	NA	NA
32876	2	45	NHANES 2005-2006 Public Release	Female	10	Non-Hispanic Black	NA	NA	5	6214.032065	Yes	23.52	NA	NA	NA	NA	NA	NA	no	no	NA	osteopenia	NA	NA	0.823	1.059	1.072	0.9	NA	51.54127629	51.54127629	NA	NA
32877	1	50	NHANES 2005-2006 Public Release	Male	54	Non-Hispanic Black	Some College or AA degree	Living with partner	2.3	28551.47367	Yes	NA	30	49	6	91.54413041	former	NA	DM	yes	Yes	NA	No	No	NA	NA	NA	NA	52.115	NA	52.115	2.35	1852.5
32878	2	58	NHANES 2005-2006 Public Release	Male	17	Mexican American	NA	Never married	4.12	3183.47011	Yes	28.37	34	95	5.3	115.4454627	NA	NA	no	no	NA	normal	NA	NA	1.101	1.474	1.499	1.043	71.472	53.78266322	125.2546632	2.45	12240
32879	1	45	NHANES 2005-2006 Public Release	Male	12	Non-Hispanic White	NA	NA	NA	39473.1838	No	25.54	17	20	5.2	156.2747658	NA	NA	no	no	NA	osteoporosis	NA	NA	0.758	0.953	0.96	0.77	61.049	48.40366092	109.4526609	2.4	4320
32880	1	49	NHANES 2005-2006 Public Release	Female	62	Non-Hispanic Black	9-11th Grade (Includes 12th grade with no diploma)	Married	2.02	18973.99279	Yes	32.2	22	24	7.3	58.45784168	former	never	DM	yes	No	normal	No	No	1.148	1.329	1.247	1.018	62.538	68.93006869	131.4680687	2.45	NA
32881	1	54	NHANES 2005-2006 Public Release	Female	23	Mexican American	9-11th Grade (Includes 12th grade with no diploma)	Married	2.89	17540.53931	No	34.05	19	21	5	150.418063	never	never	NA	no	No	NA	No	No	NA	NA	NA	NA	47.648	73.65532928	121.3033293	2.275	810
32882	1	53	NHANES 2005-2006 Public Release	Female	17	Mexican American	NA	Never married	0.12	3968.897657	No	34.52	27	25	5.3	136.6638803	NA	NA	no	no	NA	NA	NA	NA	0.956	1.013	1.063	NA	59.56	74.54991962	134.1099196	2.4	NA
32883	1	57	NHANES 2005-2006 Public Release	Male	18	Mexican American	NA	Never married	1.62	5379.965837	Yes	NA	NA	NA	NA	NA	NA	NA	no	no	NA	NA	NA	NA	NA	NA	NA	NA	NA	NA	NA	NA	3030
32884	2	48	NHANES 2005-2006 Public Release	Female	16	Non-Hispanic Black	NA	Never married	0.09	7080.2606	Yes	23.35	10	15	5.2	132.9575181	NA	NA	no	no	NA	normal	NA	NA	1.322	1.311	1.268	1.159	59.56	50.51660474	110.0766047	2.3	NA
32885	1	44	NHANES 2005-2006 Public Release	Female	48	Non-Hispanic White	Some College or AA degree	Married	3.57	76835.75946	Yes	29.27	32	24	5	79.66788862	former	heavy	no	no	No	normal	No	No	0.96	1.119	1.136	0.759	53.604	62.8879709	116.4919709	2.25	10170
32886	1	53	NHANES 2005-2006 Public Release	Male	3	Mexican American	NA	NA	0.62	7958.905093	No	15.42	NA	NA	NA	NA	NA	NA	no	no	NA	NA	NA	NA	NA	NA	NA	NA	NA	29.23078977	29.23078977	NA	NA
32887	2	49	NHANES 2005-2006 Public Release	Female	18	Mexican American	NA	Never married	1.03	3497.209099	No	24.72	12	17	4.8	135.7072331	NA	NA	no	no	NA	normal	NA	NA	0.996	1.127	1.155	1.011	65.516	53.34351558	118.8595156	2.35	4245
32888	2	44	NHANES 2005-2006 Public Release	Male	18	Non-Hispanic White	NA	Never married	0.16	21044.33395	Yes	21.36	15	19	4.9	132.7357928	NA	NA	no	no	NA	NA	NA	NA	0.801	1.053	1.058	NA	71.472	40.48547251	111.9574725	2.45	1170
32889	1	54	NHANES 2005-2006 Public Release	Female	27	Mexican American	Less Than 9th Grade	Never married	5	19062.8846	Yes	31.56	30	19	5.1	120.9343627	never	never	no	no	No	osteopenia	No	No	0.934	1.062	1.129	0.814	61.049	69.1238758	130.1728758	2.25	640
32890	1	45	NHANES 2005-2006 Public Release	Male	18	Non-Hispanic White	NA	Never married	3.1	36023.65286	Yes	26.65	28	25	5.1	101.9739086	NA	NA	no	no	NA	normal	NA	NA	1.165	1.334	1.35	1.104	69.983	50.51165765	120.4946577	2.5	3570
32891	1	51	NHANES 2005-2006 Public Release	Male	59	Non-Hispanic Black	9-11th Grade (Includes 12th grade with no diploma)	Married	5	20697.83744	Yes	34.26	13	16	5.8	99.36050667	never	mild	DM	yes	No	NA	No	No	1.131	1.298	1.288	NA	59.56	64.93118137	124.4911814	2.5	NA
32892	1	46	NHANES 2005-2006 Public Release	Male	34	Non-Hispanic White	Some College or AA degree	Never married	2.93	84293.55086	Yes	29.36	31	34	5.2	102.4505026	now	heavy	no	yes	No	normal	No	No	1.027	1.338	1.349	0.772	68.494	55.65764025	124.1516402	2.425	57360
32893	1	44	NHANES 2005-2006 Public Release	Female	16	Non-Hispanic White	NA	Never married	5	31470.50343	Yes	19.08	14	18	5.2	146.4058424	NA	NA	no	no	NA	osteopenia	NA	NA	0.911	1.041	1.044	0.782	59.56	41.26773553	100.8277355	2.4	12315
32894	1	49	NHANES 2005-2006 Public Release	Female	6	Non-Hispanic White	NA	NA	2.47	42697.07866	Yes	16.72	NA	NA	NA	NA	NA	NA	no	no	NA	NA	NA	NA	NA	NA	NA	NA	NA	37.73287837	37.73287837	NA	NA
32895	2	51	NHANES 2005-2006 Public Release	Female	9	Non-Hispanic Black	NA	NA	2.05	9385.484023	Yes	16.34	NA	NA	NA	NA	NA	NA	no	no	NA	osteoporosis	NA	NA	0.666	0.823	0.873	0.64	NA	36.10332304	36.10332304	NA	NA
32896	1	44	NHANES 2005-2006 Public Release	Male	2	Non-Hispanic Black	NA	NA	3.47	5504.303021	Yes	18.9	NA	NA	NA	NA	NA	NA	no	no	NA	NA	NA	NA	NA	NA	NA	NA	NA	35.82160756	35.82160756	NA	NA
32897	1	48	NHANES 2005-2006 Public Release	Female	54	Non-Hispanic White	High School Grad/GED or Equivalent	Divorced	2.02	85605.55089	No	21.6	12	21	5.4	88.31586897	now	moderate	no	no	No	osteoporosis	No	No	0.851	0.984	1.009	0.557	61.049	46.41200846	107.4610085	2.775	NA
[truncated: 68,419 more rows]
