# Supplementary material for: Association of geriatric nutritional risk index with the risk of osteoporosis in the elderly population in the NHANES
Source: Front Endocrinol (Lausanne). 2022 Nov 29;13:965487. doi: 10.3389/fendo.2022.965487 (PMC9744963; doi:10.3389/fendo.2022.965487)
Supplement: Supplementary file 1 [file DataSheet_1.zip › Raw data/dt_SEL.txt]

seqn	sex	age	race	education	marriage	HEALTH_COVER	bmi	ALT	AST	HB1AC	EGFR	smoke	alcohol.user	DM	Hypertension	cancer	osteoporosis	osteoporosis_qur	Glucocorticoid	dxxlsbmd	dxxllbmd	dxxrlbmd	dxxnkbmd	GNRI	Ca2+	MET_PAiaf
31132	Male	70	Non-Hispanic White	College Graduate or above	Married	Yes	24.74	31	29	7.1	63.60678619	never	mild	DM	yes	No	normal	No	No	NA	NA	NA	0.86	121.3475495	2.475	18620
31134	Male	73	Non-Hispanic White	High School Grad/GED or Equivalent	Married	Yes	30.63	30	31	5.9	62.28037206	never	mild	no	yes	No	normal	No	Yes	NA	NA	NA	0.854	116.1257675	2.375	1365
31149	Female	85	Non-Hispanic White	9-11th Grade (Includes 12th grade with no diploma)	Widowed	Yes	21.63	19	28	5.6	48.00388992	never	never	no	yes	Yes	osteopenia	Yes	Yes	NA	NA	NA	0.657	101.9467074	2.25	NA
31150	Male	79	Non-Hispanic White	High School Grad/GED or Equivalent	Divorced	Yes	28.93	23	28	5	82.31044573	former	moderate	no	no	Yes	normal	No	No	NA	NA	NA	0.795	115.8906692	2.375	10635
31154	Male	62	Non-Hispanic Black	High School Grad/GED or Equivalent	Married	Yes	26.98	13	17	6.1	86.54151458	now	moderate	no	yes	No	normal	No	No	0.986	1.226	1.187	0.789	118.1478713	2.55	NA
31158	Male	71	Non-Hispanic White	Some College or AA degree	Married	Yes	21.65	16	22	5.9	70.27473819	now	mild	IFG	yes	No	normal	No	No	NA	NA	NA	0.824	105.0553867	2.35	14280
31162	Female	71	Non-Hispanic White	High School Grad/GED or Equivalent	Married	Yes	29.6	33	30	7.3	93.52186656	never	former	DM	yes	No	normal	No	No	NA	NA	NA	0.815	122.473035	2.325	2025
31179	Male	71	Non-Hispanic White	High School Grad/GED or Equivalent	Separated	Yes	26.08	12	19	5.3	70.27473819	former	former	no	yes	No	osteopenia	No	NA	NA	NA	NA	0.626	107.5049226	2.425	NA
31190	Male	72	Non-Hispanic White	Some College or AA degree	Married	Yes	27.49	NA	NA	5.5	69.78281502	never	mild	no	yes	No	normal	No	No	NA	NA	NA	0.746	120.6026478	2.25	14940
31195	Male	73	Non-Hispanic White	Some College or AA degree	Married	Yes	22.75	18	23	5.5	56.46324819	former	mild	IGT	yes	No	osteopenia	No	No	NA	NA	NA	0.615	102.6885382	2.275	NA
31223	Male	61	Mexican American	9-11th Grade (Includes 12th grade with no diploma)	Married	No	30.22	17	18	5.2	75.38878626	never	mild	IFG	yes	No	normal	No	No	1.246	1.386	1.403	1.011	118.335406	2.25	NA
31227	Male	64	Non-Hispanic White	College Graduate or above	Married	Yes	23.32	25	26	5.2	82.98346179	never	mild	no	yes	No	normal	No	No	1.563	1.549	1.514	0.855	105.2563258	2.275	NA
31257	Male	70	Non-Hispanic White	Some College or AA degree	Married	Yes	23.55	31	40	7.5	92.11894803	never	former	DM	no	Yes	normal	No	No	NA	NA	NA	0.757	108.6720508	2.225	NA
31263	Female	78	Non-Hispanic Black	Less Than 9th Grade	Married	Yes	31.64	19	24	6.9	58.12691682	former	former	DM	yes	No	normal	No	No	NA	NA	NA	0.779	132.5340257	2.375	10530
31266	Male	62	Non-Hispanic White	High School Grad/GED or Equivalent	Widowed	Yes	28.82	21	24	5	67.2836379	former	mild	no	yes	No	normal	No	Yes	1.106	1.245	1.166	0.918	124.6105032	2.2	NA
31273	Male	62	Non-Hispanic White	9-11th Grade (Includes 12th grade with no diploma)	Married	No	29.16	40	37	5.2	84.15754368	never	heavy	no	yes	No	normal	No	No	1.047	1.405	1.339	0.944	123.772033	2.425	1365
31277	Female	61	Non-Hispanic White	College Graduate or above	Married	Yes	28.8	29	30	5	63.87508905	never	moderate	no	yes	Yes	osteopenia	No	No	0.914	1.068	1.099	0.652	132.9918247	2.5	1705
31278	Male	65	Mexican American	Less Than 9th Grade	Married	Yes	26.01	17	19	5.7	82.40257756	now	never	no	yes	No	osteopenia	No	No	0.916	1.236	1.259	0.746	111.8382127	2.45	NA
31279	Female	76	Non-Hispanic White	9-11th Grade (Includes 12th grade with no diploma)	Married	Yes	22.69	13	15	6	85.71619742	never	never	no	no	No	osteoporosis	No	No	NA	NA	NA	0.47	99.82594617	2.25	2100
31280	Female	60	Non-Hispanic White	High School Grad/GED or Equivalent	Widowed	Yes	31.32	15	17	5.5	64.32536662	former	mild	no	no	No	normal	No	No	0.979	1.103	1.107	0.763	127.244596	2.35	NA
31297	Female	85	Non-Hispanic White	High School Grad/GED or Equivalent	Widowed	Yes	26.87	15	20	5.5	43.14494266	former	former	no	yes	Yes	normal	No	No	NA	NA	NA	1.139	120.725441	2.275	NA
31301	Male	66	Mexican American	9-11th Grade (Includes 12th grade with no diploma)	Separated	Yes	33.05	33	25	4.8	81.82575952	never	former	no	yes	No	normal	No	No	1.165	1.307	1.342	0.89	128.1693098	2.325	17115
31309	Male	60	Mexican American	Less Than 9th Grade	Married	No	31.98	19	19	5	94.06308799	former	heavy	no	yes	No	osteopenia	No	No	0.909	1.317	1.293	0.941	121.6684418	2.35	NA
31311	Male	71	Non-Hispanic White	High School Grad/GED or Equivalent	Married	Yes	23.77	NA	NA	NA	NA	former	former	DM	no	No	normal	No	No	NA	NA	NA	0.832	45.04661379	NA	NA
31323	Male	83	Non-Hispanic White	Less Than 9th Grade	Widowed	Yes	25.6	18	26	6	40.83020549	former	former	no	yes	Yes	osteopenia	No	No	NA	NA	NA	0.723	108.0864637	2.325	1490
31332	Male	68	Non-Hispanic Black	9-11th Grade (Includes 12th grade with no diploma)	Married	Yes	20.93	26	24	5.6	102.7973009	former	mild	no	no	No	osteopenia	No	No	0.946	1.177	1.17	0.699	103.7029023	2.4	NA
31339	Female	85	Other Race - Including Multi-Racial	9-11th Grade (Includes 12th grade with no diploma)	Widowed	Yes	24.69	16	25	5.8	48.00388992	never	never	IGT	no	No	osteopenia	No	No	NA	NA	NA	0.616	114.5572755	2.2	NA
31345	Female	67	Non-Hispanic White	9-11th Grade (Includes 12th grade with no diploma)	Married	Yes	26.15	17	24	4.9	48.96022706	now	mild	no	yes	No	osteopenia	No	No	1.169	1.076	1.099	0.646	120.2334587	2.375	NA
31348	Male	62	Non-Hispanic Black	9-11th Grade (Includes 12th grade with no diploma)	Married	Yes	31.16	22	25	6	86.54151458	now	former	DM	yes	No	normal	No	No	1.005	1.295	1.418	0.889	126.063791	2.425	NA
31358	Female	62	Non-Hispanic Black	Some College or AA degree	Married	Yes	30.71	17	21	7.5	96.24503403	never	never	DM	yes	No	normal	No	Yes	1.065	1.195	1.172	0.805	110.6747155	2.3	NA
31367	Female	85	Non-Hispanic White	High School Grad/GED or Equivalent	Widowed	Yes	18.99	19	27	4.8	53.96516167	never	mild	no	yes	No	osteoporosis	Yes	No	NA	NA	NA	0.501	101.9953538	2.3	NA
31380	Male	69	Non-Hispanic Black	9-11th Grade (Includes 12th grade with no diploma)	Married	Yes	20.51	13	25	4.8	82.38899989	now	mild	no	yes	No	osteopenia	No	No	0.823	1.155	1.192	0.785	98.43781935	2.425	NA
31382	Male	61	Non-Hispanic Black	Some College or AA degree	Living with partner	Yes	25.54	32	26	5.7	107.978421	never	mild	no	yes	No	normal	No	No	1.053	1.393	1.402	0.791	109.4595134	2.275	2572.5
31400	Female	78	Non-Hispanic White	Some College or AA degree	Widowed	Yes	24.52	14	20	5.4	84.52037075	now	mild	no	yes	Yes	osteopenia	Yes	Yes	NA	NA	NA	0.64	108.1142104	2.4	NA
31425	Female	63	Non-Hispanic White	Some College or AA degree	Married	Yes	28.96	20	15	5.5	62.98396768	never	mild	no	no	No	normal	No	No	1.108	1.204	1.219	0.827	123.3123732	2.35	630
31442	Male	67	Mexican American	Some College or AA degree	Married	Yes	29.37	12	19	11.3	89.54966624	former	former	DM	no	No	osteopenia	No	No	0.928	1.173	1.167	0.79	113.740753	2.325	NA
31447	Male	85	Non-Hispanic White	High School Grad/GED or Equivalent	Widowed	Yes	26.48	20	26	5.4	71.60210112	never	never	IFG	yes	Yes	osteopenia	No	No	NA	NA	NA	0.702	117.1952856	2.45	NA
31454	Male	75	Other Hispanic	Less Than 9th Grade	Married	Yes	25.19	19	24	7.6	61.41149859	former	former	DM	yes	No	osteopenia	No	No	NA	NA	NA	0.59	110.2777626	2.35	180
31457	Female	61	Mexican American	High School Grad/GED or Equivalent	Widowed	Yes	22.44	26	27	5.3	72.71492122	never	former	no	no	No	osteopenia	No	Yes	1.062	1.063	1.045	0.71	104.7745289	2.275	NA
31464	Male	64	Non-Hispanic White	College Graduate or above	Married	Yes	28.41	37	26	6.9	96.08453193	now	mild	DM	yes	No	normal	No	No	1.128	1.288	1.289	0.821	111.9170105	2.275	NA
31469	Female	74	Non-Hispanic White	College Graduate or above	Married	Yes	24.54	19	25	4.9	76.74033953	former	mild	no	no	No	osteopenia	Yes	No	NA	NA	NA	0.667	115.250777	2.325	3412.5
31472	Male	76	Non-Hispanic White	Some College or AA degree	Married	Yes	32.3	16	19	6.1	37.1442064	former	never	no	no	No	osteopenia	No	No	NA	NA	NA	0.649	116.3129545	2.35	NA
31498	Female	63	Mexican American	Less Than 9th Grade	Married	No	22.4	22	24	6.1	93.91234088	never	mild	no	no	No	normal	No	No	1.012	1.005	1.018	0.828	113.9995152	2.35	2227.5
31508	Male	73	Non-Hispanic White	9-11th Grade (Includes 12th grade with no diploma)	Married	Yes	18.2	11	16	5.9	90.19796001	now	former	no	no	No	osteopenia	No	No	NA	NA	NA	0.713	85.12810075	2.25	NA
31531	Female	80	Non-Hispanic White	Some College or AA degree	Married	Yes	25.73	17	24	5.5	83.34122706	never	former	no	yes	No	osteopenia	Yes	No	NA	NA	NA	0.639	123.9419269	2.425	NA
31548	Male	69	Mexican American	Less Than 9th Grade	Separated	Yes	34.59	21	22	5.7	98.12226196	now	heavy	no	yes	No	normal	No	No	1.321	1.267	1.213	0.861	126.6171299	2.175	780
31559	Female	66	Non-Hispanic White	High School Grad/GED or Equivalent	Married	Yes	30.52	25	29	7	91.95395462	never	never	DM	yes	Yes	osteopenia	Yes	No	1.02	1.24	1.222	0.647	125.6384671	2.25	7720
31569	Female	62	Non-Hispanic White	High School Grad/GED or Equivalent	Married	Yes	28.08	31	26	5.4	72.20591678	former	mild	DM	yes	No	normal	No	Yes	1.103	1.286	1.315	0.918	118.1014849	2.3	10150
31587	Male	70	Mexican American	Less Than 9th Grade	Married	Yes	26	10	16	5.1	92.11894803	former	former	no	no	No	osteopenia	No	No	NA	NA	NA	0.683	101.3976527	2.275	NA
31592	Female	62	Mexican American	Less Than 9th Grade	Married	Yes	26.98	25	27	5.6	94.57436141	never	former	DM	yes	No	osteoporosis	No	Yes	0.607	0.928	0.896	0.725	124.0367996	2.425	NA
31601	Female	82	Non-Hispanic White	Some College or AA degree	Married	Yes	24.5	15	21	5	62.74191302	never	mild	IGT	no	No	osteopenia	No	No	NA	NA	NA	0.683	110.8034522	2.45	NA
31603	Male	79	Non-Hispanic White	9-11th Grade (Includes 12th grade with no diploma)	Never married	Yes	29.12	24	37	5.3	74.68446523	former	mild	IGT	no	No	osteopenia	No	No	NA	NA	NA	0.707	119.2263902	2.375	NA
31606	Female	78	Non-Hispanic White	High School Grad/GED or Equivalent	Married	Yes	33.39	22	20	6.2	84.52037075	former	never	IGT	yes	No	osteoporosis	Yes	No	NA	NA	NA	0.525	133.1298009	2.35	NA
31610	Male	85	Non-Hispanic White	Some College or AA degree	Married	Yes	28.18	46	59	5.9	71.60210112	former	mild	IFG	yes	Yes	normal	No	No	NA	NA	NA	0.787	111.4783753	2.225	3840
31622	Female	71	Non-Hispanic Black	High School Grad/GED or Equivalent	Married	Yes	30.21	NA	NA	NA	NA	never	former	no	yes	No	normal	Yes	No	NA	NA	NA	0.981	65.24195278	NA	3600
31625	Male	63	Mexican American	Less Than 9th Grade	Married	No	27.18	31	30	10.6	74.3370373	now	mild	DM	yes	No	osteopenia	No	No	0.895	0.994	0.99	0.73	111.0700835	2.325	NA
31633	Female	85	Non-Hispanic White	9-11th Grade (Includes 12th grade with no diploma)	Widowed	Yes	29.57	15	24	5.5	61.43353439	never	former	IFG	yes	No	osteopenia	No	No	NA	NA	NA	0.571	128.6110644	2.375	NA
31634	Male	67	Mexican American	Less Than 9th Grade	Widowed	No	32.71	22	29	6.5	106.1933995	former	mild	DM	no	No	osteoporosis	No	No	0.778	1.118	1.099	0.729	121.5682148	2.35	NA
31657	Male	73	Non-Hispanic Black	Less Than 9th Grade	Married	Yes	22.69	36	33	5.4	80.10621742	former	never	no	yes	No	normal	No	No	NA	NA	NA	0.862	102.5651935	2.35	NA
31663	Male	76	Non-Hispanic White	High School Grad/GED or Equivalent	Married	Yes	30.27	16	18	5.2	60.9816181	former	never	no	no	Yes	osteopenia	No	No	NA	NA	NA	0.597	116.9262906	2.275	105
31668	Female	85	Non-Hispanic White	Some College or AA degree	Widowed	Yes	21.13	14	26	5.7	61.43353439	never	never	IGT	no	Yes	osteopenia	No	No	NA	NA	NA	0.602	96.47985629	2.35	7447.5
31720	Female	73	Non-Hispanic Black	High School Grad/GED or Equivalent	Never married	Yes	26.22	14	24	6.1	106.3058732	never	never	no	yes	No	osteoporosis	No	No	NA	NA	NA	0.521	117.492591	2.4	8100
31721	Male	62	Non-Hispanic Black	Some College or AA degree	Widowed	Yes	32.49	42	43	5.6	97.28850795	never	former	no	yes	No	normal	No	No	1.382	1.426	1.424	0.858	125.6010375	2.325	18360
31729	Male	80	Non-Hispanic White	High School Grad/GED or Equivalent	Widowed	Yes	26.16	17	20	5.4	41.69978542	former	former	no	yes	No	normal	No	No	NA	NA	NA	0.743	104.6743749	2.425	6510
31734	Male	64	Mexican American	Some College or AA degree	Divorced	Yes	31.88	25	29	6.4	66.34496386	former	mild	DM	yes	No	osteopenia	No	No	0.955	1.276	1.36	0.768	122.9733665	2.375	2205
31736	Male	79	Non-Hispanic Black	Less Than 9th Grade	Widowed	Yes	22.99	16	23	6	57.15323068	now	former	DM	yes	No	osteopenia	No	No	NA	NA	NA	0.691	101.6413729	2.35	NA
31741	Male	75	Non-Hispanic Black	Some College or AA degree	Married	Yes	27.5	29	39	7.1	70.99343454	former	former	DM	yes	Yes	normal	No	No	NA	NA	NA	0.819	116.1545089	2.35	NA
31744	Female	65	Non-Hispanic White	9-11th Grade (Includes 12th grade with no diploma)	Married	Yes	30.65	22	24	5.8	70.70018203	never	mild	DM	yes	No	normal	No	No	1.276	1.125	1.169	0.911	126.551864	2.25	1950
31746	Female	77	Non-Hispanic White	Less Than 9th Grade	Widowed	Yes	27.66	15	21	6	34.73139722	never	never	DM	yes	No	osteoporosis	No	No	NA	NA	NA	0.51	119.3759348	2.4	1365
31762	Female	70	Mexican American	Less Than 9th Grade	Widowed	No	27.37	14	17	8.7	59.96181292	never	never	DM	yes	No	normal	No	No	NA	NA	NA	0.819	117.3343259	2.475	NA
31765	Male	70	Non-Hispanic White	Some College or AA degree	Married	Yes	35.24	21	22	5.4	79.55858295	former	moderate	DM	yes	No	osteopenia	No	No	NA	NA	NA	0.666	127.838916	2.275	6125
31785	Female	83	Non-Hispanic White	Some College or AA degree	Widowed	Yes	20.1	17	30	5.7	54.72868151	former	former	no	yes	Yes	osteopenia	Yes	No	NA	NA	NA	0.621	99.74138293	2.325	NA
31795	Female	60	Mexican American	Less Than 9th Grade	Married	Yes	24.7	35	27	5.2	84.67091196	never	never	no	yes	No	normal	No	No	1.065	1.152	1.157	0.753	106.9068047	2.225	630
31796	Male	60	Non-Hispanic Black	9-11th Grade (Includes 12th grade with no diploma)	Married	Yes	38.06	26	29	6.6	98.66498313	former	moderate	DM	yes	No	normal	No	No	1.608	1.605	1.633	1.377	137.6515302	2.375	NA
31800	Female	60	Non-Hispanic White	High School Grad/GED or Equivalent	Divorced	Yes	23.35	104	60	5.4	73.22751382	never	moderate	no	no	Yes	osteopenia	No	No	1.08	1.21	1.214	0.664	111.1670516	2.35	4410
31802	Female	60	Non-Hispanic White	High School Grad/GED or Equivalent	Married	Yes	29.29	22	24	6	64.32536662	former	mild	DM	yes	No	osteopenia	Yes	No	0.874	0.953	1	0.609	131.7537006	2.425	3780
31808	Male	79	Non-Hispanic White	College Graduate or above	Married	Yes	21.53	16	26	4.6	9.354808706	never	former	no	yes	No	osteoporosis	No	No	NA	NA	NA	0.528	107.80674	2.6	NA
31830	Female	62	Mexican American	High School Grad/GED or Equivalent	Married	Yes	26.17	16	21	6	99.62536595	never	mild	no	no	No	osteopenia	No	No	0.882	1.068	1.029	0.732	112.0910379	2.35	945
31846	Male	80	Non-Hispanic White	Some College or AA degree	Married	Yes	NA	27	25	6.1	49.09322262	never	NA	no	yes	Yes	normal	Yes	No	NA	NA	NA	0.938	61.049	2.35	180
31857	Female	74	Non-Hispanic White	Some College or AA degree	Widowed	Yes	22.48	26	28	5.4	76.74033953	former	moderate	no	no	Yes	osteopenia	Yes	No	NA	NA	NA	0.66	108.1774554	2.35	5400
31877	Male	62	Non-Hispanic Black	Some College or AA degree	Divorced	No	26.44	16	15	5.7	13.67938603	now	mild	IGT	yes	Yes	normal	No	No	1.212	1.301	1.272	0.847	96.28255646	2.125	9750
31893	Female	81	Non-Hispanic White	Some College or AA degree	Married	Yes	24.97	19	25	5.2	63.18420244	never	mild	no	yes	Yes	osteoporosis	Yes	No	NA	NA	NA	0.538	116.3351726	2.45	11160
31894	Female	61	Mexican American	Some College or AA degree	Married	Yes	32.96	44	48	7	100.3276596	never	heavy	DM	yes	No	normal	No	No	1.4	1.336	1.325	1.245	129.129094	2.2	NA
31895	Male	74	Non-Hispanic White	College Graduate or above	Married	Yes	27.38	16	22	4.9	56.06800546	former	mild	no	no	No	normal	No	No	NA	NA	NA	0.784	115.9170263	2.375	45
31897	Male	79	Non-Hispanic White	Some College or AA degree	Married	Yes	43.21	31	36	5.4	74.68446523	never	mild	DM	yes	No	normal	No	No	NA	NA	NA	0.821	144.4325733	2.25	NA
31898	Male	73	Non-Hispanic White	College Graduate or above	Widowed	Yes	24.44	19	21	5.2	95.40355218	now	former	no	no	Yes	normal	No	No	NA	NA	NA	0.8	107.3686014	2.425	NA
31903	Female	73	Non-Hispanic White	College Graduate or above	Married	Yes	24.74	16	25	5.2	87.54173525	never	never	DM	no	No	osteopenia	No	No	NA	NA	NA	0.6	113.0384587	2.375	NA
31923	Male	65	Non-Hispanic Black	High School Grad/GED or Equivalent	Married	Yes	35.05	21	29	5.8	76.15978373	former	mild	no	yes	Yes	normal	No	No	1.099	1.382	1.449	0.969	130.4640783	2.325	18880
31943	Female	65	Non-Hispanic White	College Graduate or above	Widowed	Yes	32.09	NA	NA	6.3	NA	never	mild	no	no	No	normal	No	No	1.172	1.151	1.075	0.78	69.00238316	NA	1220
31944	Female	66	Non-Hispanic White	Some College or AA degree	Never married	Yes	27.88	28	24	6.1	91.95395462	now	mild	DM	yes	Yes	normal	No	No	1.155	1.106	1.14	0.824	118.1670539	2.325	700
31945	Male	67	Non-Hispanic White	Less Than 9th Grade	Living with partner	Yes	29.33	20	18	5.8	99.51053341	now	moderate	DM	no	No	osteopenia	No	No	0.848	1.151	1.233	0.809	121.1016149	2.425	NA
31946	Female	65	Non-Hispanic White	High School Grad/GED or Equivalent	Married	Yes	24.71	15	21	NA	62.10527835	never	never	DM	yes	No	osteopenia	Yes	Yes	1.146	0.939	0.996	0.654	114.2350118	2.275	NA
31964	Male	77	Non-Hispanic White	College Graduate or above	Married	Yes	31.32	21	24	5.4	67.37437155	former	mild	DM	yes	Yes	normal	No	No	NA	NA	NA	0.815	126.3707163	2.325	NA
31967	Female	63	Non-Hispanic Black	9-11th Grade (Includes 12th grade with no diploma)	Divorced	Yes	33.98	15	17	5.9	95.57131879	former	former	no	no	No	normal	No	No	0.97	1.185	1.252	0.821	129.5307396	2.225	NA
31972	Female	73	Non-Hispanic White	9-11th Grade (Includes 12th grade with no diploma)	Married	Yes	23.37	17	24	5.9	58.71140866	now	mild	no	yes	No	osteoporosis	No	Yes	NA	NA	NA	0.551	115.684667	2.4	1890
31992	Male	81	Non-Hispanic White	Some College or AA degree	Married	Yes	25.54	21	27	5.4	73.64254225	former	former	IFG	yes	Yes	normal	No	No	NA	NA	NA	1.027	121.3725255	2.5	NA
31993	Female	61	Non-Hispanic Black	Some College or AA degree	Divorced	Yes	22.06	14	21	6	96.92349852	now	former	no	yes	No	osteopenia	No	No	0.879	0.867	0.864	0.566	110.3012398	2.475	2520
32008	Male	62	Other Race - Including Multi-Racial	High School Grad/GED or Equivalent	Married	No	21.57	22	20	10.1	92.75081385	never	mild	DM	no	No	normal	No	No	0.979	1.298	1.233	0.823	103.429964	2.325	11310
32011	Female	74	Non-Hispanic Black	Some College or AA degree	Married	Yes	33.07	16	19	6.8	48.71339732	former	moderate	DM	yes	No	osteopenia	No	No	NA	NA	NA	0.712	129.4669476	2.425	1050
32015	Female	60	Non-Hispanic Black	Some College or AA degree	Widowed	Yes	23.55	NA	NA	5.3	NA	now	never	no	no	No	osteopenia	Yes	No	0.922	1.072	1.087	0.697	51.08607718	NA	NA
32022	Male	70	Mexican American	Less Than 9th Grade	Married	Yes	31.19	19	21	7.8	70.77012909	former	former	DM	no	No	normal	No	Yes	NA	NA	NA	0.872	118.6731541	2.45	NA
32030	Male	80	Non-Hispanic White	9-11th Grade (Includes 12th grade with no diploma)	Married	Yes	21.39	15	29	6.1	81.73427261	former	never	IFG	no	Yes	osteoporosis	No	No	NA	NA	NA	0.496	103.0870959	2.425	28800
32035	Male	60	Non-Hispanic Black	Some College or AA degree	Married	Yes	26.85	95	125	8.6	60.02964933	former	former	DM	no	No	normal	No	No	1.231	1.68	1.737	0.977	114.9249808	2.35	NA
32038	Male	61	Mexican American	9-11th Grade (Includes 12th grade with no diploma)	Married	Yes	32.53	28	29	8.4	84.75079928	former	mild	DM	no	No	osteopenia	No	No	0.872	1.19	1.196	0.773	122.6995962	2.4	360
32039	Male	77	Non-Hispanic White	High School Grad/GED or Equivalent	Married	Yes	25.63	21	27	5.6	67.37437155	never	mild	no	no	No	normal	No	No	NA	NA	NA	0.779	106.6609206	2.2	700
32042	Female	66	Non-Hispanic Black	9-11th Grade (Includes 12th grade with no diploma)	Widowed	Yes	23.47	23	30	5.2	71.09242967	never	former	no	yes	No	osteopenia	No	No	1.029	1.028	1.013	0.577	114.5019458	2.4	15495
32045	Female	85	Non-Hispanic White	Less Than 9th Grade	Widowed	Yes	22.94	NA	NA	NA	NA	never	NA	no	yes	Yes	osteopenia	No	No	NA	NA	NA	0.661	50.06240126	NA	NA
32061	Female	79	Non-Hispanic White	High School Grad/GED or Equivalent	Widowed	Yes	29.23	14	22	5.1	64.07815681	former	former	IGT	no	No	osteopenia	Yes	No	NA	NA	NA	0.717	118.5534066	2.275	10050
32062	Male	73	Mexican American	Less Than 9th Grade	Living with partner	Yes	32.25	36	28	7.3	69.29433531	former	mild	DM	yes	No	normal	No	No	NA	NA	NA	0.891	123.6710829	2.4	NA
32068	Female	81	Non-Hispanic White	Less Than 9th Grade	Widowed	Yes	34.25	23	25	6	55.50300392	never	mild	no	yes	Yes	normal	No	No	NA	NA	NA	0.76	138.7667645	2.4	NA
32075	Female	85	Non-Hispanic White	High School Grad/GED or Equivalent	Widowed	Yes	26.25	16	21	5.5	39.11511003	former	mild	no	yes	No	osteoporosis	No	No	NA	NA	NA	0.523	116.2221301	2.375	NA
32082	Male	60	Non-Hispanic Black	High School Grad/GED or Equivalent	Married	No	22.27	21	24	6.2	98.66498313	former	former	no	yes	No	normal	No	No	1.274	1.33	1.379	0.804	103.2655764	2.55	840
32084	Male	79	Non-Hispanic White	Less Than 9th Grade	Married	Yes	27.45	21	33	5.7	74.68446523	former	mild	no	no	No	osteopenia	No	No	NA	NA	NA	0.682	114.5764911	2.375	NA
32110	Female	62	Mexican American	Less Than 9th Grade	Divorced	Yes	25.96	16	22	6.4	83.48966807	former	mild	DM	yes	No	normal	No	No	0.984	1.134	1.12	0.821	122.1014954	2.35	NA
32113	Female	62	Mexican American	9-11th Grade (Includes 12th grade with no diploma)	Married	Yes	32.89	37	36	5.6	99.62536595	never	former	IGT	no	No	osteopenia	No	No	0.8	0.891	0.935	0.669	131.0464987	2.25	1890
32118	Male	62	Non-Hispanic White	Some College or AA degree	Married	Yes	31.42	28	23	4.7	67.2836379	never	heavy	no	yes	No	normal	No	No	1.055	1.291	1.308	0.794	117.6175245	2.25	NA
32140	Female	69	Non-Hispanic Black	Some College or AA degree	Married	Yes	33.23	18	20	5.6	61.92044248	never	never	no	no	No	osteopenia	No	No	0.921	0.987	0.985	0.639	129.3745134	2.225	NA
32193	Male	76	Non-Hispanic White	Some College or AA degree	Divorced	Yes	25.75	22	26	4.9	84.06344968	former	mild	DM	yes	No	normal	No	No	NA	NA	NA	0.954	118.7961663	2.4	4080
32200	Female	60	Mexican American	Less Than 9th Grade	Married	No	32.84	20	26	5.9	95.9124358	never	moderate	IFG	yes	Yes	osteoporosis	No	No	0.726	0.982	1.007	0.784	133.6602751	2.2	NA
32202	Male	81	Non-Hispanic White	High School Grad/GED or Equivalent	Married	Yes	22.96	20	24	5.4	41.40788692	former	mild	IGT	no	Yes	osteopenia	No	No	NA	NA	NA	0.731	101.5997159	2.35	NA
32229	Male	61	Non-Hispanic Black	College Graduate or above	Married	Yes	31.53	30	25	6.3	87.1515756	former	mild	DM	yes	No	normal	No	No	1.255	1.275	1.255	0.826	126.7688927	2.325	600
32239	Female	60	Non-Hispanic White	High School Grad/GED or Equivalent	Married	Yes	21.11	20	23	5.1	95.9124358	now	moderate	no	yes	No	osteopenia	No	No	0.909	1.084	1.101	0.591	115.4781398	2.45	NA
32245	Male	61	Non-Hispanic White	College Graduate or above	Married	Yes	34.24	22	20	5.1	51.56399566	never	mild	no	no	No	normal	No	No	0.999	1.348	1.418	0.769	127.4418627	2.425	4642.5
32265	Female	69	Non-Hispanic White	9-11th Grade (Includes 12th grade with no diploma)	Widowed	Yes	28.05	NA	NA	NA	NA	former	former	no	yes	No	normal	No	No	1.227	1.158	1.139	0.757	60.20721364	NA	NA
32268	Male	65	Non-Hispanic White	High School Grad/GED or Equivalent	Divorced	Yes	37.1	20	24	6	65.88054912	now	moderate	no	no	No	normal	No	No	1.27	1.378	1.387	0.984	131.3623932	2.575	3840
32271	Male	83	Non-Hispanic White	College Graduate or above	Married	Yes	27.53	17	21	6	58.05554191	former	mild	no	yes	Yes	osteopenia	No	No	NA	NA	NA	0.674	116.2062359	2.375	3775
32272	Female	83	Non-Hispanic White	9-11th Grade (Includes 12th grade with no diploma)	Widowed	Yes	29.93	16	30	5.6	36.22905473	former	former	no	yes	No	normal	No	No	NA	NA	NA	0.799	121.4810025	2.325	2100
32279	Female	73	Non-Hispanic White	Some College or AA degree	Widowed	Yes	28.92	NA	NA	5.2	77.28130869	former	moderate	no	yes	Yes	normal	No	No	NA	NA	NA	0.833	121.4777024	2.3	6165
32283	Male	62	Mexican American	Less Than 9th Grade	Married	No	25.98	37	26	5.8	97.4439728	never	former	IGT	no	No	osteopenia	No	No	0.897	1.188	1.204	0.743	116.2410835	2.425	NA
32294	Female	77	Non-Hispanic White	High School Grad/GED or Equivalent	Widowed	Yes	26.79	26	32	7.6	95.38115258	never	former	DM	yes	No	osteoporosis	No	No	NA	NA	NA	0.479	117.7999808	2.3	5917.5
32298	Female	62	Other Race - Including Multi-Racial	High School Grad/GED or Equivalent	Divorced	Yes	23.17	19	26	6.2	94.57436141	never	former	no	yes	No	osteopenia	No	No	0.954	1.068	1.118	0.75	114.1128228	2.375	1020
32312	Male	83	Non-Hispanic White	Less Than 9th Grade	Married	Yes	19.68	25	30	5.5	64.59370834	former	mild	no	yes	No	osteopenia	No	No	NA	NA	NA	0.7	105.7958393	2.375	NA
32316	Female	85	Non-Hispanic White	9-11th Grade (Includes 12th grade with no diploma)	Widowed	Yes	22.8	13	20	5.3	61.43353439	former	former	no	yes	No	osteopenia	No	No	NA	NA	NA	0.676	106.8196879	2.35	NA
32321	Male	66	Other Race - Including Multi-Racial	College Graduate or above	Divorced	Yes	25.6	41	33	5.2	81.82575952	former	former	no	no	No	normal	No	No	1.363	1.431	1.355	0.995	112.5417752	2.375	1810
32343	Female	61	Non-Hispanic Black	High School Grad/GED or Equivalent	Married	Yes	34.36	20	23	5.6	73.63378321	never	never	no	no	No	osteoporosis	No	No	0.754	0.997	1.034	0.619	130.6060831	2.325	NA
32350	Male	76	Non-Hispanic Black	9-11th Grade (Includes 12th grade with no diploma)	Widowed	Yes	27.46	17	32	5.4	88.17612754	former	moderate	no	yes	Yes	normal	No	No	NA	NA	NA	1.031	108.6342792	2.325	NA
32355	Male	63	Mexican American	Less Than 9th Grade	Married	No	32.6	16	16	5.3	102.3462796	now	heavy	DM	no	No	normal	No	No	1.053	1.183	1.17	0.904	124.3343221	2.35	NA
32377	Female	72	Non-Hispanic White	High School Grad/GED or Equivalent	Divorced	Yes	21.13	10	22	5	67.30778076	former	mild	no	yes	No	osteoporosis	Yes	No	NA	NA	NA	0.55	92.89698786	2.625	NA
32383	Female	83	Non-Hispanic White	High School Grad/GED or Equivalent	Widowed	Yes	29.66	19	27	5.5	43.75537388	never	never	IGT	yes	No	osteopenia	No	No	NA	NA	NA	0.642	134.1042129	2.45	NA
32403	Female	78	Non-Hispanic White	High School Grad/GED or Equivalent	Divorced	Yes	16.94	14	19	5.3	84.52037075	former	mild	no	yes	Yes	osteopenia	No	No	NA	NA	NA	0.593	98.89508888	2.45	NA
32414	Female	78	Non-Hispanic White	High School Grad/GED or Equivalent	Married	Yes	22.86	27	26	7.8	64.52986587	never	former	DM	yes	No	normal	No	No	NA	NA	NA	0.801	115.9715536	2.45	2880
32416	Male	83	Non-Hispanic White	Less Than 9th Grade	Widowed	Yes	28.04	NA	NA	5.7	48.06946481	former	former	no	yes	No	osteopenia	No	No	NA	NA	NA	0.609	115.6854316	2.45	4095
32428	Female	63	Non-Hispanic White	High School Grad/GED or Equivalent	Married	Yes	20.23	25	30	5.9	82.90524039	former	mild	no	yes	No	osteopenia	No	No	1.056	1.043	1.075	0.601	104.7489884	2.3	3937.5
32440	Male	72	Non-Hispanic White	9-11th Grade (Includes 12th grade with no diploma)	Married	Yes	36.45	19	24	5.4	38.20270281	never	mild	no	no	No	normal	No	No	NA	NA	NA	0.932	127.1680867	2.25	270
32442	Male	72	Mexican American	Less Than 9th Grade	Separated	Yes	23.73	29	32	5.2	78.44866116	former	mild	no	yes	No	osteopenia	No	No	NA	NA	NA	0.646	109.0116852	2.4	14355
32444	Male	85	Non-Hispanic White	Less Than 9th Grade	Widowed	Yes	27.78	24	25	6.2	51.89874313	former	NA	DM	yes	No	normal	No	No	NA	NA	NA	0.903	116.6781066	2.425	1500
32447	Male	65	Non-Hispanic White	Some College or AA degree	Married	Yes	26.74	27	38	5	82.40257756	former	mild	IFG	no	No	normal	No	No	0.988	1.27	1.176	0.789	114.7208331	2.3	16110
32452	Male	74	Non-Hispanic White	College Graduate or above	Married	Yes	25.99	27	26	5.6	68.80927497	former	mild	IFG	yes	No	normal	No	Yes	NA	NA	NA	0.804	116.2723777	2.45	15210
32455	Male	85	Non-Hispanic White	College Graduate or above	Married	Yes	21.75	28	28	5	82.90633125	never	mild	IGT	yes	Yes	osteopenia	No	No	NA	NA	NA	0.657	97.81093184	2.4	NA
32459	Female	62	Non-Hispanic White	Some College or AA degree	Divorced	No	19.56	14	24	5.6	56.42138149	now	former	no	yes	No	osteoporosis	No	No	0.769	1.002	1.032	0.561	103.3554261	2.325	NA
32481	Female	64	Non-Hispanic White	High School Grad/GED or Equivalent	Widowed	Yes	22.34	22	24	5.3	93.25495449	now	NA	no	yes	No	osteopenia	Yes	No	0.932	1.07	1.056	0.72	118.1453096	2.425	2677.5
32489	Male	62	Non-Hispanic White	9-11th Grade (Includes 12th grade with no diploma)	Married	Yes	30.88	34	26	5.4	92.75081385	never	moderate	no	yes	No	normal	No	No	1.221	1.386	1.493	0.947	116.611393	2.275	NA
32517	Male	61	Non-Hispanic White	Some College or AA degree	Divorced	Yes	20.11	27	23	6.1	75.38878626	now	mild	no	no	No	normal	No	No	1.069	1.306	1.244	0.839	102.1488227	2.4	4200
32530	Female	72	Non-Hispanic White	Some College or AA degree	Married	Yes	22.85	22	37	5	67.30778076	former	NA	DM	yes	No	osteopenia	No	No	NA	NA	NA	0.637	116.2360546	2.425	NA
32548	Male	64	Non-Hispanic White	9-11th Grade (Includes 12th grade with no diploma)	Married	Yes	22.87	19	19	5.4	91.45684725	former	moderate	no	yes	Yes	osteopenia	No	No	0.82	1.221	1.269	0.662	107.3720609	2.45	3780
32581	Female	83	Non-Hispanic White	High School Grad/GED or Equivalent	Widowed	Yes	36.85	23	27	5.8	62.30271963	never	former	no	yes	No	osteopenia	No	No	NA	NA	NA	0.725	143.6567825	2.375	NA
32586	Female	67	Non-Hispanic White	College Graduate or above	Married	Yes	27.98	34	32	4.9	80.60815426	never	moderate	no	yes	No	osteopenia	No	No	1.046	1.095	1.04	0.705	124.4949804	2.4	280
32588	Male	65	Non-Hispanic White	College Graduate or above	Married	Yes	23.96	15	24	4.8	59.72716079	never	mild	no	no	No	normal	No	No	1.024	1.268	1.265	0.841	113.901467	2.525	2425
32602	Male	85	Non-Hispanic White	9-11th Grade (Includes 12th grade with no diploma)	Widowed	Yes	33.4	14	21	6.2	24.55730881	former	NA	no	yes	No	normal	NA	NA	NA	NA	NA	0.807	116.9124868	2.175	NA
32615	Female	64	Mexican American	Less Than 9th Grade	Widowed	Yes	28.97	17	18	8.3	55.6342468	now	former	DM	yes	No	osteopenia	No	No	0.943	0.921	0.942	0.578	119.3840544	2.35	NA
32618	Female	64	Mexican American	Some College or AA degree	Married	Yes	NA	14	25	4.8	41.40199622	never	NA	no	yes	No	normal	Yes	Yes	1.09	0.938	1.247	0.981	53.604	2.325	NA
32624	Female	74	Non-Hispanic White	Some College or AA degree	Married	Yes	28.64	27	31	6.3	66.36876991	former	mild	DM	no	No	osteopenia	No	No	NA	NA	NA	0.58	123.2653957	2.4	NA
32629	Female	71	Non-Hispanic White	High School Grad/GED or Equivalent	Married	Yes	22.01	26	26	5	78.37471433	never	never	no	yes	No	osteopenia	Yes	No	NA	NA	NA	0.581	114.573776	2.375	2205
32630	Male	60	Other Race - Including Multi-Racial	College Graduate or above	Married	No	23.7	36	25	5.7	61.86223807	former	mild	IGT	no	No	normal	No	No	1.297	1.353	1.358	0.784	105.9705143	2.275	3620
32644	Male	84	Non-Hispanic White	Less Than 9th Grade	Married	Yes	31.72	19	23	5.5	83.49076661	former	NA	no	yes	No	osteopenia	No	No	NA	NA	NA	0.691	124.1464695	2.375	8400
32666	Male	85	Non-Hispanic White	High School Grad/GED or Equivalent	Married	Yes	27.27	16	22	5.3	43.56407801	never	never	no	no	Yes	osteopenia	No	No	NA	NA	NA	0.635	111.2402083	2.475	3600
32681	Female	67	Non-Hispanic White	College Graduate or above	Widowed	Yes	25.38	17	16	5.6	80.60815426	never	mild	no	yes	No	osteopenia	Yes	Yes	0.869	1.004	1.019	0.705	118.4630872	2.525	NA
32684	Female	67	Non-Hispanic Black	High School Grad/GED or Equivalent	Widowed	Yes	33.24	16	23	6.3	70.59478266	now	former	no	yes	No	normal	Yes	No	0.993	1.114	1.108	0.974	138.3357686	2.55	NA
32687	Female	74	Non-Hispanic White	Less Than 9th Grade	Widowed	Yes	29.01	12	15	5.9	86.92894311	never	never	DM	no	No	osteopenia	No	No	NA	NA	NA	0.634	120.6595118	2.275	892.5
32703	Male	71	Non-Hispanic White	College Graduate or above	Married	Yes	28.51	33	31	5.3	87.06848054	former	former	IGT	yes	Yes	osteopenia	No	No	NA	NA	NA	0.56	122.5382191	2.3	5270
32710	Female	82	Other Race - Including Multi-Racial	High School Grad/GED or Equivalent	Widowed	Yes	26.29	NA	NA	6.7	NA	never	moderate	DM	yes	No	normal	No	No	NA	NA	NA	0.935	57.3461157	NA	9540
32711	Female	60	Mexican American	Less Than 9th Grade	Widowed	Yes	34.71	22	27	5.3	95.9124358	never	former	no	no	No	osteopenia	Yes	No	0.823	0.947	0.953	0.712	133.610229	2.275	NA
32727	Male	65	Non-Hispanic Black	9-11th Grade (Includes 12th grade with no diploma)	Widowed	Yes	NA	31	50	5.6	95.25971732	never	mild	no	no	No	normal	No	No	1.027	1.187	1.109	0.91	56.582	2.425	50
32732	Female	61	Non-Hispanic White	College Graduate or above	Divorced	Yes	29.92	23	23	5.4	72.71492122	former	heavy	no	no	No	osteopenia	No	No	0.898	1.131	1.106	0.691	124.7143525	2.35	NA
32743	Male	75	Other Race - Including Multi-Racial	Less Than 9th Grade	Married	Yes	20.6	29	32	4.9	88.93960827	never	NA	DM	no	No	normal	No	No	NA	NA	NA	0.764	107.533202	2.2	8640
32761	Male	85	Non-Hispanic White	College Graduate or above	Widowed	Yes	25.7	95	88	5.8	43.56407801	former	former	no	yes	Yes	normal	No	No	NA	NA	NA	0.83	106.7802333	2.475	NA
32804	Male	80	Non-Hispanic White	9-11th Grade (Includes 12th grade with no diploma)	Married	Yes	29.45	NA	NA	5.7	49.09322262	former	mild	no	yes	No	osteopenia	No	No	NA	NA	NA	0.666	119.8397902	2.425	2047.5
32808	Female	76	Other Race - Including Multi-Racial	Some College or AA degree	Widowed	Yes	NA	20	26	6.6	45.96070266	never	never	DM	yes	No	normal	No	No	NA	NA	NA	0.796	67.005	2.8	NA
32817	Female	66	Non-Hispanic White	College Graduate or above	Married	Yes	22.78	18	25	5.2	91.95395462	former	mild	no	yes	No	osteopenia	No	No	1.005	0.953	0.921	0.645	110.5555532	2.45	5980
32832	Female	75	Non-Hispanic White	High School Grad/GED or Equivalent	Married	Yes	15.98	19	23	5.8	76.20315716	former	former	no	no	Yes	osteoporosis	Yes	No	NA	NA	NA	0.456	88.36016132	2.3	8685
32855	Female	85	Non-Hispanic Black	9-11th Grade (Includes 12th grade with no diploma)	Widowed	Yes	26.72	16	25	6.4	70.81921326	never	former	DM	no	No	osteoporosis	Yes	No	NA	NA	NA	0.477	124.8357762	2.475	682.5
32859	Female	65	Non-Hispanic White	Some College or AA degree	Never married	Yes	16.92	17	27	5.2	92.60216981	now	moderate	no	no	No	osteopenia	No	No	0.834	1.077	1.052	0.579	103.4227671	2.35	4200
32880	Female	62	Non-Hispanic Black	9-11th Grade (Includes 12th grade with no diploma)	Married	Yes	32.2	22	24	7.3	58.45784168	former	never	DM	yes	No	normal	No	No	1.148	1.329	1.247	1.018	131.4680687	2.45	NA
32908	Female	62	Non-Hispanic Black	High School Grad/GED or Equivalent	Widowed	No	30.29	33	27	6.2	96.24503403	now	never	no	yes	No	normal	No	No	1.035	1.102	1.109	0.807	127.7598821	2.45	NA
32918	Female	64	Non-Hispanic Black	9-11th Grade (Includes 12th grade with no diploma)	Separated	No	34.62	11	11	7.5	113.2436927	now	former	DM	yes	No	normal	Yes	Yes	1.112	1.111	1.114	0.786	126.5020324	2.35	NA
32926	Male	70	Non-Hispanic White	College Graduate or above	Married	Yes	28.36	25	27	6.4	41.54231313	former	mild	DM	yes	No	normal	No	No	NA	NA	NA	0.787	123.7472669	2.225	NA
32932	Male	74	Non-Hispanic White	Less Than 9th Grade	Married	Yes	22.56	16	18	5.2	61.84440945	never	former	no	yes	No	osteoporosis	No	No	NA	NA	NA	0.526	103.8110277	2.3	2730
32938	Female	79	Non-Hispanic White	High School Grad/GED or Equivalent	Married	Yes	26.52	19	26	5.4	64.07815681	former	former	no	yes	No	osteopenia	No	No	NA	NA	NA	0.598	118.3957564	2.3	NA
32943	Female	63	Non-Hispanic Black	9-11th Grade (Includes 12th grade with no diploma)	Married	Yes	20.49	25	23	4.9	108.2600596	now	moderate	no	yes	No	normal	No	No	1.19	1.08	1.031	0.782	109.7553453	2.775	4465
32952	Female	76	Non-Hispanic White	College Graduate or above	Divorced	Yes	13.36	24	32	5.3	90.29410729	former	former	no	yes	Yes	osteoporosis	Yes	No	NA	NA	NA	0.436	88.2896664	2.425	1053
32954	Female	73	Non-Hispanic White	High School Grad/GED or Equivalent	Widowed	Yes	31.12	15	19	6.1	58.71140866	former	former	DM	yes	No	normal	No	No	NA	NA	NA	0.892	125.3374651	2.275	NA
32969	Male	78	Non-Hispanic Black	High School Grad/GED or Equivalent	Married	Yes	25.29	24	22	4.6	86.94598239	never	former	IGT	no	No	normal	No	No	NA	NA	NA	0.954	110.4760708	2.3	1350
32972	Female	67	Mexican American	High School Grad/GED or Equivalent	Married	Yes	23.26	23	27	11.5	91.31027694	never	mild	DM	yes	No	normal	No	No	1.015	1.176	1.201	0.934	111.6745243	2.525	NA
32984	Male	64	Non-Hispanic Black	9-11th Grade (Includes 12th grade with no diploma)	Divorced	Yes	20.68	12	16	12.3	111.0764447	now	former	DM	yes	No	osteopenia	No	No	0.97	1.032	1.099	0.619	103.2265008	2.575	NA
32991	Female	64	Non-Hispanic White	Some College or AA degree	Married	No	33.52	20	23	5.7	82.32490371	former	moderate	IGT	no	No	osteopenia	No	No	0.85	0.947	0.926	0.653	134.4986817	2.45	210
33001	Male	82	Non-Hispanic White	High School Grad/GED or Equivalent	Married	Yes	21.18	20	26	7.2	73.12704446	never	never	DM	yes	No	osteopenia	No	No	NA	NA	NA	0.704	107.1446299	2.375	NA
33002	Female	67	Non-Hispanic White	High School Grad/GED or Equivalent	Divorced	Yes	24.57	13	23	5.2	61.23884761	never	former	no	no	No	osteoporosis	Yes	No	0.778	0.901	0.872	0.698	115.6629093	2.475	300
33006	Male	80	Non-Hispanic White	Some College or AA degree	Married	Yes	32.55	18	23	5.4	49.09322262	never	mild	no	yes	Yes	normal	No	No	NA	NA	NA	0.877	128.7107532	2.325	11790
33050	Female	62	Non-Hispanic Black	High School Grad/GED or Equivalent	Divorced	Yes	32.04	NA	NA	NA	NA	never	NA	no	yes	No	normal	No	No	1.299	1.271	1.253	0.959	68.96045989	NA	3570
33069	Male	80	Non-Hispanic White	Less Than 9th Grade	Married	Yes	22.58	17	26	5.3	65.96939068	never	mild	IGT	yes	No	osteopenia	No	No	NA	NA	NA	0.601	106.8245582	2.425	NA
33071	Female	69	Non-Hispanic White	9-11th Grade (Includes 12th grade with no diploma)	Married	Yes	30.71	17	24	7	79.4835899	never	never	DM	yes	No	osteoporosis	No	No	0.738	0.976	0.958	0.598	128.6672667	2.4	787.5
33114	Male	64	Non-Hispanic White	Some College or AA degree	Married	No	28.25	17	21	7.3	91.45684725	former	former	DM	yes	No	normal	No	No	1.118	1.322	1.379	0.845	123.5240673	2.375	1020
33153	Male	82	Non-Hispanic White	College Graduate or above	Married	Yes	29.63	14	22	5.9	73.12704446	never	mild	DM	yes	No	normal	No	No	NA	NA	NA	0.932	118.6921694	2.325	NA
33182	Male	73	Non-Hispanic White	High School Grad/GED or Equivalent	Separated	Yes	32.45	18	17	5.9	51.56758604	former	mild	DM	yes	No	osteopenia	Yes	No	NA	NA	NA	0.573	119.5853679	2.275	NA
33184	Male	77	Mexican American	Less Than 9th Grade	Married	No	27.83	25	27	5.6	60.55474677	never	former	no	yes	No	normal	No	No	NA	NA	NA	0.808	113.8062873	2.35	NA
33197	Female	85	Non-Hispanic White	Some College or AA degree	Widowed	Yes	26.15	14	24	5.7	30.34364708	former	mild	DM	no	No	osteoporosis	No	No	NA	NA	NA	0.536	123.390143	2.45	682.5
33207	Female	62	Non-Hispanic White	9-11th Grade (Includes 12th grade with no diploma)	Divorced	No	21.22	12	19	5.2	45.9739523	now	moderate	no	yes	No	osteopenia	Yes	No	0.89	1.058	1.061	0.712	106.7453375	2.275	4650
33209	Female	73	Mexican American	Less Than 9th Grade	Married	Yes	28.71	NA	NA	NA	NA	never	NA	DM	yes	No	osteoporosis	No	No	NA	NA	NA	0.48	62.42704457	NA	1365
33214	Male	62	Non-Hispanic Black	Some College or AA degree	Married	Yes	29.01	25	27	5.9	77.78179416	former	mild	no	yes	No	normal	No	No	1.553	1.806	1.637	1.217	121.997932	2.45	10695
33235	Male	66	Non-Hispanic White	College Graduate or above	Married	Yes	26.06	14	29	6.2	72.78686157	now	former	no	no	No	normal	No	No	1.352	1.478	1.496	0.962	120.8612847	2.425	1170
33236	Female	68	Non-Hispanic White	Some College or AA degree	Married	Yes	30	18	19	6	80.04389718	former	heavy	DM	yes	No	normal	No	No	1.223	1.254	1.301	0.916	125.8634382	2.25	14460
33246	Female	73	Non-Hispanic White	Some College or AA degree	Married	Yes	35.2	23	16	5.7	58.71140866	never	mild	no	yes	Yes	osteopenia	Yes	No	NA	NA	NA	0.68	141.5897617	2.35	4522.5
33260	Male	67	Non-Hispanic White	9-11th Grade (Includes 12th grade with no diploma)	Divorced	Yes	28.54	15	27	5.2	81.2529792	former	former	no	yes	No	osteopenia	No	No	0.935	1.029	1.008	0.671	115.1378291	2.3	NA
33263	Male	61	Mexican American	Less Than 9th Grade	Living with partner	Yes	19.47	16	23	5.5	98.13088902	now	former	no	no	No	osteopenia	No	No	0.849	1.102	1.198	0.775	100.935498	2.55	NA
33265	Male	85	Non-Hispanic White	Some College or AA degree	Widowed	Yes	26.82	29	33	5	78.91334349	former	mild	no	no	No	normal	No	No	NA	NA	NA	0.76	114.8589306	2.4	8085
33271	Male	68	Non-Hispanic Black	Less Than 9th Grade	Never married	Yes	23.02	13	22	5.8	82.96978841	former	former	no	yes	No	normal	No	No	1.106	1.223	1.207	0.85	107.656232	2.375	NA
33277	Female	77	Non-Hispanic Black	Less Than 9th Grade	Married	Yes	35.31	16	17	6	32.04598642	former	former	DM	yes	No	normal	No	No	NA	NA	NA	0.841	133.092182	2.175	NA
33285	Male	81	Non-Hispanic White	Less Than 9th Grade	Married	Yes	24.16	19	25	6	58.87693402	never	never	no	yes	Yes	normal	No	No	NA	NA	NA	0.856	105.3466755	2.325	5070
33291	Male	79	Non-Hispanic White	College Graduate or above	Married	Yes	23.16	13	23	5.6	59.7099475	former	mild	no	no	Yes	osteopenia	No	No	NA	NA	NA	0.723	104.9540798	2.25	3150
33316	Male	74	Non-Hispanic White	High School Grad/GED or Equivalent	Married	Yes	24.87	28	27	5.4	56.06800546	former	mild	IFG	yes	No	normal	No	No	NA	NA	NA	0.783	114.1428033	2.4	945
33320	Female	85	Non-Hispanic Black	9-11th Grade (Includes 12th grade with no diploma)	Widowed	Yes	23.64	14	21	6.4	62.20983915	never	former	DM	yes	No	osteoporosis	No	No	NA	NA	NA	0.541	112.3957009	2.4	750
33321	Male	63	Non-Hispanic White	Some College or AA degree	Married	Yes	26.24	23	21	4.4	55.32027329	never	mild	IGT	yes	No	normal	No	No	1.26	1.427	1.461	0.912	118.2379635	2.45	25605
33324	Male	70	Mexican American	Less Than 9th Grade	Separated	Yes	26.52	22	24	5.8	92.11894803	now	mild	no	no	No	osteopenia	No	No	NA	NA	NA	0.728	114.2898419	2.45	NA
33337	Female	68	Non-Hispanic Black	Less Than 9th Grade	Widowed	Yes	37.14	14	13	6.7	117.1291322	never	moderate	DM	yes	No	normal	No	No	0.959	1.208	1.211	0.869	142.3249589	2.325	3150
33346	Female	72	Mexican American	High School Grad/GED or Equivalent	Widowed	Yes	32.73	18	28	10.8	33.24509269	former	former	DM	yes	No	osteopenia	Yes	No	NA	NA	NA	0.566	127.3164864	2.55	NA
33356	Male	70	Mexican American	High School Grad/GED or Equivalent	Married	Yes	28.76	26	57	4.4	79.55858295	never	mild	no	yes	No	normal	No	No	NA	NA	NA	0.757	100.6725411	2.2	NA
33383	Male	67	Other Hispanic	9-11th Grade (Includes 12th grade with no diploma)	Married	Yes	19.89	16	26	5.6	72.27735353	now	heavy	no	yes	No	osteoporosis	No	No	0.713	0.991	0.994	0.597	95.76441219	2.3	420
33385	Female	64	Non-Hispanic White	College Graduate or above	Married	Yes	28.74	18	24	5.3	71.19857203	former	mild	no	no	No	osteopenia	No	Yes	0.841	1.102	1.096	0.649	127.295776	2.4	5905
33400	Male	62	Non-Hispanic White	Some College or AA degree	Married	Yes	28.16	21	25	5.1	92.75081385	never	former	no	no	No	normal	No	No	0.692	1.175	1.108	0.815	114.421517	2.3	8280
33416	Male	70	Non-Hispanic White	Less Than 9th Grade	Married	Yes	36.9	37	30	5.8	70.77012909	former	former	IFG	yes	No	osteopenia	No	No	NA	NA	NA	0.696	129.4939213	2.225	NA
33419	Female	70	Mexican American	Less Than 9th Grade	Married	No	31.41	18	23	6.7	100.188489	never	NA	DM	yes	No	osteopenia	No	No	NA	NA	NA	0.669	129.3059772	2.425	NA
33420	Female	74	Non-Hispanic White	College Graduate or above	Married	Yes	28.73	23	29	6.5	86.92894311	never	never	DM	yes	Yes	osteopenia	No	No	NA	NA	NA	0.641	129.0555817	2.4	10675
33428	Male	62	Non-Hispanic White	Less Than 9th Grade	Married	Yes	27.44	12	20	5.1	67.2836379	former	mild	no	yes	No	normal	No	No	1.225	1.291	1.306	0.86	113.0639652	2.325	630
33450	Male	64	Non-Hispanic White	High School Grad/GED or Equivalent	Married	Yes	32.53	22	22	5.2	91.45684725	former	heavy	no	no	No	osteopenia	No	No	0.937	1.276	1.276	0.808	125.6922341	2.275	3780
33454	Male	84	Non-Hispanic Black	9-11th Grade (Includes 12th grade with no diploma)	Married	Yes	25.19	28	29	6.9	74.14945418	former	former	DM	yes	No	osteopenia	Yes	No	NA	NA	NA	0.566	111.7663235	2.475	892.5
33457	Male	62	Mexican American	Less Than 9th Grade	Married	Yes	26.44	21	21	5.2	97.4439728	former	heavy	no	no	No	osteopenia	No	No	0.885	1.166	1.204	0.729	112.6501615	2.325	NA
33467	Male	60	Non-Hispanic White	High School Grad/GED or Equivalent	Married	No	43.58	26	22	5.5	98.82264755	never	moderate	DM	no	No	normal	No	No	1.6	1.562	1.627	1.142	143.6564826	2.3	2835
33478	Female	70	Non-Hispanic White	College Graduate or above	Married	Yes	23.96	31	33	5.6	68.26007709	never	never	no	yes	No	osteopenia	No	No	NA	NA	NA	0.659	120.2164815	2.35	420
33483	Female	60	Non-Hispanic Black	9-11th Grade (Includes 12th grade with no diploma)	Married	No	30.47	13	13	12.5	116.470792	never	former	DM	yes	No	normal	No	No	1.125	1.24	1.192	0.828	126.7546965	2.4	3210
33517	Male	71	Mexican American	Less Than 9th Grade	Divorced	Yes	27	NA	NA	5.6	NA	former	mild	no	no	No	osteopenia	No	No	NA	NA	NA	0.732	51.17684412	NA	NA
33520	Male	74	Non-Hispanic White	College Graduate or above	Married	Yes	25.41	21	24	5	61.84440945	never	mild	no	yes	No	osteopenia	No	No	NA	NA	NA	0.629	103.2656542	2.3	21000
33527	Male	63	Non-Hispanic White	High School Grad/GED or Equivalent	Divorced	No	29.96	51	32	5.5	102.3462796	never	former	no	yes	No	normal	No	No	1.2	1.584	1.63	0.958	125.2840548	2.425	NA
33531	Male	82	Non-Hispanic White	Some College or AA degree	Married	Yes	29.09	33	23	5.3	58.46479548	never	mild	no	yes	No	osteopenia	No	No	NA	NA	NA	0.637	113.2156955	2.25	4510
33534	Male	78	Non-Hispanic White	Less Than 9th Grade	Married	Yes	24.34	17	22	5.8	75.21094182	former	former	IFG	yes	No	osteopenia	No	No	NA	NA	NA	0.73	111.6515177	2.4	2400
33543	Male	76	Non-Hispanic White	High School Grad/GED or Equivalent	Married	Yes	20.83	15	19	5.4	93.41406919	never	mild	DM	yes	No	osteopenia	No	No	NA	NA	NA	0.723	102.017695	2.45	780
33551	Male	76	Non-Hispanic White	College Graduate or above	Married	Yes	26.64	41	48	6.1	84.06344968	former	mild	DM	yes	Yes	normal	No	No	NA	NA	NA	0.889	116.0179279	2.4	5000
33552	Female	67	Other Race - Including Multi-Racial	Less Than 9th Grade	Separated	Yes	21.8	16	22	5.8	80.60815426	never	former	no	no	No	osteopenia	No	No	1.048	1.177	1.192	0.713	112.5427066	2.375	36000
33561	Female	83	Non-Hispanic White	High School Grad/GED or Equivalent	Widowed	Yes	35.49	17	24	5.3	54.72868151	never	never	no	yes	No	osteopenia	Yes	No	NA	NA	NA	0.572	139.3008244	2.425	1267.5
33566	Male	82	Non-Hispanic White	9-11th Grade (Includes 12th grade with no diploma)	Widowed	Yes	31.58	17	23	5.9	58.46479548	never	NA	no	yes	Yes	normal	No	No	NA	NA	NA	0.822	116.4469597	2.4	2100
33569	Female	79	Non-Hispanic White	High School Grad/GED or Equivalent	Married	Yes	25.03	15	25	5.6	31.64989602	never	mild	no	yes	No	osteopenia	No	Yes	NA	NA	NA	0.693	121.6024211	2.4	NA
33576	Female	68	Non-Hispanic White	High School Grad/GED or Equivalent	Married	Yes	25.33	21	20	5.2	60.81017568	never	former	no	no	No	osteopenia	Yes	No	0.953	1.068	1.098	0.59	115.8523497	2.4	5400
33591	Female	65	Mexican American	College Graduate or above	Divorced	Yes	27.57	22	20	5.3	92.60216981	never	never	no	no	No	osteopenia	No	No	0.912	1.046	1.091	0.64	120.6690217	2.2	945
33592	Male	62	Non-Hispanic Black	High School Grad/GED or Equivalent	Married	Yes	24.66	34	33	5.6	77.78179416	former	mild	no	yes	No	normal	No	No	0.996	1.198	1.175	0.841	113.7427568	2.375	1845
33594	Male	75	Non-Hispanic Black	College Graduate or above	Married	Yes	28.54	32	32	5.7	58.78192315	never	mild	no	yes	Yes	osteopenia	No	No	NA	NA	NA	0.714	119.6055922	2.525	420
33614	Female	65	Non-Hispanic White	High School Grad/GED or Equivalent	Married	Yes	45.8	22	27	5.5	81.74862939	never	mild	no	yes	No	normal	No	No	1.02	1.031	1.038	0.821	159.8069067	2.4	11100
33621	Male	63	Non-Hispanic White	College Graduate or above	Married	Yes	28.18	20	22	5.4	55.32027329	former	moderate	no	yes	No	normal	No	No	1.249	1.525	1.531	0.8	114.4543661	2.35	19080
33625	Female	81	Non-Hispanic White	High School Grad/GED or Equivalent	Married	Yes	25.15	18	24	5.5	36.74163731	never	never	no	no	Yes	normal	No	No	NA	NA	NA	0.775	119.5002458	2.35	2100
33666	Male	71	Non-Hispanic White	Some College or AA degree	Married	Yes	23.28	20	20	5.7	44.42123041	former	mild	IGT	yes	No	osteopenia	No	No	NA	NA	NA	0.634	99.2227899	2.275	8775
33696	Male	61	Non-Hispanic White	High School Grad/GED or Equivalent	Married	Yes	27.74	14	18	7.1	93.40464638	now	mild	DM	no	No	normal	No	No	1.118	1.368	1.339	0.788	121.076601	2.4	NA
33713	Male	62	Other Race - Including Multi-Racial	College Graduate or above	Married	Yes	30.74	24	21	5	74.86106476	former	mild	no	yes	No	normal	No	No	1.29	1.366	1.33	0.812	119.3177489	2.475	NA
33725	Female	76	Non-Hispanic White	Less Than 9th Grade	Widowed	No	22.37	69	39	5.5	85.71619742	never	NA	no	yes	No	osteopenia	No	No	NA	NA	NA	0.56	102.2274001	2.225	NA
33729	Female	69	Non-Hispanic Black	High School Grad/GED or Equivalent	Divorced	Yes	22.16	17	29	5.2	91.62691613	never	former	no	yes	No	normal	No	No	1.299	1.181	1.211	0.891	107.3702015	2.375	NA
33768	Female	65	Non-Hispanic White	High School Grad/GED or Equivalent	Married	Yes	36.63	23	21	5.9	92.60216981	former	mild	no	no	No	normal	No	No	0.993	1.277	1.279	0.845	140.2364684	2.25	600
33771	Male	66	Mexican American	Less Than 9th Grade	Married	Yes	27.52	18	16	8.4	81.82575952	now	moderate	DM	no	No	osteopenia	No	No	0.941	1.052	1.111	0.754	110.2422405	2.375	NA
33792	Female	73	Mexican American	Less Than 9th Grade	Widowed	No	24.5	19	26	5.5	77.28130869	never	never	no	yes	No	osteopenia	No	No	NA	NA	NA	0.576	103.9320106	2.35	NA
33796	Female	81	Non-Hispanic White	Some College or AA degree	Widowed	Yes	27.99	23	27	5.7	63.18420244	never	never	DM	yes	No	osteopenia	No	No	NA	NA	NA	0.653	121.6105967	2.325	840
33808	Male	74	Mexican American	Less Than 9th Grade	Separated	No	25.73	21	31	6.7	68.80927497	former	mild	DM	no	No	osteopenia	No	No	NA	NA	NA	0.72	103.859905	2.5	NA
33812	Male	80	Non-Hispanic Black	Less Than 9th Grade	Married	Yes	30.6	NA	NA	8.4	NA	never	former	DM	yes	Yes	osteopenia	No	NA	NA	NA	NA	0.732	57.99613489	NA	NA
33825	Female	61	Mexican American	Less Than 9th Grade	Married	Yes	30.9	25	20	5.3	100.3276596	never	former	no	yes	No	osteopenia	No	No	0.918	1.041	1.043	0.818	123.2084534	2.3	2250
33853	Male	69	Other Hispanic	College Graduate or above	Divorced	Yes	24.86	23	25	6	71.26901218	former	former	IFG	no	Yes	normal	No	No	1.07	1.502	1.49	0.844	108.1627593	2.25	18480
33854	Female	63	Mexican American	9-11th Grade (Includes 12th grade with no diploma)	Divorced	Yes	34.33	14	21	6.1	93.91234088	former	NA	DM	yes	No	osteoporosis	No	No	0.717	0.857	0.849	0.814	144.2434412	2.475	6300
33861	Male	81	Non-Hispanic White	High School Grad/GED or Equivalent	Married	Yes	34.75	29	21	6.2	65.50760494	former	former	IFG	yes	No	osteopenia	No	No	NA	NA	NA	0.697	125.4182012	2.375	NA
33871	Female	62	Non-Hispanic Black	9-11th Grade (Includes 12th grade with no diploma)	Divorced	Yes	31.75	14	21	5.9	33.33441674	never	former	IGT	yes	No	normal	No	No	1.109	1.111	1.141	0.828	128.5935876	2.35	NA
33892	Female	70	Non-Hispanic White	High School Grad/GED or Equivalent	Widowed	Yes	19.23	42	54	5.4	78.92720477	former	moderate	IGT	no	No	osteopenia	No	No	NA	NA	NA	0.632	99.52296348	2.3	NA
33894	Female	63	Non-Hispanic White	Some College or AA degree	Divorced	No	34.35	20	19	5.8	71.70047536	former	moderate	no	yes	No	normal	No	No	1.055	1.117	1.171	0.843	139.7711887	2.5	NA
33895	Female	64	Non-Hispanic Black	Some College or AA degree	Married	Yes	30.22	29	30	6	107.5022392	never	mild	DM	yes	No	normal	No	No	1.079	1.123	1.139	0.864	120.1168637	2.4	NA
33915	Male	85	Non-Hispanic White	Some College or AA degree	Married	Yes	30.42	24	27	5.4	51.89874313	former	mild	no	yes	No	osteopenia	No	No	NA	NA	NA	0.703	120.2011978	2.45	5250
33921	Female	83	Non-Hispanic White	9-11th Grade (Includes 12th grade with no diploma)	Widowed	Yes	27.22	NA	NA	5.7	81.60328386	never	former	no	yes	No	osteopenia	No	No	NA	NA	NA	0.709	123.3920995	2.45	NA
33922	Female	83	Non-Hispanic White	High School Grad/GED or Equivalent	Married	Yes	23.11	15	21	6.3	72.03888011	former	mild	DM	yes	No	osteopenia	Yes	No	NA	NA	NA	0.705	108.0493655	2.3	NA
33925	Female	71	Non-Hispanic White	College Graduate or above	Divorced	Yes	19.93	14	18	5.6	88.78030935	never	never	no	no	No	osteoporosis	Yes	No	NA	NA	NA	0.53	102.4615389	2.3	187.5
33930	Male	74	Non-Hispanic White	High School Grad/GED or Equivalent	Married	Yes	31.53	28	31	6.7	43.49489925	former	mild	DM	yes	No	normal	No	No	NA	NA	NA	0.879	122.3019123	2.525	420
33941	Female	81	Mexican American	High School Grad/GED or Equivalent	Married	Yes	25.04	16	17	6.8	55.50300392	former	moderate	DM	yes	Yes	osteopenia	No	No	NA	NA	NA	0.67	114.8670822	2.375	NA
33945	Male	65	Non-Hispanic White	9-11th Grade (Includes 12th grade with no diploma)	Divorced	No	30.67	NA	NA	6.1	82.40257756	now	mild	IFG	yes	No	normal	No	No	1.08	1.296	1.311	0.799	122.1609336	2.4	735
33947	Male	64	Non-Hispanic White	College Graduate or above	Married	Yes	28.44	15	21	6.1	73.81667804	former	mild	no	yes	No	normal	No	No	1.117	1.326	1.31	0.798	109.0002639	2.425	NA
33961	Male	78	Non-Hispanic White	Some College or AA degree	Married	Yes	28.29	20	29	6	49.78781239	former	former	no	yes	No	osteopenia	No	Yes	NA	NA	NA	0.691	117.6529107	2.325	19680
33971	Female	64	Non-Hispanic White	High School Grad/GED or Equivalent	Married	Yes	34.77	22	22	5.2	82.32490371	now	former	IFG	yes	No	osteopenia	No	No	0.956	1.083	1.119	0.81	143.5250043	2.525	NA
33972	Male	65	Non-Hispanic Black	Some College or AA degree	Married	Yes	21.26	20	20	7.6	116.6645873	now	mild	DM	no	No	osteopenia	No	No	0.92	1.23	1.244	0.929	104.331567	2.45	2730
33979	Male	83	Non-Hispanic Black	9-11th Grade (Includes 12th grade with no diploma)	Widowed	Yes	20.67	13	17	5.6	74.67215929	former	former	IGT	yes	No	osteopenia	No	No	NA	NA	NA	0.665	100.229723	2.35	1050
33982	Female	85	Non-Hispanic White	High School Grad/GED or Equivalent	Widowed	Yes	26.72	19	30	5.1	30.34364708	never	former	no	yes	No	osteopenia	Yes	Yes	NA	NA	NA	0.605	117.7755393	2.4	NA
34006	Male	81	Non-Hispanic White	College Graduate or above	Married	Yes	29.92	18	23	5.3	58.87693402	former	former	no	yes	No	osteopenia	No	No	NA	NA	NA	0.658	125.2145824	2.325	NA
34016	Female	85	Non-Hispanic Black	Less Than 9th Grade	Widowed	Yes	26.02	12	21	4.3	49.73653113	never	never	no	yes	No	osteopenia	No	No	NA	NA	NA	0.735	111.0672824	2.35	NA
34040	Female	84	Non-Hispanic White	Some College or AA degree	Widowed	Yes	27.21	9	22	6.1	30.55754993	never	never	DM	yes	No	osteoporosis	Yes	No	NA	NA	NA	0.415	133.3918613	2.325	NA
34050	Female	74	Non-Hispanic White	Less Than 9th Grade	Widowed	Yes	29.72	NA	NA	5.7	66.36876991	never	former	no	yes	No	osteopenia	Yes	NA	NA	NA	NA	0.609	123.6696935	2.375	3150
34058	Male	71	Non-Hispanic White	High School Grad/GED or Equivalent	Divorced	Yes	25.13	17	24	5.4	44.42123041	former	former	no	yes	Yes	osteopenia	No	No	NA	NA	NA	0.739	105.6986595	2.375	NA
34062	Female	67	Non-Hispanic White	College Graduate or above	Married	Yes	43.3	20	23	5.7	40.53862619	never	mild	no	yes	No	normal	No	Yes	1.1	1.14	1.142	0.749	151.1848703	2.35	NA
34064	Female	81	Non-Hispanic White	College Graduate or above	Married	Yes	20.85	NA	NA	5.2	87.17774902	former	mild	no	yes	Yes	osteopenia	Yes	No	NA	NA	NA	0.665	105.855688	2.475	840
34069	Female	62	Non-Hispanic White	College Graduate or above	Married	Yes	29.31	23	23	5.1	72.20591678	former	mild	no	yes	No	osteopenia	Yes	No	1.029	1.076	1.079	0.628	126.7221876	2.4	NA
34079	Male	70	Mexican American	Less Than 9th Grade	Married	Yes	24.67	23	25	5.2	79.55858295	never	moderate	IGT	yes	No	normal	No	No	NA	NA	NA	0.836	118.2300479	2.4	NA
34087	Male	81	Non-Hispanic White	High School Grad/GED or Equivalent	Married	Yes	26.2	19	25	5.7	58.87693402	former	mild	no	yes	Yes	osteopenia	No	No	NA	NA	NA	0.568	106.2396247	2.275	3000
34090	Male	65	Non-Hispanic White	9-11th Grade (Includes 12th grade with no diploma)	Divorced	Yes	34.92	29	21	5.7	95.41194021	now	heavy	no	yes	No	osteopenia	No	No	1.218	1.226	1.228	0.565	121.2778879	2.325	NA
34091	Male	69	Other Race - Including Multi-Racial	College Graduate or above	Married	Yes	24.15	25	25	5.7	71.26901218	former	mild	no	yes	No	normal	No	No	1.065	1.242	1.284	0.804	111.2861026	2.325	2475
34096	Male	82	Non-Hispanic White	Less Than 9th Grade	Married	Yes	27.79	17	21	5.4	73.12704446	former	never	no	no	No	osteopenia	No	No	NA	NA	NA	0.627	121.1677456	2.275	NA
34107	Female	62	Non-Hispanic White	College Graduate or above	Living with partner	Yes	23.62	17	20	5.3	94.57436141	never	mild	no	no	No	osteopenia	Yes	No	0.856	1.193	1.157	0.712	121.7785964	2.475	270
34114	Male	69	Non-Hispanic Black	High School Grad/GED or Equivalent	Divorced	Yes	24.51	16	19	4.2	74.04959645	now	mild	no	no	No	normal	No	No	1.814	1.666	1.621	1.264	107.505456	2.425	1320
34122	Male	73	Non-Hispanic White	High School Grad/GED or Equivalent	Never married	Yes	30.39	26	37	7	47.39554757	former	former	DM	yes	No	normal	No	No	NA	NA	NA	0.845	126.0997462	2.475	2100
34127	Male	85	Non-Hispanic White	Some College or AA degree	Married	Yes	27.07	11	22	5.4	82.90633125	former	mild	no	no	No	osteopenia	No	No	NA	NA	NA	0.645	116.8273965	2.35	2190
34133	Male	61	Non-Hispanic Black	High School Grad/GED or Equivalent	Living with partner	No	27.96	27	26	6	87.1515756	former	former	no	no	No	normal	No	No	1.075	1.396	1.474	0.798	117.0294612	2.35	9000
34138	Female	78	Non-Hispanic White	Some College or AA degree	Divorced	Yes	18.62	19	27	5.2	84.52037075	former	former	no	no	No	osteoporosis	Yes	NA	NA	NA	NA	0.5	107.4456572	2.575	NA
34150	Male	64	Other Hispanic	High School Grad/GED or Equivalent	Married	Yes	31.33	100	61	5.7	96.08453193	now	moderate	no	no	No	normal	No	No	0.969	1.216	1.172	0.774	121.925428	2.25	4200
34173	Male	78	Non-Hispanic White	High School Grad/GED or Equivalent	Married	Yes	20.58	14	21	5.4	75.21094182	former	heavy	no	no	Yes	osteoporosis	Yes	No	NA	NA	NA	0.487	101.5457977	2.325	NA
34186	Female	60	Non-Hispanic White	High School Grad/GED or Equivalent	Married	Yes	37.72	18	19	5.6	84.67091196	former	NA	no	yes	No	osteopenia	No	No	0.877	1.046	1.115	0.687	148.0535577	2.4	NA
34213	Male	78	Non-Hispanic White	College Graduate or above	Married	Yes	28.52	19	25	5.8	60.13086354	former	mild	no	yes	No	normal	No	No	NA	NA	NA	0.923	112.1208606	2.325	NA
34223	Male	60	Mexican American	Less Than 9th Grade	Married	No	21.81	62	38	5.6	98.82264755	now	heavy	no	no	No	osteopenia	No	No	0.857	1.15	1.209	0.702	100.9090756	2.25	NA
34233	Male	81	Non-Hispanic White	Less Than 9th Grade	Widowed	Yes	23.46	31	35	5.2	53.37769876	never	never	no	yes	Yes	normal	No	No	NA	NA	NA	0.755	111.4731418	2.375	3570
34234	Male	65	Mexican American	Less Than 9th Grade	Married	Yes	26.72	21	23	5.4	82.40257756	never	former	no	yes	No	normal	No	No	1.11	1.245	1.24	0.799	120.6246325	2.35	NA
34249	Female	81	Non-Hispanic White	High School Grad/GED or Equivalent	Widowed	Yes	23.59	NA	NA	6.9	55.50300392	former	mild	DM	yes	No	normal	No	No	NA	NA	NA	0.976	117.6180418	2.5	NA
34281	Male	83	Non-Hispanic Black	High School Grad/GED or Equivalent	Widowed	Yes	21.56	17	26	5.5	83.94517935	never	mild	no	yes	No	normal	No	No	NA	NA	NA	0.97	103.4067379	2.425	NA
34289	Male	61	Non-Hispanic White	High School Grad/GED or Equivalent	Married	Yes	28.94	25	22	6.1	93.40464638	former	former	no	yes	No	osteopenia	No	No	0.845	1.181	1.199	0.677	120.3629101	2.425	840
34300	Male	81	Non-Hispanic White	High School Grad/GED or Equivalent	Married	Yes	25.49	15	22	5.9	48.74957006	now	mild	no	no	No	normal	No	No	NA	NA	NA	0.8	100.4343512	2.225	52.5
34327	Female	82	Mexican American	Less Than 9th Grade	Widowed	No	31.86	21	30	5.9	86.56750478	never	never	no	yes	No	osteoporosis	Yes	No	NA	NA	NA	0.554	135.6587614	2.425	NA
34329	Female	80	Non-Hispanic White	High School Grad/GED or Equivalent	Widowed	Yes	21.66	8	14	5.7	83.34122706	former	former	no	no	No	normal	No	No	NA	NA	NA	0.747	101.803539	2.25	NA
34353	Female	64	Non-Hispanic Black	High School Grad/GED or Equivalent	Separated	No	30.48	20	25	5.9	94.90231956	never	former	no	yes	No	osteopenia	Yes	No	1.071	0.941	0.896	0.575	133.0939701	2.35	NA
34361	Female	85	Non-Hispanic White	Less Than 9th Grade	Widowed	Yes	31.56	17	32	5.6	53.96516167	former	mild	DM	no	No	osteopenia	No	No	NA	NA	NA	0.641	128.6063508	2.375	630
34393	Male	69	Non-Hispanic White	High School Grad/GED or Equivalent	Divorced	Yes	23.03	31	25	5.9	80.11941889	now	mild	no	no	Yes	osteopenia	No	No	0.948	1.164	1.132	0.617	109.1695377	2.4	2730
34418	Male	63	Non-Hispanic White	High School Grad/GED or Equivalent	Married	Yes	22.91	27	31	5.4	60.5722036	former	mild	IGT	yes	No	osteopenia	No	No	1.146	1.253	1.201	0.675	108.9451461	2.425	13500
34419	Male	60	Non-Hispanic White	Less Than 9th Grade	Married	No	32.72	16	21	5.7	75.92022785	now	former	no	yes	No	normal	No	No	1.198	1.456	1.481	0.86	118.5997729	2.325	NA
34427	Female	74	Mexican American	Less Than 9th Grade	Never married	Yes	26.86	16	23	5.2	86.92894311	former	former	IGT	yes	No	osteoporosis	No	No	NA	NA	NA	0.517	133.4871424	2.4	3150
34435	Female	70	Non-Hispanic White	Some College or AA degree	Divorced	Yes	33.16	19	24	5.4	89.40615242	former	mild	no	yes	Yes	osteopenia	No	No	NA	NA	NA	0.695	137.5791408	2.425	1560
34462	Female	85	Non-Hispanic White	College Graduate or above	Widowed	Yes	23.09	24	33	6	43.14494266	never	mild	DM	yes	Yes	osteoporosis	No	No	NA	NA	NA	0.535	112.5823667	2.475	NA
34470	Male	60	Non-Hispanic White	College Graduate or above	Married	Yes	26.63	22	23	5.5	61.86223807	never	mild	no	no	No	normal	No	No	1.083	1.312	1.306	0.776	113.0129001	2.375	22500
34477	Female	70	Mexican American	College Graduate or above	Widowed	Yes	26.44	21	22	6	78.92720477	never	former	DM	no	No	osteopenia	No	No	NA	NA	NA	0.615	113.734229	2.25	280
34483	Male	62	Non-Hispanic White	College Graduate or above	Married	Yes	30.82	23	23	5.8	92.75081385	never	moderate	DM	no	No	normal	No	No	1.286	1.477	1.433	0.866	120.949199	2.45	11400
34507	Male	61	Mexican American	Less Than 9th Grade	Married	Yes	33.7	35	32	5.9	67.7579435	now	mild	no	yes	No	normal	No	No	1.051	1.307	1.336	0.918	136.8405147	2.425	910
34514	Male	63	Non-Hispanic White	College Graduate or above	Divorced	Yes	28.19	17	23	5.4	83.56844088	now	moderate	no	yes	No	osteopenia	No	No	1.095	1.275	1.283	0.707	112.9886016	2.275	13800
34528	Male	85	Non-Hispanic White	Less Than 9th Grade	Married	Yes	NA	15	24	5.5	37.38775623	never	former	no	yes	No	osteopenia	No	No	NA	NA	NA	0.667	58.071	2.425	NA
34535	Male	77	Non-Hispanic Black	College Graduate or above	Married	Yes	27.93	14	21	4.6	77.88668485	former	mild	no	no	No	normal	No	No	NA	NA	NA	1.103	113.9942469	2.325	NA
34551	Female	73	Non-Hispanic Black	Some College or AA degree	Widowed	Yes	31.15	9	21	6.1	49.05679489	never	mild	no	yes	No	osteopenia	No	No	NA	NA	NA	0.688	125.4701964	2.325	NA
34557	Male	62	Mexican American	9-11th Grade (Includes 12th grade with no diploma)	Married	Yes	26.81	15	23	5.6	92.75081385	now	former	IFG	yes	No	normal	No	No	1.3	1.274	1.285	0.848	111.8712922	2.4	NA
34561	Female	71	Non-Hispanic White	High School Grad/GED or Equivalent	Widowed	Yes	24.44	18	27	5.2	78.37471433	former	heavy	no	yes	No	osteopenia	Yes	No	NA	NA	NA	0.718	123.8337691	2.35	1575
34569	Male	69	Non-Hispanic White	College Graduate or above	Married	Yes	22.72	21	30	4.7	80.11941889	never	mild	no	yes	No	osteopenia	No	No	0.81	1.324	1.298	0.68	105.6039625	2.375	6180
34572	Male	82	Non-Hispanic White	Less Than 9th Grade	Never married	Yes	28.2	15	22	5.9	65.04905171	former	mild	no	yes	No	normal	No	Yes	NA	NA	NA	1.093	111.5209214	2.35	630
34573	Male	66	Non-Hispanic White	College Graduate or above	Never married	Yes	33.24	27	31	5.6	81.82575952	former	moderate	no	yes	Yes	normal	No	No	1.113	1.273	1.262	0.766	127.0224338	2.375	2520
34582	Male	61	Non-Hispanic Black	9-11th Grade (Includes 12th grade with no diploma)	Living with partner	Yes	NA	83	88	8.7	12.54816947	former	former	DM	no	No	osteopenia	No	Yes	NA	NA	NA	0.728	49.137	2.25	NA
34584	Female	68	Non-Hispanic White	High School Grad/GED or Equivalent	Widowed	Yes	30.56	24	27	5.5	69.22584688	never	mild	IGT	no	No	osteopenia	No	No	0.909	1.111	1.139	0.727	129.7073518	2.4	1137.5
34586	Male	65	Non-Hispanic White	High School Grad/GED or Equivalent	Divorced	Yes	22.77	13	14	5.4	73.29996129	now	mild	no	no	No	osteopenia	No	No	1.003	1.182	1.201	0.658	107.1859106	2.325	NA
34590	Female	62	Non-Hispanic White	High School Grad/GED or Equivalent	Divorced	No	27.63	9	16	5.7	56.42138149	never	never	no	yes	No	osteopenia	No	No	0.834	1.039	1.034	0.742	123.88058	2.45	NA
34594	Male	76	Non-Hispanic Black	Less Than 9th Grade	Married	Yes	33.39	18	23	5.9	46.04205059	former	former	DM	yes	No	osteopenia	No	No	NA	NA	NA	0.661	116.8891793	2.2	NA
34596	Female	79	Non-Hispanic Black	9-11th Grade (Includes 12th grade with no diploma)	Widowed	Yes	31.3	15	21	5.3	64.88788033	never	NA	no	yes	No	osteopenia	No	No	NA	NA	NA	0.65	123.8162225	2.35	NA
34607	Female	63	Mexican American	High School Grad/GED or Equivalent	Widowed	Yes	25.49	15	20	5.6	98.92798839	never	former	DM	yes	No	osteopenia	No	No	0.994	1.067	1.067	0.678	117.9184347	2.5	NA
34620	Female	67	Non-Hispanic Black	High School Grad/GED or Equivalent	Widowed	Yes	24.76	19	26	5	105.2604581	never	moderate	no	yes	No	osteopenia	No	No	0.868	1.025	1.014	0.674	119.9677801	2.525	1365
34633	Male	70	Non-Hispanic Black	High School Grad/GED or Equivalent	Divorced	Yes	24.56	17	34	6.2	91.97197888	never	moderate	no	yes	No	normal	No	No	NA	NA	NA	1.03	104.6239007	2.3	2515
34649	Male	64	Non-Hispanic White	High School Grad/GED or Equivalent	Married	No	30.99	17	21	5.3	91.45684725	now	heavy	no	yes	No	osteoporosis	No	No	0.792	1.142	1.121	0.63	124.2522668	2.4	NA
34656	Male	65	Non-Hispanic Black	College Graduate or above	Married	Yes	35.16	39	28	5.4	110.2989096	former	former	no	yes	Yes	normal	No	Yes	1.115	1.65	1.578	1.071	129.1851361	2.575	24855
34675	Female	78	Non-Hispanic Black	High School Grad/GED or Equivalent	Widowed	Yes	28.4	17	22	6.7	39.75731982	never	never	DM	yes	No	normal	Yes	No	NA	NA	NA	0.853	119.5706603	2.325	225
34703	Male	61	Non-Hispanic White	College Graduate or above	Married	Yes	36.19	21	23	5.4	93.40464638	never	mild	no	yes	No	osteopenia	No	No	1.045	1.114	1.062	0.611	131.1301994	2.275	9450
34711	Female	76	Mexican American	Less Than 9th Grade	Never married	Yes	29.69	18	22	5.6	90.29410729	never	never	no	no	Yes	osteopenia	No	No	NA	NA	NA	0.665	124.0420973	2.375	NA
34713	Male	72	Non-Hispanic White	College Graduate or above	Married	Yes	25.58	21	26	4.4	86.45900118	never	former	no	yes	Yes	osteopenia	No	Yes	NA	NA	NA	0.709	111.03136	2.35	NA
34716	Male	62	Non-Hispanic White	Some College or AA degree	Living with partner	Yes	27.21	24	29	5.9	84.15754368	former	mild	IFG	no	No	normal	No	No	0.981	1.386	1.416	0.837	114.122665	2.325	5400
34726	Female	67	Non-Hispanic Black	High School Grad/GED or Equivalent	Separated	Yes	28.31	11	21	5.5	46.73202741	now	former	no	yes	No	normal	No	No	1.201	1.149	1.17	0.823	119.2923019	2.325	NA
34745	Female	61	Non-Hispanic Black	High School Grad/GED or Equivalent	Married	Yes	36.1	19	25	5.6	96.92349852	former	moderate	no	yes	No	normal	No	No	1.26	1.383	1.328	1.073	141.1214889	2.375	NA
34756	Male	66	Mexican American	Less Than 9th Grade	Married	Yes	26.99	22	21	5.4	90.18093277	never	moderate	IGT	no	No	normal	No	No	1.23	1.39	1.23	0.803	109.2261102	2.25	NA
34762	Male	62	Non-Hispanic White	College Graduate or above	Married	Yes	28.08	18	24	5.6	84.15754368	now	former	IFG	no	Yes	osteopenia	No	No	0.957	1.195	1.178	0.667	112.7904745	2.325	NA
34771	Female	60	Mexican American	High School Grad/GED or Equivalent	Married	Yes	31.36	16	16	5.7	84.67091196	former	heavy	no	yes	No	osteopenia	Yes	No	0.814	1.089	1.151	0.723	130.3558272	2.45	3150
34774	Female	62	Mexican American	9-11th Grade (Includes 12th grade with no diploma)	Married	Yes	22.88	12	18	5.3	72.20591678	now	moderate	no	no	No	osteoporosis	Yes	No	0.875	0.879	0.891	0.537	112.0415712	2.6	3150
34777	Female	74	Mexican American	Less Than 9th Grade	Married	Yes	26.43	18	23	5.4	91.571623	former	never	no	yes	No	normal	No	No	NA	NA	NA	0.77	127.9649371	2.4	NA
34788	Male	85	Non-Hispanic White	Less Than 9th Grade	Widowed	Yes	26.64	18	26	5.3	71.60210112	never	former	no	yes	No	osteopenia	No	No	NA	NA	NA	0.614	107.079024	2.325	NA
34812	Male	63	Mexican American	Less Than 9th Grade	Married	Yes	27.02	21	25	5.7	74.3370373	former	former	DM	yes	No	osteopenia	No	No	0.907	1.141	1.192	0.813	119.7127667	2.4	NA
34813	Female	62	Non-Hispanic White	Some College or AA degree	Married	Yes	36.59	23	22	5.7	83.48966807	now	heavy	IFG	no	No	osteopenia	No	No	0.889	1.05	1.058	0.782	144.2128263	2.675	NA
34820	Female	81	Non-Hispanic White	9-11th Grade (Includes 12th grade with no diploma)	Married	Yes	28.43	NA	NA	NA	NA	never	former	no	yes	No	normal	No	No	NA	NA	NA	0.756	61.5741001	NA	NA
34843	Male	79	Non-Hispanic White	9-11th Grade (Includes 12th grade with no diploma)	Married	Yes	27.05	20	26	5.4	36.36962552	never	mild	no	yes	No	normal	No	No	NA	NA	NA	1.067	110.8341866	2.425	10125
34849	Female	71	Non-Hispanic Black	9-11th Grade (Includes 12th grade with no diploma)	Divorced	Yes	30.27	51	138	4.7	61.05659039	now	heavy	DM	yes	No	normal	No	No	NA	NA	NA	1.093	130.4790109	2.4	NA
34850	Male	71	Non-Hispanic White	High School Grad/GED or Equivalent	Married	Yes	25.19	15	21	5.3	70.27473819	former	mild	no	yes	No	osteopenia	No	No	NA	NA	NA	0.656	104.3194586	2.15	18960
34855	Female	76	Non-Hispanic Black	9-11th Grade (Includes 12th grade with no diploma)	Separated	Yes	24.18	18	24	7.5	66.26982778	now	former	DM	yes	No	osteopenia	No	No	NA	NA	NA	0.691	117.2881512	2.45	NA
34857	Male	85	Non-Hispanic White	High School Grad/GED or Equivalent	Widowed	Yes	26.54	14	22	5.4	32.64316529	former	former	no	yes	No	normal	No	No	NA	NA	NA	0.783	112.8429701	2.55	NA
34873	Male	73	Non-Hispanic Black	Less Than 9th Grade	Married	Yes	22.83	22	26	7.3	59.61359237	never	former	DM	yes	No	normal	No	No	NA	NA	NA	0.813	104.3242038	2.325	2677.5
34899	Female	84	Non-Hispanic White	Some College or AA degree	Widowed	Yes	23.18	22	40	5.6	48.34228592	former	mild	IGT	yes	Yes	osteoporosis	Yes	No	NA	NA	NA	0.547	111.6044388	2.3	840
34904	Male	61	Non-Hispanic Black	9-11th Grade (Includes 12th grade with no diploma)	Married	Yes	19.7	NA	NA	NA	NA	former	moderate	DM	yes	Yes	normal	No	No	1.383	1.283	1.373	1.05	37.33591681	NA	NA
34910	Male	85	Non-Hispanic White	Less Than 9th Grade	Married	Yes	25.94	132	92	7.3	71.60210112	never	former	DM	no	No	normal	No	No	NA	NA	NA	0.882	110.208546	2.175	NA
34911	Female	70	Non-Hispanic White	Some College or AA degree	Divorced	Yes	22.34	20	25	5.2	53.33811995	now	heavy	no	yes	No	osteoporosis	Yes	No	NA	NA	NA	0.542	110.6322379	2.35	1615
34913	Female	81	Non-Hispanic White	Some College or AA degree	Married	Yes	32.83	19	25	5.5	55.50300392	never	moderate	no	yes	Yes	osteopenia	Yes	Yes	NA	NA	NA	0.689	130.0679276	2.35	NA
34928	Male	85	Non-Hispanic White	College Graduate or above	Married	Yes	22.13	15	15	5.5	57.24560905	never	mild	IGT	no	Yes	normal	No	No	NA	NA	NA	0.848	95.55749919	2.25	NA
34934	Female	66	Non-Hispanic White	High School Grad/GED or Equivalent	Married	Yes	37.36	21	19	6.8	96.86500911	never	former	DM	yes	No	normal	No	No	1.045	1.046	0.987	0.743	144.9791238	2.45	910
34974	Male	64	Mexican American	9-11th Grade (Includes 12th grade with no diploma)	Married	Yes	32.72	32	31	5.9	96.08453193	former	mild	DM	yes	No	osteopenia	No	No	0.844	1.254	1.299	0.793	129.0297095	2.325	NA
34975	Male	63	Non-Hispanic White	College Graduate or above	Married	Yes	27.98	57	48	5.1	83.56844088	former	heavy	DM	yes	No	osteopenia	No	No	0.988	1.275	1.238	0.739	123.0161948	2.4	2080
34994	Female	65	Other Hispanic	Less Than 9th Grade	Married	Yes	25.28	98	83	7.1	92.60216981	never	never	DM	no	No	osteoporosis	No	No	0.619	0.859	0.906	0.645	112.9681164	2.375	270
34995	Female	60	Mexican American	Less Than 9th Grade	Married	Yes	22.22	26	25	8.5	73.22751382	never	mild	DM	yes	No	osteoporosis	No	No	0.729	0.957	0.958	0.771	110.9563413	2.275	3600
34997	Male	78	Non-Hispanic White	9-11th Grade (Includes 12th grade with no diploma)	Married	Yes	21.3	23	28	5.5	66.90275095	former	never	no	no	No	osteopenia	No	No	NA	NA	NA	0.681	107.3694795	2.425	NA
35004	Male	69	Non-Hispanic White	High School Grad/GED or Equivalent	Married	Yes	24.84	17	20	5.5	64.05517239	former	mild	no	no	No	osteopenia	No	Yes	0.8	1.076	1.047	0.79	109.6220404	2.45	8820
35018	Female	66	Non-Hispanic Black	9-11th Grade (Includes 12th grade with no diploma)	Separated	Yes	32.32	23	29	5	106.0024755	never	never	no	yes	No	osteopenia	No	No	0.914	0.924	0.913	0.788	129.3697513	2.375	27900
35041	Female	76	Non-Hispanic White	Some College or AA degree	Widowed	Yes	25.37	19	24	5.1	90.29410729	former	moderate	IFG	no	Yes	osteopenia	No	No	NA	NA	NA	0.691	118.1550712	2.5	3510
35053	Female	80	Non-Hispanic White	College Graduate or above	Widowed	Yes	27.02	40	39	5.6	49.71989338	never	never	no	yes	No	osteopenia	No	No	NA	NA	NA	0.629	117.6104347	2.475	22620
35061	Male	71	Non-Hispanic White	College Graduate or above	Living with partner	Yes	29.78	34	30	5.8	79.00167287	former	mild	IGT	yes	No	osteopenia	No	No	NA	NA	NA	0.693	118.9758728	2.4	NA
35087	Female	60	Non-Hispanic White	College Graduate or above	Married	Yes	30.03	18	26	5.5	46.62440944	never	mild	no	yes	No	normal	No	No	1.095	1.207	1.255	0.91	128.6588927	2.425	4515
35099	Male	80	Non-Hispanic White	9-11th Grade (Includes 12th grade with no diploma)	Widowed	Yes	30.85	31	34	6.3	45.12137074	former	former	no	yes	No	osteopenia	No	No	NA	NA	NA	0.625	125.4817092	2.375	NA
35100	Female	60	Non-Hispanic Black	Less Than 9th Grade	Never married	No	28.82	NA	NA	6.2	NA	never	never	no	yes	No	osteoporosis	No	No	0.761	1.035	1.097	0.644	61.93786624	NA	1470
35116	Female	85	Non-Hispanic White	High School Grad/GED or Equivalent	Widowed	Yes	21.12	24	22	5.8	80.46483645	never	NA	DM	yes	Yes	osteoporosis	No	No	NA	NA	NA	0.505	109.2781731	2.425	4230
35121	Male	73	Non-Hispanic White	Some College or AA degree	Married	Yes	27.25	24	28	4.5	51.56758604	never	former	no	yes	No	normal	No	No	NA	NA	NA	0.754	118.6585164	2.35	3465
35122	Female	70	Non-Hispanic White	High School Grad/GED or Equivalent	Widowed	Yes	29.65	41	35	5.4	78.92720477	former	moderate	no	yes	No	osteopenia	Yes	No	NA	NA	NA	0.681	129.0894213	2.6	NA
35142	Male	81	Non-Hispanic White	Some College or AA degree	Married	Yes	33.01	41	47	5.2	48.74957006	former	mild	no	no	No	osteopenia	No	No	NA	NA	NA	0.603	123.6107644	2.425	300
35143	Male	71	Non-Hispanic White	High School Grad/GED or Equivalent	Married	Yes	26.82	15	20	6.2	63.16153868	former	heavy	no	no	No	osteopenia	No	No	NA	NA	NA	0.671	119.326232	2.375	NA
35144	Male	66	Mexican American	Less Than 9th Grade	Married	Yes	27.39	21	29	5.6	72.78686157	now	heavy	no	yes	No	normal	No	No	1.306	1.375	1.417	0.957	114.4479667	2.4	7200
35146	Female	85	Non-Hispanic White	Some College or AA degree	Widowed	Yes	29.89	15	22	5.1	61.43353439	never	never	no	yes	No	osteopenia	No	No	NA	NA	NA	0.692	128.3087048	2.475	7260
35161	Female	62	Mexican American	Less Than 9th Grade	Married	No	27.98	23	21	8	83.48966807	never	never	DM	yes	No	osteoporosis	No	No	0.745	0.939	0.95	0.66	122.191068	2.4	1050
35165	Female	85	Non-Hispanic Black	Some College or AA degree	Widowed	Yes	23.88	16	27	5.7	41.18139895	never	NA	no	yes	No	osteopenia	No	No	NA	NA	NA	0.604	104.9136055	2.375	3825
35175	Female	85	Non-Hispanic White	College Graduate or above	Widowed	Yes	31.72	19	25	5.9	48.00388992	never	mild	no	no	No	osteopenia	No	No	NA	NA	NA	0.607	126.4965497	2.275	NA
35178	Male	69	Non-Hispanic Black	College Graduate or above	Married	Yes	22.48	30	41	NA	82.38899989	former	former	no	yes	No	normal	Yes	No	1.494	1.537	1.507	1.01	109.6053804	2.4	2445
35185	Male	81	Non-Hispanic White	9-11th Grade (Includes 12th grade with no diploma)	Widowed	Yes	26.8	14	14	5.5	65.50760494	former	former	no	yes	Yes	normal	No	Yes	NA	NA	NA	0.788	116.3226803	2.375	9360
35198	Female	61	Other Race - Including Multi-Racial	High School Grad/GED or Equivalent	Married	Yes	23.67	30	25	6.8	95.24104875	never	mild	DM	yes	No	normal	No	No	1.005	1.199	1.177	0.898	115.0377975	2.375	6967.5
35203	Female	72	Non-Hispanic White	High School Grad/GED or Equivalent	Widowed	Yes	18.56	22	32	5.5	67.30778076	never	mild	no	no	No	osteopenia	No	No	NA	NA	NA	0.56	101.415847	2.3	4725
35206	Male	68	Non-Hispanic White	Less Than 9th Grade	Married	Yes	29.71	17	17	4.7	25.10377447	former	former	DM	yes	Yes	osteopenia	No	Yes	0.984	1.097	1.105	0.725	114.3858573	2.25	NA
35221	Female	61	Mexican American	Less Than 9th Grade	Married	No	27.7	19	18	13.2	95.24104875	never	never	DM	yes	No	osteoporosis	No	No	0.771	0.834	0.793	0.612	106.5618549	2.3	NA
35235	Female	82	Other Race - Including Multi-Racial	High School Grad/GED or Equivalent	Widowed	Yes	30	30	23	6.1	28.77858078	never	former	no	yes	No	normal	No	No	NA	NA	NA	0.756	127.4507054	2.4	NA
35237	Male	67	Non-Hispanic White	Some College or AA degree	Divorced	Yes	24.13	20	23	5.1	94.08084823	now	moderate	no	no	No	normal	No	No	1.027	1.25	1.262	0.84	109.762414	2.4	NA
35245	Male	67	Other Race - Including Multi-Racial	College Graduate or above	Married	Yes	18.8	NA	NA	NA	NA	former	NA	no	yes	No	osteoporosis	No	No	0.95	0.952	0.954	0.472	35.63811661	NA	337.5
35249	Female	83	Non-Hispanic White	High School Grad/GED or Equivalent	Married	Yes	19.46	22	18	5.2	43.75537388	never	moderate	no	yes	No	osteopenia	No	No	NA	NA	NA	0.621	99.89297387	2.425	NA
35260	Female	74	Non-Hispanic White	Less Than 9th Grade	Married	Yes	24.16	16	19	4.9	30.44215444	never	former	no	no	Yes	osteopenia	No	No	NA	NA	NA	0.703	117.5568439	2.475	NA
35273	Male	79	Non-Hispanic White	Less Than 9th Grade	Married	Yes	28.87	28	28	6.6	66.4344317	never	former	DM	yes	No	normal	No	No	NA	NA	NA	0.764	121.7201466	2.425	NA
35301	Female	80	Non-Hispanic Black	Some College or AA degree	Widowed	Yes	22.26	21	34	5.2	73.35080008	never	mild	no	yes	No	osteopenia	No	No	NA	NA	NA	0.658	110.3158311	2.35	8190
35311	Female	72	Non-Hispanic White	High School Grad/GED or Equivalent	Widowed	Yes	24.88	30	35	5.1	67.30778076	former	mild	no	no	No	osteopenia	No	No	NA	NA	NA	0.691	121.7072308	2.45	2580
35313	Female	76	Other Race - Including Multi-Racial	Less Than 9th Grade	Widowed	Yes	21.06	14	19	5.6	85.71619742	now	mild	no	yes	No	osteoporosis	No	No	NA	NA	NA	0.556	109.3727829	2.35	NA
35315	Female	60	Non-Hispanic White	College Graduate or above	Divorced	Yes	24.67	13	20	5.4	95.9124358	never	never	no	no	No	osteopenia	No	No	0.865	0.897	1.049	0.807	112.058264	2.325	NA
35324	Male	76	Non-Hispanic White	High School Grad/GED or Equivalent	Married	Yes	32.79	16	16	5.7	55.28580071	now	former	no	yes	No	osteopenia	No	No	NA	NA	NA	0.714	126.1781751	2.425	NA
35341	Female	81	Non-Hispanic White	College Graduate or above	Married	Yes	20.19	19	24	6.8	55.50300392	never	never	DM	yes	No	osteopenia	No	No	NA	NA	NA	0.581	103.1770311	2.35	2205
35349	Female	63	Non-Hispanic White	High School Grad/GED or Equivalent	Married	Yes	19.18	14	20	5.1	71.70047536	now	mild	no	yes	No	osteopenia	No	Yes	1.173	1.098	1.108	0.645	105.0851703	2.425	NA
35352	Female	85	Non-Hispanic Black	Some College or AA degree	Widowed	Yes	22.02	13	24	6	28.36126357	former	never	no	no	No	osteoporosis	No	No	NA	NA	NA	0.521	103.883253	2.3	NA
35353	Male	73	Non-Hispanic White	College Graduate or above	Divorced	Yes	24.07	26	28	5.8	85.85378817	former	mild	DM	yes	Yes	osteopenia	No	No	NA	NA	NA	0.674	111.1415043	2.225	3885
35362	Male	69	Mexican American	Less Than 9th Grade	Married	No	27.31	26	24	4.8	88.30035885	former	former	no	no	No	osteopenia	No	No	0.811	1.059	1.056	0.618	109.8336306	2.225	NA
35375	Female	65	Non-Hispanic White	Some College or AA degree	Married	Yes	31.49	74	57	5.9	70.70018203	former	mild	no	yes	No	osteopenia	No	No	1.182	1.249	1.238	0.712	125.3761112	2.375	3852
35384	Female	71	Mexican American	Less Than 9th Grade	Widowed	Yes	24.36	NA	NA	5.7	NA	never	never	DM	no	No	normal	No	NA	NA	NA	NA	0.77	53.17414099	NA	NA
35385	Female	66	Non-Hispanic White	College Graduate or above	Married	Yes	23.46	11	13	5.7	91.95395462	now	former	no	no	No	osteopenia	No	No	1.352	1.135	1.204	0.691	115.8925582	2.4	NA
35392	Male	64	Non-Hispanic Black	High School Grad/GED or Equivalent	Married	Yes	37.98	25	23	6	85.33417391	former	former	no	yes	No	normal	No	No	0.987	1.41	1.38	0.98	130.0521037	2.4	46140
35396	Female	83	Non-Hispanic White	College Graduate or above	Married	Yes	18.22	28	48	5.2	85.96153224	former	mild	IGT	no	Yes	osteoporosis	No	No	NA	NA	NA	0.525	100.3751843	2.225	4190
35407	Male	67	Non-Hispanic Black	9-11th Grade (Includes 12th grade with no diploma)	Widowed	Yes	34.35	22	22	5.9	75.09727859	never	mild	DM	yes	No	normal	No	No	1.22	1.421	1.563	0.997	126.1597175	2.275	30650
35408	Male	66	Non-Hispanic White	9-11th Grade (Includes 12th grade with no diploma)	Never married	Yes	24.62	26	24	5.7	81.82575952	now	moderate	no	no	No	osteopenia	No	No	1.19	1.219	1.251	0.695	115.1656635	2.45	NA
35413	Male	63	Non-Hispanic White	College Graduate or above	Married	Yes	25.53	15	21	5.3	83.56844088	former	mild	no	yes	No	osteopenia	No	No	1.176	1.345	1.315	0.718	112.4143135	2.45	6760
35416	Male	63	Non-Hispanic White	College Graduate or above	Married	Yes	24.06	50	33	5.6	96.76186499	never	mild	no	yes	No	normal	No	No	1.14	1.389	1.328	0.814	115.5797081	2.45	2100
35430	Female	66	Non-Hispanic White	High School Grad/GED or Equivalent	Married	Yes	27.5	15	19	5.2	70.20528075	never	heavy	no	yes	No	osteoporosis	Yes	No	0.771	1.057	1.053	0.673	115.6662292	2.475	1575
35432	Male	84	Non-Hispanic White	Some College or AA degree	Married	Yes	22.14	17	27	5.4	47.73297855	former	mild	no	yes	No	osteoporosis	No	No	NA	NA	NA	0.536	104.5047311	2.4	NA
35434	Male	71	Non-Hispanic Black	9-11th Grade (Includes 12th grade with no diploma)	Divorced	Yes	31.32	18	19	7.6	100.6536335	former	former	DM	yes	No	normal	No	No	NA	NA	NA	0.962	124.8876515	2.425	6300
35439	Female	78	Non-Hispanic Black	High School Grad/GED or Equivalent	Divorced	Yes	23.59	20	21	6.9	39.75731982	never	former	DM	yes	Yes	osteopenia	No	No	NA	NA	NA	0.658	106.4749487	2.35	NA
35465	Male	70	Non-Hispanic White	High School Grad/GED or Equivalent	Widowed	Yes	36.01	18	20	6.1	79.55858295	now	NA	no	no	No	osteopenia	No	No	NA	NA	NA	0.727	126.3275818	2.225	945
35485	Female	85	Non-Hispanic White	Less Than 9th Grade	Widowed	Yes	26.17	15	24	5.4	21.77688818	never	former	no	yes	No	osteopenia	No	No	NA	NA	NA	0.578	119.462715	2.275	NA
35493	Male	69	Non-Hispanic White	Some College or AA degree	Married	Yes	28.09	15	16	5.5	71.26901218	never	mild	no	yes	No	osteopenia	No	No	1.118	1.271	1.3	0.733	112.8042899	2.325	NA
35495	Female	76	Mexican American	Less Than 9th Grade	Widowed	No	22.71	21	26	5.5	85.71619742	never	never	IGT	yes	No	osteopenia	No	No	NA	NA	NA	0.629	119.3296154	2.4	NA
35507	Female	85	Non-Hispanic White	Some College or AA degree	Widowed	Yes	20.73	14	26	4.8	26.27979882	never	NA	no	yes	No	osteoporosis	No	Yes	NA	NA	NA	0.529	110.3232085	2.375	NA
35517	Male	73	Non-Hispanic White	High School Grad/GED or Equivalent	Married	Yes	30.88	NA	NA	5.2	51.56758604	former	former	IFG	yes	No	normal	No	No	NA	NA	NA	0.842	119.5800459	2.325	16200
35522	Female	85	Non-Hispanic White	Some College or AA degree	Widowed	Yes	23.96	19	26	5.2	43.14494266	never	never	no	yes	No	osteopenia	No	No	NA	NA	NA	0.608	111.3655821	2.25	NA
35528	Male	71	Non-Hispanic White	High School Grad/GED or Equivalent	Never married	Yes	24.54	21	27	5.3	79.00167287	former	moderate	DM	yes	No	normal	No	No	NA	NA	NA	0.913	112.0288791	2.4	NA
35547	Male	73	Non-Hispanic White	College Graduate or above	Married	Yes	27.12	21	27	5.5	62.28037206	never	mild	no	yes	Yes	normal	No	No	NA	NA	NA	0.77	121.395566	2.35	1620
35549	Female	70	Mexican American	High School Grad/GED or Equivalent	Widowed	Yes	24.38	14	20	5.4	94.1811345	never	mild	IFG	yes	No	normal	No	No	NA	NA	NA	0.757	113.682204	2.275	NA
35559	Female	62	Non-Hispanic White	High School Grad/GED or Equivalent	Divorced	Yes	30.95	43	50	7.4	99.62536595	never	former	DM	no	Yes	normal	No	No	1.067	1.19	1.176	0.926	125.8298955	2.325	3240
35564	Female	66	Non-Hispanic White	9-11th Grade (Includes 12th grade with no diploma)	Widowed	No	33.15	11	15	5.6	96.86500911	now	never	no	no	No	osteoporosis	No	No	0.783	0.913	0.937	0.551	127.0297179	2.35	NA
35569	Male	85	Non-Hispanic White	High School Grad/GED or Equivalent	Married	Yes	22.59	25	31	5.6	43.56407801	never	mild	IFG	yes	No	normal	No	No	NA	NA	NA	0.812	108.3276779	2.525	NA
35573	Female	63	Mexican American	Less Than 9th Grade	Widowed	No	27.15	22	24	6.3	98.92798839	never	never	IFG	no	No	normal	No	No	1.13	1.245	1.275	1.076	114.1084602	2.375	5400
35578	Male	68	Non-Hispanic White	College Graduate or above	Married	Yes	32.32	23	26	5.2	71.77141206	former	moderate	no	yes	No	normal	No	No	1.157	1.52	1.548	0.975	122.3162123	2.35	14070
35586	Female	67	Mexican American	9-11th Grade (Includes 12th grade with no diploma)	Married	Yes	24.19	20	19	7.5	69.71384379	never	former	DM	no	Yes	osteopenia	No	No	0.914	1.028	1.009	0.775	114.7241115	2.3	NA
35588	Female	67	Mexican American	High School Grad/GED or Equivalent	Married	Yes	29.2	74	45	8.2	96.18695405	former	never	DM	no	No	normal	No	No	0.989	1.036	1.058	0.883	125.2595968	2.4	NA
35592	Female	85	Non-Hispanic White	Less Than 9th Grade	Widowed	Yes	23.13	16	27	6.1	80.46483645	never	mild	no	yes	No	osteoporosis	No	No	NA	NA	NA	0.438	102.7226226	2.2	NA
35602	Female	85	Non-Hispanic White	High School Grad/GED or Equivalent	Widowed	Yes	23.43	12	18	5	43.14494266	never	never	no	no	No	osteoporosis	No	NA	NA	NA	NA	0.512	114.8369362	2.45	NA
35609	Female	64	Non-Hispanic White	Some College or AA degree	Married	Yes	32.07	16	20	6.1	62.54307991	former	former	IFG	yes	No	osteopenia	No	No	1.059	0.978	0.96	0.652	137.6410002	2.45	NA
35614	Male	73	Non-Hispanic White	High School Grad/GED or Equivalent	Married	Yes	23.39	31	30	7.1	56.46324819	never	mild	DM	yes	No	normal	No	No	NA	NA	NA	0.785	103.898118	2.4	NA
35617	Female	81	Mexican American	High School Grad/GED or Equivalent	Divorced	Yes	32.26	19	23	5.6	63.18420244	former	former	no	yes	No	osteopenia	No	No	NA	NA	NA	0.714	138.4102646	2.475	750
35619	Male	72	Non-Hispanic White	9-11th Grade (Includes 12th grade with no diploma)	Married	Yes	28.53	17	27	4.9	78.44866116	never	mild	no	yes	Yes	normal	No	No	NA	NA	NA	0.763	112.1505671	2.05	420
35620	Female	83	Non-Hispanic White	Some College or AA degree	Widowed	Yes	27.73	17	25	5.8	72.03888011	former	moderate	DM	no	No	normal	No	No	NA	NA	NA	0.781	117.7407207	2.15	4725
35625	Female	63	Non-Hispanic White	High School Grad/GED or Equivalent	Married	Yes	23.05	22	22	5.4	93.91234088	never	moderate	no	yes	No	osteopenia	Yes	No	0.895	1.013	1.022	0.782	116.3406811	2.475	9682.5
35645	Male	85	Non-Hispanic White	Some College or AA degree	Widowed	Yes	21.85	14	23	5.5	40.2605833	never	never	no	yes	Yes	osteopenia	No	No	NA	NA	NA	0.678	109.9062084	2.375	1800
35652	Male	65	Mexican American	Less Than 9th Grade	Married	No	35.48	45	28	6.2	65.88054912	former	former	DM	yes	No	normal	No	No	1.358	1.645	1.574	1.356	123.8366957	2.175	720
35668	Female	81	Non-Hispanic White	High School Grad/GED or Equivalent	Married	Yes	28.22	18	22	5.5	63.18420244	never	former	IFG	no	No	normal	No	No	NA	NA	NA	0.85	118.5022337	2.325	1080
35673	Male	71	Non-Hispanic White	Some College or AA degree	Married	Yes	28.36	17	22	5.6	44.42123041	never	never	no	yes	No	normal	No	No	NA	NA	NA	0.953	119.2795664	2.425	1125
35687	Female	70	Non-Hispanic White	College Graduate or above	Married	Yes	24.2	21	19	4.8	59.96181292	former	mild	no	yes	No	normal	No	No	NA	NA	NA	0.775	105.7273175	2.225	107100
35688	Male	85	Non-Hispanic White	High School Grad/GED or Equivalent	Widowed	Yes	28.02	15	24	5.1	47.3988477	former	former	no	yes	Yes	normal	No	No	NA	NA	NA	0.749	112.6738477	2.375	6300
35689	Female	71	Non-Hispanic White	Less Than 9th Grade	Married	Yes	26.49	15	10	5.6	78.37471433	never	mild	IFG	yes	No	normal	No	No	NA	NA	NA	0.762	118.0160838	2.275	30375
35708	Female	66	Mexican American	High School Grad/GED or Equivalent	Divorced	No	30.16	24	23	5.8	96.86500911	never	former	no	yes	No	osteoporosis	No	No	0.721	1.011	1.03	0.683	124.9193731	2.425	7560
35718	Female	77	Non-Hispanic White	High School Grad/GED or Equivalent	Married	Yes	28.44	27	26	5.6	64.98475918	never	never	no	yes	Yes	normal	Yes	No	NA	NA	NA	0.77	126.5808004	2.375	NA
35724	Female	70	Non-Hispanic White	College Graduate or above	Widowed	Yes	30.81	13	12	6.1	89.40615242	former	moderate	DM	yes	No	normal	No	No	NA	NA	NA	0.798	121.6241555	2.425	2730
35737	Female	77	Non-Hispanic White	College Graduate or above	Divorced	Yes	29.63	19	24	5.5	75.14004691	now	heavy	no	yes	Yes	osteopenia	No	No	NA	NA	NA	0.659	123.6735965	2.275	NA
35745	Male	66	Non-Hispanic Black	9-11th Grade (Includes 12th grade with no diploma)	Married	Yes	18.59	19	24	5.8	53.18789871	now	former	no	yes	No	normal	No	No	1.146	1.343	1.35	0.866	93.30835166	2.5	6965
35756	Female	80	Non-Hispanic White	High School Grad/GED or Equivalent	Widowed	Yes	25.7	21	30	5.9	49.71989338	former	never	no	yes	No	osteopenia	No	No	NA	NA	NA	0.651	122.8885144	2.5	3920
35766	Male	68	Non-Hispanic Black	9-11th Grade (Includes 12th grade with no diploma)	Married	Yes	24.56	20	20	6.4	102.7973009	now	mild	no	no	No	normal	No	No	1.067	1.305	1.218	0.768	113.5632934	2.55	NA
35783	Male	80	Non-Hispanic White	College Graduate or above	Widowed	Yes	23.18	47	42	5.3	59.29197786	never	never	DM	no	Yes	osteopenia	No	No	NA	NA	NA	0.662	113.924722	2.35	NA
35784	Female	78	Mexican American	Less Than 9th Grade	Widowed	Yes	33.42	17	20	7.5	89.0344142	former	mild	DM	no	No	normal	Yes	Yes	NA	NA	NA	0.748	132.4221897	2.425	NA
35788	Male	72	Non-Hispanic White	College Graduate or above	Married	Yes	28.88	23	30	5.4	62.71940791	never	mild	no	yes	No	osteopenia	No	No	NA	NA	NA	0.721	123.23952	2.45	6505
35792	Female	75	Other Race - Including Multi-Racial	High School Grad/GED or Equivalent	Widowed	Yes	24.63	NA	NA	5.8	NA	never	NA	IFG	yes	Yes	osteopenia	No	No	NA	NA	NA	0.594	53.37710385	NA	NA
35798	Male	65	Non-Hispanic White	High School Grad/GED or Equivalent	Married	Yes	26.08	24	25	5.3	82.40257756	former	mild	no	yes	No	normal	No	No	1.023	1.352	1.378	0.773	113.4541684	2.325	NA
35802	Male	76	Non-Hispanic White	High School Grad/GED or Equivalent	Married	Yes	28.26	22	24	5.6	39.82778609	former	mild	no	yes	No	osteopenia	No	No	NA	NA	NA	0.618	108.6600803	2.35	2850
35809	Male	74	Non-Hispanic Black	9-11th Grade (Includes 12th grade with no diploma)	Widowed	Yes	28.08	13	19	5.6	71.49389178	former	former	no	yes	No	osteopenia	No	No	NA	NA	NA	0.705	106.8266854	2.1	11670
35818	Male	85	Non-Hispanic White	High School Grad/GED or Equivalent	Widowed	Yes	30.51	18	23	6.1	40.2605833	former	former	DM	yes	No	osteopenia	No	No	NA	NA	NA	0.737	114.4182424	2.4	NA
35826	Male	72	Mexican American	9-11th Grade (Includes 12th grade with no diploma)	Married	Yes	29.46	22	23	5.8	44.11028179	former	former	DM	yes	No	normal	No	No	NA	NA	NA	0.884	118.3734661	2.425	10335
35832	Male	81	Non-Hispanic White	College Graduate or above	Widowed	Yes	28	26	26	6.7	58.87693402	former	mild	DM	no	No	osteopenia	No	No	NA	NA	NA	0.669	120.0761794	2.35	NA
35858	Male	72	Non-Hispanic White	High School Grad/GED or Equivalent	Married	Yes	28.67	19	25	5.3	86.45900118	former	mild	no	yes	No	osteopenia	No	No	NA	NA	NA	0.703	124.3292672	2.5	16260
35867	Female	66	Non-Hispanic White	High School Grad/GED or Equivalent	Married	Yes	26.39	22	19	5.2	70.20528075	former	moderate	no	no	No	normal	No	No	1.11	1.153	1.158	0.77	126.9697639	2.475	NA
35882	Female	76	Non-Hispanic Black	9-11th Grade (Includes 12th grade with no diploma)	Separated	Yes	20.31	11	17	6.6	32.27188964	now	heavy	DM	yes	No	osteoporosis	No	No	NA	NA	NA	0.555	95.84237503	2.325	NA
35883	Male	68	Non-Hispanic White	College Graduate or above	Widowed	Yes	27.14	22	23	5.3	80.68420834	former	former	no	no	No	normal	No	No	1.309	1.488	1.53	0.843	118.4506357	2.4	5280
35887	Male	73	Non-Hispanic White	College Graduate or above	Married	Yes	27.58	22	21	5.5	56.46324819	never	never	IFG	no	No	normal	No	No	NA	NA	NA	0.763	113.3278311	2.425	5250
35891	Male	63	Non-Hispanic Black	Some College or AA degree	Married	Yes	29.82	21	24	5.4	77.2373216	now	former	DM	yes	No	normal	No	Yes	1.113	1.299	1.279	0.787	119.054194	2.375	NA
35908	Male	72	Non-Hispanic White	Some College or AA degree	Married	Yes	29.65	16	21	5.2	51.93110377	former	mild	no	yes	Yes	osteopenia	Yes	No	NA	NA	NA	0.714	120.2323096	2.325	NA
35928	Female	62	Non-Hispanic White	Some College or AA degree	Married	Yes	26.12	16	18	5.1	99.62536595	former	moderate	no	no	No	osteopenia	No	No	0.919	1.12	1.122	0.849	114.5262506	2.425	210
35936	Male	62	Non-Hispanic Black	High School Grad/GED or Equivalent	Divorced	Yes	24.11	10	16	5.8	77.78179416	now	former	no	yes	No	osteoporosis	No	No	0.725	1.181	1.222	0.766	109.726163	2.425	NA
35947	Female	60	Mexican American	Less Than 9th Grade	Married	No	28.65	20	19	5.2	101.0349039	never	mild	no	no	No	osteopenia	No	No	0.861	1.092	1.051	0.699	129.0869124	2.3	NA
35958	Male	63	Non-Hispanic White	Some College or AA degree	Married	Yes	31.1	23	22	5.7	66.81265243	now	mild	no	no	No	normal	No	No	0.988	1.349	1.35	0.885	122.9790949	2.4	NA
35961	Male	66	Non-Hispanic White	High School Grad/GED or Equivalent	Widowed	Yes	25.85	21	24	5.7	81.82575952	never	mild	no	yes	Yes	osteopenia	No	No	0.954	1.232	1.192	0.771	114.5057758	2.375	280
35963	Female	74	Mexican American	Less Than 9th Grade	Widowed	Yes	25.09	15	21	7.3	86.92894311	never	never	DM	yes	No	osteopenia	No	No	NA	NA	NA	0.709	116.9136551	2.35	480
35972	Male	61	Non-Hispanic White	Some College or AA degree	Married	Yes	31.78	40	28	7.6	67.7579435	former	moderate	DM	yes	No	osteopenia	No	No	1.098	1.192	1.2	0.726	122.7741656	2.425	NA
35977	Male	66	Non-Hispanic White	High School Grad/GED or Equivalent	Married	Yes	29.21	21	21	5.4	90.18093277	former	mild	no	yes	No	normal	No	No	1.269	1.591	1.518	0.871	119.3870343	2.4	22610
35983	Female	67	Non-Hispanic White	College Graduate or above	Married	Yes	23.38	19	20	5.5	91.31027694	never	mild	no	yes	Yes	osteopenia	No	No	0.99	1.04	1.049	0.632	109.6973834	2.45	2700
35999	Female	69	Non-Hispanic White	Less Than 9th Grade	Married	Yes	23.76	20	27	6	79.4835899	now	moderate	no	yes	No	osteopenia	No	No	0.859	1.04	1.018	0.566	110.700396	2.35	1417.5
36020	Female	82	Non-Hispanic White	High School Grad/GED or Equivalent	Widowed	Yes	24.56	14	21	5.5	55.11448289	never	never	no	no	No	osteopenia	No	No	NA	NA	NA	0.622	115.772809	2.375	1575
36048	Male	82	Non-Hispanic White	Some College or AA degree	Married	Yes	25.13	18	25	5	65.04905171	former	moderate	no	no	No	osteopenia	No	No	NA	NA	NA	0.647	110.1773748	2.325	14265
36066	Male	84	Non-Hispanic White	Some College or AA degree	Married	Yes	23.24	NA	NA	6	72.10684906	never	former	no	yes	No	normal	No	No	NA	NA	NA	0.851	106.592103	2.25	10080
36074	Male	70	Other Hispanic	College Graduate or above	Married	Yes	24.2	19	23	5.5	70.77012909	never	mild	no	no	Yes	osteopenia	No	No	NA	NA	NA	0.716	109.9004433	2.2	15725
36077	Female	72	Non-Hispanic White	High School Grad/GED or Equivalent	Married	Yes	27.83	18	15	5.3	67.30778076	never	mild	no	no	No	osteopenia	No	No	NA	NA	NA	0.623	121.0967062	2.575	19575
36085	Female	62	Non-Hispanic Black	9-11th Grade (Includes 12th grade with no diploma)	Widowed	Yes	32.88	14	19	10.3	96.24503403	never	moderate	DM	yes	No	normal	No	No	1.241	1.269	1.201	0.97	128.4729548	2.325	NA
36100	Female	80	Non-Hispanic White	High School Grad/GED or Equivalent	Widowed	Yes	29.6	17	25	6.1	83.34122706	never	mild	no	no	No	osteopenia	No	No	NA	NA	NA	0.626	119.9405564	2.275	NA
36108	Male	76	Mexican American	Less Than 9th Grade	Widowed	Yes	27.46	9	19	5.9	67.84931677	never	former	no	no	No	normal	No	No	NA	NA	NA	0.783	113.1067304	2.275	NA
36118	Male	73	Non-Hispanic Black	High School Grad/GED or Equivalent	Married	Yes	26.59	53	14	12.9	65.27311671	former	former	DM	no	No	normal	No	Yes	NA	NA	NA	1.197	101.034315	2.3	NA
36119	Male	83	Other Hispanic	High School Grad/GED or Equivalent	Married	Yes	29.24	30	31	6.3	48.06946481	former	former	DM	yes	No	normal	No	No	NA	NA	NA	0.797	123.908567	2.525	NA
36147	Female	79	Non-Hispanic White	High School Grad/GED or Equivalent	Widowed	Yes	28.5	21	27	5.5	56.28828173	never	never	no	yes	Yes	osteopenia	No	No	NA	NA	NA	0.726	117.090208	2.4	NA
36159	Male	65	Non-Hispanic Black	Less Than 9th Grade	Married	Yes	31.54	15	17	NA	63.05961366	never	heavy	DM	yes	No	normal	No	No	1.159	1.439	1.446	0.969	122.3231278	2.45	NA
36174	Female	78	Non-Hispanic Black	Some College or AA degree	Widowed	Yes	24.44	23	28	5.2	86.01343787	never	mild	no	yes	No	osteopenia	No	No	NA	NA	NA	0.703	113.6622394	2.45	11775
36187	Female	85	Non-Hispanic White	Some College or AA degree	Widowed	Yes	23.56	14	16	6.7	61.43353439	never	former	DM	no	No	osteoporosis	Yes	NA	NA	NA	NA	0.421	110.7189616	2.375	NA
36197	Female	60	Non-Hispanic Black	9-11th Grade (Includes 12th grade with no diploma)	Divorced	Yes	26.45	13	20	6.1	74.15285318	now	former	no	no	No	normal	No	No	1.09	1.143	1.113	1.06	124.0371212	2.45	NA
36207	Male	85	Non-Hispanic White	Less Than 9th Grade	Widowed	Yes	30.59	26	30	5.3	40.2605833	former	former	no	yes	No	osteopenia	No	No	NA	NA	NA	0.713	117.5492702	2.275	NA
36211	Female	81	Non-Hispanic White	9-11th Grade (Includes 12th grade with no diploma)	Widowed	Yes	21.88	12	15	6.3	18.11312087	now	heavy	no	yes	Yes	osteoporosis	No	No	NA	NA	NA	0.477	99.70125944	2.225	NA
36216	Male	75	Non-Hispanic White	Some College or AA degree	Married	Yes	32.73	NA	NA	NA	NA	former	mild	no	yes	No	normal	No	No	NA	NA	NA	0.866	62.0427688	NA	140
36223	Male	71	Mexican American	9-11th Grade (Includes 12th grade with no diploma)	Widowed	Yes	27.66	23	20	5.6	79.00167287	never	moderate	no	yes	No	osteopenia	No	No	NA	NA	NA	0.66	109.0123368	2.225	16830
36227	Male	62	Non-Hispanic Black	High School Grad/GED or Equivalent	Divorced	Yes	29.89	31	23	5.9	97.28850795	former	mild	IFG	no	No	osteopenia	No	No	0.885	1.364	1.342	0.923	120.6769018	2.5	1680
36247	Male	60	Other Race - Including Multi-Racial	High School Grad/GED or Equivalent	Married	Yes	26.27	19	25	6.2	85.34823694	never	former	IGT	no	No	normal	No	No	1.283	1.539	1.525	0.935	112.3292274	2.45	9450
36251	Female	84	Non-Hispanic White	9-11th Grade (Includes 12th grade with no diploma)	Widowed	Yes	21.63	13	17	6.1	48.34228592	now	NA	no	yes	No	osteopenia	No	No	NA	NA	NA	0.686	107.8318734	2.45	NA
36266	Female	85	Non-Hispanic White	Less Than 9th Grade	Widowed	Yes	21.06	20	23	6.4	84.76228291	never	former	DM	yes	Yes	osteopenia	No	No	NA	NA	NA	0.704	103.9153358	2.475	NA
36275	Male	84	Non-Hispanic White	9-11th Grade (Includes 12th grade with no diploma)	Widowed	Yes	19.61	20	22	5.4	64.14155239	former	former	IGT	no	No	osteopenia	No	No	NA	NA	NA	0.629	95.24675692	2.25	2275
36277	Female	65	Non-Hispanic White	College Graduate or above	Married	Yes	24.49	27	31	5.1	70.70018203	former	mild	no	yes	No	osteopenia	No	No	1.08	1.084	1.134	0.684	115.5353217	2.45	690
36279	Female	76	Non-Hispanic White	High School Grad/GED or Equivalent	Widowed	Yes	25.02	20	29	6	75.66973506	never	moderate	no	yes	No	normal	No	No	NA	NA	NA	0.777	114.6115426	2.35	315
36281	Female	66	Non-Hispanic Black	Some College or AA degree	Widowed	Yes	33.29	13	19	7	106.0024755	never	former	DM	yes	No	normal	No	No	0.98	1.009	1.004	0.749	136.9469443	2.675	1417.5
36284	Male	64	Non-Hispanic White	High School Grad/GED or Equivalent	Married	Yes	33.97	24	24	5.2	91.45684725	former	mild	no	yes	No	normal	No	No	1.006	1.2	1.179	0.837	132.8905413	2.45	5530
36286	Male	64	Non-Hispanic White	College Graduate or above	Married	Yes	36.14	33	23	5.6	66.34496386	former	mild	no	yes	No	normal	No	No	1.178	1.504	1.463	1.053	132.5377913	2.125	17640
36291	Male	72	Non-Hispanic Black	High School Grad/GED or Equivalent	Widowed	Yes	21.81	26	28	5.9	90.6888778	now	moderate	no	no	No	osteopenia	No	No	NA	NA	NA	0.661	97.92076984	2.3	NA
36298	Male	72	Non-Hispanic White	College Graduate or above	Married	Yes	30.34	37	30	4.4	86.45900118	never	heavy	no	yes	No	normal	No	No	NA	NA	NA	0.823	120.0443792	2.575	4995
36311	Male	63	Non-Hispanic White	9-11th Grade (Includes 12th grade with no diploma)	Married	Yes	25.98	NA	NA	5.6	92.10155816	never	mild	no	yes	No	normal	No	No	0.98	1.213	1.203	0.82	116.2403598	2.475	2700
36319	Male	65	Non-Hispanic White	Some College or AA degree	Divorced	Yes	29.5	16	22	5.5	90.81664932	now	mild	no	no	No	normal	No	No	1.227	1.416	1.413	1.13	115.4838471	2.3	NA
36328	Male	83	Non-Hispanic Black	Some College or AA degree	Widowed	Yes	22.35	15	24	5.3	92.51676515	now	mild	no	no	No	normal	No	No	NA	NA	NA	0.982	98.94859984	2.35	NA
36333	Female	79	Non-Hispanic White	High School Grad/GED or Equivalent	Married	Yes	22.58	NA	NA	5.8	64.07815681	never	never	IGT	yes	No	osteopenia	Yes	No	NA	NA	NA	0.581	111.6196997	2.525	NA
36346	Male	85	Non-Hispanic White	Some College or AA degree	Married	Yes	21.68	64	35	5.6	57.24560905	never	never	IGT	no	Yes	osteoporosis	Yes	No	NA	NA	NA	0.542	100.6460351	2.35	NA
36351	Male	64	Non-Hispanic Black	Some College or AA degree	Married	Yes	24.36	20	20	6	85.33417391	now	former	no	yes	No	osteopenia	No	No	1.058	1.227	1.221	0.687	111.687865	2.4	NA
36354	Male	70	Non-Hispanic Black	High School Grad/GED or Equivalent	Widowed	Yes	30.29	19	27	6.3	73.53124928	former	former	DM	yes	No	normal	Yes	No	NA	NA	NA	0.855	115.4913778	2.35	NA
36356	Female	64	Non-Hispanic White	College Graduate or above	Married	Yes	25.62	77	52	5.3	71.19857203	never	former	no	yes	No	osteopenia	Yes	No	0.876	1.045	1.041	0.755	113.025019	2.375	630
36390	Male	67	Non-Hispanic Black	9-11th Grade (Includes 12th grade with no diploma)	Living with partner	Yes	29.57	24	24	5.8	75.09727859	never	former	no	yes	No	normal	No	No	1.109	1.426	1.336	0.867	115.6116464	2.5	6300
36398	Male	63	Non-Hispanic White	Less Than 9th Grade	Married	No	18.5	17	26	5.6	102.3462796	now	mild	no	no	No	osteopenia	No	No	0.93	1.205	1.201	0.671	97.59751948	2.425	NA
36401	Male	66	Non-Hispanic White	College Graduate or above	Married	Yes	32.3	42	34	7.2	81.82575952	never	mild	DM	yes	No	osteopenia	No	No	0.818	1.284	1.278	0.719	119.3035313	2.35	5445
36407	Male	80	Non-Hispanic White	9-11th Grade (Includes 12th grade with no diploma)	Married	Yes	20.19	24	37	4.7	49.09322262	former	former	no	yes	No	osteopenia	No	No	NA	NA	NA	0.678	103.7920619	2.35	2625
36409	Male	61	Non-Hispanic Black	Some College or AA degree	Married	Yes	26.55	16	16	6.3	97.97432824	former	moderate	no	no	No	normal	No	No	1.378	1.453	1.465	1.098	109.884606	2.5	NA
36440	Female	65	Non-Hispanic White	High School Grad/GED or Equivalent	Widowed	Yes	21.86	13	21	5.6	62.10527835	never	former	no	no	No	osteopenia	No	No	0.884	1.029	1.074	0.703	112.4064909	2.45	NA
36451	Female	65	Non-Hispanic Black	9-11th Grade (Includes 12th grade with no diploma)	Widowed	Yes	31.75	24	29	5.3	71.59358476	former	former	no	no	No	osteopenia	No	No	0.94	1.125	1.12	0.726	129.8962047	2.375	NA
36462	Female	60	Non-Hispanic White	College Graduate or above	Married	Yes	24.12	24	29	5.2	84.67091196	never	former	no	no	Yes	osteopenia	No	No	0.916	1.051	1.032	0.599	113.8268389	2.375	6300
36478	Male	67	Non-Hispanic Black	Less Than 9th Grade	Separated	Yes	33.83	20	17	6	62.17986899	never	former	no	yes	Yes	normal	No	No	1.363	1.216	1.241	0.824	125.1776405	2.4	NA
36484	Male	85	Non-Hispanic White	High School Grad/GED or Equivalent	Married	Yes	25.03	11	21	5.4	63.69256152	never	mild	DM	yes	Yes	normal	No	No	NA	NA	NA	1.172	107.0005192	2.325	2007.5
36487	Male	81	Non-Hispanic White	Less Than 9th Grade	Married	Yes	24.67	14	23	5	31.53807221	never	mild	IGT	no	Yes	osteoporosis	Yes	Yes	NA	NA	NA	0.555	113.7581337	2.4	NA
36494	Male	72	Non-Hispanic White	Less Than 9th Grade	Living with partner	Yes	37.18	17	24	5.9	86.45900118	former	former	no	yes	Yes	normal	No	No	NA	NA	NA	1.042	130.0350113	2.2	1080
36506	Male	62	Mexican American	Some College or AA degree	Divorced	Yes	26.02	27	24	5.3	92.75081385	never	former	no	yes	No	normal	No	No	1.071	1.243	1.222	0.832	113.3408572	2.4	NA
36518	Male	63	Non-Hispanic White	9-11th Grade (Includes 12th grade with no diploma)	Divorced	Yes	25.66	20	20	5.1	92.10155816	now	heavy	no	yes	No	normal	No	No	1.147	1.431	1.486	0.82	114.1592843	2.35	NA
36519	Female	67	Non-Hispanic White	College Graduate or above	Widowed	Yes	26	16	21	5.2	61.23884761	former	moderate	no	no	Yes	osteopenia	No	Yes	1.149	1.021	1.006	0.731	109.7166969	2.225	3895
36528	Male	78	Mexican American	Some College or AA degree	Married	Yes	29.72	15	16	6.1	82.89068049	never	mild	no	yes	No	normal	No	No	NA	NA	NA	0.788	109.9330735	2.275	11910
36539	Male	62	Non-Hispanic White	9-11th Grade (Includes 12th grade with no diploma)	Divorced	Yes	28.15	25	24	6.1	97.4439728	now	mild	no	yes	No	osteopenia	No	No	0.898	1.217	1.229	0.745	126.3226377	2.525	5460
36555	Female	78	Mexican American	Less Than 9th Grade	Widowed	Yes	NA	13	20	6.5	50.42334953	never	never	DM	yes	No	normal	NA	No	NA	NA	NA	0.787	56.582	2.525	NA
36559	Male	85	Non-Hispanic White	Less Than 9th Grade	Married	Yes	19.74	17	29	5	57.24560905	never	former	no	yes	No	osteoporosis	No	No	NA	NA	NA	0.446	96.97868674	2.25	NA
36570	Male	60	Mexican American	Less Than 9th Grade	Married	Yes	29.41	19	21	5.7	94.06308799	former	mild	no	no	No	normal	No	No	1.174	1.462	1.467	1.032	122.7440802	2.225	NA
36582	Female	61	Non-Hispanic Black	9-11th Grade (Includes 12th grade with no diploma)	Widowed	Yes	19.38	18	25	5.3	83.8241453	former	former	IGT	yes	No	osteoporosis	No	No	0.736	0.868	0.899	0.617	114.6625949	2.675	NA
36586	Male	76	Non-Hispanic Black	Less Than 9th Grade	Married	Yes	30.51	17	19	8.1	58.37044969	now	former	DM	yes	No	normal	No	No	NA	NA	NA	0.803	121.8559552	2.375	NA
36606	Male	85	Non-Hispanic White	Less Than 9th Grade	Married	Yes	27.15	14	21	5.1	47.3988477	never	mild	no	yes	Yes	normal	No	No	NA	NA	NA	1.238	115.4796423	2.425	6300
36614	Male	62	Mexican American	Less Than 9th Grade	Married	Yes	23.91	20	19	5.3	103.0677539	now	former	no	yes	No	normal	No	No	1.142	1.233	1.267	0.933	103.3856312	2.275	NA
36617	Male	68	Non-Hispanic White	High School Grad/GED or Equivalent	Married	Yes	26.76	15	22	6.4	53.41098158	former	former	DM	yes	No	osteopenia	No	No	0.885	1.048	1.076	0.658	110.277822	2.275	2520
36631	Male	76	Non-Hispanic White	High School Grad/GED or Equivalent	Married	Yes	26.27	19	28	5.8	42.88810191	former	mild	DM	yes	No	normal	No	No	NA	NA	NA	0.783	112.3360685	2.525	NA
36634	Female	61	Non-Hispanic White	College Graduate or above	Married	Yes	24.4	14	19	5.2	84.07821558	never	mild	no	no	No	osteopenia	No	No	0.93	1.119	1.099	0.703	116.5922882	2.45	40380
36642	Male	84	Non-Hispanic White	Less Than 9th Grade	Married	Yes	25.72	14	17	6.5	29.09771305	never	mild	DM	yes	Yes	normal	No	No	NA	NA	NA	0.972	124.6938035	2.575	6075
36646	Female	66	Non-Hispanic White	9-11th Grade (Includes 12th grade with no diploma)	Married	Yes	37.9	17	25	5.2	49.30536461	former	mild	no	yes	Yes	osteoporosis	No	No	0.792	0.977	1.017	0.676	144.3163731	2.35	NA
36649	Female	69	Mexican American	High School Grad/GED or Equivalent	Married	Yes	32.21	27	21	7	90.03640727	never	mild	DM	no	No	osteoporosis	No	No	0.781	1.062	1.074	0.774	129.4445315	2.3	540
36686	Male	62	Non-Hispanic Black	9-11th Grade (Includes 12th grade with no diploma)	Married	No	21.86	48	44	9.8	97.28850795	former	former	DM	no	No	normal	No	No	1.002	1.322	1.275	0.817	105.4610631	2.525	720
36690	Female	85	Non-Hispanic White	Less Than 9th Grade	Widowed	Yes	21.83	11	18	5.2	53.96516167	never	never	no	yes	Yes	osteoporosis	No	No	NA	NA	NA	0.406	111.1883736	2.425	NA
36691	Male	82	Non-Hispanic White	College Graduate or above	Widowed	Yes	26.28	14	20	5.3	84.67202605	former	mild	no	no	No	normal	No	No	NA	NA	NA	0.822	109.3784033	2.275	1500
36697	Male	81	Non-Hispanic White	College Graduate or above	Divorced	Yes	27.22	18	23	6.1	73.64254225	former	mild	IGT	no	No	osteopenia	No	No	NA	NA	NA	0.67	118.6084114	2.475	90
36699	Male	66	Mexican American	High School Grad/GED or Equivalent	Separated	No	24.92	25	17	5.9	94.74405663	never	mild	no	no	No	normal	No	No	0.987	1.221	1.195	0.757	108.2849737	2.325	NA
36713	Female	70	Non-Hispanic White	Some College or AA degree	Married	Yes	22.63	21	25	5.4	68.26007709	never	mild	no	no	No	osteopenia	No	No	NA	NA	NA	0.658	113.3346578	2.275	2730
36725	Female	69	Non-Hispanic White	High School Grad/GED or Equivalent	Widowed	Yes	29.6	21	23	5.7	60.38450445	never	never	no	yes	No	osteopenia	No	No	0.98	1.159	1.198	0.633	129.866405	2.3	1260
36728	Female	69	Non-Hispanic White	Some College or AA degree	Never married	Yes	40.89	23	27	6	60.38450445	former	never	DM	yes	No	osteopenia	No	No	0.865	0.957	0.988	0.823	154.1860522	2.45	420
36731	Female	85	Non-Hispanic White	Some College or AA degree	Widowed	Yes	25.99	15	26	6.3	39.11511003	never	never	DM	yes	No	osteoporosis	Yes	No	NA	NA	NA	0.499	117.0003504	2.425	NA
36736	Female	76	Non-Hispanic White	9-11th Grade (Includes 12th grade with no diploma)	Widowed	Yes	26.38	21	30	5.6	65.4428592	former	former	no	no	No	osteopenia	Yes	No	NA	NA	NA	0.663	116.4654037	2.35	11430
36739	Female	62	Mexican American	Some College or AA degree	Divorced	Yes	25.9	19	28	5.2	83.48966807	never	former	no	yes	No	osteoporosis	No	No	0.74	0.876	0.878	0.666	122.157327	2.425	NA
36747	Female	64	Mexican American	Less Than 9th Grade	Married	No	33.4	18	20	5.9	93.25495449	now	never	no	yes	No	osteoporosis	No	No	0.768	0.881	0.977	0.7	128.0483879	2.275	945
36765	Female	72	Non-Hispanic White	Less Than 9th Grade	Married	Yes	29.16	18	23	5.1	42.8552789	never	never	IGT	no	No	osteopenia	Yes	No	NA	NA	NA	0.644	126.6734756	2.45	4410
36776	Male	69	Non-Hispanic White	9-11th Grade (Includes 12th grade with no diploma)	Married	Yes	31.19	23	26	5.4	64.05517239	former	mild	no	yes	No	normal	No	No	1.048	1.425	1.485	0.804	121.6508609	2.35	8845
36788	Male	85	Other Race - Including Multi-Racial	College Graduate or above	Married	Yes	28.58	42	34	5.4	51.89874313	never	former	no	yes	No	osteopenia	No	No	NA	NA	NA	0.69	124.1612034	2.325	NA
36791	Male	75	Non-Hispanic Black	High School Grad/GED or Equivalent	Widowed	Yes	30.74	22	27	6.4	97.86478611	never	former	IFG	yes	No	normal	No	No	NA	NA	NA	0.824	117.8206555	2.425	NA
36809	Male	78	Non-Hispanic White	Some College or AA degree	Married	Yes	21.44	11	18	5.5	66.90275095	former	mild	no	no	Yes	osteopenia	No	No	NA	NA	NA	0.593	103.1679652	2.35	NA
36827	Female	83	Non-Hispanic White	9-11th Grade (Includes 12th grade with no diploma)	Married	Yes	28.07	19	28	5.7	62.30271963	never	never	IGT	yes	Yes	osteoporosis	Yes	Yes	NA	NA	NA	0.536	135.2774077	2.5	NA
36830	Male	60	Non-Hispanic Black	College Graduate or above	Married	Yes	29.12	24	29	5.9	78.88228086	never	former	no	yes	No	normal	No	No	1.246	1.475	1.396	1.063	119.2299397	2.425	612.5
36832	Female	77	Non-Hispanic White	College Graduate or above	Married	Yes	23.47	20	18	5.2	64.98475918	former	mild	no	yes	No	osteopenia	No	No	NA	NA	NA	0.69	116.0937486	2.35	NA
36838	Male	69	Non-Hispanic White	High School Grad/GED or Equivalent	Divorced	Yes	25.44	32	25	5.8	71.26901218	former	heavy	DM	no	No	osteopenia	No	No	0.881	1.085	1.081	0.695	106.2846682	2.425	2100
36847	Male	66	Non-Hispanic Black	9-11th Grade (Includes 12th grade with no diploma)	Married	Yes	27.03	15	18	5.1	104.2517166	now	never	no	yes	No	osteopenia	No	No	0.863	1.219	1.233	0.857	109.2971937	2.3	NA
36849	Male	80	Non-Hispanic White	College Graduate or above	Widowed	Yes	28.96	22	22	6.7	31.76039498	former	former	DM	no	No	normal	No	No	NA	NA	NA	0.848	121.9066756	2.375	NA
36853	Male	65	Non-Hispanic Black	Some College or AA degree	Married	Yes	26.51	16	22	4.9	57.95782095	never	never	DM	no	No	normal	No	No	0.96	1.297	1.353	0.891	117.2477624	2.375	NA
36875	Female	74	Non-Hispanic Black	Some College or AA degree	Widowed	Yes	37.19	22	26	8.9	59.78335637	former	former	DM	yes	No	normal	No	No	NA	NA	NA	0.75	132.3648054	2.225	1200
36876	Male	74	Non-Hispanic White	College Graduate or above	Married	Yes	25.27	23	22	5.6	68.80927497	never	moderate	no	yes	No	normal	No	No	NA	NA	NA	0.748	107.4658387	2.425	480
36896	Female	60	Non-Hispanic Black	High School Grad/GED or Equivalent	Married	Yes	25.56	17	26	7.7	84.41505065	never	mild	DM	yes	No	normal	No	No	1.18	1.165	1.147	0.754	117.7990655	2.425	10800
36908	Male	66	Non-Hispanic Black	Some College or AA degree	Married	Yes	32.73	25	26	6	75.62666524	never	never	no	yes	No	normal	No	No	1.142	1.439	1.441	1.098	121.5988228	2.45	13290
36932	Female	85	Other Race - Including Multi-Racial	Less Than 9th Grade	Widowed	Yes	31.8	15	21	8.4	32.83342913	never	former	DM	yes	No	normal	No	No	NA	NA	NA	0.822	125.2183164	2.275	3150
36941	Female	66	Non-Hispanic White	High School Grad/GED or Equivalent	Married	Yes	33.01	27	24	5.9	81.17638898	never	never	IFG	no	No	osteopenia	No	No	0.946	1.091	1.054	0.788	135.5008654	2.475	NA
36947	Female	85	Non-Hispanic White	High School Grad/GED or Equivalent	Widowed	Yes	26.2	9	27	5.6	71.0338657	never	former	IFG	no	No	osteoporosis	No	No	NA	NA	NA	0.544	118.8632011	2.35	NA
36952	Male	78	Non-Hispanic White	Some College or AA degree	Married	Yes	21.18	19	28	5.8	82.89068049	former	former	no	no	No	osteoporosis	No	No	NA	NA	NA	0.53	102.6793411	2.4	NA
36957	Female	72	Non-Hispanic Black	Less Than 9th Grade	Divorced	Yes	32.97	13	22	5.6	89.71618862	former	NA	IGT	yes	No	normal	No	No	NA	NA	NA	0.75	129.5448497	2.475	2415
36959	Male	80	Non-Hispanic White	Less Than 9th Grade	Married	Yes	24.92	29	27	5.3	59.29197786	never	mild	no	yes	No	osteopenia	No	No	NA	NA	NA	0.668	114.2409451	2.4	405
36971	Female	60	Non-Hispanic White	College Graduate or above	Married	Yes	35.62	15	18	5.6	84.67091196	former	heavy	no	yes	No	normal	Yes	No	1.236	1.192	1.2	0.964	139.0051676	2.4	NA
36974	Male	65	Mexican American	Less Than 9th Grade	Married	Yes	23.84	18	21	5.8	90.81664932	former	former	IFG	no	No	osteoporosis	No	No	0.785	1.107	1.098	0.624	106.2312084	2.325	NA
36975	Male	75	Non-Hispanic White	College Graduate or above	Married	Yes	25.31	23	22	5.7	61.41149859	former	mild	IGT	no	Yes	normal	No	No	NA	NA	NA	0.827	106.0518921	2.35	NA
36977	Male	60	Non-Hispanic White	College Graduate or above	Married	Yes	24.37	35	24	5.3	68.23559265	former	mild	no	yes	No	osteopenia	No	No	0.929	1.198	1.221	0.732	111.7141869	2.45	2257.5
36978	Female	67	Mexican American	Less Than 9th Grade	Married	Yes	28.05	20	26	4.8	91.31027694	former	former	no	yes	No	osteoporosis	Yes	No	0.73	0.793	0.826	0.593	123.4594056	2.375	NA
36981	Male	65	Mexican American	Some College or AA degree	Married	Yes	35.75	19	20	9.9	65.88054912	former	heavy	DM	yes	No	normal	No	No	1.133	1.358	1.329	0.806	127.3188001	2.425	3150
37012	Female	60	Mexican American	College Graduate or above	Divorced	Yes	21.67	20	20	5.6	101.0349039	never	former	no	yes	Yes	osteopenia	No	No	0.881	1.102	1.109	0.719	116.5044363	2.45	2100
37014	Male	77	Non-Hispanic White	College Graduate or above	Married	Yes	28.8	13	18	5.6	60.55474677	former	NA	no	no	Yes	osteopenia	Yes	No	NA	NA	NA	0.658	114.1525848	2.275	682.5
37025	Male	83	Non-Hispanic White	High School Grad/GED or Equivalent	Married	Yes	21.13	15	21	5.8	58.05554191	never	never	no	no	Yes	osteopenia	No	No	NA	NA	NA	0.572	96.63226605	2.375	4830
37030	Male	62	Non-Hispanic White	Some College or AA degree	Divorced	Yes	32.48	28	18	8.1	103.0677539	never	never	DM	yes	No	normal	No	No	1.159	1.171	1.23	1.098	118.1530986	2.325	NA
37033	Male	70	Non-Hispanic Black	Some College or AA degree	Married	Yes	34.76	24	25	7.4	60.88321085	never	former	DM	yes	No	normal	No	No	NA	NA	NA	0.999	125.4504565	2.4	3150
37047	Male	84	Non-Hispanic White	Some College or AA degree	Married	Yes	27.5	22	31	5.6	52.2645953	former	moderate	no	yes	Yes	osteopenia	No	No	NA	NA	NA	0.655	116.1551345	2.5	NA
37049	Female	70	Mexican American	Less Than 9th Grade	Married	Yes	22.75	35	35	5.4	78.92720477	never	never	no	no	No	osteopenia	No	No	NA	NA	NA	0.672	116.6473201	2.5	180
37050	Male	69	Non-Hispanic Black	High School Grad/GED or Equivalent	Widowed	Yes	29.04	27	19	10.8	102.0777198	former	former	DM	yes	No	normal	No	Yes	1.039	1.517	1.523	1.119	113.1157254	2.35	8550
37066	Male	67	Non-Hispanic White	High School Grad/GED or Equivalent	Married	Yes	26.77	30	29	5.3	58.89390717	former	heavy	DM	yes	No	osteopenia	No	No	1.265	1.284	1.31	0.648	114.7769948	2.275	2730
37069	Male	75	Non-Hispanic White	High School Grad/GED or Equivalent	Married	Yes	21.81	18	22	5.4	68.32761004	now	mild	no	no	No	osteopenia	No	No	NA	NA	NA	0.594	105.3742415	2.35	NA
37075	Female	61	Non-Hispanic Black	College Graduate or above	Married	Yes	18.53	21	26	6.2	41.40296187	never	former	no	yes	No	normal	No	No	1.045	1.092	1.143	0.88	104.0918233	2.425	NA
37088	Male	66	Other Race - Including Multi-Racial	Less Than 9th Grade	Married	Yes	28.86	16	19	5.2	81.82575952	former	mild	IFG	yes	Yes	osteopenia	No	Yes	0.949	1.137	1.118	0.659	112.7832041	2.3	NA
37091	Male	63	Non-Hispanic White	High School Grad/GED or Equivalent	Married	Yes	32.59	17	24	5.5	96.76186499	now	heavy	IFG	yes	No	normal	No	No	1.01	1.293	1.308	0.965	124.3114514	2.375	2520
37116	Male	74	Non-Hispanic White	Some College or AA degree	Married	Yes	31.31	20	26	6.3	68.80927497	never	mild	no	yes	No	normal	No	No	NA	NA	NA	0.763	123.3729101	2.35	1050
37127	Female	71	Non-Hispanic Black	College Graduate or above	Divorced	Yes	22.61	18	26	5.2	68.63878693	former	former	no	yes	No	osteopenia	No	No	NA	NA	NA	0.606	114.5944549	2.525	16560
37128	Female	64	Non-Hispanic Black	9-11th Grade (Includes 12th grade with no diploma)	Widowed	Yes	29.77	40	57	5.5	82.07613165	former	former	no	no	No	osteoporosis	No	No	0.949	0.987	0.972	0.554	120.4694843	2.225	NA
37129	Male	61	Mexican American	Less Than 9th Grade	Married	No	33.01	24	21	8.1	61.42920241	never	mild	DM	yes	No	osteopenia	No	No	0.926	1.376	1.392	0.815	123.6158752	2.275	NA
37130	Male	82	Non-Hispanic White	9-11th Grade (Includes 12th grade with no diploma)	Married	Yes	28.75	14	23	5.8	58.46479548	former	mild	IFG	yes	No	osteopenia	No	No	NA	NA	NA	0.638	117.0405165	2.375	NA
37133	Female	80	Non-Hispanic Black	9-11th Grade (Includes 12th grade with no diploma)	Widowed	Yes	35.69	15	18	6	84.8134644	never	mild	no	yes	No	normal	No	No	NA	NA	NA	0.944	137.2156122	2.45	NA
37147	Male	60	Mexican American	Less Than 9th Grade	Married	Yes	23.64	23	21	12.2	98.82264755	never	former	DM	no	No	osteopenia	No	No	0.907	1.266	1.191	0.738	111.8145509	2.375	5460
37148	Male	84	Non-Hispanic White	9-11th Grade (Includes 12th grade with no diploma)	Widowed	Yes	32.54	20	25	5.8	29.09771305	former	former	no	no	No	normal	No	No	NA	NA	NA	0.891	136.1290289	2.5	1200
37154	Female	83	Non-Hispanic White	High School Grad/GED or Equivalent	Married	Yes	29.27	39	41	5.1	81.60328386	never	never	DM	yes	Yes	osteoporosis	No	No	NA	NA	NA	0.558	127.4680288	2.575	3757.5
37174	Female	63	Non-Hispanic Black	High School Grad/GED or Equivalent	Married	Yes	30.77	13	19	5.5	95.57131879	never	never	no	yes	No	normal	No	No	1.112	1.1	1.081	0.844	127.0626462	2.4	745
37188	Male	78	Non-Hispanic Black	High School Grad/GED or Equivalent	Divorced	Yes	30.94	20	24	5.4	57.55612354	never	mild	no	yes	No	normal	No	No	NA	NA	NA	1.084	121.175855	2.3	NA
37208	Female	70	Non-Hispanic White	Some College or AA degree	Married	Yes	26.33	26	39	5	94.1811345	never	mild	no	no	No	normal	No	No	NA	NA	NA	0.757	117.6409074	2.3	720
37236	Female	78	Other Hispanic	Less Than 9th Grade	Widowed	No	29.27	16	25	6.2	74.61406658	never	never	no	yes	No	osteopenia	Yes	No	NA	NA	NA	0.683	135.184464	2.3	NA
37243	Male	64	Non-Hispanic White	High School Grad/GED or Equivalent	Married	Yes	23.91	20	26	5.4	91.45684725	former	moderate	no	no	No	normal	No	No	1.017	1.209	1.142	0.76	110.8319894	2.375	210
37248	Male	67	Non-Hispanic Black	College Graduate or above	Married	Yes	31.02	23	25	5.2	68.08302744	former	former	no	yes	No	normal	No	No	1.124	1.537	1.534	1.143	121.3374194	2.45	NA
37252	Male	78	Non-Hispanic White	Less Than 9th Grade	Married	Yes	23.31	16	18	5.2	75.21094182	former	mild	no	no	No	normal	No	No	NA	NA	NA	0.872	111.1853239	2.45	5250
37275	Male	61	Non-Hispanic Black	College Graduate or above	Living with partner	Yes	27.89	52	36	6	78.3301049	former	mild	no	yes	No	normal	No	No	1.201	1.367	1.269	0.878	113.9218353	2.45	2160
37278	Male	77	Non-Hispanic White	Less Than 9th Grade	Married	Yes	26.07	18	23	6.2	54.89880011	former	mild	DM	no	No	normal	No	No	NA	NA	NA	0.872	114.9316691	2.3	NA
37293	Female	72	Non-Hispanic Black	High School Grad/GED or Equivalent	Divorced	Yes	35	NA	NA	5.3	NA	never	former	no	yes	Yes	normal	No	Yes	NA	NA	NA	0.798	74.8904268	NA	NA
37303	Male	66	Non-Hispanic Black	9-11th Grade (Includes 12th grade with no diploma)	Widowed	No	29.77	16	22	5.9	53.18789871	now	mild	IFG	yes	No	normal	No	No	1.292	1.474	1.413	0.879	113.0086421	2.325	NA
37304	Male	82	Non-Hispanic White	Less Than 9th Grade	Married	Yes	24.14	22	28	5.4	65.04905171	never	former	no	yes	No	normal	No	No	NA	NA	NA	0.959	111.2801978	2.325	6615
37311	Male	62	Non-Hispanic White	High School Grad/GED or Equivalent	Married	Yes	35.38	22	28	6.2	67.2836379	never	former	DM	yes	No	normal	No	Yes	1.374	1.478	1.515	1.062	131.088367	2.375	1295
37312	Male	76	Non-Hispanic White	Some College or AA degree	Married	Yes	31.21	38	39	5.6	76.27505511	former	moderate	no	yes	Yes	osteopenia	No	No	NA	NA	NA	0.704	120.2092264	2.375	2100
37327	Male	79	Non-Hispanic White	College Graduate or above	Married	Yes	22.79	11	16	5.7	66.4344317	never	mild	no	no	No	osteopenia	No	No	NA	NA	NA	0.63	98.29101736	2.325	2275
37329	Female	69	Non-Hispanic White	9-11th Grade (Includes 12th grade with no diploma)	Living with partner	Yes	34.47	22	20	5.7	68.74126595	now	never	no	no	Yes	osteopenia	No	No	0.985	1.042	0.998	0.732	131.9484745	2.35	420
37330	Female	68	Non-Hispanic White	Some College or AA degree	Married	Yes	20.17	21	25	5.4	95.51364537	former	former	no	no	No	osteopenia	Yes	No	0.834	0.956	0.958	0.665	100.1741637	2.275	NA
37350	Female	60	Non-Hispanic White	Some College or AA degree	Divorced	Yes	23.15	19	23	5.4	84.67091196	former	mild	no	no	No	osteoporosis	No	No	0.753	0.894	0.914	0.538	113.8242808	2.475	NA
37361	Female	66	Other Race - Including Multi-Racial	College Graduate or above	Married	Yes	23.33	24	24	5.5	91.95395462	never	never	no	yes	No	osteoporosis	No	No	0.892	1.007	1.044	0.547	111.8432421	2.35	4050
37366	Female	85	Non-Hispanic White	High School Grad/GED or Equivalent	Married	Yes	25.87	18	23	5.2	39.11511003	never	moderate	no	yes	No	osteopenia	No	No	NA	NA	NA	0.562	124.5170482	2.35	14175
37369	Male	70	Non-Hispanic Black	Some College or AA degree	Married	Yes	26.8	16	23	5.5	81.81227689	former	former	no	no	No	normal	No	No	NA	NA	NA	0.917	110.3654649	2.325	NA
37378	Male	65	Non-Hispanic White	College Graduate or above	Married	Yes	26.17	37	30	5.7	90.81664932	former	moderate	no	yes	No	osteopenia	No	No	1.073	1.22	1.214	0.661	115.12812	2.475	NA
37386	Male	61	Mexican American	High School Grad/GED or Equivalent	Married	Yes	28.5	16	21	5.7	75.38878626	former	heavy	no	yes	No	normal	No	Yes	0.999	1.26	1.292	0.806	110.6056239	2.275	NA
37388	Male	73	Non-Hispanic White	College Graduate or above	Married	Yes	26.5	19	30	5.9	56.46324819	former	mild	DM	no	No	osteopenia	No	No	NA	NA	NA	0.729	114.260463	2.3	6300
37389	Male	71	Non-Hispanic White	9-11th Grade (Includes 12th grade with no diploma)	Widowed	Yes	23	8	16	5.2	52.29718406	now	former	no	yes	No	osteopenia	No	No	NA	NA	NA	0.635	98.68057965	2.4	NA
37394	Female	68	Non-Hispanic White	9-11th Grade (Includes 12th grade with no diploma)	Widowed	Yes	31.81	33	33	5	69.22584688	never	former	no	no	No	normal	Yes	No	1.066	1.1	1.021	0.91	129.4948926	2.4	4095
37402	Female	62	Mexican American	Less Than 9th Grade	Separated	No	26.85	28	24	5.7	99.62536595	former	never	DM	no	No	osteopenia	Yes	No	0.824	1.153	1.181	0.823	122.1441061	2.35	5400
37412	Female	85	Non-Hispanic White	9-11th Grade (Includes 12th grade with no diploma)	Widowed	Yes	23.09	17	24	5.5	80.46483645	never	never	no	yes	No	osteoporosis	No	No	NA	NA	NA	0.515	114.1005603	2.35	NA
37413	Female	62	Mexican American	Some College or AA degree	Living with partner	No	31.56	25	24	5.9	83.48966807	never	mild	no	yes	No	normal	No	No	1.031	1.152	1.11	0.806	138.0702281	2.5	NA
37419	Male	65	Non-Hispanic Black	High School Grad/GED or Equivalent	Married	Yes	33.41	26	25	5.6	84.73683469	former	former	no	yes	No	normal	No	No	1.106	1.262	1.216	0.776	124.3824641	2.35	6300
37432	Female	71	Non-Hispanic White	High School Grad/GED or Equivalent	Married	Yes	28.8	16	20	5.4	39.41540749	never	never	no	no	Yes	osteopenia	Yes	No	NA	NA	NA	0.606	114.3933436	2.55	NA
37444	Female	71	Non-Hispanic White	College Graduate or above	Married	Yes	19.8	NA	NA	5.5	52.96475311	former	mild	no	no	Yes	osteoporosis	Yes	No	NA	NA	NA	0.521	99.06909471	2.325	9530
37457	Female	72	Non-Hispanic White	College Graduate or above	Widowed	Yes	24.23	16	28	5.7	67.30778076	now	mild	no	yes	No	normal	No	Yes	NA	NA	NA	0.832	116.3568092	2.375	11970
37458	Female	63	Non-Hispanic White	High School Grad/GED or Equivalent	Married	Yes	34.61	17	21	5.5	82.90524039	former	mild	no	yes	No	osteoporosis	No	No	0.726	1.068	1.065	0.734	136.9821826	2.375	137.5
37460	Female	79	Mexican American	High School Grad/GED or Equivalent	Divorced	Yes	25.32	15	19	5.4	64.07815681	now	heavy	IGT	yes	No	osteopenia	No	No	NA	NA	NA	0.731	115.405805	2.325	NA
37465	Male	61	Mexican American	Less Than 9th Grade	Married	Yes	30.6	33	32	9.9	93.40464638	never	former	DM	yes	No	osteopenia	No	No	0.945	1.243	1.289	0.73	119.0472033	2.425	4800
37478	Male	66	Other Hispanic	College Graduate or above	Living with partner	Yes	24.02	25	31	5.6	65.41938527	former	mild	no	no	No	normal	No	No	0.993	1.5	1.47	0.84	108.0632892	2.3	36840
37494	Male	62	Non-Hispanic White	High School Grad/GED or Equivalent	Married	Yes	34.4	29	20	7.8	84.15754368	now	mild	DM	yes	Yes	normal	No	No	1.359	1.303	1.299	0.925	121.7937444	2.275	12390
37497	Female	62	Non-Hispanic White	Some College or AA degree	Living with partner	Yes	31.64	17	19	6.2	35.66441159	now	moderate	IFG	yes	No	osteopenia	No	No	1.001	1.127	1.205	0.624	123.2670032	2.25	NA
37515	Female	67	Non-Hispanic Black	Some College or AA degree	Widowed	Yes	29.23	16	17	10.6	92.92328894	former	never	DM	yes	No	osteopenia	No	No	0.864	1.033	0.97	0.774	116.2196433	2.525	NA
37520	Male	66	Non-Hispanic White	College Graduate or above	Married	Yes	26.96	28	27	5.9	81.82575952	former	mild	no	yes	No	normal	No	No	1.533	1.229	1.234	0.842	113.6412965	2.4	4882.5
37522	Female	66	Non-Hispanic White	High School Grad/GED or Equivalent	Married	Yes	26.59	21	26	5.1	70.20528075	never	mild	no	yes	No	osteopenia	No	No	0.991	1.098	1.081	0.711	124.0111288	2.425	2625
37524	Male	84	Non-Hispanic White	Less Than 9th Grade	Married	Yes	27.01	13	22	6.4	47.73297855	former	never	DM	yes	Yes	osteopenia	No	No	NA	NA	NA	0.633	112.2440103	2.375	NA
37527	Male	85	Non-Hispanic White	Some College or AA degree	Married	Yes	25.35	28	35	5.8	63.69256152	never	mild	no	no	Yes	osteoporosis	No	No	NA	NA	NA	0.551	118.0361406	2.475	NA
37540	Female	70	Non-Hispanic Black	9-11th Grade (Includes 12th grade with no diploma)	Widowed	Yes	30.36	23	23	5.7	78.68869998	former	heavy	no	no	No	osteopenia	No	No	NA	NA	NA	0.644	126.4654233	2.675	21120
37542	Female	65	Non-Hispanic White	Some College or AA degree	Widowed	Yes	30.28	22	25	4.8	92.60216981	former	moderate	no	yes	No	osteopenia	No	No	0.912	1.013	1.006	0.676	135.6147981	2.425	1000
37551	Male	83	Non-Hispanic White	College Graduate or above	Married	Yes	27.96	21	22	5.3	48.06946481	never	former	no	yes	Yes	osteopenia	No	No	NA	NA	NA	0.711	118.5206146	2.325	3360
37558	Male	62	Non-Hispanic White	College Graduate or above	Married	Yes	25.5	27	29	5.6	92.75081385	former	former	DM	yes	No	normal	No	No	1.056	1.583	1.541	0.943	110.8800602	2.375	23760
37560	Male	61	Non-Hispanic White	High School Grad/GED or Equivalent	Married	Yes	27.65	20	19	5.4	84.75079928	former	former	no	no	No	normal	No	No	1.151	1.192	1.22	0.818	111.9769579	2.475	NA
37562	Male	84	Other Hispanic	Less Than 9th Grade	Divorced	Yes	24.06	14	17	6.2	79.46963091	former	never	DM	yes	No	osteopenia	No	No	NA	NA	NA	0.731	103.6709729	2.325	1680
37580	Female	70	Non-Hispanic White	High School Grad/GED or Equivalent	Widowed	Yes	28.31	36	32	5.5	78.92720477	never	former	no	yes	No	osteopenia	Yes	No	NA	NA	NA	0.735	123.7061073	2.475	8610
37593	Male	73	Non-Hispanic Black	High School Grad/GED or Equivalent	Married	Yes	27.81	22	28	5.8	71.99787692	former	former	no	yes	No	normal	No	No	NA	NA	NA	0.759	118.2251542	2.35	3520
37629	Male	80	Non-Hispanic White	Less Than 9th Grade	Divorced	Yes	24.74	20	25	5.4	74.16167397	former	mild	no	yes	No	osteopenia	No	No	NA	NA	NA	0.721	106.4575495	2.375	NA
37646	Male	66	Non-Hispanic Black	High School Grad/GED or Equivalent	Separated	Yes	28.21	25	23	6.2	94.5928993	never	mild	no	yes	No	normal	No	No	1.107	1.318	1.362	0.928	104.0982967	2.225	6300
37650	Female	60	Non-Hispanic White	9-11th Grade (Includes 12th grade with no diploma)	Married	Yes	27.79	15	26	5.2	73.22751382	former	former	no	yes	No	osteopenia	No	No	0.893	1.072	1.075	0.696	126.720816	2.325	945
37652	Male	68	Non-Hispanic Black	High School Grad/GED or Equivalent	Married	Yes	33.82	49	34	6.9	52.44587433	now	mild	DM	yes	No	normal	No	No	1.054	1.35	1.329	0.921	125.1476008	2.45	675
37653	Female	82	Non-Hispanic White	Some College or AA degree	Separated	Yes	27.27	11	23	6.1	72.54670706	never	former	DM	no	No	osteopenia	Yes	No	NA	NA	NA	0.566	118.6560793	2.35	NA
37657	Male	75	Non-Hispanic White	College Graduate or above	Married	Yes	26	27	29	5.6	61.41149859	never	mild	no	yes	No	osteopenia	No	No	NA	NA	NA	0.619	119.2612667	2.475	1050
37665	Female	76	Non-Hispanic White	College Graduate or above	Married	Yes	22.98	18	26	5.4	45.96070266	former	moderate	no	no	No	osteopenia	Yes	No	NA	NA	NA	0.732	106.1755305	2.325	7522.5
37670	Male	78	Non-Hispanic White	9-11th Grade (Includes 12th grade with no diploma)	Divorced	Yes	24.98	17	27	4.6	66.90275095	former	mild	IGT	no	No	osteoporosis	Yes	Yes	NA	NA	NA	0.528	112.8623254	2.35	NA
37682	Male	74	Non-Hispanic White	College Graduate or above	Divorced	Yes	31.84	28	25	5.9	56.06800546	former	mild	DM	yes	No	normal	No	No	NA	NA	NA	0.796	121.3994737	2.375	2520
37700	Male	72	Non-Hispanic White	High School Grad/GED or Equivalent	Married	Yes	28.64	23	23	5.7	78.44866116	never	mild	IGT	no	No	normal	No	No	NA	NA	NA	1.406	121.2956759	2.375	NA
37702	Male	71	Non-Hispanic White	High School Grad/GED or Equivalent	Married	Yes	24.75	22	30	5.6	79.00167287	never	mild	no	yes	No	normal	No	No	NA	NA	NA	0.745	112.4270874	2.4	NA
37712	Male	70	Other Hispanic	Less Than 9th Grade	Married	Yes	27.55	19	22	5.7	87.68225634	never	former	no	yes	Yes	normal	No	No	NA	NA	NA	0.746	119.2276811	2.4	7560
37717	Male	61	Mexican American	High School Grad/GED or Equivalent	Widowed	Yes	29.52	30	27	8.2	56.10296577	former	mild	DM	yes	No	normal	No	NA	1.153	1.364	1.433	0.926	118.4840418	2.425	NA
37722	Female	84	Non-Hispanic White	Some College or AA degree	Widowed	Yes	28.08	22	23	5.7	54.34558074	never	NA	no	yes	No	osteoporosis	No	No	NA	NA	NA	0.559	123.1047894	2.375	787.5
37725	Female	71	Non-Hispanic White	Some College or AA degree	Married	Yes	25.81	23	30	5.4	52.96475311	never	moderate	no	yes	No	osteopenia	No	No	NA	NA	NA	0.627	117.7727301	2.425	NA
37727	Male	65	Non-Hispanic White	College Graduate or above	Married	Yes	24.14	17	21	5.4	82.40257756	never	mild	no	yes	No	normal	No	No	1.185	1.353	1.392	0.867	114.2410689	2.45	4725
37743	Male	63	Non-Hispanic Black	High School Grad/GED or Equivalent	Married	Yes	24.87	22	27	6	63.9518053	former	former	no	yes	No	normal	No	No	1.14	1.222	1.231	0.763	111.1605336	2.475	NA
37749	Female	84	Non-Hispanic White	Less Than 9th Grade	Married	Yes	35.89	20	19	6.5	61.8666006	never	former	DM	yes	Yes	osteopenia	Yes	Yes	NA	NA	NA	0.586	142.0910846	2.275	NA
37754	Male	82	Non-Hispanic White	High School Grad/GED or Equivalent	Widowed	Yes	32.41	17	20	6	65.04905171	former	mild	no	yes	No	normal	No	No	NA	NA	NA	0.829	120.9985287	2.275	NA
37762	Male	84	Non-Hispanic White	Less Than 9th Grade	Widowed	Yes	22.35	14	17	6.2	35.11438543	former	mild	no	yes	No	osteopenia	No	No	NA	NA	NA	0.665	104.9053958	2.35	2205
37765	Male	73	Non-Hispanic Black	Some College or AA degree	Married	Yes	33.08	31	21	5.8	99.2494147	never	former	DM	yes	Yes	osteopenia	No	No	NA	NA	NA	0.705	120.7781836	2.275	NA
37775	Male	71	Non-Hispanic White	College Graduate or above	Married	Yes	31.75	NA	NA	5	70.27473819	former	mild	no	yes	Yes	normal	No	No	NA	NA	NA	0.827	121.2245747	2.375	20430
37780	Female	61	Non-Hispanic Black	College Graduate or above	Married	Yes	27.18	19	26	5.8	96.92349852	never	mild	no	yes	No	normal	No	No	1.164	1.214	1.167	0.763	117.7492867	2.475	10800
37793	Male	61	Mexican American	Some College or AA degree	Married	Yes	26.39	35	28	5.1	67.7579435	never	heavy	no	no	No	normal	No	No	0.972	1.292	1.314	0.954	117.0226342	2.35	NA
37799	Female	61	Non-Hispanic White	High School Grad/GED or Equivalent	Widowed	Yes	25.55	NA	NA	5.7	NA	former	moderate	no	no	No	normal	No	No	1.254	1.199	1.188	0.961	55.14214974	NA	2572.5
37803	Female	68	Non-Hispanic Black	Some College or AA degree	Divorced	Yes	20.74	28	29	5.4	104.5236349	never	former	no	no	Yes	osteopenia	No	No	0.929	1.166	1.162	0.779	102.5082577	2.325	NA
37806	Male	62	Non-Hispanic White	College Graduate or above	Married	Yes	29.05	26	31	5.2	55.71024501	never	never	no	yes	No	osteopenia	No	No	1.011	1.331	1.303	0.715	120.5716643	2.35	22590
37810	Female	75	Non-Hispanic White	Less Than 9th Grade	Married	Yes	24.37	22	22	5.6	86.3204405	never	mild	IGT	no	No	osteopenia	Yes	No	NA	NA	NA	0.601	113.5448263	2.325	NA
37825	Male	74	Non-Hispanic White	Some College or AA degree	Married	Yes	28.78	22	25	5.8	77.35422389	former	mild	DM	no	No	normal	No	No	NA	NA	NA	0.836	120.0733356	2.35	13290
37829	Female	74	Non-Hispanic Black	9-11th Grade (Includes 12th grade with no diploma)	Widowed	Yes	27.34	16	24	5.8	88.46455807	never	never	no	yes	No	normal	No	No	NA	NA	NA	0.973	118.267159	2.45	NA
37841	Male	75	Non-Hispanic Black	Some College or AA degree	Married	Yes	25.57	15	25	5.6	49.92936807	former	former	no	yes	No	normal	No	No	NA	NA	NA	0.911	113.975879	2.45	3670
37860	Male	65	Non-Hispanic Black	College Graduate or above	Married	Yes	26.17	24	34	5.6	84.73683469	former	mild	no	yes	No	normal	No	No	1.424	1.522	1.607	0.916	113.6289784	2.4	1755
37870	Male	70	Non-Hispanic White	9-11th Grade (Includes 12th grade with no diploma)	Married	Yes	27.41	17	21	5.4	79.55858295	former	mild	no	no	Yes	osteopenia	No	No	NA	NA	NA	0.689	117.4717175	2.4	NA
37871	Male	65	Non-Hispanic White	College Graduate or above	Widowed	Yes	34.85	18	18	6.3	82.40257756	never	mild	DM	yes	No	normal	No	No	1.192	1.324	1.366	0.934	133.057598	2.45	3440
37873	Female	84	Non-Hispanic White	College Graduate or above	Divorced	Yes	17.54	NA	NA	NA	NA	never	mild	no	yes	No	osteoporosis	Yes	No	NA	NA	NA	0.47	38.3169054	NA	750
37897	Male	74	Mexican American	9-11th Grade (Includes 12th grade with no diploma)	Married	Yes	23.67	20	25	5.6	89.56657429	never	never	no	no	No	osteopenia	No	No	NA	NA	NA	0.698	101.4542941	2.125	1487.5
37901	Male	77	Non-Hispanic White	9-11th Grade (Includes 12th grade with no diploma)	Married	Yes	25.74	12	23	6.8	54.89880011	former	mild	DM	yes	No	normal	No	No	NA	NA	NA	0.771	102.3947522	2.4	NA
37914	Female	78	Non-Hispanic White	High School Grad/GED or Equivalent	Widowed	Yes	30.03	20	22	5.6	74.61406658	never	former	no	yes	No	osteoporosis	No	No	NA	NA	NA	0.518	130.4211991	2.425	8100
37928	Female	76	Non-Hispanic Black	Less Than 9th Grade	Divorced	Yes	29.84	9	17	5.4	66.26982778	never	never	no	yes	No	osteopenia	No	No	NA	NA	NA	0.69	131.2238304	2.5	NA
37944	Male	73	Non-Hispanic White	College Graduate or above	Married	Yes	25.86	17	22	5.5	85.85378817	former	mild	no	no	Yes	normal	No	No	NA	NA	NA	1.02	108.5834706	2.275	46200
37967	Female	68	Non-Hispanic Black	College Graduate or above	Divorced	Yes	41.41	14	24	5.4	62.35694107	never	never	no	yes	No	normal	No	Yes	1.104	1.115	1.052	0.808	149.774725	2.375	13640
38000	Male	85	Non-Hispanic Black	Less Than 9th Grade	Married	Yes	21.41	12	23	5.3	95.84207087	former	former	no	yes	No	osteopenia	No	No	NA	NA	NA	0.728	95.67973664	2.425	NA
38027	Male	67	Non-Hispanic Black	High School Grad/GED or Equivalent	Married	Yes	30.52	NA	NA	9.6	40.22667678	never	moderate	DM	yes	No	normal	No	No	0.87	1.557	1.605	1.231	117.4157019	2.4	NA
38028	Male	64	Non-Hispanic White	High School Grad/GED or Equivalent	Married	No	27.35	12	19	5.5	73.81667804	now	mild	no	yes	No	normal	No	Yes	1.031	1.265	1.288	0.785	109.908032	2.3	3150
38042	Female	63	Non-Hispanic Black	College Graduate or above	Divorced	Yes	25.36	19	29	5.3	82.65471465	former	mild	no	no	No	normal	No	Yes	1.202	1.248	1.226	0.851	115.8254211	2.45	6240
38060	Female	69	Non-Hispanic Black	9-11th Grade (Includes 12th grade with no diploma)	Widowed	Yes	27.63	15	20	8.4	79.24340381	never	never	DM	yes	No	osteopenia	No	No	0.951	1.208	1.136	0.7	116.1509224	2.425	NA
38063	Male	71	Non-Hispanic White	High School Grad/GED or Equivalent	Married	Yes	24.91	17	18	5.6	79.00167287	former	mild	no	yes	No	normal	No	No	NA	NA	NA	0.785	108.2588985	2.375	4515
38065	Male	66	Non-Hispanic Black	9-11th Grade (Includes 12th grade with no diploma)	Married	Yes	26.92	27	29	6.3	53.18789871	never	former	DM	yes	No	normal	No	No	1.207	1.339	1.403	0.748	112.081096	2.475	NA
38071	Female	74	Non-Hispanic White	High School Grad/GED or Equivalent	Widowed	Yes	18.37	16	21	5.7	76.74033953	now	former	no	yes	No	osteoporosis	No	No	NA	NA	NA	0.535	100.7434514	2.35	NA
38073	Female	75	Non-Hispanic White	Some College or AA degree	Married	Yes	22.03	18	20	5.7	90.93062164	never	never	no	yes	No	osteopenia	Yes	No	NA	NA	NA	0.615	107.0496683	2.4	NA
38098	Female	67	Other Hispanic	Some College or AA degree	Widowed	Yes	25.22	19	22	5.8	91.31027694	former	mild	DM	yes	No	osteopenia	Yes	No	1.055	0.978	0.996	0.579	117.2005105	2.3	3780
38106	Male	73	Mexican American	9-11th Grade (Includes 12th grade with no diploma)	Married	Yes	28.93	15	16	6.4	51.56758604	former	former	IGT	yes	No	osteopenia	No	No	NA	NA	NA	0.655	109.9296605	2.275	975
38110	Female	65	Mexican American	Less Than 9th Grade	Widowed	Yes	29.2	28	33	5.5	92.60216981	former	heavy	no	no	No	osteopenia	No	No	1.291	1.143	1.154	0.73	122.8350083	2.425	NA
38119	Female	81	Non-Hispanic Black	9-11th Grade (Includes 12th grade with no diploma)	Separated	Yes	23.64	14	20	6.6	38.92824679	never	never	DM	no	No	normal	No	No	NA	NA	NA	0.944	110.820143	2.4	1370
38124	Female	71	Non-Hispanic Black	High School Grad/GED or Equivalent	Divorced	Yes	42.1	NA	NA	6.5	102.3439677	former	former	DM	yes	No	osteopenia	No	No	NA	NA	NA	0.625	149.2164861	2.25	472.5
38125	Male	66	Non-Hispanic White	College Graduate or above	Married	Yes	29.14	12	18	5.7	72.78686157	never	NA	IFG	yes	No	normal	No	Yes	1.237	1.208	1.218	0.76	114.7855892	2.35	270
38131	Female	64	Mexican American	Less Than 9th Grade	Married	Yes	24.41	18	17	8	82.32490371	never	never	DM	yes	No	osteopenia	No	No	1.001	0.939	0.939	0.688	117.9690227	2.45	NA
38138	Male	65	Mexican American	College Graduate or above	Married	Yes	29.21	49	52	11.9	73.29996129	never	former	DM	yes	No	normal	No	No	1.06	1.361	1.411	0.943	113.4379184	2.35	2660
38143	Female	60	Other Race - Including Multi-Racial	Less Than 9th Grade	Living with partner	No	26.15	19	29	5.6	64.32536662	now	mild	IGT	no	No	osteoporosis	No	No	0.778	0.914	0.953	0.603	126.0907298	2.5	3150
38146	Male	78	Non-Hispanic Black	9-11th Grade (Includes 12th grade with no diploma)	Married	Yes	26.86	NA	NA	NA	NA	former	former	no	yes	Yes	normal	No	No	NA	NA	NA	0.916	50.91507273	NA	9615
38147	Male	77	Non-Hispanic White	College Graduate or above	Married	Yes	25.19	20	30	5.4	50.13878388	never	mild	no	no	Yes	normal	No	No	NA	NA	NA	0.769	113.2712458	2.4	7770
38152	Male	85	Mexican American	High School Grad/GED or Equivalent	Widowed	Yes	23.81	22	24	5.2	78.91334349	never	NA	no	yes	Yes	normal	No	No	NA	NA	NA	0.947	103.1956064	2.3	NA
38154	Male	66	Non-Hispanic White	High School Grad/GED or Equivalent	Married	Yes	35.22	27	29	5.7	81.82575952	former	mild	IGT	yes	No	normal	No	No	1.064	1.231	1.341	0.743	126.3238028	2.325	NA
38163	Male	64	Mexican American	9-11th Grade (Includes 12th grade with no diploma)	Widowed	Yes	29.69	26	17	7.1	96.08453193	former	former	DM	yes	No	osteopenia	No	No	0.813	1.274	1.294	0.859	121.7915838	2.475	12600
38166	Female	62	Non-Hispanic White	College Graduate or above	Divorced	Yes	25.53	NA	NA	5.6	NA	never	never	DM	no	Yes	normal	No	No	1.07	1.393	1.304	0.829	54.83208779	NA	11920
38192	Female	62	Non-Hispanic Black	High School Grad/GED or Equivalent	Married	Yes	31.72	17	15	6.9	96.24503403	never	never	DM	no	No	osteoporosis	No	No	0.79	1.065	1.087	0.67	128.4664164	2.225	2082.5
38194	Male	65	Non-Hispanic White	College Graduate or above	Married	Yes	27.23	26	26	5.6	82.40257756	former	mild	IFG	yes	No	osteoporosis	No	No	0.767	1.212	1.211	0.719	118.6113315	2.275	19080
38206	Female	73	Non-Hispanic White	High School Grad/GED or Equivalent	Married	Yes	26.91	19	24	5.5	66.83662629	former	moderate	no	no	No	osteopenia	No	No	NA	NA	NA	0.689	121.9213996	2.275	525
38207	Male	60	Non-Hispanic Black	9-11th Grade (Includes 12th grade with no diploma)	Divorced	Yes	25.58	28	30	6	98.66498313	former	former	no	yes	No	normal	No	No	1.096	1.412	1.372	0.788	113.9924863	2.475	NA
38220	Female	67	Non-Hispanic White	Some College or AA degree	Married	Yes	27.15	33	31	5.8	61.23884761	former	moderate	DM	yes	No	osteopenia	No	No	1.1	1.037	1.105	0.726	121.017084	2.325	10535
38225	Female	85	Non-Hispanic White	Less Than 9th Grade	Widowed	Yes	22.9	17	27	5.3	48.00388992	former	never	no	yes	No	osteoporosis	No	No	NA	NA	NA	0.535	110.2973197	2.425	6300
38239	Male	62	Non-Hispanic White	Some College or AA degree	Married	Yes	31.07	21	20	5.7	84.15754368	former	heavy	IGT	yes	Yes	osteopenia	No	No	0.953	1.247	1.314	0.757	122.9236281	2.325	840
38240	Male	75	Non-Hispanic White	High School Grad/GED or Equivalent	Married	Yes	26.93	24	29	6.6	50.84816665	former	NA	DM	yes	No	osteopenia	No	No	NA	NA	NA	0.732	107.6278255	2.375	NA
38250	Female	85	Non-Hispanic White	9-11th Grade (Includes 12th grade with no diploma)	Widowed	Yes	26.31	81	33	5.5	43.14494266	never	former	no	yes	No	osteoporosis	Yes	No	NA	NA	NA	0.397	115.0026351	2.425	120
38259	Male	71	Non-Hispanic White	Some College or AA degree	Married	Yes	24.89	17	18	4.7	70.27473819	former	mild	no	no	No	normal	No	No	NA	NA	NA	0.797	114.1814575	2.525	900
38260	Male	69	Non-Hispanic White	College Graduate or above	Married	Yes	28.05	20	21	5.5	88.30035885	former	mild	no	no	Yes	osteopenia	No	No	1.086	1.312	1.233	0.674	108.2607996	2.3	5970
38285	Female	81	Non-Hispanic White	Some College or AA degree	Widowed	Yes	25.16	15	20	5.4	73.05811386	never	never	no	yes	No	osteoporosis	No	No	NA	NA	NA	0.465	112.2561576	2.325	4590
38290	Male	73	Non-Hispanic White	Some College or AA degree	Married	Yes	28.95	15	17	5.6	90.19796001	former	heavy	no	no	Yes	osteopenia	No	No	NA	NA	NA	0.626	112.9455791	2.3	2385
38315	Female	68	Mexican American	High School Grad/GED or Equivalent	Married	Yes	28.86	22	31	5.4	90.671105	never	moderate	no	yes	No	normal	No	No	0.966	1.059	1.061	0.744	124.7215419	2.375	NA
38317	Male	84	Non-Hispanic White	Some College or AA degree	Widowed	Yes	19.72	13	22	5.4	79.46963091	former	mild	no	no	Yes	osteoporosis	No	No	NA	NA	NA	0.467	90.97976064	2.15	NA
38318	Female	70	Mexican American	Some College or AA degree	Married	Yes	43.76	16	22	6.5	68.26007709	never	never	DM	yes	No	normal	No	No	NA	NA	NA	0.854	157.7548957	2.4	NA
38337	Male	64	Mexican American	9-11th Grade (Includes 12th grade with no diploma)	Married	Yes	41.87	58	45	6.2	60.14819818	former	heavy	no	yes	No	normal	No	No	1.023	1.172	1.171	0.814	144.8848956	2.3	NA
38364	Female	63	Non-Hispanic White	9-11th Grade (Includes 12th grade with no diploma)	Married	Yes	37.55	10	21	6.4	56.02643182	never	never	DM	yes	No	osteopenia	No	No	0.896	1.091	1.074	0.801	134.0299419	2.35	NA
38368	Female	60	Non-Hispanic White	Some College or AA degree	Married	Yes	29.86	27	24	4.4	73.22751382	former	never	no	yes	No	osteoporosis	Yes	No	0.87	0.993	1.013	0.529	125.7679776	2.35	550
38378	Female	78	Non-Hispanic White	High School Grad/GED or Equivalent	Widowed	Yes	32.38	NA	NA	5.5	NA	former	former	no	no	No	osteopenia	Yes	Yes	NA	NA	NA	0.595	70.02706686	NA	4175
38388	Female	64	Non-Hispanic White	Some College or AA degree	Married	No	27.39	14	18	5.8	71.19857203	now	former	no	no	Yes	normal	No	No	1.09	1.2	1.215	0.806	121.229971	2.35	NA
38409	Female	63	Mexican American	9-11th Grade (Includes 12th grade with no diploma)	Divorced	No	34.35	31	26	10.8	82.90524039	former	former	DM	no	No	normal	No	No	1.061	1.341	1.291	0.936	132.3261887	2.4	940
38410	Female	63	Mexican American	Some College or AA degree	Divorced	Yes	30.93	22	23	5.7	82.90524039	former	never	IFG	yes	No	osteopenia	Yes	Yes	0.865	0.967	0.963	0.606	129.3351492	2.3	2730
38414	Female	61	Non-Hispanic Black	Some College or AA degree	Never married	No	29.93	12	18	5.5	73.63378321	never	never	no	yes	No	normal	No	No	1.25	1.113	1.077	0.766	129.3942946	2.425	1215
38427	Male	77	Non-Hispanic Black	9-11th Grade (Includes 12th grade with no diploma)	Married	Yes	30.96	13	19	5.8	63.46457034	never	former	IGT	yes	No	normal	No	No	NA	NA	NA	0.86	119.7312986	2.45	NA
38432	Female	69	Non-Hispanic Black	High School Grad/GED or Equivalent	Divorced	Yes	27.65	18	25	5.5	69.60991485	never	never	no	yes	No	osteopenia	No	No	1.405	1.097	1.13	0.627	121.6969827	2.425	4057.5
38433	Female	72	Non-Hispanic Black	High School Grad/GED or Equivalent	Married	Yes	30.75	21	24	6.9	68.15831542	never	former	DM	yes	Yes	normal	No	No	NA	NA	NA	1.055	128.7237195	2.45	140
38450	Female	85	Mexican American	Less Than 9th Grade	Married	No	NA	30	29	5.8	84.76228291	never	NA	no	no	No	osteopenia	No	No	NA	NA	NA	0.698	65.516	2.45	NA
38454	Male	72	Non-Hispanic White	Some College or AA degree	Married	Yes	24.47	22	25	5.3	69.78281502	never	former	no	yes	No	osteopenia	No	No	NA	NA	NA	0.572	108.9266852	2.375	6480
38491	Female	85	Non-Hispanic White	High School Grad/GED or Equivalent	Married	Yes	22.36	20	21	5.4	53.96516167	never	mild	IGT	yes	Yes	osteopenia	No	No	NA	NA	NA	0.648	107.9347292	2.45	NA
38505	Male	74	Non-Hispanic Black	9-11th Grade (Includes 12th grade with no diploma)	Divorced	Yes	33.11	20	22	5.3	89.42367726	never	former	DM	yes	No	normal	No	No	NA	NA	NA	0.866	120.8285051	2.35	29400
38509	Male	67	Non-Hispanic White	College Graduate or above	Divorced	Yes	26.59	NA	NA	5.4	89.54966624	never	mild	no	no	Yes	osteoporosis	No	No	0.771	1.294	1.282	0.746	106.9786753	2.25	5775
38528	Male	60	Mexican American	High School Grad/GED or Equivalent	Married	No	29.52	19	34	5.4	94.06308799	former	former	no	yes	No	normal	No	No	0.991	1.26	1.285	0.768	121.4614231	2.325	NA
38539	Female	70	Non-Hispanic White	Some College or AA degree	Widowed	Yes	27.36	49	46	5.7	78.92720477	never	former	no	yes	No	osteopenia	No	No	NA	NA	NA	0.643	122.9362965	2.3	1635
38562	Male	81	Non-Hispanic White	High School Grad/GED or Equivalent	Married	Yes	29.44	15	20	5.2	33.57339578	former	moderate	no	yes	Yes	normal	No	No	NA	NA	NA	0.764	121.3219973	2.5	5040
38571	Female	73	Non-Hispanic White	College Graduate or above	Married	Yes	30.25	15	26	5.2	58.71140866	never	mild	no	yes	No	normal	No	No	NA	NA	NA	0.743	124.3322707	2.25	420
38572	Female	61	Mexican American	9-11th Grade (Includes 12th grade with no diploma)	Separated	No	22.7	17	14	13.4	100.3276596	never	never	DM	yes	No	normal	No	No	1.001	1.007	0.99	0.783	99.75635758	2.45	NA
38575	Male	66	Non-Hispanic White	Some College or AA degree	Married	Yes	32.76	19	18	5.4	90.18093277	now	former	IGT	no	No	osteopenia	No	No	1.069	1.819	1.961	0.7	121.6494514	2.275	622.5
38577	Female	81	Non-Hispanic White	Some College or AA degree	Divorced	Yes	31.88	21	29	6.2	36.74163731	never	former	no	yes	Yes	osteopenia	No	No	NA	NA	NA	0.619	128.6116266	2.3	2640
38588	Female	61	Non-Hispanic White	Some College or AA degree	Married	Yes	18.72	25	30	5.1	95.24104875	former	mild	no	yes	No	osteopenia	No	No	0.82	1.07	1.087	0.646	102.5942855	2.375	7200
38602	Female	69	Non-Hispanic Black	College Graduate or above	Married	Yes	26.16	23	23	5.5	69.60991485	never	moderate	no	yes	No	normal	No	No	1.566	1.249	1.26	0.912	112.8339802	2.45	1742.5
38606	Male	77	Non-Hispanic White	9-11th Grade (Includes 12th grade with no diploma)	Married	Yes	35.34	25	27	5.4	67.37437155	former	former	IGT	no	Yes	normal	No	No	NA	NA	NA	1.232	128.0367592	2.375	2677.5
38607	Female	82	Non-Hispanic White	College Graduate or above	Married	Yes	24.24	14	21	5.3	55.11448289	never	mild	no	yes	No	osteoporosis	Yes	No	NA	NA	NA	0.558	116.3123954	2.525	5475
38608	Female	74	Non-Hispanic Black	Less Than 9th Grade	Married	Yes	23.12	19	17	9	59.78335637	never	never	DM	yes	No	osteopenia	No	No	NA	NA	NA	0.68	114.0337341	2.475	10680
38617	Male	64	Non-Hispanic Black	9-11th Grade (Includes 12th grade with no diploma)	Living with partner	No	25.68	34	43	4.8	95.93123597	now	heavy	IGT	yes	No	osteopenia	No	No	1.055	1.114	1.161	0.697	117.1609766	2.425	NA
38636	Male	85	Non-Hispanic White	9-11th Grade (Includes 12th grade with no diploma)	Widowed	Yes	27.01	13	20	5.3	30.66423519	never	mild	no	yes	Yes	osteoporosis	No	No	NA	NA	NA	0.539	109.2732602	2.275	NA
38637	Male	69	Other Race - Including Multi-Racial	College Graduate or above	Married	Yes	29.78	35	33	6	71.26901218	former	mild	IFG	yes	No	normal	No	No	1.158	1.232	1.222	0.99	117.4948983	2.35	18150
38640	Female	61	Non-Hispanic White	9-11th Grade (Includes 12th grade with no diploma)	Married	Yes	18.67	19	24	5.2	84.07821558	now	former	no	yes	No	osteopenia	No	No	1.038	1.054	1.02	0.562	99.9421618	2.375	NA
38649	Female	65	Non-Hispanic White	College Graduate or above	Divorced	Yes	24.13	23	26	5.7	81.74862939	former	mild	no	yes	No	osteopenia	Yes	No	1.182	1.092	1.096	0.654	114.5102563	2.375	4732.5
38651	Male	75	Mexican American	Less Than 9th Grade	Widowed	No	21.42	35	45	5.8	84.65604197	now	moderate	IFG	yes	No	normal	No	No	NA	NA	NA	0.812	95.69964277	2.275	NA
38660	Female	84	Non-Hispanic White	9-11th Grade (Includes 12th grade with no diploma)	Widowed	Yes	24.96	NA	NA	5.6	NA	never	never	no	yes	Yes	osteoporosis	No	No	NA	NA	NA	0.518	53.83090909	NA	2025
38669	Male	65	Non-Hispanic White	College Graduate or above	Married	Yes	36.88	19	20	9.8	59.72716079	former	mild	DM	yes	No	normal	No	No	1.353	1.216	1.244	0.805	126.4826986	2.225	NA
38673	Male	69	Non-Hispanic Black	Less Than 9th Grade	Widowed	Yes	15.92	10	24	5.3	45.10397691	now	former	no	yes	No	osteoporosis	No	No	0.728	0.901	0.945	0.482	86.75377351	2.475	NA
38675	Female	73	Non-Hispanic White	College Graduate or above	Married	Yes	24.81	19	25	5.4	77.28130869	former	heavy	no	yes	Yes	osteopenia	Yes	No	NA	NA	NA	0.679	117.4468349	2.325	4807.5
38678	Female	68	Non-Hispanic White	High School Grad/GED or Equivalent	Married	Yes	25.63	15	22	5.5	69.22584688	never	mild	no	yes	No	osteopenia	No	No	0.875	0.977	1.004	0.708	113.5912891	2.625	NA
38679	Male	65	Non-Hispanic White	9-11th Grade (Includes 12th grade with no diploma)	Married	Yes	36.09	22	22	7.6	37.56706741	never	mild	DM	yes	No	osteoporosis	No	No	0.739	1.177	1.219	0.803	127.9647308	2.475	2160
38689	Male	62	Non-Hispanic Black	9-11th Grade (Includes 12th grade with no diploma)	Separated	Yes	30.05	19	22	11.8	70.51680335	now	heavy	DM	yes	No	normal	No	Yes	1.059	1.365	1.35	0.799	123.9631173	2.675	NA
38696	Male	82	Mexican American	Less Than 9th Grade	Widowed	Yes	24.21	15	21	7.3	38.18402071	never	NA	DM	no	No	normal	No	No	NA	NA	NA	0.97	109.9216509	2.475	420
38700	Female	64	Non-Hispanic White	9-11th Grade (Includes 12th grade with no diploma)	Married	Yes	28.02	36	29	5	71.19857203	never	mild	no	yes	No	osteopenia	No	Yes	0.969	1.011	0.978	0.696	121.8146052	2.4	1950
38703	Female	76	Mexican American	High School Grad/GED or Equivalent	Divorced	Yes	27.44	23	27	5.7	65.4428592	now	former	no	no	No	osteopenia	No	No	NA	NA	NA	0.62	114.0794874	2.375	7800
38721	Female	85	Non-Hispanic White	9-11th Grade (Includes 12th grade with no diploma)	Widowed	Yes	24.66	29	28	7.3	48.00388992	never	former	DM	yes	Yes	osteopenia	Yes	Yes	NA	NA	NA	0.688	115.9721387	2.5	NA
38725	Male	80	Mexican American	Less Than 9th Grade	Married	No	21.53	15	28	5.8	90.82581105	now	NA	no	no	No	osteopenia	No	No	NA	NA	NA	0.618	97.38800387	2.375	NA
38735	Male	72	Non-Hispanic White	High School Grad/GED or Equivalent	Married	Yes	NA	16	17	5.3	78.44866116	former	mild	no	no	No	osteopenia	No	No	NA	NA	NA	0.702	62.538	2.425	1440
38745	Male	62	Non-Hispanic White	College Graduate or above	Married	Yes	24.54	29	29	5.3	92.75081385	never	mild	no	yes	No	normal	No	No	0.986	1.35	1.374	0.841	113.52087	2.425	9855
38755	Male	67	Non-Hispanic White	Less Than 9th Grade	Married	Yes	27.77	15	17	6	8.469359996	former	former	DM	yes	No	normal	No	No	1.222	1.332	1.347	0.783	109.223635	2.475	240
38759	Male	67	Non-Hispanic Black	Some College or AA degree	Married	Yes	25.5	25	23	5.7	83.55467111	never	mild	no	no	No	normal	No	No	1.071	1.381	1.392	0.909	107.8967762	2.45	6300
38763	Male	84	Non-Hispanic White	Less Than 9th Grade	Widowed	Yes	29.4	16	24	5.7	37.65131544	never	former	no	no	No	normal	No	No	NA	NA	NA	0.785	110.8244582	2.3	7020
38773	Male	64	Non-Hispanic White	Some College or AA degree	Married	Yes	41.66	28	20	5.5	66.34496386	never	never	DM	yes	No	normal	No	No	1.001	1.328	1.301	0.832	145.9713956	2.35	8190
38777	Male	82	Non-Hispanic Black	High School Grad/GED or Equivalent	Married	Yes	24.27	11	18	5.7	67.58696215	former	former	no	no	Yes	osteopenia	No	No	NA	NA	NA	0.725	102.590711	2.475	NA
38780	Male	76	Non-Hispanic Black	Less Than 9th Grade	Separated	Yes	23.19	41	23	4.8	70.49648049	never	former	no	yes	No	osteopenia	No	No	NA	NA	NA	0.673	104.9967157	2.3	5010
38796	Female	85	Non-Hispanic White	High School Grad/GED or Equivalent	Widowed	Yes	35.68	19	29	5.1	43.14494266	never	mild	no	yes	No	osteopenia	Yes	No	NA	NA	NA	0.566	131.2310759	2.25	NA
38826	Male	82	Mexican American	Less Than 9th Grade	Widowed	No	20.18	15	20	6.1	80.59399777	now	former	no	no	No	osteopenia	No	No	NA	NA	NA	0.653	94.82600013	2.25	3150
38838	Female	63	Non-Hispanic White	High School Grad/GED or Equivalent	Married	No	26.15	10	17	5.3	82.90524039	now	former	no	yes	No	normal	Yes	No	1.306	1.121	1.099	0.753	118.8254641	2.4	2677.5
38849	Female	65	Non-Hispanic White	Some College or AA degree	Married	Yes	22.95	19	30	5.3	70.70018203	never	never	no	yes	No	normal	No	No	0.975	1.167	1.177	0.847	109.0686101	2.375	NA
38850	Female	61	Other Race - Including Multi-Racial	Some College or AA degree	Living with partner	Yes	24.24	38	40	5.3	63.87508905	former	mild	no	no	No	osteopenia	No	No	0.832	1.109	1.067	0.628	115.9021021	2.375	3330
38853	Male	60	Non-Hispanic White	College Graduate or above	Married	Yes	27.59	24	27	5.1	85.34823694	former	mild	no	yes	No	normal	No	NA	1.231	1.343	1.358	0.941	117.8192386	2.35	3465
38854	Male	64	Mexican American	Less Than 9th Grade	Separated	No	28.75	24	24	5.5	91.45684725	former	heavy	no	no	No	normal	No	No	1.105	1.398	1.379	0.944	117.0330284	2.225	4095
38870	Male	70	Mexican American	Less Than 9th Grade	Married	Yes	27.65	16	19	6.4	57.66577232	former	former	DM	yes	No	normal	No	No	NA	NA	NA	0.798	111.9737407	2.25	NA
38880	Female	67	Non-Hispanic Black	Some College or AA degree	Separated	Yes	29.78	19	23	6.3	80.36456992	former	former	no	yes	Yes	normal	Yes	No	1.142	1.159	1.196	1.042	122.0794883	2.35	3150
38885	Male	66	Non-Hispanic White	High School Grad/GED or Equivalent	Married	Yes	32.04	19	23	5.3	90.18093277	former	former	no	yes	No	normal	No	No	1.348	1.679	1.68	0.861	123.2756102	2.325	2730
38886	Female	77	Non-Hispanic White	High School Grad/GED or Equivalent	Widowed	Yes	25.74	23	21	5.4	75.14004691	former	moderate	no	no	No	osteopenia	No	No	NA	NA	NA	0.592	112.1199605	2.275	NA
38892	Male	71	Non-Hispanic Black	9-11th Grade (Includes 12th grade with no diploma)	Married	Yes	27.48	24	25	6	51.35220253	former	former	no	yes	Yes	normal	No	No	NA	NA	NA	1.072	111.652726	2.4	NA
38897	Male	78	Non-Hispanic White	9-11th Grade (Includes 12th grade with no diploma)	Divorced	Yes	29.66	19	26	7.5	66.90275095	former	former	DM	yes	No	normal	No	No	NA	NA	NA	0.763	124.7099536	2.45	22050
38908	Male	79	Non-Hispanic White	High School Grad/GED or Equivalent	Living with partner	Yes	25.31	18	27	5.3	66.4344317	former	former	no	no	No	normal	No	No	NA	NA	NA	0.804	103.0641509	2.275	NA
38933	Male	85	Non-Hispanic White	Less Than 9th Grade	Widowed	Yes	21.83	20	24	5.6	71.60210112	never	never	IGT	no	No	osteopenia	No	No	NA	NA	NA	0.625	102.4266821	2.35	NA
38936	Male	62	Non-Hispanic White	College Graduate or above	Married	Yes	24.89	25	24	5.7	92.75081385	now	mild	no	no	No	osteoporosis	No	No	0.739	1.113	1.088	0.616	111.205314	2.3	945
38944	Female	60	Mexican American	College Graduate or above	Married	Yes	33.25	15	19	5.5	95.9124358	never	mild	no	no	No	normal	No	No	1.116	1.177	1.164	0.936	134.0148751	2.4	3832.5
38969	Female	77	Non-Hispanic White	Less Than 9th Grade	Divorced	Yes	26	19	27	5.6	57.08466996	now	former	no	no	No	osteopenia	No	No	NA	NA	NA	0.591	121.9376328	2.425	NA
38970	Male	82	Non-Hispanic Black	9-11th Grade (Includes 12th grade with no diploma)	Divorced	Yes	16.97	55	105	11.7	97.88326415	now	moderate	DM	no	No	osteopenia	No	No	NA	NA	NA	0.73	84.27377052	2.375	NA
38978	Female	76	Mexican American	Less Than 9th Grade	Widowed	Yes	28.08	15	22	6	85.71619742	never	never	DM	yes	No	osteoporosis	No	No	NA	NA	NA	0.468	117.9697474	2.275	NA
38980	Male	64	Non-Hispanic White	College Graduate or above	Married	Yes	28.26	22	28	5.1	66.34496386	never	mild	no	yes	No	osteopenia	No	No	1.067	1.326	1.317	0.717	116.1029703	2.4	4410
38986	Male	66	Other Race - Including Multi-Racial	College Graduate or above	Married	Yes	28.87	21	24	5.9	81.82575952	never	NA	DM	no	No	osteopenia	No	No	0.898	1.218	1.201	0.895	121.7343143	2.4	7350
38987	Male	61	Mexican American	Some College or AA degree	Divorced	Yes	34.74	22	20	8.8	93.40464638	never	heavy	DM	yes	No	normal	No	No	0.988	1.384	1.35	0.905	122.4337026	2.275	NA
39009	Male	78	Non-Hispanic White	Some College or AA degree	Married	Yes	28.86	NA	NA	NA	NA	former	heavy	no	yes	Yes	normal	No	Yes	NA	NA	NA	0.987	54.71081217	NA	NA
39039	Female	73	Non-Hispanic White	9-11th Grade (Includes 12th grade with no diploma)	Married	Yes	27.01	22	21	6.1	87.54173525	former	former	IGT	yes	Yes	osteopenia	Yes	NA	NA	NA	NA	0.571	122.4375678	2.45	NA
39040	Female	70	Non-Hispanic White	9-11th Grade (Includes 12th grade with no diploma)	Married	Yes	21.32	19	25	5.4	59.96181292	never	mild	no	no	No	osteoporosis	No	No	NA	NA	NA	0.442	110.2621722	2.375	3015
39046	Male	70	Non-Hispanic White	High School Grad/GED or Equivalent	Divorced	Yes	32.18	37	35	5.3	63.60678619	former	mild	IGT	yes	No	normal	No	No	NA	NA	NA	0.758	123.5243704	2.375	9450
39048	Male	64	Mexican American	High School Grad/GED or Equivalent	Married	Yes	24.52	16	22	5.8	96.08453193	never	mild	no	yes	No	normal	No	No	1.215	1.378	1.388	0.84	100.0720439	2.35	NA
39060	Female	75	Non-Hispanic White	9-11th Grade (Includes 12th grade with no diploma)	Married	Yes	17.4	24	29	5.5	90.93062164	now	moderate	no	yes	No	normal	No	No	NA	NA	NA	0.875	96.98372774	2.325	NA
39077	Male	75	Non-Hispanic White	Some College or AA degree	Widowed	No	25.8	17	26	5.6	46.73433228	never	mild	no	no	No	osteopenia	No	No	NA	NA	NA	0.696	111.4408401	2.3	1260
39078	Male	64	Non-Hispanic White	College Graduate or above	Divorced	Yes	25.17	NA	NA	NA	NA	former	mild	no	yes	No	normal	No	No	1.173	1.246	1.329	0.885	47.70424065	NA	3015
39079	Male	75	Non-Hispanic White	High School Grad/GED or Equivalent	Married	Yes	30.69	19	22	5.4	68.32761004	never	never	no	no	NA	normal	Yes	No	NA	NA	NA	0.869	117.7223077	2.375	NA
39080	Female	70	Non-Hispanic White	College Graduate or above	Living with partner	Yes	35.78	21	29	5	94.1811345	former	former	no	no	No	osteopenia	Yes	Yes	NA	NA	NA	0.718	139.7306699	2.4	2280
39084	Male	79	Non-Hispanic White	High School Grad/GED or Equivalent	Married	Yes	31.69	17	22	5.8	54.13290695	former	mild	no	yes	Yes	normal	No	No	NA	NA	NA	1.089	125.5741056	2.475	NA
39086	Male	62	Non-Hispanic Black	Less Than 9th Grade	Married	Yes	38.23	34	40	9	86.54151458	never	moderate	DM	yes	No	normal	No	No	1.23	1.311	1.278	1.005	133.5048341	2.4	NA
39093	Male	60	Non-Hispanic White	College Graduate or above	Divorced	No	31.2	25	17	5.5	85.34823694	now	mild	no	no	No	normal	No	No	1.063	1.267	1.327	0.847	123.1563608	2.425	NA
39098	Male	72	Non-Hispanic White	Less Than 9th Grade	Married	Yes	22.59	22	24	8.3	86.45900118	former	never	DM	no	No	normal	No	No	NA	NA	NA	0.778	103.8598895	2.35	NA
39103	Male	74	Non-Hispanic White	Less Than 9th Grade	Married	Yes	28.66	NA	NA	NA	NA	former	mild	no	yes	Yes	normal	No	No	NA	NA	NA	0.856	54.32662179	NA	NA
39116	Male	60	Non-Hispanic Black	College Graduate or above	Married	Yes	32.15	17	15	13.7	60.02964933	never	never	DM	yes	No	osteopenia	No	No	0.922	1.194	1.291	0.746	116.0281863	2.275	910
39125	Male	76	Non-Hispanic White	College Graduate or above	Married	Yes	22.17	NA	NA	5.3	67.84931677	never	mild	no	yes	Yes	osteopenia	No	Yes	NA	NA	NA	0.68	109.021013	2.55	6277.5
39126	Male	66	Non-Hispanic White	High School Grad/GED or Equivalent	Married	Yes	31.55	22	21	5.6	90.18093277	former	mild	no	no	No	normal	No	No	1.118	1.261	1.225	0.835	126.8040826	2.425	11025
39147	Male	60	Non-Hispanic Black	9-11th Grade (Includes 12th grade with no diploma)	Never married	Yes	26.72	16	23	6.6	71.51450217	never	never	DM	yes	No	normal	No	No	1.371	1.302	1.295	0.868	108.7106304	2.325	NA
39170	Male	77	Non-Hispanic White	High School Grad/GED or Equivalent	Widowed	Yes	30.17	17	26	4.8	75.74112973	former	former	no	no	No	osteopenia	No	No	NA	NA	NA	0.714	113.7768439	2.25	2410
39175	Male	83	Non-Hispanic White	Some College or AA degree	Married	Yes	29.03	22	22	5.9	88.93178926	former	mild	DM	yes	Yes	normal	No	No	NA	NA	NA	1.134	123.5261772	2.325	1702.5
39177	Female	61	Non-Hispanic White	College Graduate or above	Divorced	Yes	28.83	21	23	5.6	84.07821558	former	mild	no	no	No	osteopenia	Yes	No	0.942	1.078	1.049	0.734	120.3089613	2.325	NA
39181	Female	81	Non-Hispanic White	High School Grad/GED or Equivalent	Widowed	Yes	21.47	20	24	5.3	55.50300392	former	moderate	no	yes	No	osteoporosis	No	No	NA	NA	NA	0.514	111.6062034	2.325	NA
39190	Male	85	Non-Hispanic White	College Graduate or above	Married	Yes	17.34	31	49	5.4	71.60210112	former	mild	no	no	Yes	osteopenia	No	No	NA	NA	NA	0.573	96.8968343	2.3	4312.5
39203	Male	80	Non-Hispanic White	High School Grad/GED or Equivalent	Married	Yes	28.79	17	21	5	81.73427261	former	mild	no	yes	No	normal	No	No	NA	NA	NA	0.835	117.1159134	2.4	4270
39215	Female	64	Non-Hispanic Black	9-11th Grade (Includes 12th grade with no diploma)	Divorced	Yes	24.9	21	25	5.9	52.25837895	now	former	DM	yes	No	osteopenia	No	No	1.177	1.062	1.088	0.686	114.7366466	2.35	NA
39220	Female	61	Non-Hispanic Black	Some College or AA degree	Widowed	Yes	24.33	73	42	5.8	83.8241453	never	never	no	no	No	normal	No	No	1.216	1.163	1.171	0.753	119.4180253	2.775	1365
39226	Male	79	Non-Hispanic White	Some College or AA degree	Married	Yes	25.23	25	30	6.1	59.7099475	former	heavy	no	yes	No	osteopenia	No	No	NA	NA	NA	0.615	107.3771255	2.225	5400
39232	Male	77	Non-Hispanic Black	Some College or AA degree	Widowed	Yes	26.26	21	23	6	77.88668485	former	mild	no	no	No	normal	No	No	NA	NA	NA	0.892	104.87535	2.3	2760
39241	Male	78	Non-Hispanic White	Some College or AA degree	Married	Yes	24.23	NA	NA	5.6	66.90275095	never	never	no	no	No	osteopenia	No	No	NA	NA	NA	0.714	101.0155141	2.375	12600
39244	Female	60	Mexican American	Less Than 9th Grade	Married	No	29.53	20	23	5.8	73.22751382	never	never	no	no	No	osteoporosis	No	No	0.646	0.911	0.921	0.603	123.5535255	2.3	2100
39245	Male	83	Non-Hispanic White	High School Grad/GED or Equivalent	Widowed	Yes	27.64	30	42	7.5	80.02983979	former	former	DM	yes	No	osteopenia	No	No	NA	NA	NA	0.737	107.482924	2.35	NA
39246	Female	85	Non-Hispanic White	9-11th Grade (Includes 12th grade with no diploma)	Widowed	Yes	32.65	24	22	5.7	71.0338657	never	mild	no	yes	No	osteopenia	No	No	NA	NA	NA	0.737	131.4659885	2.325	NA
39248	Male	60	Non-Hispanic White	Some College or AA degree	Married	Yes	25.2	21	28	5.5	61.86223807	never	mild	no	no	No	normal	No	No	1.195	1.262	1.284	0.742	111.7952569	2.35	8040
39251	Female	67	Non-Hispanic White	College Graduate or above	Married	Yes	21.99	16	24	5.4	69.71384379	former	mild	no	yes	No	osteopenia	No	No	0.883	1.06	1.116	0.63	111.3608068	2.35	2970
39265	Male	71	Non-Hispanic White	High School Grad/GED or Equivalent	Married	Yes	25.58	20	24	5.9	79.00167287	former	former	DM	yes	Yes	normal	No	Yes	NA	NA	NA	0.752	119.948655	2.4	NA
39271	Male	66	Non-Hispanic White	9-11th Grade (Includes 12th grade with no diploma)	Never married	Yes	20.36	15	18	5.5	81.82575952	now	mild	no	no	No	osteopenia	No	No	0.994	1.093	1.123	0.669	98.15889664	2.425	NA
39277	Male	66	Non-Hispanic White	High School Grad/GED or Equivalent	Married	Yes	26.48	40	52	5.5	94.74405663	now	heavy	IFG	no	No	osteopenia	No	No	0.741	1.018	1.049	0.717	109.745603	2.4	NA
39278	Male	60	Non-Hispanic White	Less Than 9th Grade	Never married	Yes	23.15	38	23	5.5	75.92022785	now	former	no	yes	No	osteopenia	No	No	0.824	1.218	1.27	0.735	107.9009963	2.5	1620
39288	Female	85	Other Race - Including Multi-Racial	High School Grad/GED or Equivalent	Widowed	Yes	23.8	18	23	6.5	80.46483645	never	never	DM	yes	No	osteoporosis	No	No	NA	NA	NA	0.483	117.0641058	2.475	6420
39295	Male	83	Non-Hispanic White	Some College or AA degree	Married	Yes	22.91	79	68	5.4	48.06946481	former	mild	no	yes	No	osteopenia	No	No	NA	NA	NA	0.698	98.51904614	2.275	NA
39307	Male	81	Non-Hispanic White	College Graduate or above	Married	Yes	21.92	23	34	5.2	73.64254225	former	mild	no	no	No	osteopenia	No	No	NA	NA	NA	0.717	102.6046608	2.3	900
39320	Female	66	Non-Hispanic White	High School Grad/GED or Equivalent	Widowed	Yes	22.91	14	15	4.5	91.95395462	never	mild	no	no	No	osteoporosis	No	No	0.719	0.946	0.969	0.663	114.7311242	2.275	NA
39323	Male	63	Non-Hispanic White	College Graduate or above	Married	Yes	29.34	22	21	5.1	83.56844088	never	mild	no	no	No	osteopenia	No	No	0.975	1.128	1.177	0.643	119.6348045	2.35	3570
39324	Female	85	Non-Hispanic White	High School Grad/GED or Equivalent	Widowed	Yes	33.11	19	27	4.5	35.72362318	former	mild	no	yes	No	osteopenia	No	No	NA	NA	NA	0.686	131.3883397	2.45	NA
39343	Female	60	Non-Hispanic White	Some College or AA degree	Divorced	No	18.76	12	16	5.9	101.0349039	now	mild	no	no	Yes	osteopenia	No	No	0.806	0.972	0.979	0.626	93.87150493	2.25	2445
39367	Female	64	Non-Hispanic White	College Graduate or above	Widowed	Yes	29.82	20	28	5.4	82.32490371	former	mild	no	no	No	osteopenia	No	No	0.946	1.036	1.056	0.686	120.3584789	2.375	1592.5
39372	Male	66	Non-Hispanic White	9-11th Grade (Includes 12th grade with no diploma)	Divorced	Yes	35.68	NA	NA	5.4	35.04260762	former	former	DM	yes	No	normal	No	No	1.033	1.286	1.341	0.908	118.2539461	2.15	NA
39376	Male	80	Non-Hispanic White	Some College or AA degree	Married	Yes	21.63	NA	NA	NA	NA	former	mild	no	no	Yes	osteopenia	No	No	NA	NA	NA	0.722	41.00324607	NA	5400
39379	Female	67	Mexican American	Less Than 9th Grade	Married	Yes	36.03	21	25	5.7	96.18695405	former	never	no	no	No	normal	Yes	No	1.1	1.159	1.151	0.813	138.263995	2.275	4260
39382	Female	76	Non-Hispanic White	Some College or AA degree	Married	Yes	27.87	25	22	6	57.48707952	former	mild	IGT	yes	No	osteopenia	No	No	NA	NA	NA	0.681	122.355106	2.4	NA
39389	Male	78	Non-Hispanic White	Some College or AA degree	Married	Yes	24.7	25	25	5.2	66.90275095	former	mild	no	yes	No	normal	No	No	NA	NA	NA	0.75	110.8383276	2.6	3780
39400	Female	67	Non-Hispanic White	Some College or AA degree	Widowed	Yes	26.51	23	22	5.9	96.18695405	never	mild	no	yes	No	osteopenia	No	No	0.81	1.065	1.094	0.591	126.8930816	2.575	NA
39405	Female	69	Non-Hispanic White	Some College or AA degree	Married	Yes	27.74	35	25	5.7	60.38450445	never	never	DM	yes	No	normal	No	No	1.081	1.144	1.174	0.788	117.520005	2.35	1627.5
39424	Female	66	Non-Hispanic White	College Graduate or above	Married	Yes	24.03	NA	NA	5.5	81.17638898	never	mild	no	yes	Yes	normal	No	No	1.295	1.092	1.1	0.789	117.5847007	2.6	NA
39433	Female	80	Non-Hispanic White	High School Grad/GED or Equivalent	Married	Yes	32.94	149	110	8.7	34.00713148	never	never	DM	yes	No	osteopenia	No	No	NA	NA	NA	0.587	127.6501495	2.4	NA
39434	Female	70	Non-Hispanic White	High School Grad/GED or Equivalent	Married	Yes	19.21	22	21	5.3	78.92720477	never	former	no	no	No	osteoporosis	Yes	No	NA	NA	NA	0.541	106.4832734	2.275	11070
39448	Female	60	Other Race - Including Multi-Racial	College Graduate or above	Married	Yes	19.76	20	24	5.3	95.9124358	never	never	no	no	No	osteopenia	No	No	1.008	1.087	1.08	0.623	99.69184222	2.15	NA
39454	Male	67	Non-Hispanic Black	9-11th Grade (Includes 12th grade with no diploma)	Divorced	Yes	25.07	17	19	5.5	103.5219546	now	former	no	yes	No	normal	No	No	1.018	1.255	1.253	0.889	114.5281886	2.425	1785
39459	Male	81	Non-Hispanic White	Less Than 9th Grade	Married	Yes	26.45	17	30	5.2	85.26890841	former	moderate	no	yes	No	osteopenia	No	No	NA	NA	NA	0.671	109.6979205	2.275	NA
39474	Male	72	Non-Hispanic White	Less Than 9th Grade	Married	Yes	30.53	39	29	5.5	78.44866116	former	mild	no	yes	No	normal	No	No	NA	NA	NA	0.775	123.3809115	2.425	NA
39475	Female	75	Non-Hispanic White	High School Grad/GED or Equivalent	Married	Yes	19.91	32	34	4.8	76.20315716	former	mild	no	yes	Yes	osteopenia	Yes	No	NA	NA	NA	0.572	110.4001996	2.4	945
39476	Male	70	Non-Hispanic White	College Graduate or above	Married	Yes	28.13	44	34	6	70.77012909	never	mild	no	no	No	normal	No	No	NA	NA	NA	0.774	120.3211593	2.475	NA
39482	Female	75	Non-Hispanic White	High School Grad/GED or Equivalent	Married	Yes	20.32	24	44	5.3	51.49723912	never	mild	DM	yes	Yes	normal	No	No	NA	NA	NA	0.774	112.0420046	2.6	NA
39490	Male	69	Non-Hispanic White	Less Than 9th Grade	Married	Yes	25.97	19	26	6.2	64.05517239	former	mild	no	yes	Yes	normal	Yes	No	1.024	1.345	1.339	0.787	123.6820029	2.45	NA
39493	Male	82	Non-Hispanic White	9-11th Grade (Includes 12th grade with no diploma)	Married	Yes	24.13	17	21	5.2	53.00405487	never	former	DM	yes	No	osteopenia	No	No	NA	NA	NA	0.652	114.2278302	2.475	NA
39502	Male	60	Non-Hispanic Black	High School Grad/GED or Equivalent	Married	Yes	34.3	39	24	4.7	71.51450217	never	former	no	yes	Yes	normal	No	No	1.116	1.23	1.289	0.923	124.5678727	2.375	1050
39505	Female	74	Non-Hispanic White	Some College or AA degree	Married	Yes	22.8	20	33	5.2	66.36876991	never	moderate	IGT	yes	Yes	osteopenia	No	No	NA	NA	NA	0.671	123.2431463	2.425	16920
39511	Female	65	Other Hispanic	9-11th Grade (Includes 12th grade with no diploma)	Married	No	23.42	30	27	5.5	97.54784402	now	heavy	IFG	yes	No	osteoporosis	No	No	0.821	0.986	1.017	0.528	112.1922533	2.375	420
39524	Male	68	Mexican American	Less Than 9th Grade	Married	Yes	33.11	NA	NA	NA	NA	former	former	DM	yes	No	normal	No	No	1.29	1.381	1.293	1.01	62.7524824	NA	600
39533	Female	65	Mexican American	Some College or AA degree	Married	Yes	24.07	16	13	5.4	81.74862939	never	former	no	no	No	osteopenia	No	No	0.942	1.056	1.04	0.728	112.9661282	2.375	19140
39543	Female	76	Non-Hispanic White	Some College or AA degree	Married	Yes	26.51	21	23	5.6	65.4428592	former	mild	no	yes	Yes	osteoporosis	No	No	NA	NA	NA	0.514	116.8275286	2.325	3937.5
39547	Male	83	Non-Hispanic White	College Graduate or above	Married	Yes	21.5	22	26	5.7	80.02983979	former	mild	no	no	No	osteoporosis	No	No	NA	NA	NA	0.553	100.3175709	2.375	2712.5
39553	Female	70	Non-Hispanic White	Some College or AA degree	Married	Yes	31.79	NA	NA	5.7	39.69326031	never	mild	no	yes	No	normal	No	No	NA	NA	NA	0.917	130.8721894	2.525	5670
39577	Female	67	Mexican American	Some College or AA degree	Never married	Yes	27.18	16	18	5.3	80.60815426	never	moderate	no	yes	No	osteopenia	No	No	0.831	0.95	0.988	0.605	119.9185276	2.4	3757.5
39583	Female	85	Non-Hispanic Black	High School Grad/GED or Equivalent	Widowed	Yes	26.59	NA	NA	NA	NA	former	never	no	yes	No	osteopenia	No	No	NA	NA	NA	0.719	57.38992067	NA	NA
39588	Male	61	Non-Hispanic White	Some College or AA degree	Married	Yes	31.24	29	38	5.4	75.38878626	former	heavy	IFG	yes	No	osteopenia	No	Yes	0.854	1.267	1.343	0.907	123.2503122	2.45	3400
39591	Female	61	Non-Hispanic White	College Graduate or above	Divorced	Yes	23.98	21	26	5.7	72.71492122	former	mild	no	no	Yes	osteopenia	No	No	0.824	1.023	1.034	0.561	117.4437916	2.45	4650
39592	Male	84	Non-Hispanic White	Some College or AA degree	Widowed	Yes	30.11	22	25	5.4	64.14155239	now	NA	no	no	No	normal	No	Yes	NA	NA	NA	0.768	103.2403418	2.175	NA
39621	Male	78	Non-Hispanic White	Less Than 9th Grade	Married	Yes	24.75	16	18	5.5	12.34927986	former	former	no	yes	Yes	osteopenia	No	No	NA	NA	NA	0.674	112.4343942	2.35	NA
39638	Female	70	Non-Hispanic White	9-11th Grade (Includes 12th grade with no diploma)	Divorced	Yes	22.61	72	74	5.3	94.1811345	now	heavy	IGT	yes	Yes	osteopenia	No	No	NA	NA	NA	0.674	108.5127624	2.4	3150
39674	Male	78	Non-Hispanic White	High School Grad/GED or Equivalent	Widowed	Yes	21.58	16	24	5.3	42.28977	now	mild	no	no	No	osteopenia	No	Yes	NA	NA	NA	0.684	113.866372	2.375	NA
39676	Female	67	Non-Hispanic Black	College Graduate or above	Widowed	Yes	35.96	17	20	6.2	92.92328894	never	moderate	no	no	No	normal	No	No	1.422	1.28	1.293	0.962	143.2863136	2.575	4972.5
39690	Male	69	Mexican American	Less Than 9th Grade	Married	Yes	24.89	22	21	4.9	80.11941889	former	mild	IGT	yes	No	osteoporosis	No	No	0.732	1.018	1.035	0.685	112.6946658	2.3	15795
39721	Female	63	Mexican American	Less Than 9th Grade	Separated	Yes	28.29	NA	NA	NA	NA	never	heavy	no	yes	No	osteopenia	No	No	0.821	1.006	1.005	0.813	61.15562727	NA	NA
39725	Female	79	Non-Hispanic White	9-11th Grade (Includes 12th grade with no diploma)	Married	Yes	27.45	37	37	7.9	50.07038608	former	moderate	DM	yes	No	normal	No	No	NA	NA	NA	0.801	118.9297248	2.4	NA
39727	Male	72	Non-Hispanic White	Less Than 9th Grade	Married	Yes	25.57	29	28	5.7	78.44866116	former	mild	no	no	No	osteopenia	No	No	NA	NA	NA	0.639	113.9878209	2.375	NA
39728	Female	64	Non-Hispanic White	High School Grad/GED or Equivalent	Divorced	Yes	29.03	24	17	6.2	50.00295585	never	mild	DM	yes	No	normal	No	No	1.275	1.343	1.329	0.926	120.1730229	2.35	1050
39751	Female	75	Non-Hispanic White	High School Grad/GED or Equivalent	Married	Yes	30.45	8	24	5.4	51.49723912	never	mild	no	yes	Yes	normal	No	No	NA	NA	NA	0.896	127.1376012	2.3	NA
39752	Male	72	Mexican American	Less Than 9th Grade	Married	Yes	27.2	27	27	6.3	90.83379659	never	former	DM	yes	No	normal	No	No	NA	NA	NA	0.875	118.5653428	2.35	NA
39772	Male	61	Non-Hispanic White	High School Grad/GED or Equivalent	Divorced	Yes	28.36	23	24	5.7	98.13088902	now	heavy	no	yes	No	normal	No	No	1.125	1.228	1.187	0.802	114.7973681	2.45	405
39773	Male	81	Non-Hispanic White	9-11th Grade (Includes 12th grade with no diploma)	Widowed	Yes	23.43	14	28	5.2	73.64254225	former	former	no	yes	No	osteoporosis	Yes	No	NA	NA	NA	0.5	101.0004696	2.325	NA
39783	Male	68	Non-Hispanic Black	College Graduate or above	Married	Yes	33.17	22	25	6.1	93.27323376	former	mild	no	yes	No	normal	No	No	1.345	1.438	1.444	0.925	120.9525894	2.4	NA
39785	Female	71	Non-Hispanic White	High School Grad/GED or Equivalent	Married	Yes	25.07	20	23	5.8	52.96475311	now	former	DM	yes	Yes	osteopenia	No	No	NA	NA	NA	0.66	111.4660912	2.425	NA
39790	Female	69	Non-Hispanic White	High School Grad/GED or Equivalent	Married	Yes	26.57	19	22	5.6	68.74126595	never	mild	no	yes	No	osteopenia	No	No	1.047	1.201	1.203	0.719	124.061757	2.5	2047.5
39792	Female	77	Mexican American	Less Than 9th Grade	Married	Yes	29.22	16	22	5.7	64.98475918	now	never	no	no	No	osteopenia	No	No	NA	NA	NA	0.7	122.4854885	2.425	750
39793	Male	70	Non-Hispanic White	College Graduate or above	Married	Yes	29.05	28	26	5.6	57.66577232	never	mild	DM	yes	Yes	normal	No	No	NA	NA	NA	0.799	120.576519	2.35	2400
39797	Female	84	Non-Hispanic White	High School Grad/GED or Equivalent	Widowed	Yes	23.56	15	22	5.2	54.34558074	never	former	no	yes	No	osteoporosis	Yes	Yes	NA	NA	NA	0.476	107.1559304	2.4	NA
39830	Female	85	Non-Hispanic Black	Less Than 9th Grade	Widowed	Yes	22.1	28	43	5.5	49.73653113	former	never	DM	yes	No	osteoporosis	No	NA	NA	NA	NA	0.513	101.5670355	2.3	NA
39831	Male	66	Non-Hispanic White	College Graduate or above	Married	Yes	29.11	28	31	5.3	72.78686157	never	mild	IGT	yes	No	normal	No	No	1.095	1.509	1.492	0.78	122.1740906	2.375	10800
39834	Female	71	Non-Hispanic White	9-11th Grade (Includes 12th grade with no diploma)	Married	Yes	24.46	16	25	5.3	88.78030935	never	never	no	yes	No	osteopenia	Yes	NA	NA	NA	NA	0.618	110.0282425	2.3	6300
39839	Male	75	Non-Hispanic Black	High School Grad/GED or Equivalent	Married	Yes	29.24	19	25	5.5	70.99343454	former	mild	no	yes	No	normal	No	No	NA	NA	NA	0.987	117.9603457	2.45	27180
39842	Male	71	Non-Hispanic White	College Graduate or above	Married	Yes	31.37	29	26	5.6	87.06848054	former	mild	no	yes	No	normal	No	No	NA	NA	NA	0.787	124.9815308	2.3	16170
39853	Female	63	Non-Hispanic White	Some College or AA degree	Married	Yes	31.05	20	26	5.4	71.70047536	never	mild	no	no	No	osteopenia	No	No	1.194	1.085	1.057	0.65	127.5260638	2.325	210
39861	Male	63	Non-Hispanic Black	Some College or AA degree	Married	Yes	26.34	8	17	5.2	27.46708445	former	former	DM	yes	No	normal	No	No	1.411	1.451	1.49	0.933	108.0013783	2.15	NA
39872	Male	64	Non-Hispanic White	High School Grad/GED or Equivalent	Married	Yes	26.83	32	23	11.2	66.34496386	now	former	DM	yes	No	normal	No	No	1.013	1.283	1.308	0.906	119.3542159	2.475	NA
39876	Female	80	Non-Hispanic White	9-11th Grade (Includes 12th grade with no diploma)	Widowed	Yes	27.67	13	18	5.3	83.34122706	former	mild	no	yes	No	osteopenia	Yes	Yes	NA	NA	NA	0.571	113.650746	2.3	630
39877	Male	63	Non-Hispanic Black	9-11th Grade (Includes 12th grade with no diploma)	Divorced	Yes	17.27	13	20	5.3	85.93572397	now	former	no	yes	Yes	normal	No	No	1.212	1.307	1.323	0.801	96.76949056	2.425	NA
39879	Female	79	Non-Hispanic White	High School Grad/GED or Equivalent	Married	Yes	23.02	23	25	5.5	83.92872816	former	moderate	no	no	No	osteopenia	No	Yes	NA	NA	NA	0.638	119.322394	2.4	NA
39892	Male	60	Non-Hispanic Black	9-11th Grade (Includes 12th grade with no diploma)	Married	Yes	20.78	95	113	5.7	98.66498313	now	heavy	no	no	No	normal	No	No	1.1	1.483	1.475	0.827	94.48695845	2.325	NA
39894	Male	85	Mexican American	9-11th Grade (Includes 12th grade with no diploma)	Married	Yes	24.84	23	28	5.4	51.89874313	former	NA	no	yes	No	osteopenia	No	No	NA	NA	NA	0.7	112.5989332	2.35	NA
39909	Male	81	Non-Hispanic White	Some College or AA degree	Married	Yes	24.51	16	26	5.6	44.80552114	former	former	no	no	No	normal	No	No	NA	NA	NA	0.88	106.0261809	2.35	6030
39913	Male	75	Mexican American	High School Grad/GED or Equivalent	Married	Yes	30.32	22	30	6.9	61.41149859	former	mild	DM	yes	No	normal	No	No	NA	NA	NA	0.829	121.4991652	2.325	NA
39919	Male	74	Non-Hispanic Black	High School Grad/GED or Equivalent	Separated	Yes	25.97	18	34	6.8	19.38533353	former	mild	DM	yes	No	osteopenia	No	NA	NA	NA	NA	0.644	114.7355689	2.5	NA
39920	Female	85	Non-Hispanic White	Some College or AA degree	Married	Yes	22.46	NA	NA	5.7	48.00388992	never	mild	no	yes	No	osteopenia	No	No	NA	NA	NA	0.645	111.088168	2.525	480
39949	Female	63	Non-Hispanic Black	High School Grad/GED or Equivalent	Widowed	No	25	29	23	11.5	95.57131879	never	former	DM	yes	No	normal	No	No	1.287	1.264	1.267	0.999	120.4841303	2.475	NA
39953	Male	69	Mexican American	College Graduate or above	Married	Yes	30.19	22	24	6.5	80.11941889	former	mild	DM	no	No	osteopenia	No	No	0.847	1.069	1.046	0.695	122.7423249	2.375	2617.5
39958	Female	78	Mexican American	High School Grad/GED or Equivalent	Married	Yes	23.36	14	20	5.8	74.61406658	never	former	DM	yes	No	osteopenia	No	No	NA	NA	NA	0.58	117.0662714	2.425	NA
39965	Female	78	Non-Hispanic White	College Graduate or above	Married	Yes	22.03	17	20	5.6	74.61406658	former	mild	no	yes	No	osteopenia	Yes	No	NA	NA	NA	0.563	110.1677755	2.35	420
39972	Male	60	Mexican American	College Graduate or above	Married	Yes	23.32	19	29	4.8	85.34823694	former	former	no	no	No	normal	No	No	1.009	1.375	1.429	0.869	109.7187799	2.25	13680
39976	Male	70	Mexican American	Less Than 9th Grade	Married	Yes	31.27	23	27	5	70.77012909	former	mild	no	no	No	normal	No	No	NA	NA	NA	0.841	123.3022256	2.275	337.5
39997	Male	61	Non-Hispanic Black	9-11th Grade (Includes 12th grade with no diploma)	Widowed	No	18.43	13	25	5.7	64.85662	now	mild	no	yes	No	osteopenia	No	No	1.005	1.503	1.422	0.731	93.00419022	2.45	NA
40005	Male	70	Mexican American	High School Grad/GED or Equivalent	Married	Yes	28.81	22	22	4.9	79.55858295	former	moderate	DM	yes	No	osteopenia	No	No	NA	NA	NA	0.721	123.1005628	2.475	3780
40007	Male	69	Non-Hispanic White	Some College or AA degree	Married	Yes	28.88	21	22	6.1	71.26901218	former	heavy	IFG	yes	Yes	normal	No	No	0.975	1.309	1.271	0.779	115.7807312	2.275	18180
40010	Female	63	Non-Hispanic White	Some College or AA degree	Widowed	No	29.96	23	24	6.1	82.90524039	never	never	DM	yes	Yes	osteopenia	Yes	No	0.944	1.049	1.062	0.711	130.2456611	2.35	NA
40025	Male	61	Mexican American	Less Than 9th Grade	Married	No	26.43	24	21	5.7	103.7943141	never	moderate	no	yes	No	osteopenia	No	No	1.215	1.204	1.195	0.725	114.118124	2.175	NA
40044	Female	79	Non-Hispanic White	Some College or AA degree	Widowed	Yes	29.69	14	23	6.7	74.09176812	never	former	DM	yes	No	osteopenia	No	No	NA	NA	NA	0.686	128.3098566	2.4	1050
40065	Female	63	Non-Hispanic Black	Some College or AA degree	Divorced	Yes	48.57	26	32	6.2	72.6065183	never	former	IFG	yes	No	normal	No	No	1.784	1.426	1.418	1.255	160.8716922	2.325	1105
40084	Male	77	Mexican American	Less Than 9th Grade	Married	Yes	22.62	14	16	6	87.6988118	former	former	DM	yes	No	normal	No	No	NA	NA	NA	0.798	108.3918396	2.35	425
40085	Female	62	Mexican American	Some College or AA degree	Married	Yes	32.93	22	30	5.8	83.48966807	never	mild	no	no	Yes	normal	No	Yes	1.033	1.118	1.105	0.888	133.9437294	2.525	NA
40104	Male	81	Non-Hispanic White	College Graduate or above	Married	Yes	17.89	40	47	5.5	53.37769876	former	mild	IGT	no	No	osteopenia	No	No	NA	NA	NA	0.658	97.93714222	2.325	3150
40110	Female	65	Other Race - Including Multi-Racial	Less Than 9th Grade	Divorced	Yes	24.75	22	17	5.7	81.74862939	now	heavy	IGT	yes	No	osteopenia	No	No	1.05	1.122	1.145	0.723	114.4504934	2.5	NA
40111	Male	70	Non-Hispanic White	Some College or AA degree	Divorced	Yes	27.14	33	27	5.4	63.60678619	former	heavy	no	no	No	osteopenia	No	No	NA	NA	NA	0.651	115.4648278	2.325	NA
40118	Male	80	Mexican American	Less Than 9th Grade	Married	Yes	23.9	18	19	5.4	65.96939068	now	heavy	no	no	No	normal	No	No	NA	NA	NA	0.901	104.8557259	2.575	NA
40124	Female	80	Non-Hispanic Black	9-11th Grade (Includes 12th grade with no diploma)	Divorced	Yes	22.8	18	30	6.4	36.22989973	now	heavy	DM	yes	No	osteopenia	No	No	NA	NA	NA	0.671	113.2149794	2.475	1050
40129	Female	74	Non-Hispanic Black	Less Than 9th Grade	Widowed	Yes	38.61	15	20	6.1	59.78335637	former	never	no	yes	Yes	normal	No	No	NA	NA	NA	0.944	144.1270312	2.375	NA
40152	Male	68	Mexican American	College Graduate or above	Married	Yes	29.08	26	24	5.6	71.77141206	never	never	DM	no	No	normal	No	No	1.076	1.098	1.112	0.808	113.1828663	2.25	2160
40154	Female	62	Mexican American	Less Than 9th Grade	Married	Yes	37.5	13	16	9.4	83.48966807	former	never	DM	yes	No	normal	No	No	1.075	1.242	1.258	0.887	130.4044264	2.425	840
40161	Female	83	Non-Hispanic White	9-11th Grade (Includes 12th grade with no diploma)	Widowed	Yes	20.87	15	28	5.6	36.22905473	never	never	DM	yes	No	osteoporosis	No	No	NA	NA	NA	0.521	115.9425544	2.4	NA
40172	Male	68	Mexican American	Less Than 9th Grade	Married	Yes	23.14	21	27	6.4	98.81395968	now	heavy	no	no	No	normal	No	No	1.102	1.23	1.282	0.928	106.3959021	2.4	NA
40190	Male	72	Non-Hispanic Black	High School Grad/GED or Equivalent	Divorced	Yes	15.91	11	33	5	72.50541482	now	moderate	no	yes	No	osteopenia	No	No	NA	NA	NA	0.68	95.68170324	2.325	NA
40193	Female	68	Non-Hispanic White	College Graduate or above	Never married	Yes	32.05	19	20	5.6	54.09276816	never	never	no	no	No	osteoporosis	No	No	0.759	1.103	1.045	0.713	131.4411832	2.375	NA
40211	Female	62	Non-Hispanic White	9-11th Grade (Includes 12th grade with no diploma)	Divorced	Yes	41.21	42	35	5.3	63.42796343	now	moderate	no	yes	No	osteopenia	Yes	No	0.806	0.884	0.914	0.609	157.3880083	2.5	1050
40217	Male	71	Non-Hispanic White	College Graduate or above	Married	Yes	29.68	13	23	5.3	79.00167287	never	former	no	no	No	osteopenia	No	No	NA	NA	NA	0.728	117.311212	2.35	NA
40225	Female	66	Non-Hispanic White	Some College or AA degree	Divorced	Yes	26.1	25	29	5.4	81.17638898	never	never	no	yes	No	osteopenia	No	No	0.841	1.079	1.101	0.682	121.6219661	2.475	4440
40235	Male	61	Mexican American	9-11th Grade (Includes 12th grade with no diploma)	Living with partner	Yes	29.17	23	31	6.6	84.75079928	now	former	DM	no	No	osteopenia	No	No	0.901	1.149	1.119	0.802	107.4143346	2.175	NA
40237	Male	85	Non-Hispanic White	9-11th Grade (Includes 12th grade with no diploma)	Married	Yes	24.51	16	25	5	63.69256152	former	never	no	yes	Yes	osteopenia	No	No	NA	NA	NA	0.631	110.4927041	2.225	105
40248	Female	74	Non-Hispanic White	9-11th Grade (Includes 12th grade with no diploma)	Married	Yes	NA	NA	NA	5.2	76.74033953	never	NA	no	no	Yes	osteopenia	Yes	No	NA	NA	NA	0.637	65.516	2.525	3150
40277	Male	78	Non-Hispanic White	Some College or AA degree	Married	Yes	31.03	22	19	5.8	82.89068049	former	former	IGT	yes	No	osteopenia	No	No	NA	NA	NA	0.722	122.8482186	2.35	NA
40280	Male	66	Mexican American	Some College or AA degree	Married	Yes	29.83	24	24	5.8	72.78686157	former	former	no	no	No	osteopenia	No	No	0.954	1.148	1.209	0.795	116.1005888	2.275	18600
40282	Female	67	Mexican American	High School Grad/GED or Equivalent	Married	Yes	29.13	14	21	5.5	91.31027694	never	never	IGT	no	No	normal	No	No	0.984	1.063	1.059	0.749	124.5081362	2.25	1800
40293	Male	82	Non-Hispanic White	Some College or AA degree	Married	Yes	27.25	15	19	5.8	41.11803171	never	mild	no	yes	Yes	normal	No	No	NA	NA	NA	0.751	118.6590966	2.4	7560
40295	Male	64	Non-Hispanic Black	High School Grad/GED or Equivalent	Married	Yes	35.06	NA	NA	NA	NA	former	heavy	DM	yes	No	normal	No	No	1.01	1.306	1.389	1.18	66.45250272	NA	7410
40318	Male	74	Other Race - Including Multi-Racial	College Graduate or above	Married	Yes	29.28	29	21	8.7	33.12763281	former	mild	DM	no	No	osteopenia	No	No	NA	NA	NA	0.626	115.0598419	2.375	1260
40335	Female	61	Other Race - Including Multi-Racial	High School Grad/GED or Equivalent	Married	Yes	31.76	21	27	6	56.8191153	never	former	DM	yes	No	normal	No	No	1.193	1.098	1.097	1.116	123.3989455	2.225	200
40353	Male	66	Non-Hispanic White	High School Grad/GED or Equivalent	Married	Yes	29.22	17	23	5.8	72.78686157	former	former	DM	yes	No	osteoporosis	No	No	0.794	1.16	1.107	0.684	120.8999892	2.45	7920
40358	Female	63	Non-Hispanic White	Some College or AA degree	Living with partner	Yes	30.17	16	22	5.6	82.90524039	former	former	no	no	Yes	osteopenia	No	No	0.892	1.05	1.069	0.658	130.5116318	2.475	472.5
40363	Female	62	Non-Hispanic White	College Graduate or above	Married	Yes	20.74	19	24	5.3	63.42796343	never	mild	no	yes	Yes	osteopenia	No	No	0.83	1.071	1.075	0.608	106.907237	2.475	6820
40369	Male	67	Non-Hispanic White	High School Grad/GED or Equivalent	Married	Yes	21.73	18	24	5.8	72.27735353	never	former	no	yes	No	osteopenia	No	No	0.898	1.038	1.063	0.684	109.6755893	2.45	NA
40380	Female	70	Non-Hispanic Black	9-11th Grade (Includes 12th grade with no diploma)	Widowed	Yes	36.95	14	17	5.2	90.98552772	former	former	no	yes	No	normal	No	No	NA	NA	NA	0.826	133.0105645	2.15	NA
40382	Male	83	Non-Hispanic White	Some College or AA degree	Widowed	Yes	28.79	11	22	5.4	72.61515515	never	never	no	yes	No	osteopenia	No	No	NA	NA	NA	0.697	114.1307991	2.4	NA
40383	Female	63	Non-Hispanic White	High School Grad/GED or Equivalent	Married	No	24.82	15	20	5.2	62.98396768	now	mild	IGT	no	No	osteoporosis	Yes	No	0.933	0.929	0.946	0.59	115.9052633	2.35	NA
40391	Male	69	Non-Hispanic White	High School Grad/GED or Equivalent	Married	Yes	30.01	15	20	5.2	71.26901218	former	mild	no	no	Yes	osteopenia	No	No	0.963	1.232	1.217	0.738	117.9353704	2.3	630
40396	Female	62	Mexican American	Less Than 9th Grade	Never married	No	26.65	15	18	5.8	83.48966807	now	moderate	no	no	No	osteopenia	No	No	0.954	0.982	0.993	0.605	121.9672932	2.3	NA
40400	Female	69	Mexican American	Less Than 9th Grade	Married	Yes	34.95	18	22	5.3	68.74126595	never	never	no	yes	No	osteoporosis	No	No	0.759	0.963	0.965	0.694	136.4583409	2.425	NA
40410	Male	77	Non-Hispanic White	Some College or AA degree	Married	Yes	33.18	18	22	6	60.55474677	former	mild	no	yes	No	normal	No	No	NA	NA	NA	0.927	123.9449976	2.35	680
40422	Female	61	Mexican American	High School Grad/GED or Equivalent	Married	Yes	30.18	15	19	5.8	18.16072951	former	never	DM	yes	No	osteopenia	No	No	0.842	0.897	0.927	0.621	113.9628799	2.175	NA
40485	Female	69	Mexican American	High School Grad/GED or Equivalent	Widowed	Yes	22.06	13	23	5.5	79.4835899	now	moderate	no	yes	No	osteopenia	No	No	0.937	1	1.024	0.59	113.4304344	2.45	1215
40520	Female	85	Non-Hispanic White	Less Than 9th Grade	Divorced	Yes	20	13	24	5.2	61.43353439	never	former	no	no	No	osteoporosis	Yes	No	NA	NA	NA	0.517	104.222311	2.45	NA
40523	Male	67	Mexican American	Less Than 9th Grade	Widowed	Yes	22.04	20	20	13.9	89.54966624	former	former	DM	no	No	osteopenia	No	No	1.1	1.239	1.226	0.713	111.7629653	2.625	NA
40524	Female	60	Mexican American	Less Than 9th Grade	Married	Yes	30.79	48	39	5.2	84.67091196	never	never	no	yes	No	osteoporosis	No	No	0.676	1.061	1.116	0.783	132.4442402	2.375	NA
40531	Female	69	Mexican American	Less Than 9th Grade	Widowed	Yes	30.07	NA	NA	NA	NA	never	former	DM	yes	No	normal	No	No	1.022	1.106	1.129	0.812	64.99323601	NA	2205
40545	Female	78	Non-Hispanic White	Some College or AA degree	Divorced	Yes	19.91	20	32	5.3	64.52986587	former	mild	no	no	Yes	osteoporosis	Yes	No	NA	NA	NA	0.549	108.3371328	2.425	3900
40548	Female	64	Non-Hispanic White	College Graduate or above	Married	Yes	32.85	22	23	5.7	82.32490371	former	mild	no	yes	No	osteoporosis	No	No	0.738	0.981	1.029	0.64	133.7604027	2.45	3067.5
40551	Male	65	Non-Hispanic White	Some College or AA degree	Married	Yes	32.76	27	28	5.6	43.02733348	former	former	IGT	yes	No	normal	No	Yes	1.469	1.317	1.363	0.901	127.6025478	2.3	NA
40563	Male	70	Non-Hispanic Black	9-11th Grade (Includes 12th grade with no diploma)	Married	Yes	25.34	12	21	6.7	91.97197888	never	moderate	DM	no	No	normal	No	No	NA	NA	NA	0.789	116.5260249	2.525	NA
40570	Female	75	Non-Hispanic White	High School Grad/GED or Equivalent	Married	Yes	22.5	25	35	5.5	65.90418852	former	heavy	no	yes	No	osteopenia	No	No	NA	NA	NA	0.695	109.3099193	2.475	5880
40573	Female	83	Non-Hispanic White	Less Than 9th Grade	Widowed	Yes	30.67	12	22	7.5	54.72868151	former	former	DM	yes	Yes	osteopenia	No	No	NA	NA	NA	0.68	129.6824372	2.325	NA
40575	Male	85	Non-Hispanic White	High School Grad/GED or Equivalent	Widowed	Yes	28.48	19	24	6.5	43.56407801	former	mild	DM	yes	No	osteopenia	No	No	NA	NA	NA	0.719	118.0108837	2.375	3600
40585	Male	61	Mexican American	Less Than 9th Grade	Married	Yes	23.1	17	21	6.8	93.40464638	now	heavy	DM	no	No	osteopenia	No	No	0.849	1.077	1.11	0.68	107.8074546	2.575	840
40599	Female	71	Non-Hispanic White	High School Grad/GED or Equivalent	Married	Yes	28.04	13	23	5.5	43.15738057	never	mild	no	yes	No	normal	No	No	NA	NA	NA	0.828	122.6717823	2.425	NA
40604	Female	63	Mexican American	Less Than 9th Grade	Married	Yes	22.45	20	18	11.2	105.2381215	never	never	DM	yes	No	osteoporosis	No	No	0.757	0.872	0.763	0.524	106.9542036	2.425	3150
40614	Male	70	Non-Hispanic Black	9-11th Grade (Includes 12th grade with no diploma)	Married	Yes	23.47	22	40	5.8	91.97197888	former	former	IGT	yes	No	normal	No	No	NA	NA	NA	0.859	99.58658808	2.4	NA
40643	Male	67	Mexican American	High School Grad/GED or Equivalent	Married	Yes	22.7	24	22	6.1	64.96144958	now	mild	DM	yes	No	normal	No	No	1.074	1.528	1.549	0.986	113.0100784	2.425	1365
40644	Male	71	Non-Hispanic White	9-11th Grade (Includes 12th grade with no diploma)	Separated	Yes	29.17	NA	NA	7.7	57.26211192	former	former	DM	yes	Yes	normal	No	No	NA	NA	NA	0.91	119.3196336	2.475	3730
40660	Male	64	Non-Hispanic White	High School Grad/GED or Equivalent	Married	Yes	24.39	39	26	10.9	96.08453193	former	mild	DM	no	Yes	osteoporosis	No	No	0.77	1.11	1.168	0.711	105.7849695	2.25	2655
40703	Male	62	Non-Hispanic White	College Graduate or above	Married	Yes	32.84	23	28	5.5	84.15754368	never	heavy	no	yes	No	normal	No	No	1.054	1.28	1.305	0.802	129.2582819	2.45	1695
40705	Male	72	Non-Hispanic Black	9-11th Grade (Includes 12th grade with no diploma)	Widowed	Yes	28.5	11	20	5	60.03382918	former	former	no	yes	No	normal	No	No	NA	NA	NA	0.755	109.120363	2.15	6300
40711	Male	68	Non-Hispanic Black	High School Grad/GED or Equivalent	Never married	Yes	21.97	38	33	6.3	74.57159764	now	former	no	yes	No	normal	No	No	1.198	1.314	1.281	0.874	102.6875381	2.475	NA
40717	Female	74	Mexican American	Less Than 9th Grade	Widowed	Yes	26.43	21	23	5.3	91.571623	never	never	no	no	Yes	osteoporosis	Yes	No	NA	NA	NA	0.498	125.845149	2.425	315
40718	Male	82	Mexican American	9-11th Grade (Includes 12th grade with no diploma)	Married	Yes	23.96	17	25	5.2	73.12704446	former	mild	IFG	no	Yes	osteopenia	No	No	NA	NA	NA	0.731	104.9668823	2.375	NA
40737	Female	63	Non-Hispanic White	Some College or AA degree	Married	Yes	31.04	21	21	5.8	71.70047536	never	moderate	no	no	No	normal	No	No	1.15	1.082	1.071	0.758	130.7285142	2.4	NA
40755	Female	70	Non-Hispanic White	9-11th Grade (Includes 12th grade with no diploma)	Married	Yes	31.01	19	23	5	53.33811995	never	mild	no	no	No	osteopenia	No	Yes	NA	NA	NA	0.738	135.4066133	2.475	10800
40763	Female	66	Non-Hispanic White	High School Grad/GED or Equivalent	Divorced	Yes	27.53	25	21	4.9	91.95395462	former	mild	no	yes	Yes	normal	No	No	1.321	1.163	1.157	0.791	124.5700962	2.525	NA
40767	Female	61	Non-Hispanic White	Some College or AA degree	Divorced	No	25.84	20	25	5.3	95.24104875	former	moderate	no	no	No	normal	No	No	1.038	1.083	1.081	0.79	115.3216782	2.325	560
40773	Male	72	Non-Hispanic White	High School Grad/GED or Equivalent	Married	Yes	31.35	27	22	5.5	62.71940791	former	mild	no	no	No	normal	No	No	NA	NA	NA	0.773	120.4718435	2.45	840
40784	Male	85	Non-Hispanic White	High School Grad/GED or Equivalent	Widowed	Yes	22.95	18	28	5.3	82.90633125	former	former	no	yes	Yes	osteopenia	No	NA	NA	NA	NA	0.714	107.5331997	2.325	5850
40800	Male	81	Non-Hispanic White	High School Grad/GED or Equivalent	Married	Yes	31.38	19	24	5.2	53.37769876	former	heavy	no	yes	No	normal	No	No	NA	NA	NA	1.037	127.9727089	2.4	8277.5
40801	Female	60	Non-Hispanic White	College Graduate or above	Married	Yes	36.52	25	28	5.5	73.22751382	former	mild	no	no	No	normal	No	No	1.131	1.151	1.202	0.851	143.8800354	2.35	4477.5
40807	Male	76	Non-Hispanic White	College Graduate or above	Married	Yes	30.27	27	37	5.9	50.49222948	never	former	no	yes	No	normal	No	No	NA	NA	NA	0.768	122.8885258	2.275	11025
40810	Male	71	Non-Hispanic White	High School Grad/GED or Equivalent	Married	Yes	32.92	20	27	5.7	63.16153868	former	former	IFG	yes	No	osteopenia	No	No	NA	NA	NA	0.664	127.9130744	2.45	NA
40815	Female	70	Non-Hispanic White	High School Grad/GED or Equivalent	Widowed	Yes	41.12	27	28	5.7	59.96181292	never	mild	IFG	yes	No	osteopenia	No	No	NA	NA	NA	0.679	149.9829527	2.225	NA
40824	Male	71	Non-Hispanic White	Some College or AA degree	Married	Yes	26.69	24	23	5.7	79.00167287	former	former	no	no	No	normal	No	No	NA	NA	NA	0.782	117.5903826	2.4	13800
40831	Female	63	Other Race - Including Multi-Racial	Some College or AA degree	Divorced	Yes	40.97	18	19	6.3	93.91234088	never	mild	IFG	yes	No	normal	No	No	1.132	1.223	1.186	0.969	141.6791775	2.25	NA
40838	Female	73	Non-Hispanic White	Less Than 9th Grade	Widowed	Yes	24.74	16	20	7.8	77.28130869	former	former	DM	yes	No	osteopenia	No	No	NA	NA	NA	0.655	119.0077831	2.525	19950
40842	Male	76	Non-Hispanic White	Some College or AA degree	Married	Yes	31.5	25	26	5.4	67.84931677	former	mild	no	yes	No	normal	No	No	NA	NA	NA	1.022	120.7570924	2.325	4875
40852	Male	85	Non-Hispanic White	Some College or AA degree	Married	Yes	20.18	19	33	5.1	51.89874313	former	mild	no	yes	No	osteopenia	No	No	NA	NA	NA	0.643	103.7613044	2.4	NA
40860	Male	82	Non-Hispanic White	Less Than 9th Grade	Married	Yes	NA	32	40	5.6	48.40832307	never	mild	IGT	no	No	osteopenia	No	No	NA	NA	NA	0.703	67.005	2.475	1590
40871	Female	79	Non-Hispanic White	High School Grad/GED or Equivalent	Widowed	Yes	20.59	17	26	5.9	64.07815681	never	never	no	yes	No	osteoporosis	No	No	NA	NA	NA	0.502	104.2738631	2.35	NA
40886	Female	64	Mexican American	9-11th Grade (Includes 12th grade with no diploma)	Married	No	34.6	16	20	5.5	82.32490371	former	mild	no	yes	No	normal	No	No	1.08	1.118	1.066	0.884	135.785862	2.475	5880
40888	Male	66	Mexican American	Less Than 9th Grade	Married	Yes	32.9	26	24	5.4	81.82575952	former	former	no	yes	No	normal	No	No	0.998	1.464	1.435	0.855	129.3689174	2.35	22950
40900	Male	85	Non-Hispanic White	Less Than 9th Grade	Married	Yes	30.19	22	26	4.6	63.69256152	former	mild	no	yes	Yes	normal	Yes	Yes	NA	NA	NA	0.828	119.766585	2.175	NA
40912	Male	61	Mexican American	Less Than 9th Grade	Married	Yes	26.05	22	20	5.7	93.40464638	former	mild	IGT	yes	No	normal	No	No	0.963	1.22	1.248	0.815	114.8883261	2.4	NA
40930	Female	67	Non-Hispanic White	College Graduate or above	Widowed	Yes	27.74	17	23	5.6	80.60815426	now	mild	no	no	No	normal	No	Yes	1.108	1.197	1.211	0.858	123.3307937	2.375	6300
40954	Male	69	Non-Hispanic Black	9-11th Grade (Includes 12th grade with no diploma)	Widowed	Yes	22.53	28	29	4.9	74.04959645	now	mild	no	no	No	normal	No	No	1.054	1.219	1.187	0.871	105.2340237	2.525	NA
41005	Male	65	Non-Hispanic Black	Less Than 9th Grade	Married	Yes	23.32	21	21	5.3	9.565832756	now	mild	no	yes	No	normal	No	Yes	1.218	1.413	1.426	0.893	103.7553478	2.375	5040
41013	Female	64	Non-Hispanic Black	High School Grad/GED or Equivalent	Widowed	No	32.15	22	28	6.5	72.09827267	former	former	DM	yes	No	osteopenia	Yes	No	0.899	1.01	0.984	0.707	132.8776194	2.4	4725
41021	Male	66	Other Hispanic	9-11th Grade (Includes 12th grade with no diploma)	Married	Yes	28.19	30	27	5.4	81.82575952	never	mild	IGT	no	No	normal	No	No	0.999	1.369	1.398	0.835	123.4089912	2.375	18900
41022	Male	66	Non-Hispanic Black	9-11th Grade (Includes 12th grade with no diploma)	Married	Yes	31.13	24	25	8.5	53.18789871	former	mild	DM	yes	No	normal	No	No	1.565	1.44	1.429	0.986	118.564509	2.375	10290
41040	Female	85	Non-Hispanic White	9-11th Grade (Includes 12th grade with no diploma)	Widowed	Yes	27.56	20	25	5.8	48.00388992	never	former	no	yes	No	osteopenia	No	No	NA	NA	NA	0.64	122.7210861	2.275	NA
41053	Male	75	Non-Hispanic White	Less Than 9th Grade	Divorced	Yes	27.63	21	30	6.4	55.67552942	former	former	DM	yes	No	normal	No	No	NA	NA	NA	0.868	116.4050801	2.45	NA
41103	Female	84	Non-Hispanic White	9-11th Grade (Includes 12th grade with no diploma)	Widowed	Yes	24.95	21	19	5.9	71.53460795	never	moderate	DM	yes	Yes	osteopenia	No	No	NA	NA	NA	0.721	116.377552	2.375	NA
41105	Female	66	Non-Hispanic Black	College Graduate or above	Never married	Yes	40.19	21	25	5.4	93.5783373	never	former	no	yes	No	normal	No	No	1.239	1.053	1.067	0.914	151.9294496	2.35	210
41106	Male	73	Non-Hispanic Black	Less Than 9th Grade	Married	Yes	29.47	23	21	6.1	34.33779193	now	never	no	yes	No	normal	No	No	NA	NA	NA	0.911	119.8896475	2.575	9450
41124	Female	68	Non-Hispanic Black	High School Grad/GED or Equivalent	Married	Yes	33.45	18	22	6.5	104.5236349	never	former	DM	yes	No	normal	No	No	1.27	1.358	1.329	1.021	129.1419534	2.375	NA
41126	Male	80	Non-Hispanic White	Less Than 9th Grade	Married	Yes	22.73	20	34	6.2	85.86999839	former	mild	no	no	No	osteopenia	No	No	NA	NA	NA	0.613	96.68513637	2.35	NA
41127	Female	70	Non-Hispanic Black	9-11th Grade (Includes 12th grade with no diploma)	Married	Yes	31.44	13	19	7	103.0654257	now	never	DM	yes	Yes	normal	No	No	NA	NA	NA	0.963	130.2958004	2.35	NA
41138	Male	62	Non-Hispanic Black	9-11th Grade (Includes 12th grade with no diploma)	Never married	Yes	35.58	18	21	6.5	86.54151458	former	former	DM	yes	No	normal	No	No	1.152	1.39	1.381	1.048	129.9854962	2.3	NA
41142	Female	71	Mexican American	9-11th Grade (Includes 12th grade with no diploma)	Widowed	Yes	26.15	22	30	5.1	78.37471433	never	never	no	yes	No	osteoporosis	No	No	NA	NA	NA	0.53	124.3771503	2.475	10800
41143	Male	71	Mexican American	Some College or AA degree	Widowed	Yes	29.34	24	21	5.4	57.26211192	never	former	no	yes	No	normal	No	No	NA	NA	NA	0.789	121.1251384	2.35	32400
41156	Male	65	Mexican American	Less Than 9th Grade	Married	Yes	27.43	26	22	5.4	65.88054912	former	never	IFG	no	No	normal	No	No	1.197	1.246	1.315	0.881	117.5081669	2.35	1520
41158	Female	71	Non-Hispanic White	College Graduate or above	Married	Yes	30.07	51	44	5.6	67.78225655	never	mild	DM	yes	Yes	normal	No	No	NA	NA	NA	0.926	125.7339777	2.4	NA
41190	Male	65	Non-Hispanic White	Some College or AA degree	Married	Yes	28.44	56	39	5.9	90.81664932	former	heavy	IFG	yes	No	normal	No	No	1.204	1.385	1.31	0.863	111.9786765	2.325	840
41192	Male	63	Non-Hispanic White	College Graduate or above	Divorced	Yes	25.27	14	16	5.4	92.10155816	now	mild	no	no	No	normal	No	No	1.01	1.243	1.275	0.784	113.4157931	2.35	13870
41194	Female	66	Non-Hispanic White	9-11th Grade (Includes 12th grade with no diploma)	Married	Yes	32.47	18	18	5.3	81.17638898	now	never	no	yes	No	osteopenia	No	No	0.945	1.013	1.039	0.778	133.9743908	2.4	NA
41204	Male	60	Non-Hispanic Black	Less Than 9th Grade	Married	Yes	27.31	25	34	3.9	87.76593716	former	never	DM	yes	No	normal	No	No	1.334	1.402	1.4	0.855	112.8171186	2.425	90
41216	Female	61	Mexican American	Less Than 9th Grade	Widowed	No	18.73	14	27	4.7	72.71492122	never	never	no	yes	No	osteoporosis	No	No	0.731	0.87	0.836	0.478	101.8211965	2.275	NA
41220	Male	82	Non-Hispanic Black	9-11th Grade (Includes 12th grade with no diploma)	Widowed	Yes	20.85	12	21	5.3	44.14181117	never	never	no	yes	No	osteopenia	No	No	NA	NA	NA	0.7	102.0549825	2.45	NA
41230	Female	73	Mexican American	High School Grad/GED or Equivalent	Married	Yes	24.91	21	23	5.5	92.217143	never	former	no	yes	No	osteoporosis	No	No	NA	NA	NA	0.481	118.2010346	2.4	12690
41234	Male	78	Non-Hispanic White	Some College or AA degree	Married	Yes	33.03	30	25	6	66.90275095	former	mild	DM	yes	Yes	osteopenia	No	Yes	NA	NA	NA	0.73	126.629662	2.425	NA
41243	Male	78	Non-Hispanic White	Some College or AA degree	Married	Yes	28.83	25	29	5.5	75.21094182	never	mild	no	yes	No	osteopenia	No	No	NA	NA	NA	0.686	121.6547829	2.4	7375
41252	Female	73	Non-Hispanic White	Some College or AA degree	Widowed	Yes	24.39	30	30	5.1	66.83662629	never	mild	no	no	No	osteoporosis	Yes	No	NA	NA	NA	0.522	114.9463325	2.3	6750
41267	Male	73	Non-Hispanic Black	Some College or AA degree	Never married	Yes	31.6	16	22	7.2	65.27311671	now	never	DM	yes	Yes	normal	No	No	NA	NA	NA	0.901	119.4493923	2.325	300
41312	Female	71	Non-Hispanic White	College Graduate or above	Widowed	Yes	35.82	17	21	5.8	67.78225655	former	mild	no	yes	Yes	normal	No	No	NA	NA	NA	0.76	140.2256561	2.35	12500
41314	Female	69	Non-Hispanic White	9-11th Grade (Includes 12th grade with no diploma)	Widowed	Yes	30.15	15	19	5.9	90.03640727	never	mild	no	yes	No	normal	No	No	1.062	1.189	1.177	0.765	127.1464362	2.3	1190
41320	Female	65	Non-Hispanic White	College Graduate or above	Married	Yes	28.28	46	35	5.4	62.10527835	never	never	IGT	no	No	normal	No	No	1.13	1.093	1.075	0.93	119.1120774	2.3	NA
41362	Female	84	Non-Hispanic White	High School Grad/GED or Equivalent	Widowed	Yes	30.54	15	24	5.4	43.44908627	never	former	no	yes	No	osteopenia	No	No	NA	NA	NA	0.678	131.5723252	2.45	NA
41376	Male	71	Non-Hispanic White	High School Grad/GED or Equivalent	Separated	Yes	28.87	19	16	6.1	44.42123041	former	former	no	no	Yes	normal	No	Yes	NA	NA	NA	0.754	109.8110035	2.325	NA
41394	Male	76	Non-Hispanic White	Less Than 9th Grade	Married	Yes	32.82	17	24	5.1	76.27505511	former	former	no	yes	No	normal	No	No	NA	NA	NA	0.829	130.6968415	2.425	NA
41403	Male	60	Mexican American	High School Grad/GED or Equivalent	Married	Yes	37.38	21	17	9	75.92022785	never	former	DM	no	No	normal	No	No	1.443	1.544	1.565	1.254	127.4276779	2.425	3150
41413	Female	69	Non-Hispanic Black	Less Than 9th Grade	Separated	No	26.95	15	19	5.6	103.7919695	never	former	no	yes	Yes	osteopenia	No	No	1.038	1.015	1.015	0.701	117.6428924	2.375	NA
41415	Male	85	Non-Hispanic White	Some College or AA degree	Married	Yes	25.45	17	23	5.6	25.86329872	former	mild	IGT	yes	No	osteopenia	No	No	NA	NA	NA	0.593	109.2946084	2.425	NA
41416	Male	80	Non-Hispanic White	Less Than 9th Grade	Married	Yes	29.93	15	19	6.2	65.96939068	former	mild	no	no	Yes	osteopenia	No	Yes	NA	NA	NA	0.672	119.2743136	2.425	470
41427	Male	68	Non-Hispanic White	High School Grad/GED or Equivalent	Married	Yes	36.36	25	24	5.6	71.77141206	former	mild	IGT	yes	No	normal	No	No	1.167	1.305	1.319	1.021	125.4944081	2.225	2625
41430	Male	64	Non-Hispanic Black	Some College or AA degree	Married	Yes	32.34	14	15	9.1	105.7267099	former	former	DM	yes	Yes	normal	No	No	1.077	1.189	1.202	0.782	131.2853717	2.425	5160
41436	Male	63	Non-Hispanic White	High School Grad/GED or Equivalent	Married	Yes	33.31	33	22	5.1	83.56844088	never	mild	no	yes	No	normal	No	No	1.272	1.449	1.415	0.966	130.1512863	2.425	NA
41451	Female	74	Non-Hispanic Black	Some College or AA degree	Married	Yes	25.96	14	21	4.9	88.46455807	never	mild	no	yes	No	osteopenia	No	No	NA	NA	NA	0.661	114.1777614	2.4	NA
41460	Male	71	Non-Hispanic White	High School Grad/GED or Equivalent	Married	Yes	28.66	25	25	5.7	57.26211192	never	mild	no	no	No	normal	No	No	NA	NA	NA	0.758	112.3997225	2.325	NA
41461	Male	85	Non-Hispanic White	Less Than 9th Grade	Married	Yes	22.65	17	22	5.3	71.60210112	never	former	no	yes	No	osteopenia	No	NA	NA	NA	NA	0.677	105.4681972	2.375	NA
41468	Female	66	Mexican American	Less Than 9th Grade	Widowed	No	26.44	18	21	6.6	103.0435548	now	heavy	DM	yes	No	osteoporosis	Yes	No	0.701	0.902	0.88	0.699	122.6288561	2.65	960
41477	Male	71	Non-Hispanic White	High School Grad/GED or Equivalent	Married	Yes	30.05	20	20	9.5	91.78993045	former	former	DM	yes	No	normal	No	No	NA	NA	NA	0.901	123.9587645	2.5	NA
41482	Male	64	Mexican American	9-11th Grade (Includes 12th grade with no diploma)	Married	Yes	33.64	42	35	7	99.73082078	former	heavy	DM	yes	No	normal	No	No	NA	NA	NA	0.791	130.7590146	2.275	NA
41483	Male	66	Non-Hispanic Black	Some College or AA degree	Married	Yes	44.06	19	23	6.5	62.23986741	never	former	DM	yes	No	normal	No	No	NA	NA	NA	0.93	135.6352692	2.225	NA
41486	Female	61	Mexican American	Less Than 9th Grade	Married	No	31.21	51	40	6.1	97.63533925	never	never	DM	yes	Yes	normal	No	No	NA	NA	NA	0.82	130.9936511	2.475	NA
41490	Female	66	Non-Hispanic Black	Some College or AA degree	Married	Yes	27.69	12	18	5.9	100.9176272	former	moderate	no	no	No	normal	No	No	NA	NA	NA	0.759	119.2785372	2.35	NA
41492	Male	72	Non-Hispanic White	Less Than 9th Grade	Married	Yes	29.02	26	22	5.3	88.34483875	never	mild	no	yes	No	osteopenia	No	No	NA	NA	NA	0.689	119.0397375	2.375	NA
41493	Female	77	Non-Hispanic White	9-11th Grade (Includes 12th grade with no diploma)	Widowed	Yes	19.96	18	33	6.2	39.30041715	now	mild	no	no	Yes	normal	No	No	NA	NA	NA	0.743	108.4488643	2.15	NA
41495	Male	61	Non-Hispanic White	College Graduate or above	Married	Yes	25.53	25	23	5.5	95.44198186	former	mild	no	no	No	normal	No	No	NA	NA	NA	0.779	104.979834	2.225	NA
41498	Male	68	Non-Hispanic Black	Less Than 9th Grade	Living with partner	Yes	28.16	16	19	5.8	86.89966222	never	never	IFG	yes	No	normal	No	No	NA	NA	NA	0.93	114.4175351	2.3	NA
41501	Male	70	Non-Hispanic White	Less Than 9th Grade	Never married	Yes	36.27	26	23	6.3	74.1221646	former	never	DM	yes	Yes	normal	No	No	NA	NA	NA	0.941	132.7818543	2.35	NA
41504	Male	63	Non-Hispanic White	College Graduate or above	Married	Yes	23.32	28	27	5.2	62.70352071	former	mild	no	yes	No	normal	No	No	NA	NA	NA	0.814	111.2053539	2.35	NA
41514	Male	70	Non-Hispanic White	College Graduate or above	Never married	Yes	29.65	30	25	6.8	72.40230524	former	mild	DM	yes	No	osteopenia	No	No	NA	NA	NA	0.703	120.2202585	2.4	NA
41519	Male	70	Non-Hispanic Black	High School Grad/GED or Equivalent	Married	Yes	28.35	17	15	7.5	103.5741021	now	mild	DM	yes	Yes	normal	No	No	NA	NA	NA	1.015	114.7828485	2.4	NA
41522	Male	72	Non-Hispanic White	Some College or AA degree	Married	Yes	26.28	17	15	5.9	85.41996379	never	mild	DM	yes	No	osteopenia	No	No	NA	NA	NA	0.639	113.8454033	2.35	NA
41526	Female	64	Non-Hispanic White	High School Grad/GED or Equivalent	Divorced	Yes	25.84	19	20	5.9	79.36093444	former	mild	no	no	Yes	osteopenia	Yes	No	NA	NA	NA	0.678	125.0649736	2.45	NA
41528	Male	63	Other Race - Including Multi-Racial	9-11th Grade (Includes 12th grade with no diploma)	Divorced	No	31.09	NA	NA	NA	NA	former	mild	no	no	No	normal	No	No	NA	NA	NA	0.946	58.93756164	NA	NA
41549	Female	61	Non-Hispanic Black	High School Grad/GED or Equivalent	Divorced	Yes	35.01	46	58	5.3	109.1827602	never	mild	no	yes	No	normal	No	No	NA	NA	NA	1.019	134.2014278	2.35	NA
41555	Female	78	Non-Hispanic Black	Less Than 9th Grade	Widowed	Yes	37.82	19	17	5.4	60.88010508	never	former	no	yes	No	osteopenia	No	No	NA	NA	NA	0.673	143.9968931	2.525	NA
41575	Male	76	Mexican American	Less Than 9th Grade	Divorced	Yes	27.77	12	15	5.5	50.18716365	former	former	no	no	No	osteopenia	No	No	NA	NA	NA	0.59	109.20955	2.4	NA
41576	Male	68	Non-Hispanic Black	9-11th Grade (Includes 12th grade with no diploma)	Married	Yes	34.2	17	20	8.5	106.1109466	now	mild	DM	no	Yes	normal	No	No	NA	NA	NA	0.91	121.4004617	2.425	NA
41578	Female	67	Non-Hispanic White	College Graduate or above	Married	Yes	19.69	35	29	4.8	50.95432846	never	moderate	no	yes	Yes	osteopenia	No	Yes	NA	NA	NA	0.597	102.0482374	2.275	NA
41579	Female	71	Non-Hispanic White	High School Grad/GED or Equivalent	Married	Yes	19.12	21	28	5.8	74.4126672	former	mild	IGT	yes	No	osteopenia	No	No	NA	NA	NA	0.61	103.5843735	2.35	NA
41581	Male	60	Non-Hispanic Black	High School Grad/GED or Equivalent	Married	Yes	26.16	NA	NA	NA	NA	now	NA	no	no	No	normal	No	No	NA	NA	NA	0.873	49.59437971	NA	NA
41583	Female	66	Other Hispanic	Less Than 9th Grade	Married	Yes	35.87	27	28	6.2	91.00574245	never	never	no	no	No	osteopenia	No	No	NA	NA	NA	0.636	144.8010449	2.4	NA
41595	Female	76	Non-Hispanic White	9-11th Grade (Includes 12th grade with no diploma)	Widowed	Yes	18.49	17	29	5.6	60.67494968	now	mild	no	no	No	osteopenia	No	No	NA	NA	NA	0.679	102.714842	2.4	NA
41610	Female	67	Other Hispanic	High School Grad/GED or Equivalent	Married	Yes	26.31	NA	NA	NA	NA	former	NA	no	no	Yes	osteopenia	No	No	NA	NA	NA	0.716	57.05657793	NA	NA
41612	Female	80	Non-Hispanic White	9-11th Grade (Includes 12th grade with no diploma)	Married	Yes	28.65	21	24	6.1	75.52258292	never	never	DM	no	No	normal	No	No	NA	NA	NA	0.806	127.6028593	2.45	NA
41613	Male	71	Non-Hispanic Black	College Graduate or above	Married	Yes	32.42	40	45	6.5	86.10708765	former	former	DM	no	No	normal	No	No	NA	NA	NA	0.766	122.5003418	2.35	NA
41616	Female	67	Non-Hispanic Black	9-11th Grade (Includes 12th grade with no diploma)	Divorced	Yes	33.37	48	59	5	89.57774268	former	former	no	yes	No	normal	No	No	NA	NA	NA	0.959	130.5220251	2.225	NA
41624	Female	68	Other Hispanic	Less Than 9th Grade	Married	Yes	25.83	24	21	5.6	96.11579978	never	heavy	DM	yes	No	osteopenia	Yes	No	NA	NA	NA	0.586	121.3384301	2.375	NA
41627	Female	80	Non-Hispanic White	High School Grad/GED or Equivalent	Married	Yes	24.04	26	31	5.2	85.43636472	former	former	no	yes	Yes	osteopenia	No	No	NA	NA	NA	0.591	110.2950655	2.25	NA
41636	Female	61	Mexican American	High School Grad/GED or Equivalent	Married	No	26.44	63	49	5.4	93.81378327	never	former	no	yes	No	normal	No	No	NA	NA	NA	0.888	125.5178853	2.5	NA
41641	Female	80	Non-Hispanic White	Some College or AA degree	Widowed	Yes	34.1	17	25	5.7	46.50731987	never	mild	IGT	yes	No	osteopenia	No	No	NA	NA	NA	0.687	136.132965	2.35	NA
41642	Female	73	Non-Hispanic White	High School Grad/GED or Equivalent	Widowed	Yes	27.16	21	28	6	71.21643261	never	mild	no	no	No	normal	Yes	No	NA	NA	NA	0.782	122.7650687	2.375	NA
41652	Female	70	Other Race - Including Multi-Racial	College Graduate or above	Married	Yes	26.43	15	22	5.6	91.17254988	never	never	IGT	yes	No	osteopenia	No	No	NA	NA	NA	0.654	112.3159968	2.2	NA
41654	Female	80	Non-Hispanic White	Less Than 9th Grade	Widowed	Yes	24.56	12	15	5.2	47.53156849	never	mild	no	yes	No	osteoporosis	No	No	NA	NA	NA	0.543	120.478339	2.475	NA
41664	Male	64	Non-Hispanic White	Some College or AA degree	Divorced	Yes	29.12	NA	NA	NA	NA	now	NA	no	no	No	osteopenia	No	Yes	NA	NA	NA	0.648	55.19733909	NA	NA
41668	Male	66	Non-Hispanic Black	College Graduate or above	Married	Yes	28.28	22	30	5.8	92.49640923	never	mild	no	no	No	normal	No	No	NA	NA	NA	1.049	114.6453864	2.175	NA
41671	Male	80	Non-Hispanic White	High School Grad/GED or Equivalent	Divorced	Yes	25.76	14	24	5.9	30.61208577	never	never	no	yes	Yes	osteoporosis	No	No	NA	NA	NA	0.532	109.8708366	2.15	NA
41672	Female	63	Mexican American	9-11th Grade (Includes 12th grade with no diploma)	Married	Yes	23.42	26	25	6.1	66.47666053	never	mild	no	yes	No	osteopenia	No	No	NA	NA	NA	0.708	111.4685229	2.375	NA
41675	Female	71	Non-Hispanic White	High School Grad/GED or Equivalent	Widowed	Yes	24.53	13	18	6.3	87.44986337	now	former	DM	no	Yes	normal	Yes	No	NA	NA	NA	0.896	108.0819529	2.3	NA
41676	Female	61	Non-Hispanic White	Some College or AA degree	Living with partner	Yes	23.31	19	26	5.3	90.67241698	former	moderate	no	yes	No	osteopenia	No	No	NA	NA	NA	0.584	114.0891959	2.4	NA
41677	Male	71	Non-Hispanic White	High School Grad/GED or Equivalent	Married	Yes	36.98	16	25	6	65.03140119	never	never	no	yes	No	normal	No	No	NA	NA	NA	0.787	131.1420413	2.25	NA
41683	Male	72	Non-Hispanic White	Some College or AA degree	Married	Yes	27.19	25	24	6.1	56.61039813	never	mild	no	yes	Yes	normal	No	No	NA	NA	NA	0.836	117.0627754	2.275	NA
41691	Male	60	Non-Hispanic White	High School Grad/GED or Equivalent	Married	Yes	31.98	36	34	5.6	75.90290979	never	moderate	no	yes	No	normal	No	No	NA	NA	NA	1.01	115.710097	2.175	NA
41694	Female	60	Other Hispanic	Some College or AA degree	Divorced	No	26.06	32	29	5.6	91.31159817	former	mild	no	yes	No	osteopenia	Yes	No	NA	NA	NA	0.665	120.490535	2.25	NA
41711	Female	73	Non-Hispanic White	High School Grad/GED or Equivalent	Married	Yes	29.08	18	24	5.3	44.052659	never	mild	no	yes	No	normal	No	No	NA	NA	NA	0.817	123.4025992	2.425	NA
41715	Female	74	Non-Hispanic White	High School Grad/GED or Equivalent	Married	Yes	24.33	28	30	5.6	61.53340218	never	mild	no	yes	No	osteopenia	Yes	No	NA	NA	NA	0.694	116.6631826	2.6	NA
41717	Female	72	Non-Hispanic White	9-11th Grade (Includes 12th grade with no diploma)	Married	Yes	23.87	20	24	7.2	83.92994257	former	never	DM	yes	No	osteopenia	No	No	NA	NA	NA	0.639	120.1408773	2.425	NA
41725	Female	77	Non-Hispanic White	High School Grad/GED or Equivalent	Widowed	Yes	26.36	18	26	5.4	69.24321259	never	never	IGT	yes	No	normal	No	No	NA	NA	NA	0.746	122.1814273	2.45	NA
41735	Female	64	Non-Hispanic White	College Graduate or above	Married	Yes	25.4	15	15	5.6	92.73767822	never	mild	no	yes	Yes	osteopenia	No	No	NA	NA	NA	0.705	115.3405523	2.4	NA
41739	Male	69	Non-Hispanic Black	Less Than 9th Grade	Never married	Yes	30.93	14	22	6.5	40.16555377	never	former	DM	yes	No	normal	No	No	NA	NA	NA	0.845	118.19393	2.325	NA
41740	Male	79	Non-Hispanic Black	College Graduate or above	Separated	Yes	28.18	18	32	6.1	79.49452612	never	never	no	yes	Yes	normal	No	No	NA	NA	NA	0.747	111.4857596	2.35	NA
41751	Female	73	Non-Hispanic White	High School Grad/GED or Equivalent	Married	Yes	40.45	29	29	6.8	71.21643261	never	never	DM	yes	No	osteopenia	No	No	NA	NA	NA	0.719	156.658402	2.65	NA
41753	Male	78	Non-Hispanic White	Some College or AA degree	Widowed	Yes	37.68	24	25	12	73.54401974	former	former	DM	yes	No	normal	No	No	NA	NA	NA	0.822	133.9516594	2.3	NA
41755	Female	79	Non-Hispanic White	9-11th Grade (Includes 12th grade with no diploma)	Widowed	Yes	25.79	18	23	5.8	18.45201828	former	never	no	yes	No	osteopenia	Yes	No	NA	NA	NA	0.661	117.5744065	2.35	NA
41756	Female	60	Mexican American	Less Than 9th Grade	Married	Yes	29.56	20	22	5.7	98.32360448	never	never	no	no	No	osteopenia	No	No	NA	NA	NA	0.666	121.9335573	2.3	NA
41760	Female	73	Non-Hispanic White	High School Grad/GED or Equivalent	Widowed	Yes	28.2	25	25	5.4	71.21643261	never	mild	no	yes	No	normal	No	No	NA	NA	NA	0.8	123.1886948	2.475	NA
41770	Female	71	Other Hispanic	Less Than 9th Grade	Widowed	Yes	31.13	12	17	5.4	84.52159373	never	never	no	yes	No	osteopenia	No	No	NA	NA	NA	0.615	126.721962	2.15	NA
41771	Female	80	Other Hispanic	9-11th Grade (Includes 12th grade with no diploma)	Widowed	Yes	26.75	14	25	5.6	85.43636472	never	mild	no	yes	No	osteopenia	No	No	NA	NA	NA	0.677	120.6094098	2.35	NA
41772	Male	69	Other Hispanic	9-11th Grade (Includes 12th grade with no diploma)	Married	Yes	25.95	16	22	6.2	86.83948892	former	former	IFG	no	No	normal	No	No	NA	NA	NA	0.884	111.7307918	2.35	NA
41775	Female	61	Non-Hispanic Black	9-11th Grade (Includes 12th grade with no diploma)	Never married	No	34.75	NA	NA	5.4	NA	never	moderate	no	yes	No	normal	NA	No	NA	NA	NA	0.742	75.15669691	NA	NA
41780	Female	64	Non-Hispanic White	9-11th Grade (Includes 12th grade with no diploma)	Divorced	Yes	47.06	19	26	6.1	39.05901778	never	former	DM	yes	Yes	normal	No	Yes	NA	NA	NA	1.095	164.7230227	2.525	NA
41782	Male	66	Non-Hispanic White	High School Grad/GED or Equivalent	Married	Yes	32.03	18	19	6.8	61.39594268	now	former	DM	no	No	normal	No	No	NA	NA	NA	1.035	121.7694612	2.425	NA
41783	Female	80	Non-Hispanic White	College Graduate or above	Widowed	Yes	26.65	16	26	5.7	58.99380643	never	former	no	no	Yes	osteopenia	No	No	NA	NA	NA	0.686	115.816244	2.225	NA
41791	Male	78	Non-Hispanic White	9-11th Grade (Includes 12th grade with no diploma)	Married	Yes	35.68	24	26	6	70.07160764	former	former	no	yes	Yes	normal	No	No	NA	NA	NA	0.95	131.6546476	2.35	NA
41796	Female	60	Non-Hispanic Black	High School Grad/GED or Equivalent	Widowed	Yes	NA	39	38	9.4	43.34032822	never	never	DM	yes	No	osteopenia	No	No	NA	NA	NA	0.678	62.538	2.475	NA
41797	Male	69	Non-Hispanic White	High School Grad/GED or Equivalent	Married	Yes	28.15	47	34	5.4	84.56233557	former	mild	no	yes	Yes	normal	No	No	NA	NA	NA	0.817	120.3676015	2.425	NA
41808	Female	68	Non-Hispanic White	High School Grad/GED or Equivalent	Married	Yes	23.48	17	22	5.6	92.95051045	never	never	no	no	No	osteopenia	No	No	NA	NA	NA	0.618	113.1294036	2.35	NA
41814	Male	80	Non-Hispanic White	9-11th Grade (Includes 12th grade with no diploma)	Widowed	Yes	27.97	20	29	5.6	79.31533135	former	never	no	no	No	normal	No	No	NA	NA	NA	0.825	114.0675444	2.35	NA
41820	Female	79	Mexican American	Less Than 9th Grade	Widowed	Yes	29.97	NA	NA	5.8	NA	never	never	DM	no	No	osteopenia	No	No	NA	NA	NA	0.602	65.2550226	NA	NA
41827	Male	78	Non-Hispanic White	College Graduate or above	Married	Yes	25.65	17	22	5.6	62.57993386	never	mild	no	yes	Yes	normal	No	No	NA	NA	NA	0.908	111.1624461	2.45	NA
41840	Female	75	Non-Hispanic White	9-11th Grade (Includes 12th grade with no diploma)	Married	Yes	30.19	17	23	6.5	55.24330586	never	former	DM	yes	No	normal	NA	No	NA	NA	NA	0.902	128.8592946	2.45	NA
41852	Male	65	Non-Hispanic White	High School Grad/GED or Equivalent	Married	Yes	25.09	12	24	5.7	76.7718226	former	former	no	yes	No	osteopenia	No	No	NA	NA	NA	0.687	111.5841717	2.225	NA
41858	Male	60	Non-Hispanic White	Some College or AA degree	Never married	Yes	20.83	16	20	6.4	100.2567119	now	moderate	no	no	Yes	normal	No	No	NA	NA	NA	1.014	104.9917001	2.2	NA
41865	Male	76	Non-Hispanic Black	College Graduate or above	Married	Yes	28.03	21	30	6.7	81.18755812	former	mild	DM	yes	No	normal	No	No	NA	NA	NA	1.036	111.1923383	2.4	NA
41868	Male	78	Non-Hispanic White	Less Than 9th Grade	Married	Yes	29.9	18	22	6	65.39286555	former	former	no	no	No	normal	No	No	NA	NA	NA	1.021	120.6949383	2.225	NA
41871	Female	65	Non-Hispanic White	Some College or AA degree	Married	Yes	19.65	26	34	5.3	74.23723038	never	never	no	no	No	osteopenia	No	No	NA	NA	NA	0.573	108.9987185	2.525	NA
41873	Female	78	Non-Hispanic White	High School Grad/GED or Equivalent	Married	Yes	24.31	NA	NA	NA	NA	never	former	no	yes	No	osteopenia	No	No	NA	NA	NA	0.649	52.39996191	NA	NA
41881	Male	70	Non-Hispanic White	High School Grad/GED or Equivalent	Married	Yes	29.87	26	27	5.6	66.19742738	former	heavy	IGT	yes	Yes	normal	No	No	NA	NA	NA	0.829	117.6622517	2.35	NA
41888	Male	71	Non-Hispanic White	High School Grad/GED or Equivalent	Living with partner	Yes	28.65	22	24	6	65.73404539	now	heavy	no	yes	No	normal	NA	No	NA	NA	NA	0.935	125.7794333	2.625	NA
41897	Male	77	Non-Hispanic White	College Graduate or above	Married	Yes	30.81	21	24	4.8	85.72699003	former	mild	IGT	yes	Yes	normal	No	No	NA	NA	NA	0.946	119.4541789	2.3	NA
41901	Male	68	Non-Hispanic Black	Less Than 9th Grade	Widowed	Yes	25.95	NA	NA	NA	NA	never	NA	no	yes	No	normal	No	No	NA	NA	NA	0.835	49.18792239	NA	NA
41904	Female	70	Non-Hispanic White	High School Grad/GED or Equivalent	Married	Yes	38.48	29	22	6.3	76.08556392	former	mild	DM	yes	Yes	normal	No	No	NA	NA	NA	0.952	147.9732839	2.25	NA
41909	Male	69	Mexican American	Less Than 9th Grade	Married	Yes	36.04	NA	NA	NA	NA	never	NA	DM	no	Yes	normal	No	Yes	NA	NA	NA	0.799	68.31788511	NA	NA
41915	Female	63	Non-Hispanic White	College Graduate or above	Married	Yes	26.65	17	24	5.3	71.12297284	former	moderate	no	no	No	osteopenia	No	No	NA	NA	NA	0.611	122.7396357	2.325	NA
41921	Male	60	Other Hispanic	Less Than 9th Grade	Separated	No	27.65	64	35	5.4	96.11478536	never	moderate	no	yes	No	osteopenia	No	No	NA	NA	NA	0.661	111.9637433	2.35	NA
41923	Female	60	Non-Hispanic White	College Graduate or above	Divorced	Yes	25.77	33	30	5.7	78.02611521	never	former	no	yes	NA	osteopenia	No	Yes	NA	NA	NA	0.684	119.8444817	2.45	NA
41946	Female	65	Non-Hispanic Black	High School Grad/GED or Equivalent	Widowed	Yes	32.26	26	25	6.5	83.15058125	former	mild	DM	yes	No	normal	Yes	Yes	NA	NA	NA	0.932	129.3768239	2.325	NA
41952	Female	71	Non-Hispanic White	College Graduate or above	Married	Yes	34.22	25	27	5.5	72.22403005	former	mild	no	no	Yes	normal	No	No	NA	NA	NA	0.819	133.0582192	2.275	NA
41960	Female	80	Non-Hispanic White	High School Grad/GED or Equivalent	Widowed	Yes	25.8	16	28	5.7	39.57391793	never	heavy	no	yes	No	osteopenia	No	No	NA	NA	NA	0.571	120.0330438	2.35	NA
41966	Male	62	Other Race - Including Multi-Racial	High School Grad/GED or Equivalent	Married	Yes	21.36	18	20	5.4	73.99914913	former	never	no	yes	No	osteopenia	Yes	No	NA	NA	NA	0.617	103.0229141	2.4	NA
41969	Female	61	Non-Hispanic White	High School Grad/GED or Equivalent	Married	Yes	32.58	31	25	5.6	86.3060247	never	former	IGT	yes	No	osteopenia	NA	NA	NA	NA	NA	0.729	126.8495983	2.225	NA
41971	Male	66	Non-Hispanic Black	High School Grad/GED or Equivalent	Married	Yes	19.93	27	25	6.6	50.37482454	now	former	DM	yes	No	osteopenia	No	No	NA	NA	NA	0.614	97.33315964	2.325	NA
41973	Male	71	Non-Hispanic White	Some College or AA degree	Divorced	Yes	32.71	20	26	5.5	73.60330945	now	mild	DM	yes	No	normal	No	No	NA	NA	NA	0.75	123.0490827	2.475	NA
41983	Female	71	Non-Hispanic White	High School Grad/GED or Equivalent	Married	Yes	23.48	18	21	5	72.22403005	never	NA	no	yes	No	osteopenia	No	NA	NA	NA	NA	0.616	112.9981267	2.325	NA
41984	Female	78	Other Hispanic	Some College or AA degree	Never married	Yes	34.91	16	18	6.5	91.80704942	never	NA	DM	yes	No	osteopenia	Yes	No	NA	NA	NA	0.631	131.123085	2.325	NA
41991	Male	66	Mexican American	Less Than 9th Grade	Married	No	27.24	20	25	7.5	95.59011971	former	heavy	DM	no	No	normal	No	No	NA	NA	NA	0.94	115.657945	2.275	NA
42003	Male	68	Mexican American	Less Than 9th Grade	Widowed	Yes	25.31	25	40	6.2	55.03935318	never	former	no	yes	No	normal	No	No	NA	NA	NA	1.13	110.5036298	1.75	NA
42015	Female	79	Non-Hispanic White	Some College or AA degree	Married	Yes	20.31	22	27	5.7	67.2839129	never	never	no	yes	No	osteopenia	Yes	No	NA	NA	NA	0.651	115.2909413	2.45	NA
42018	Male	62	Mexican American	Less Than 9th Grade	Living with partner	No	27.64	34	24	5.5	78.40686791	former	mild	no	no	No	normal	No	No	NA	NA	NA	0.912	119.4024477	2.375	NA
42029	Female	71	Non-Hispanic White	9-11th Grade (Includes 12th grade with no diploma)	Widowed	Yes	27.94	31	29	5.8	90.53434203	never	never	no	yes	No	normal	No	No	NA	NA	NA	0.86	130.8626403	2.6	NA
42033	Male	63	Non-Hispanic Black	Less Than 9th Grade	Widowed	Yes	39.98	NA	NA	NA	NA	never	mild	no	yes	No	normal	No	No	NA	NA	NA	1.05	75.78334807	NA	NA
42041	Male	80	Non-Hispanic White	Less Than 9th Grade	Married	Yes	22.62	15	32	5.4	69.09403864	never	former	no	no	No	normal	No	No	NA	NA	NA	0.752	106.8949773	2.275	NA
42042	Male	76	Other Hispanic	Less Than 9th Grade	Widowed	Yes	23.6	NA	NA	NA	NA	never	former	no	yes	No	osteoporosis	No	No	NA	NA	NA	0.559	44.73899262	NA	NA
42074	Male	77	Non-Hispanic White	College Graduate or above	Married	Yes	25.47	23	24	5.3	70.56556661	former	mild	DM	no	Yes	osteopenia	No	No	NA	NA	NA	0.578	106.3432421	2.35	NA
42079	Male	80	Non-Hispanic White	College Graduate or above	Married	Yes	20.71	14	24	5.5	50.5899562	former	mild	IGT	yes	No	normal	No	No	NA	NA	NA	0.881	104.7674411	2.425	NA
42099	Male	66	Non-Hispanic White	College Graduate or above	Married	Yes	36.66	42	33	5.7	61.39594268	former	moderate	IFG	yes	No	normal	No	No	NA	NA	NA	1.247	132.0325111	2.35	NA
42103	Female	67	Non-Hispanic Black	High School Grad/GED or Equivalent	Married	Yes	29.17	46	58	5.5	85.63086283	former	former	DM	yes	No	normal	No	No	NA	NA	NA	0.77	125.1660176	2.475	NA
42104	Female	71	Non-Hispanic White	Some College or AA degree	Widowed	Yes	29.04	15	15	5.6	84.52159373	never	mild	no	no	No	osteopenia	No	No	NA	NA	NA	0.573	123.6443356	2.35	NA
42107	Male	78	Non-Hispanic White	College Graduate or above	Married	Yes	25.7	19	25	6	56.4326772	former	mild	no	yes	Yes	osteopenia	No	No	NA	NA	NA	0.636	109.7686834	2.375	NA
42120	Male	72	Other Race - Including Multi-Racial	College Graduate or above	Widowed	Yes	23.57	31	42	5.9	65.27390707	never	never	IFG	no	No	normal	No	No	NA	NA	NA	0.842	114.666739	2.3	NA
42123	Male	61	Other Hispanic	Some College or AA degree	Married	Yes	26.51	32	26	4.7	95.44198186	never	former	DM	yes	No	normal	No	No	NA	NA	NA	0.809	118.7462466	2.5	NA
42124	Male	66	Non-Hispanic Black	Some College or AA degree	Divorced	Yes	28.14	26	28	5.6	83.17488552	former	mild	DM	yes	No	osteopenia	No	No	NA	NA	NA	0.732	120.3484129	2.325	NA
42125	Male	80	Non-Hispanic Black	Less Than 9th Grade	Married	Yes	31.14	39	32	5.7	70.57239232	never	former	no	yes	No	normal	No	Yes	NA	NA	NA	0.925	121.560786	2.375	NA
42127	Female	60	Other Hispanic	9-11th Grade (Includes 12th grade with no diploma)	Married	Yes	28.77	13	16	5.2	91.31159817	never	never	no	yes	No	osteopenia	Yes	No	NA	NA	NA	0.725	121.421674	2.375	NA
42133	Female	63	Mexican American	Some College or AA degree	Married	No	31.03	37	32	5.9	76.39900987	never	moderate	no	yes	No	normal	No	No	NA	NA	NA	0.741	129.8207622	2.525	NA
42154	Male	75	Non-Hispanic White	Less Than 9th Grade	Married	Yes	25.31	71	64	6.4	74.19403549	never	never	DM	yes	No	normal	No	No	NA	NA	NA	0.818	110.5184502	2.425	NA
42157	Female	67	Non-Hispanic White	College Graduate or above	Widowed	Yes	28.42	15	23	5.5	59.88159314	never	mild	no	no	No	normal	No	No	NA	NA	NA	0.743	123.8505497	2.35	NA
42161	Male	72	Non-Hispanic White	High School Grad/GED or Equivalent	Divorced	Yes	28.9	14	16	5.4	68.97936801	never	mild	no	no	Yes	normal	No	No	NA	NA	NA	0.743	114.3419233	2.275	NA
42164	Male	60	Mexican American	Some College or AA degree	Divorced	No	29.11	17	19	5.9	64.03894683	former	mild	no	yes	No	osteopenia	No	No	NA	NA	NA	0.731	111.7639368	2.275	NA
42165	Male	67	Non-Hispanic Black	Less Than 9th Grade	Living with partner	Yes	36.16	21	24	6.7	89.63269353	now	former	DM	yes	No	normal	No	No	NA	NA	NA	1.045	128.0960802	2.4	NA
42170	Male	79	Non-Hispanic White	9-11th Grade (Includes 12th grade with no diploma)	Married	Yes	28.96	8	17	6	71.26707553	never	former	no	no	No	osteopenia	No	No	NA	NA	NA	0.615	115.9478648	2.35	NA
42172	Female	71	Non-Hispanic Black	High School Grad/GED or Equivalent	Widowed	Yes	34.31	16	22	6.9	85.78126913	never	former	DM	yes	No	osteopenia	No	No	NA	NA	NA	0.71	139.9928161	2.4	NA
42180	Male	74	Non-Hispanic White	High School Grad/GED or Equivalent	Married	Yes	37.21	20	27	6.6	59.21238698	never	former	DM	no	No	osteopenia	No	No	NA	NA	NA	0.734	134.5630345	2.275	NA
42181	Male	80	Non-Hispanic White	Less Than 9th Grade	Married	Yes	25.47	14	21	5.9	81.12790953	never	former	no	no	Yes	osteopenia	No	No	NA	NA	NA	0.722	94.42832358	2.35	NA
42190	Male	80	Non-Hispanic White	High School Grad/GED or Equivalent	Married	Yes	28.6	20	26	6.1	46.31499034	never	former	DM	yes	Yes	osteopenia	No	No	NA	NA	NA	0.662	116.7424627	2.35	NA
42193	Male	61	Non-Hispanic White	Some College or AA degree	Married	Yes	37.8	26	19	5.5	92.28213838	former	mild	no	yes	No	normal	No	NA	NA	NA	NA	0.856	137.1584092	2.325	NA
42197	Male	65	Mexican American	Some College or AA degree	Married	Yes	28.47	43	45	5.9	86.9721038	never	former	IFG	yes	No	normal	No	No	NA	NA	NA	0.924	119.4829163	2.4	NA
42200	Male	65	Non-Hispanic White	High School Grad/GED or Equivalent	Married	Yes	33.45	24	23	6.4	96.26396748	never	mild	DM	no	No	normal	No	No	NA	NA	NA	1.106	128.9127223	2.3	NA
42211	Female	61	Non-Hispanic White	College Graduate or above	Married	Yes	25.57	16	28	5.5	59.51035939	former	mild	IFG	yes	No	osteopenia	No	No	NA	NA	NA	0.734	104.1954802	2.225	NA
42215	Male	77	Other Hispanic	9-11th Grade (Includes 12th grade with no diploma)	Married	Yes	30.89	24	24	5.7	85.2957564	former	mild	no	no	No	normal	No	No	NA	NA	NA	0.741	115.1390474	2.275	NA
42220	Male	69	Non-Hispanic White	Some College or AA degree	Married	Yes	28.57	18	27	9.3	101.2133841	former	mild	DM	yes	Yes	normal	No	No	NA	NA	NA	0.969	116.6858551	2.425	NA
42232	Female	61	Other Hispanic	Some College or AA degree	Married	Yes	31.77	17	20	5.4	90.67241698	never	former	no	yes	No	normal	No	No	NA	NA	NA	0.831	132.6489619	2.325	NA
42255	Male	68	Non-Hispanic White	High School Grad/GED or Equivalent	Divorced	Yes	25.03	19	22	5.5	95.85130403	former	former	no	no	No	osteopenia	No	No	NA	NA	NA	0.57	118.9132484	2.35	NA
42265	Male	60	Other Hispanic	High School Grad/GED or Equivalent	Married	Yes	31.22	32	20	5.6	86.65335407	former	mild	IGT	no	No	normal	No	No	NA	NA	NA	0.961	118.7332636	2.325	NA
42269	Female	69	Other Hispanic	Less Than 9th Grade	Widowed	Yes	27.88	11	18	9.7	73.24588337	never	never	DM	yes	No	normal	Yes	No	NA	NA	NA	1.012	118.3846478	2.4	NA
42275	Female	63	Other Hispanic	College Graduate or above	Never married	No	25.41	16	21	6.1	96.27322863	never	mild	DM	yes	No	normal	No	No	NA	NA	NA	0.784	118.4809397	2.3	NA
42285	Female	61	Other Hispanic	College Graduate or above	Divorced	No	27.04	26	26	5.5	67.41719785	never	moderate	no	no	No	normal	No	No	NA	NA	NA	0.858	125.3887366	2.425	NA
42287	Female	66	Non-Hispanic Black	Some College or AA degree	Divorced	Yes	24.83	16	21	6.6	69.51678738	now	mild	DM	no	No	normal	No	No	NA	NA	NA	0.796	120.3380811	2.525	NA
42291	Female	70	Non-Hispanic White	College Graduate or above	Married	Yes	38.2	42	35	6	63.28691616	never	mild	IGT	no	Yes	normal	No	No	NA	NA	NA	0.911	140.2567561	2.35	NA
42294	Male	63	Mexican American	Some College or AA degree	Divorced	Yes	22.56	18	20	5.7	88.20261853	former	heavy	no	no	Yes	osteopenia	No	No	NA	NA	NA	0.669	103.8038979	2.525	NA
42297	Female	65	Non-Hispanic White	High School Grad/GED or Equivalent	Married	Yes	26.59	32	38	5.7	94.93012082	never	never	DM	yes	No	normal	No	No	NA	NA	NA	0.806	119.9790666	2.325	NA
42307	Female	66	Non-Hispanic White	High School Grad/GED or Equivalent	Married	Yes	33.36	41	46	8	94.26560997	former	former	DM	no	No	normal	Yes	No	NA	NA	NA	0.816	134.4214461	2.45	NA
42311	Female	67	Non-Hispanic White	Some College or AA degree	Divorced	Yes	25.48	39	56	5.4	86.93020094	former	moderate	no	no	No	osteopenia	No	No	NA	NA	NA	0.611	112.9680549	2.175	NA
42319	Male	79	Non-Hispanic Black	Less Than 9th Grade	Widowed	Yes	24.92	NA	NA	NA	NA	now	former	no	yes	No	normal	No	No	NA	NA	NA	0.862	47.22540372	NA	NA
42321	Female	62	Non-Hispanic White	Some College or AA degree	Widowed	Yes	29.21	15	17	4.9	66.94527747	never	never	DM	yes	No	normal	No	No	NA	NA	NA	0.84	119.2833935	2.275	NA
42329	Male	80	Non-Hispanic White	High School Grad/GED or Equivalent	Widowed	Yes	22.77	15	22	5.7	81.89809505	never	former	DM	yes	No	osteopenia	No	No	NA	NA	NA	0.574	104.2118264	2.15	NA
42330	Female	80	Non-Hispanic White	9-11th Grade (Includes 12th grade with no diploma)	Widowed	Yes	25.07	12	21	5.5	58.99380643	former	former	no	yes	No	osteoporosis	No	No	NA	NA	NA	0.518	120.0090282	2.5	NA
42332	Female	61	Non-Hispanic Black	Some College or AA degree	Married	Yes	28.04	12	19	5.7	55.24929509	never	mild	no	yes	No	normal	No	No	NA	NA	NA	0.903	122.5952344	2.425	NA
42340	Female	60	Mexican American	Less Than 9th Grade	Separated	No	32.35	15	24	5.1	98.32360448	never	mild	IGT	yes	No	normal	Yes	No	NA	NA	NA	0.765	132.9444352	2.25	NA
42358	Female	64	Mexican American	Less Than 9th Grade	Married	Yes	30.6	26	25	5.8	100.0447041	former	former	no	no	No	normal	Yes	No	NA	NA	NA	0.77	127.6695986	2.375	NA
42364	Male	77	Mexican American	Less Than 9th Grade	Married	Yes	27.91	18	22	5.3	90.49774066	never	mild	no	yes	No	osteopenia	No	No	NA	NA	NA	0.682	115.433683	2.375	NA
42368	Male	60	Other Hispanic	Less Than 9th Grade	Married	Yes	27.7	34	35	6.3	96.11478536	former	former	DM	no	No	normal	No	No	NA	NA	NA	0.975	123.967447	2.525	NA
42369	Female	80	Non-Hispanic Black	Less Than 9th Grade	Widowed	Yes	24.85	16	24	5.7	60.03076674	never	moderate	no	yes	Yes	normal	No	No	NA	NA	NA	0.771	111.4806128	2.325	NA
42379	Female	62	Other Hispanic	Some College or AA degree	Married	No	28.57	16	21	5.8	81.73292747	never	never	no	no	No	normal	No	No	NA	NA	NA	0.761	120.3231531	2.325	NA
42389	Female	64	Non-Hispanic White	High School Grad/GED or Equivalent	Married	Yes	22.11	15	23	5.7	70.62511203	now	moderate	no	no	No	osteopenia	No	No	NA	NA	NA	0.572	118.9221296	2.475	NA
42402	Female	61	Mexican American	Some College or AA degree	Married	No	24.28	23	38	5.4	68.31390908	never	never	IGT	yes	No	osteopenia	No	No	NA	NA	NA	0.693	113.6998759	2.275	NA
42404	Male	79	Non-Hispanic White	High School Grad/GED or Equivalent	Married	Yes	23.67	19	20	8.8	44.73034831	former	former	DM	yes	No	normal	No	No	NA	NA	NA	0.752	102.9429852	2.225	NA
42405	Female	71	Non-Hispanic White	High School Grad/GED or Equivalent	Married	Yes	29.05	15	23	5.3	55.47343488	former	never	no	yes	Yes	osteopenia	Yes	No	NA	NA	NA	0.688	128.1872766	2.3	NA
42406	Male	62	Non-Hispanic Black	High School Grad/GED or Equivalent	Married	Yes	26.26	55	59	5.7	7.844962807	former	mild	DM	yes	No	normal	No	No	NA	NA	NA	1.24	95.92648014	2.05	NA
42407	Female	62	Non-Hispanic Black	9-11th Grade (Includes 12th grade with no diploma)	Widowed	No	18.66	NA	NA	5.5	NA	former	former	no	yes	No	osteopenia	No	No	NA	NA	NA	0.638	40.39210886	NA	NA
42416	Male	62	Non-Hispanic Black	Some College or AA degree	Divorced	Yes	35.07	15	20	6	68.23657895	former	former	no	no	No	normal	No	No	NA	NA	NA	0.786	118.5840217	2.2	NA
42424	Female	64	Non-Hispanic Black	Some College or AA degree	Married	Yes	30.81	17	23	6.3	71.37999207	former	former	DM	yes	No	normal	No	No	NA	NA	NA	0.952	136.5105343	2.5	NA
42426	Female	73	Non-Hispanic White	Some College or AA degree	Married	Yes	22.19	16	25	5.3	74.49892555	former	mild	no	no	No	osteopenia	No	No	NA	NA	NA	0.61	107.350983	2.45	NA
42438	Female	67	Mexican American	High School Grad/GED or Equivalent	Divorced	Yes	28.48	35	34	5.9	93.1142942	former	moderate	no	yes	No	osteopenia	No	No	NA	NA	NA	0.663	129.9654325	2.525	NA
42441	Male	64	Other Race - Including Multi-Racial	High School Grad/GED or Equivalent	Married	Yes	30.77	17	18	5.7	93.45169748	now	mild	no	yes	No	osteopenia	No	No	NA	NA	NA	0.689	116.3991209	2.375	NA
42444	Female	68	Non-Hispanic White	High School Grad/GED or Equivalent	Married	Yes	26.37	14	22	5.9	56.6548785	never	former	no	yes	Yes	normal	No	No	NA	NA	NA	0.874	119.553385	2.4	NA
42449	Male	80	Non-Hispanic White	Less Than 9th Grade	Widowed	No	23.75	12	20	5.8	78.27421177	former	mild	no	yes	No	osteopenia	No	No	NA	NA	NA	0.675	107.5530399	2.325	NA
42450	Female	80	Non-Hispanic Black	9-11th Grade (Includes 12th grade with no diploma)	Widowed	Yes	30	NA	NA	NA	NA	former	never	no	yes	No	normal	No	No	NA	NA	NA	0.756	64.81643013	NA	NA
42453	Male	74	Non-Hispanic White	9-11th Grade (Includes 12th grade with no diploma)	Living with partner	Yes	35.15	30	38	5.8	46.71325096	former	former	DM	yes	No	normal	No	No	NA	NA	NA	0.932	130.6516283	2.25	NA
42484	Female	72	Non-Hispanic White	Some College or AA degree	Married	Yes	42.44	12	18	7	40.33276828	never	mild	DM	yes	No	normal	No	Yes	NA	NA	NA	0.772	151.5899773	2.3	NA
42491	Female	60	Other Hispanic	Less Than 9th Grade	Divorced	No	34.31	43	27	5.8	104.848946	never	never	no	no	No	normal	No	No	NA	NA	NA	0.79	136.774796	2.575	NA
42492	Male	71	Non-Hispanic Black	Less Than 9th Grade	Married	Yes	29.62	19	28	6.1	75.99042126	never	former	no	yes	No	normal	No	No	NA	NA	NA	1.034	117.1850706	2.375	NA
42502	Male	64	Other Hispanic	Some College or AA degree	Married	Yes	35.89	34	29	4.9	79.18632906	never	heavy	no	yes	No	normal	No	No	NA	NA	NA	0.814	130.5614182	2.325	NA
42504	Male	63	Non-Hispanic White	9-11th Grade (Includes 12th grade with no diploma)	Married	Yes	25.24	28	24	5.3	93.64278971	now	mild	no	yes	No	osteopenia	NA	No	NA	NA	NA	0.634	108.8866939	2.325	NA
42517	Female	60	Non-Hispanic Black	College Graduate or above	Divorced	Yes	29.13	24	24	5.6	105.2619812	former	mild	no	yes	No	normal	No	No	NA	NA	NA	0.771	132.1352586	2.4	NA
42519	Male	62	Mexican American	Less Than 9th Grade	Married	No	23.92	27	27	5.3	66.42246772	now	heavy	no	no	No	osteopenia	No	No	NA	NA	NA	0.731	112.3471927	2.3	NA
42524	Male	64	Non-Hispanic White	High School Grad/GED or Equivalent	Married	Yes	28.03	27	29	5.2	87.5852002	former	heavy	no	yes	No	normal	Yes	No	NA	NA	NA	0.79	124.5957093	2.425	NA
42526	Male	65	Non-Hispanic White	Some College or AA degree	Married	Yes	26.85	24	21	5.3	74.99048313	never	never	no	no	No	normal	No	No	NA	NA	NA	0.835	113.4384683	2.2	NA
42529	Male	71	Non-Hispanic White	9-11th Grade (Includes 12th grade with no diploma)	Divorced	Yes	39.7	22	16	8	74.48527214	now	mild	DM	no	Yes	normal	No	No	NA	NA	NA	0.858	133.3123741	2.3	NA
42532	Female	67	Mexican American	High School Grad/GED or Equivalent	Married	Yes	28.39	16	24	6	60.62875427	now	mild	DM	yes	No	normal	No	No	NA	NA	NA	0.767	122.4890954	2.425	NA
42533	Female	66	Non-Hispanic White	9-11th Grade (Includes 12th grade with no diploma)	Divorced	Yes	24.8	20	27	5.6	57.45645348	never	moderate	no	yes	No	osteopenia	Yes	No	NA	NA	NA	0.713	111.8435164	2.35	NA
42537	Female	62	Non-Hispanic Black	Some College or AA degree	Married	Yes	29.85	13	16	5.5	68.12200431	never	former	no	yes	No	normal	No	No	NA	NA	NA	0.81	126.7262634	2.4	NA
42544	Female	67	Mexican American	Less Than 9th Grade	Married	Yes	35.99	21	28	6.1	86.93020094	never	never	DM	yes	No	normal	No	No	NA	NA	NA	0.914	135.791095	2.425	NA
42545	Female	74	Non-Hispanic White	High School Grad/GED or Equivalent	Married	Yes	36.97	23	19	5.3	61.53340218	never	never	no	no	No	normal	No	No	NA	NA	NA	0.774	142.4892294	2.25	NA
42547	Female	79	Non-Hispanic White	High School Grad/GED or Equivalent	Widowed	Yes	21.34	24	31	5.7	59.40967415	never	moderate	no	yes	No	osteoporosis	Yes	No	NA	NA	NA	0.548	113.5560476	2.55	NA
42567	Male	62	Non-Hispanic White	9-11th Grade (Includes 12th grade with no diploma)	Married	Yes	32.22	26	22	5.4	95.7406135	never	mild	no	yes	No	normal	No	No	NA	NA	NA	0.897	126.5928814	2.225	NA
42578	Female	69	Non-Hispanic Black	Less Than 9th Grade	Never married	Yes	31.84	16	21	6.3	84.43622667	never	never	DM	yes	No	normal	No	No	NA	NA	NA	0.873	128.5165469	2.4	NA
42580	Female	80	Non-Hispanic White	High School Grad/GED or Equivalent	Widowed	Yes	22.79	27	44	5.8	67.79926013	never	never	no	yes	No	osteopenia	No	No	NA	NA	NA	0.725	103.9706723	2.3	NA
42591	Female	68	Non-Hispanic Black	College Graduate or above	Divorced	Yes	23.65	21	25	5.7	58.3278444	never	moderate	no	yes	No	osteopenia	No	No	NA	NA	NA	0.645	107.5810633	2.35	NA
42594	Male	64	Non-Hispanic White	High School Grad/GED or Equivalent	Married	Yes	33.64	24	20	6.2	84.25241756	former	heavy	no	yes	No	normal	No	No	NA	NA	NA	0.758	129.2750098	2.375	NA
42599	Female	67	Non-Hispanic White	High School Grad/GED or Equivalent	Married	Yes	29.61	36	29	6	64.63476712	former	mild	no	no	No	osteopenia	Yes	No	NA	NA	NA	0.739	124.6320419	2.25	NA
42603	Male	80	Non-Hispanic White	Some College or AA degree	Widowed	Yes	34.74	21	20	6	42.65689976	former	mild	DM	yes	No	normal	No	No	NA	NA	NA	0.768	128.3901514	2.375	NA
42617	Male	71	Other Race - Including Multi-Racial	College Graduate or above	Married	Yes	23.43	23	29	6.3	90.34095822	never	former	IFG	no	Yes	osteopenia	No	No	NA	NA	NA	0.723	103.9701294	2.325	NA
42639	Male	64	Non-Hispanic White	High School Grad/GED or Equivalent	Divorced	Yes	30.35	21	22	5.5	62.26459606	now	moderate	no	yes	No	normal	No	No	NA	NA	NA	0.767	123.0365916	2.4	NA
42640	Female	79	Non-Hispanic White	Some College or AA degree	Widowed	Yes	25.28	10	13	4.6	68.27720053	never	former	no	no	Yes	osteopenia	No	No	NA	NA	NA	0.668	115.9731064	2.225	NA
42651	Male	76	Non-Hispanic White	High School Grad/GED or Equivalent	Widowed	Yes	30	26	25	5.5	85.89703565	former	mild	no	no	No	osteopenia	No	No	NA	NA	NA	0.698	114.938273	2.375	NA
42658	Female	60	Other Hispanic	College Graduate or above	Separated	Yes	28.44	21	25	5.6	91.31159817	former	never	no	no	No	normal	No	No	NA	NA	NA	0.806	123.3978035	2.25	NA
42668	Female	65	Non-Hispanic White	High School Grad/GED or Equivalent	Married	Yes	21.93	21	28	6	57.86148387	never	moderate	DM	yes	No	osteopenia	No	No	NA	NA	NA	0.662	111.242188	2.275	NA
42670	Female	62	Non-Hispanic White	High School Grad/GED or Equivalent	Married	Yes	29.29	NA	NA	5.9	90.03771006	now	never	no	yes	No	normal	No	No	NA	NA	NA	0.746	131.3317179	2.45	NA
42672	Female	64	Non-Hispanic Black	9-11th Grade (Includes 12th grade with no diploma)	Widowed	Yes	22.15	15	24	5.7	76.09638728	former	mild	IGT	yes	No	osteopenia	No	No	NA	NA	NA	0.565	111.4429243	2.375	NA
42682	Male	80	Non-Hispanic White	Less Than 9th Grade	Married	Yes	26.09	23	37	5.6	37.5252125	never	former	no	yes	No	normal	Yes	No	NA	NA	NA	0.775	107.5305623	2.225	NA
42683	Male	75	Non-Hispanic White	College Graduate or above	Married	Yes	33.98	32	31	5.4	86.50255352	former	mild	no	yes	No	normal	No	No	NA	NA	NA	0.824	129.9270272	2.55	NA
42692	Female	63	Mexican American	Less Than 9th Grade	Married	No	31.09	24	26	5.6	96.27322863	never	heavy	no	no	No	osteopenia	No	No	NA	NA	NA	0.698	131.1650201	2.3	NA
42696	Male	78	Non-Hispanic White	High School Grad/GED or Equivalent	Married	Yes	28.82	19	17	6.5	83.05682076	former	mild	DM	no	No	normal	No	No	NA	NA	NA	0.808	114.1849812	2.225	NA
42699	Male	62	Non-Hispanic White	Less Than 9th Grade	Never married	Yes	36.94	NA	NA	7	71.56619986	never	never	DM	yes	No	normal	No	No	NA	NA	NA	0.751	137.0239417	NA	NA
42700	Male	64	Other Race - Including Multi-Racial	College Graduate or above	Divorced	Yes	28.25	21	35	5.5	80.15438015	never	mild	no	yes	No	normal	No	No	NA	NA	NA	1.024	119.067277	2.425	NA
42702	Female	70	Non-Hispanic White	High School Grad/GED or Equivalent	Widowed	Yes	35.76	24	24	5.6	85.11741564	now	moderate	no	yes	No	osteopenia	No	No	NA	NA	NA	0.642	137.1071721	2.45	NA
42712	Female	63	Non-Hispanic Black	Some College or AA degree	Married	Yes	26.98	21	23	5.5	88.07108082	never	never	no	no	No	osteopenia	No	No	NA	NA	NA	0.731	119.2403204	2.325	NA
42716	Male	65	Other Hispanic	9-11th Grade (Includes 12th grade with no diploma)	Married	Yes	NA	48	28	5.8	92.7975356	former	NA	no	yes	No	normal	No	No	NA	NA	NA	0.826	68.494	2.375	NA
42733	Male	68	Non-Hispanic Black	9-11th Grade (Includes 12th grade with no diploma)	Married	Yes	44.78	12	16	7	82.01451269	never	heavy	DM	yes	No	normal	No	No	NA	NA	NA	0.957	147.4241805	2.375	NA
42736	Male	61	Mexican American	Less Than 9th Grade	Married	Yes	28.19	29	22	5.3	100.6823367	never	former	no	yes	No	normal	No	No	NA	NA	NA	0.766	114.4819704	2.325	NA
42738	Male	75	Mexican American	High School Grad/GED or Equivalent	Divorced	Yes	22.67	19	32	5.7	97.03612311	never	never	no	no	No	osteopenia	No	No	NA	NA	NA	0.732	107.0004589	2.35	NA
42740	Male	73	Non-Hispanic White	College Graduate or above	Married	Yes	27.93	31	30	5.8	57.87595456	never	mild	IFG	yes	No	normal	No	No	NA	NA	NA	0.804	116.9706826	2.275	NA
42746	Female	69	Non-Hispanic White	College Graduate or above	Married	Yes	21.22	28	27	5.3	50.24346462	never	former	no	no	Yes	osteoporosis	Yes	Yes	NA	NA	NA	0.52	106.7453375	2.3	NA
42751	Male	76	Non-Hispanic White	High School Grad/GED or Equivalent	Married	Yes	34.52	15	18	6.9	43.87249108	former	NA	DM	yes	Yes	normal	No	No	NA	NA	NA	0.901	127.9608854	2.475	NA
42752	Female	63	Non-Hispanic Black	Less Than 9th Grade	Widowed	Yes	36.65	19	19	14.4	76.632817	former	former	DM	yes	No	normal	No	No	NA	NA	NA	1.127	129.4989499	2.35	NA
42761	Male	62	Other Hispanic	High School Grad/GED or Equivalent	Married	Yes	35.1	27	29	5.4	41.68672919	former	mild	no	no	No	normal	No	No	NA	NA	NA	0.769	137.9972553	2.475	NA
42764	Female	68	Non-Hispanic Black	9-11th Grade (Includes 12th grade with no diploma)	Divorced	Yes	23.56	36	42	5.4	50.58625478	now	heavy	no	yes	No	normal	No	No	NA	NA	NA	0.774	107.3187827	2.3	NA
42769	Female	73	Non-Hispanic White	Some College or AA degree	Widowed	Yes	26.7	41	26	5.7	88.80996031	former	mild	IGT	yes	Yes	osteoporosis	Yes	No	NA	NA	NA	0.544	120.3174405	2.3	NA
42772	Female	65	Non-Hispanic White	High School Grad/GED or Equivalent	Married	Yes	36.37	19	24	5.3	73.17007797	never	NA	no	no	No	osteopenia	Yes	No	NA	NA	NA	0.706	146.4691019	2.475	NA
42788	Female	71	Non-Hispanic White	College Graduate or above	Married	Yes	34.06	28	27	6.6	62.84390774	former	mild	DM	yes	Yes	normal	No	No	NA	NA	NA	0.905	135.3047617	2.4	NA
42792	Male	66	Non-Hispanic White	High School Grad/GED or Equivalent	Married	Yes	26.4	22	27	5.5	86.36329907	former	former	IGT	no	No	normal	No	No	NA	NA	NA	0.773	112.5868803	2.325	NA
42799	Male	63	Mexican American	Less Than 9th Grade	Married	No	27.69	117	65	5.6	98.16602428	former	former	no	yes	No	normal	No	No	NA	NA	NA	0.86	117.9987762	2.375	NA
42802	Male	62	Mexican American	High School Grad/GED or Equivalent	Married	Yes	36.8	23	23	5.7	95.25304064	never	mild	IGT	yes	No	normal	No	No	NA	NA	NA	0.801	123.365812	2.2	NA
42813	Male	80	Non-Hispanic White	Some College or AA degree	Married	Yes	24.21	21	31	5.3	85.70476642	never	former	IGT	yes	No	osteoporosis	No	No	NA	NA	NA	0.542	109.9228101	2.175	NA
42814	Female	80	Non-Hispanic Black	High School Grad/GED or Equivalent	Widowed	Yes	32.31	17	24	5.4	53.61260486	never	former	IGT	yes	Yes	osteopenia	No	No	NA	NA	NA	0.641	126.2847676	2.375	NA
42818	Female	77	Non-Hispanic White	Less Than 9th Grade	Widowed	Yes	23.77	15	23	5.2	69.24321259	now	mild	DM	no	No	osteopenia	No	No	NA	NA	NA	0.615	115.3189391	2.575	NA
42820	Male	68	Non-Hispanic White	9-11th Grade (Includes 12th grade with no diploma)	Married	Yes	19.88	24	23	5.5	86.29113094	former	mild	no	no	Yes	osteopenia	No	No	NA	NA	NA	0.61	98.72783962	2.35	NA
42825	Male	61	Non-Hispanic White	High School Grad/GED or Equivalent	Married	No	28.01	40	32	5.8	94.96768387	former	heavy	IFG	yes	No	osteopenia	No	No	NA	NA	NA	0.674	120.0935489	2.35	NA
42827	Female	69	Mexican American	Some College or AA degree	Married	Yes	29	23	24	5.3	80.29352705	never	mild	no	no	Yes	normal	No	No	NA	NA	NA	0.826	127.5369379	2.4	NA
42833	Female	65	Non-Hispanic White	Some College or AA degree	Widowed	Yes	32.05	19	23	5.9	83.91471178	never	mild	no	no	No	osteopenia	Yes	No	NA	NA	NA	0.737	133.3674226	2.525	NA
42835	Male	64	Non-Hispanic White	Less Than 9th Grade	Widowed	Yes	27.47	28	25	5.6	70.5677798	former	former	no	yes	No	osteopenia	No	No	NA	NA	NA	0.712	122.054641	2.4	NA
42844	Female	63	Non-Hispanic White	Some College or AA degree	Married	Yes	27.58	38	28	5.6	52.40637115	former	mild	no	yes	No	normal	No	No	NA	NA	NA	0.875	126.6785968	2.525	NA
42866	Female	80	Non-Hispanic White	9-11th Grade (Includes 12th grade with no diploma)	Married	Yes	38.47	15	27	6	54.65546286	never	former	no	yes	No	osteopenia	Yes	No	NA	NA	NA	0.725	142.9427445	2.4	NA
42867	Male	68	Non-Hispanic Black	Some College or AA degree	Never married	Yes	25.27	13	27	5.4	50.8073534	now	mild	IGT	no	No	normal	No	No	NA	NA	NA	0.786	111.9337424	2.55	NA
42869	Female	64	Non-Hispanic White	High School Grad/GED or Equivalent	Widowed	Yes	29.28	15	24	5.8	88.78159397	now	never	no	no	Yes	osteopenia	No	No	NA	NA	NA	0.738	125.8622242	2.375	NA
42876	Female	80	Non-Hispanic White	High School Grad/GED or Equivalent	Never married	Yes	29.98	16	27	5	79.34341957	never	former	no	yes	Yes	osteopenia	Yes	No	NA	NA	NA	0.723	125.292837	2.3	NA
42898	Female	63	Non-Hispanic Black	High School Grad/GED or Equivalent	Divorced	No	30.75	28	24	6.3	103.066917	now	former	DM	no	No	normal	No	No	NA	NA	NA	1.006	132.6841824	2.425	NA
42900	Male	63	Non-Hispanic Black	College Graduate or above	Married	Yes	36.77	24	31	6.4	72.48704876	never	mild	DM	yes	No	normal	No	No	NA	NA	NA	1.09	136.6994201	2.275	NA
42908	Female	80	Non-Hispanic White	Some College or AA degree	Widowed	Yes	27.38	19	24	5.9	84.98779979	never	never	IGT	no	Yes	osteopenia	Yes	No	NA	NA	NA	0.622	116.499122	2.175	NA
42918	Female	60	Mexican American	9-11th Grade (Includes 12th grade with no diploma)	Married	No	32.54	24	28	5.3	91.31159817	never	never	no	no	No	normal	No	No	NA	NA	NA	0.792	134.3591353	2.525	NA
42920	Male	80	Non-Hispanic White	College Graduate or above	Married	Yes	24.34	23	31	5.5	61.04728416	never	never	no	yes	Yes	osteopenia	No	No	NA	NA	NA	0.663	114.6329501	2.375	NA
42922	Male	70	Other Hispanic	High School Grad/GED or Equivalent	Divorced	Yes	29.2	19	22	5.7	66.19742738	former	heavy	no	yes	No	normal	No	No	NA	NA	NA	0.777	119.3763639	2.35	NA
42927	Female	61	Mexican American	Some College or AA degree	Divorced	No	24.03	25	28	5.1	97.63533925	former	former	no	no	No	osteopenia	No	No	NA	NA	NA	0.649	117.5847007	2.45	NA
42940	Female	71	Non-Hispanic White	9-11th Grade (Includes 12th grade with no diploma)	Separated	Yes	25.02	14	17	5.9	72.22403005	now	mild	IGT	no	No	normal	No	No	NA	NA	NA	0.812	116.1005426	2.425	NA
42941	Female	70	Non-Hispanic White	High School Grad/GED or Equivalent	Married	Yes	28.34	16	21	5.2	63.28691616	never	never	no	no	Yes	normal	No	No	NA	NA	NA	0.914	130.9543047	2.425	NA
42947	Male	66	Non-Hispanic White	Less Than 9th Grade	Married	Yes	21.11	19	20	5.7	77.14791021	former	moderate	no	yes	No	osteopenia	No	No	NA	NA	NA	0.719	105.5220515	2.475	NA
42949	Female	60	Non-Hispanic White	Some College or AA degree	Married	Yes	28.68	17	21	5.3	67.89244497	never	mild	no	no	No	normal	No	No	NA	NA	NA	0.816	121.4627779	2.45	NA
42975	Male	80	Non-Hispanic White	High School Grad/GED or Equivalent	Widowed	Yes	25.78	18	26	5.4	69.09403864	never	former	no	no	No	osteopenia	No	No	NA	NA	NA	0.722	109.9084317	2.325	NA
42978	Male	79	Non-Hispanic White	Less Than 9th Grade	Married	Yes	26.35	22	25	5.3	27.17366341	never	never	no	yes	Yes	osteopenia	No	No	NA	NA	NA	0.671	115.460278	2.35	NA
42981	Female	65	Mexican American	9-11th Grade (Includes 12th grade with no diploma)	Married	Yes	28.62	18	23	5.5	65.54924464	former	mild	IFG	yes	No	normal	No	No	NA	NA	NA	0.779	127.3728332	2.375	NA
42985	Male	63	Non-Hispanic White	9-11th Grade (Includes 12th grade with no diploma)	Married	Yes	25.75	19	19	7.8	77.85801984	former	never	DM	yes	No	normal	No	No	NA	NA	NA	0.992	111.3492163	2.625	NA
42987	Female	61	Non-Hispanic White	College Graduate or above	Married	Yes	32.38	24	27	5.4	67.41719785	former	mild	no	yes	Yes	osteopenia	No	No	NA	NA	NA	0.706	123.0658024	2.275	NA
43005	Female	80	Non-Hispanic White	9-11th Grade (Includes 12th grade with no diploma)	Widowed	Yes	25.19	15	31	6.1	75.52258292	NA	former	IFG	yes	No	osteoporosis	Yes	No	NA	NA	NA	0.534	113.2446194	2.25	NA
43016	Female	73	Non-Hispanic White	High School Grad/GED or Equivalent	Married	Yes	21.92	13	15	5.4	68.1888995	former	former	IGT	yes	Yes	normal	No	No	NA	NA	NA	0.746	119.0897071	2.35	NA
43018	Female	68	Mexican American	Less Than 9th Grade	Never married	No	35	51	61	5.9	86.32168953	never	former	IGT	yes	No	normal	No	No	NA	NA	NA	0.751	140.4764534	2.4	NA
43019	Male	60	Non-Hispanic White	Less Than 9th Grade	Divorced	Yes	30.22	63	30	12.1	43.81158878	never	former	DM	yes	No	osteoporosis	No	No	NA	NA	NA	0.558	121.2993308	2.3	NA
43020	Female	80	Non-Hispanic White	9-11th Grade (Includes 12th grade with no diploma)	Widowed	No	34.33	25	28	5.1	79.34341957	former	mild	no	yes	No	osteopenia	No	No	NA	NA	NA	0.729	141.4592534	2.375	NA
43023	Female	61	Mexican American	High School Grad/GED or Equivalent	Married	Yes	31.71	31	27	5.7	77.4799324	never	never	no	yes	No	osteopenia	Yes	No	NA	NA	NA	0.709	128.4883548	2.3	NA
43025	Female	80	Non-Hispanic White	Some College or AA degree	Widowed	Yes	25.11	23	28	5.9	58.99380643	former	mild	IFG	yes	No	osteopenia	Yes	No	NA	NA	NA	0.724	112.3149565	2.425	NA
43029	Male	80	Other Hispanic	College Graduate or above	Married	Yes	27.28	NA	NA	NA	NA	former	mild	DM	yes	Yes	osteopenia	No	No	NA	NA	NA	0.584	51.71431373	NA	NA
43030	Male	72	Non-Hispanic White	High School Grad/GED or Equivalent	Divorced	Yes	30.89	17	22	6	72.23106089	never	heavy	no	yes	No	normal	No	No	NA	NA	NA	0.847	119.5993708	2.3	NA
43031	Female	80	Mexican American	Less Than 9th Grade	Divorced	Yes	19.5	24	33	5.8	59.77847874	never	mild	DM	no	No	osteoporosis	No	No	NA	NA	NA	0.514	94.55760179	2.225	NA
43047	Female	71	Other Race - Including Multi-Racial	High School Grad/GED or Equivalent	Widowed	Yes	22.15	35	34	7.1	22.90564944	former	former	DM	no	Yes	osteopenia	Yes	Yes	NA	NA	NA	0.568	109.9530819	2.45	NA
43049	Female	73	Non-Hispanic Black	9-11th Grade (Includes 12th grade with no diploma)	Widowed	Yes	40.26	11	14	6	89.99598311	never	never	no	yes	No	normal	No	No	NA	NA	NA	0.842	143.0699066	2.275	NA
43063	Male	66	Other Hispanic	Less Than 9th Grade	Divorced	No	NA	37	33	5.4	76.23441984	now	former	DM	no	No	normal	No	No	NA	NA	NA	1.015	62.538	2.275	NA
43073	Male	75	Non-Hispanic White	High School Grad/GED or Equivalent	Married	Yes	26.23	17	22	5.5	75.11032103	former	heavy	no	yes	No	normal	No	No	NA	NA	NA	0.883	113.7365063	2.35	NA
43079	Male	68	Non-Hispanic White	College Graduate or above	Divorced	Yes	27.28	34	35	5.6	75.17087345	never	mild	DM	no	No	osteopenia	No	No	NA	NA	NA	0.675	118.7114531	2.375	NA
43080	Female	80	Non-Hispanic White	College Graduate or above	Married	Yes	22.38	25	24	5.6	58.99380643	never	NA	no	yes	No	osteoporosis	No	No	NA	NA	NA	0.482	112.5410639	2.325	NA
43084	Male	68	Non-Hispanic White	High School Grad/GED or Equivalent	Never married	Yes	32.06	22	21	5.9	65.02247783	former	former	no	yes	Yes	normal	No	No	NA	NA	NA	0.985	123.3037248	2.375	NA
43099	Male	70	Non-Hispanic White	9-11th Grade (Includes 12th grade with no diploma)	Married	Yes	27.53	29	28	9.6	80.7751666	former	former	DM	no	Yes	osteopenia	No	No	NA	NA	NA	0.725	107.2691291	2.175	NA
43111	Male	62	Other Hispanic	Less Than 9th Grade	Married	No	34.02	26	20	5.8	99.97756031	former	former	DM	no	No	normal	No	No	NA	NA	NA	0.822	122.5458842	2.175	NA
43115	Female	80	Non-Hispanic White	College Graduate or above	Widowed	Yes	23.18	26	25	5.7	29.76612146	former	former	no	yes	Yes	osteopenia	No	No	NA	NA	NA	0.61	112.4004391	2.425	NA
43128	Male	61	Non-Hispanic Black	High School Grad/GED or Equivalent	Divorced	Yes	20.56	NA	NA	NA	NA	now	heavy	no	yes	No	normal	No	No	NA	NA	NA	0.875	38.97724653	NA	NA
43131	Male	64	Non-Hispanic White	High School Grad/GED or Equivalent	Never married	Yes	33.9	25	25	5.7	89.94375535	former	heavy	no	yes	No	normal	No	No	NA	NA	NA	1.015	122.3319567	2.325	NA
43153	Male	64	Non-Hispanic Black	Less Than 9th Grade	Never married	No	31.98	16	20	6.1	96.17291535	now	heavy	no	yes	No	normal	No	No	NA	NA	NA	1.046	118.690077	2.2	NA
43168	Male	78	Mexican American	Less Than 9th Grade	Married	Yes	30.78	15	20	6.6	84.6986861	former	mild	DM	yes	No	normal	No	No	NA	NA	NA	0.804	123.8487419	2.375	NA
43180	Female	64	Non-Hispanic Black	Some College or AA degree	Divorced	No	35.64	16	22	5.8	76.09638728	never	never	no	yes	No	normal	No	No	NA	NA	NA	0.99	133.2617153	2.35	NA
43185	Male	77	Non-Hispanic White	College Graduate or above	Never married	Yes	20.59	27	42	5	98.34131535	former	heavy	no	no	No	normal	No	No	NA	NA	NA	0.886	104.5465241	2.5	NA
43186	Male	67	Non-Hispanic White	Some College or AA degree	Married	Yes	32.72	27	23	5.8	95.44610196	former	moderate	DM	yes	Yes	normal	No	No	NA	NA	NA	0.853	123.0752213	2.45	NA
43204	Female	80	Mexican American	9-11th Grade (Includes 12th grade with no diploma)	Widowed	Yes	24.66	14	24	5.4	90.52624927	former	former	DM	yes	No	osteoporosis	No	No	NA	NA	NA	0.549	111.5280063	2.3	NA
43210	Male	71	Other Race - Including Multi-Racial	High School Grad/GED or Equivalent	Married	Yes	24.9	22	18	9.5	92.80154154	former	former	DM	no	Yes	normal	Yes	Yes	NA	NA	NA	0.771	109.7393337	2.425	NA
43235	Male	66	Mexican American	Some College or AA degree	Married	Yes	32.46	14	15	6.7	66.64241734	never	mild	DM	yes	No	normal	No	No	NA	NA	NA	1.082	119.5933002	2.325	NA
43237	Male	68	Non-Hispanic White	High School Grad/GED or Equivalent	Living with partner	Yes	23.35	21	22	5.6	90.86239676	former	mild	no	yes	No	normal	No	No	NA	NA	NA	0.86	109.7760646	2.475	NA
43240	Female	72	Other Hispanic	9-11th Grade (Includes 12th grade with no diploma)	Divorced	Yes	32.79	19	23	6.1	71.71846184	former	former	IFG	yes	No	osteopenia	No	No	NA	NA	NA	0.666	135.0192804	2.375	NA
43245	Male	62	Non-Hispanic White	9-11th Grade (Includes 12th grade with no diploma)	Married	Yes	39.03	22	20	6.1	81.28843511	now	former	no	yes	No	normal	No	No	NA	NA	NA	1.013	133.5391722	2.3	NA
43251	Female	67	Non-Hispanic White	High School Grad/GED or Equivalent	Married	Yes	28.4	15	21	5.7	93.60575071	never	never	no	yes	No	osteopenia	No	No	NA	NA	NA	0.724	125.1528988	2.35	NA
43254	Male	71	Non-Hispanic White	Some College or AA degree	Married	Yes	23.79	10	20	5.3	87.66338751	former	mild	no	yes	No	osteopenia	No	No	NA	NA	NA	0.736	109.1156175	2.325	NA
43261	Male	62	Non-Hispanic Black	Some College or AA degree	Married	Yes	30.14	41	38	6.5	11.66607548	former	never	DM	yes	Yes	normal	No	No	NA	NA	NA	0.935	115.2015503	2.4	NA
43268	Female	70	Mexican American	9-11th Grade (Includes 12th grade with no diploma)	Divorced	Yes	25.19	17	24	6	92.14539291	now	former	no	no	No	osteopenia	Yes	Yes	NA	NA	NA	0.733	119.4515408	2.325	NA
43275	Male	68	Non-Hispanic Black	Some College or AA degree	Married	Yes	28.18	31	25	6.1	105.0395083	former	former	no	yes	No	normal	No	No	NA	NA	NA	1.078	102.5568886	2.025	NA
43288	Female	61	Non-Hispanic White	High School Grad/GED or Equivalent	Married	Yes	NA	13	17	7.6	90.67241698	now	NA	DM	no	No	normal	Yes	No	NA	NA	NA	0.894	58.071	2.55	NA
43296	Female	65	Non-Hispanic White	High School Grad/GED or Equivalent	Married	Yes	21.4	22	24	5.7	92.99742952	never	former	no	no	No	osteopenia	Yes	No	NA	NA	NA	0.693	108.5522813	2.25	NA
43297	Male	67	Mexican American	Less Than 9th Grade	Married	Yes	31.5	29	29	5.4	91.50291718	never	former	IFG	yes	No	normal	No	No	NA	NA	NA	0.871	126.7160891	2.425	NA
43302	Female	68	Non-Hispanic White	High School Grad/GED or Equivalent	Married	Yes	39.98	20	22	6.6	71.64423724	former	former	DM	yes	No	normal	No	Yes	NA	NA	NA	0.86	148.5862295	2.375	NA
43305	Female	77	Non-Hispanic White	9-11th Grade (Includes 12th grade with no diploma)	Married	Yes	31.37	12	15	6	89.19162398	now	never	DM	yes	Yes	osteopenia	No	No	NA	NA	NA	0.689	134.6865819	2.375	NA
43313	Female	68	Non-Hispanic White	College Graduate or above	Never married	Yes	24.96	20	21	5.8	84.89411441	never	never	no	yes	No	osteopenia	No	No	NA	NA	NA	0.629	116.5573862	2.375	NA
43314	Female	80	Non-Hispanic Black	Less Than 9th Grade	Widowed	Yes	21.21	15	22	6.3	91.46533089	former	never	DM	yes	No	osteoporosis	No	No	NA	NA	NA	0.495	105.2890222	2.375	NA
43317	Female	60	Non-Hispanic White	High School Grad/GED or Equivalent	Married	Yes	22.96	19	23	5.8	78.02611521	former	mild	no	yes	No	normal	No	No	NA	NA	NA	0.778	111.4737182	2.4	NA
43318	Female	63	Non-Hispanic White	Some College or AA degree	Married	Yes	25.47	18	27	5.7	58.68013037	now	mild	no	yes	No	normal	No	No	NA	NA	NA	0.758	123.2927231	2.475	NA
43330	Female	72	Non-Hispanic White	Less Than 9th Grade	Married	Yes	39.45	45	52	7.6	64.08445869	former	never	DM	yes	No	normal	No	No	NA	NA	NA	0.778	144.5374086	2.375	NA
43343	Male	66	Other Hispanic	Less Than 9th Grade	Married	Yes	23.17	17	20	5.9	76.23441984	former	mild	no	no	No	normal	No	No	NA	NA	NA	0.839	107.9463126	2.375	NA
43351	Male	63	Mexican American	Less Than 9th Grade	Married	No	25.77	24	26	6.4	87.05727658	never	mild	DM	no	No	normal	No	No	NA	NA	NA	0.767	112.8740212	2.5	NA
43352	Female	80	Non-Hispanic White	College Graduate or above	Married	Yes	28.83	17	23	5.4	85.43636472	never	mild	no	yes	No	osteopenia	No	No	NA	NA	NA	0.649	119.1437391	2.325	NA
43353	Female	71	Non-Hispanic White	High School Grad/GED or Equivalent	Married	Yes	17.52	23	31	5.4	55.47343488	former	moderate	no	yes	No	osteoporosis	Yes	No	NA	NA	NA	0.41	103.2739923	2.375	NA
43358	Male	71	Non-Hispanic Black	9-11th Grade (Includes 12th grade with no diploma)	Married	Yes	29.37	24	25	4.7	85.08751376	former	former	no	no	Yes	normal	No	No	NA	NA	NA	1.08	118.2100904	2.275	NA
43366	Female	61	Mexican American	Less Than 9th Grade	Married	Yes	32.79	22	24	5.2	97.63533925	never	never	no	no	No	osteopenia	Yes	Yes	NA	NA	NA	0.58	122.882879	2.65	NA
43383	Female	60	Non-Hispanic White	College Graduate or above	Married	Yes	27.6	17	22	6.4	75.78570157	never	mild	no	yes	No	normal	No	No	NA	NA	NA	0.784	123.1734538	2.325	NA
43386	Male	80	Non-Hispanic Black	College Graduate or above	Married	Yes	20.51	19	28	5.7	60.13173269	former	mild	no	yes	Yes	normal	No	No	NA	NA	NA	0.755	101.4043325	2.425	NA
43391	Male	71	Non-Hispanic White	Less Than 9th Grade	Married	Yes	31.6	22	38	6.1	79.20070163	former	former	no	yes	No	normal	No	No	NA	NA	NA	0.838	125.4071943	2.425	NA
43413	Female	61	Non-Hispanic White	Some College or AA degree	Divorced	No	33.55	45	42	5.8	79.82784151	now	former	IFG	yes	No	normal	Yes	No	NA	NA	NA	0.744	133.3886928	2.3	NA
43414	Male	67	Non-Hispanic Black	Some College or AA degree	Married	Yes	21.93	22	22	6.1	64.66740758	now	moderate	IFG	no	No	osteopenia	No	No	NA	NA	NA	0.689	105.5932834	2.475	NA
43418	Female	63	Non-Hispanic Black	Some College or AA degree	Married	Yes	33.01	21	23	5.7	103.066917	former	moderate	no	no	Yes	normal	No	No	NA	NA	NA	0.821	136.7327032	2.325	NA
43432	Male	64	Non-Hispanic White	Some College or AA degree	Married	Yes	27.61	27	21	5.5	98.58277336	former	mild	no	no	No	normal	No	No	NA	NA	NA	0.82	113.3788092	2.35	NA
43438	Female	77	Non-Hispanic White	Less Than 9th Grade	Divorced	Yes	30.26	24	33	5.1	42.83207569	now	former	no	yes	Yes	osteopenia	Yes	Yes	NA	NA	NA	0.59	129.0843453	2.475	NA
43441	Female	63	Non-Hispanic White	9-11th Grade (Includes 12th grade with no diploma)	Married	Yes	32.66	19	26	5.8	95.76776712	former	never	no	yes	Yes	normal	No	No	NA	NA	NA	0.752	134.2771441	2.425	NA
43452	Female	80	Non-Hispanic Black	9-11th Grade (Includes 12th grade with no diploma)	Widowed	Yes	29.12	18	27	6.7	95.08321809	former	moderate	DM	yes	No	normal	Yes	No	NA	NA	NA	0.837	126.7028203	2.425	NA
43458	Female	62	Mexican American	Less Than 9th Grade	Married	No	27.58	26	26	6.3	74.72841525	never	never	no	yes	No	osteopenia	No	No	NA	NA	NA	0.721	125.1895968	2.4	NA
43464	Male	76	Non-Hispanic White	Some College or AA degree	Widowed	Yes	27.02	28	29	5.6	86.77321428	never	mild	no	no	Yes	normal	No	No	NA	NA	NA	0.787	116.7401859	2.475	NA
43469	Male	78	Non-Hispanic White	High School Grad/GED or Equivalent	Married	Yes	29.49	24	31	5.5	56.4326772	never	former	no	no	No	osteopenia	No	No	NA	NA	NA	0.635	119.9306428	2.325	NA
43474	Female	69	Non-Hispanic White	Some College or AA degree	Divorced	Yes	31.14	17	21	5.5	89.53698396	never	mild	no	yes	No	normal	No	No	NA	NA	NA	0.814	127.1358271	2.15	NA
43479	Male	63	Other Hispanic	High School Grad/GED or Equivalent	Married	Yes	26.65	23	21	5	99.27771738	never	mild	IGT	no	No	osteopenia	No	No	NA	NA	NA	0.731	114.5314304	2.175	NA
43484	Female	61	Non-Hispanic Black	9-11th Grade (Includes 12th grade with no diploma)	Widowed	No	25.67	16	21	6.7	108.6596122	now	heavy	DM	no	No	normal	No	No	NA	NA	NA	0.749	120.8510616	2.45	NA
43489	Female	64	Non-Hispanic Black	9-11th Grade (Includes 12th grade with no diploma)	Widowed	Yes	23.02	27	21	5.3	87.45458325	never	former	no	no	No	osteopenia	No	No	NA	NA	NA	0.621	112.3547973	2.45	NA
43498	Male	78	Other Hispanic	Less Than 9th Grade	Married	Yes	27.46	17	25	5.7	70.07160764	former	mild	no	yes	No	normal	No	No	NA	NA	NA	0.894	117.5603897	2.375	NA
43500	Male	63	Non-Hispanic White	Some College or AA degree	Married	Yes	27.68	33	31	6.1	77.85801984	former	mild	no	no	Yes	osteopenia	No	No	NA	NA	NA	0.737	114.9993749	2.3	NA
43514	Male	80	Other Hispanic	Less Than 9th Grade	Married	Yes	25.08	NA	NA	NA	NA	never	former	no	yes	Yes	normal	No	Yes	NA	NA	NA	0.771	47.54172686	NA	NA
43523	Female	68	Non-Hispanic Black	Some College or AA degree	Widowed	Yes	25.28	19	21	6	85.03144679	now	NA	DM	yes	No	osteopenia	No	No	NA	NA	NA	0.568	108.285085	2.4	NA
43526	Male	72	Other Hispanic	9-11th Grade (Includes 12th grade with no diploma)	Married	No	21.58	17	23	4.8	88.34483875	never	mild	no	yes	No	osteopenia	No	No	NA	NA	NA	0.612	100.4733386	2.25	NA
43527	Male	67	Mexican American	College Graduate or above	Never married	Yes	30.95	50	33	5.9	85.75875598	now	heavy	DM	yes	No	normal	No	No	NA	NA	NA	0.9	119.7161249	2.35	NA
43535	Male	71	Non-Hispanic White	College Graduate or above	Married	Yes	30.97	15	20	5	89.87511158	former	former	no	yes	Yes	normal	No	No	NA	NA	NA	0.833	124.2273453	2.4	NA
43542	Female	60	Non-Hispanic White	College Graduate or above	Married	Yes	21.14	24	33	5.7	104.1812483	never	former	no	no	No	osteopenia	Yes	No	NA	NA	NA	0.658	109.266169	2.45	NA
43543	Male	67	Mexican American	High School Grad/GED or Equivalent	Married	Yes	33.25	28	26	5.8	85.75875598	never	NA	no	yes	No	normal	No	No	NA	NA	NA	0.779	122.5777676	2.275	NA
43546	Female	72	Non-Hispanic Black	Some College or AA degree	Widowed	Yes	23.88	11	17	5.4	82.67544907	never	mild	IFG	yes	Yes	normal	Yes	NA	NA	NA	NA	0.765	114.4920466	2.4	NA
43556	Male	63	Non-Hispanic Black	High School Grad/GED or Equivalent	Married	Yes	18.36	NA	NA	NA	NA	now	heavy	no	no	Yes	normal	No	No	NA	NA	NA	0.806	34.80021479	NA	NA
43558	Male	69	Non-Hispanic White	College Graduate or above	Living with partner	Yes	24.15	18	36	6	70.44845378	former	mild	DM	yes	No	osteopenia	No	No	NA	NA	NA	0.669	103.8424589	2.15	NA
43570	Female	70	Non-Hispanic White	High School Grad/GED or Equivalent	Divorced	Yes	29.01	21	33	5.4	78.48128954	never	former	no	no	No	osteoporosis	Yes	No	NA	NA	NA	0.53	130.3647219	2.425	NA
43573	Male	77	Non-Hispanic White	High School Grad/GED or Equivalent	Married	Yes	26.26	19	22	8.4	78.90318893	former	former	DM	no	No	osteopenia	No	No	NA	NA	NA	0.711	116.7852768	2.45	NA
43592	Female	69	Non-Hispanic White	High School Grad/GED or Equivalent	Married	Yes	27.09	23	20	6.1	90.87604106	former	former	no	yes	No	osteopenia	No	No	NA	NA	NA	0.686	122.4655293	2.375	NA
43597	Male	65	Other Hispanic	Less Than 9th Grade	Separated	Yes	29.06	17	19	7.7	76.7718226	former	former	DM	yes	No	osteopenia	No	No	NA	NA	NA	0.662	114.636518	2.275	NA
43606	Female	80	Non-Hispanic White	High School Grad/GED or Equivalent	Widowed	Yes	32.08	NA	NA	NA	NA	former	former	DM	yes	No	normal	No	Yes	NA	NA	NA	0.746	69.05104833	NA	NA
43614	Male	64	Non-Hispanic White	High School Grad/GED or Equivalent	Divorced	No	25.91	16	41	5.1	61.65310173	former	heavy	no	yes	No	osteopenia	No	No	NA	NA	NA	0.701	116.1172186	2.225	NA
43615	Male	80	Non-Hispanic White	College Graduate or above	Married	Yes	22.62	46	37	5.8	57.34583884	former	former	no	yes	No	osteopenia	No	No	NA	NA	NA	0.595	96.47468221	2.3	NA
43621	Male	61	Mexican American	High School Grad/GED or Equivalent	Living with partner	No	21.58	15	28	5.6	100.1131777	now	heavy	no	no	No	normal	No	No	NA	NA	NA	0.783	107.9056682	2.325	NA
43632	Female	65	Other Hispanic	High School Grad/GED or Equivalent	Separated	No	35.33	24	27	5.5	75.33316728	never	mild	no	no	Yes	normal	No	No	NA	NA	NA	0.855	136.0009181	2.275	NA
43635	Female	64	Mexican American	Less Than 9th Grade	Divorced	No	29.91	17	16	6.1	95.59931603	never	former	no	yes	No	normal	No	No	NA	NA	NA	0.856	122.8049752	2.275	NA
43639	Male	77	Non-Hispanic White	Some College or AA degree	Married	Yes	29.3	21	24	5.6	56.83049063	former	mild	no	no	Yes	normal	No	No	NA	NA	NA	0.778	115.1037157	2.325	NA
43656	Male	80	Non-Hispanic Black	9-11th Grade (Includes 12th grade with no diploma)	Married	Yes	27.07	27	26	8.3	71.33490522	never	former	DM	yes	Yes	osteopenia	No	No	NA	NA	NA	0.658	110.8659764	2.45	NA
43672	Female	63	Non-Hispanic White	College Graduate or above	Married	Yes	19.08	16	22	5.5	75.28756723	never	mild	no	yes	No	osteopenia	No	No	NA	NA	NA	0.667	108.2450327	2.3	NA
43682	Female	80	Non-Hispanic White	High School Grad/GED or Equivalent	Widowed	Yes	29.83	25	25	6.7	73.15745947	former	mild	DM	yes	No	osteopenia	No	No	NA	NA	NA	0.712	127.2451368	2.3	NA
43684	Male	67	Mexican American	Less Than 9th Grade	Widowed	Yes	26.38	19	27	5.8	85.75875598	never	heavy	DM	yes	No	normal	No	No	NA	NA	NA	0.767	117.0149227	2.4	NA
43697	Male	79	Non-Hispanic White	College Graduate or above	Married	Yes	25.3	26	21	5	84.1057953	former	mild	no	no	Yes	normal	No	No	NA	NA	NA	0.813	111.9735372	2.375	NA
43699	Male	61	Non-Hispanic Black	High School Grad/GED or Equivalent	Never married	No	17.75	15	20	4.6	96.99825688	never	never	no	no	No	normal	No	No	NA	NA	NA	0.761	99.15578139	2.425	NA
43702	Female	80	Non-Hispanic Black	Less Than 9th Grade	Divorced	Yes	22.35	15	25	5.8	68.91130188	never	never	DM	no	Yes	osteoporosis	No	No	NA	NA	NA	0.44	101.7557903	2.25	NA
43705	Male	80	Non-Hispanic Black	9-11th Grade (Includes 12th grade with no diploma)	Widowed	Yes	31.27	14	18	12.2	38.63363108	former	former	DM	yes	No	normal	No	No	NA	NA	NA	0.747	112.8747652	2.275	NA
43720	Male	64	Non-Hispanic Black	Some College or AA degree	Married	Yes	41.02	16	21	7.4	86.29802158	now	mild	DM	yes	No	normal	No	No	NA	NA	NA	1.136	138.807039	2.375	NA
43726	Female	76	Non-Hispanic Black	Some College or AA degree	Married	Yes	30.46	14	19	5.3	31.70843628	never	former	DM	yes	Yes	normal	Yes	No	NA	NA	NA	0.795	127.7807267	2.375	NA
43733	Female	63	Other Hispanic	High School Grad/GED or Equivalent	Separated	Yes	42.18	NA	NA	NA	NA	never	NA	DM	yes	No	normal	No	No	NA	NA	NA	0.774	91.68232829	NA	NA
43738	Male	80	Non-Hispanic White	Less Than 9th Grade	Married	NA	23.2	21	19	6.9	88.10265732	never	mild	DM	no	No	osteopenia	No	No	NA	NA	NA	0.627	100.5621721	2.325	NA
43743	Male	80	Non-Hispanic White	College Graduate or above	Widowed	Yes	29.36	15	31	6.8	36.73535947	never	former	DM	yes	No	normal	No	No	NA	NA	NA	0.804	116.7055957	2.5	NA
43749	Male	63	Other Hispanic	High School Grad/GED or Equivalent	Married	Yes	21.04	15	16	4.9	77.85801984	now	moderate	no	no	No	osteopenia	No	No	NA	NA	NA	0.66	102.413229	2.4	NA
43757	Female	62	Mexican American	Less Than 9th Grade	Married	No	29.92	26	26	8.1	66.07596955	never	never	DM	no	Yes	normal	No	No	NA	NA	NA	0.79	126.0138141	2.375	NA
43761	Male	60	Non-Hispanic Black	9-11th Grade (Includes 12th grade with no diploma)	Married	Yes	27.02	33	31	5.2	91.92298113	never	former	no	yes	No	normal	No	No	NA	NA	NA	0.823	115.2439245	2.325	NA
43767	Female	67	Non-Hispanic White	Some College or AA degree	Widowed	Yes	21.02	21	27	5.8	86.93020094	never	never	no	yes	No	osteopenia	Yes	No	NA	NA	NA	0.59	113.6717427	2.375	NA
43771	Female	68	Mexican American	High School Grad/GED or Equivalent	Married	Yes	26.8	19	27	5.6	41.48212896	never	mild	IGT	yes	Yes	osteopenia	No	No	NA	NA	NA	0.664	119.1526678	2.375	NA
43773	Male	80	Non-Hispanic White	College Graduate or above	Widowed	Yes	22.92	19	27	5.9	88.10265732	former	mild	IFG	yes	Yes	normal	Yes	No	NA	NA	NA	0.806	103.0070902	2.2	NA
43786	Male	71	Mexican American	College Graduate or above	Married	Yes	23.73	17	23	5.3	80.20974044	former	mild	no	no	No	normal	No	No	NA	NA	NA	0.807	109.0074827	2.35	NA
43792	Male	75	Non-Hispanic White	College Graduate or above	Married	Yes	30.33	25	25	6.7	71.56395535	former	mild	DM	no	No	normal	No	No	NA	NA	NA	0.793	114.0776572	2.35	NA
43794	Female	70	Other Hispanic	College Graduate or above	Divorced	Yes	44.11	12	22	5.8	40.90341178	former	former	no	yes	No	normal	No	No	NA	NA	NA	0.952	146.3677123	2.3	NA
43795	Female	67	Non-Hispanic Black	Less Than 9th Grade	Separated	Yes	32.08	NA	NA	NA	NA	never	never	no	yes	No	normal	No	No	NA	NA	NA	0.809	69.5924335	NA	NA
43801	Male	72	Non-Hispanic White	Some College or AA degree	Never married	Yes	29.81	28	30	5.3	74.8590305	former	mild	IGT	no	No	normal	No	No	NA	NA	NA	0.931	120.5369685	2.25	NA
43802	Male	64	Non-Hispanic Black	High School Grad/GED or Equivalent	Married	Yes	22.96	24	28	6	101.2509761	former	former	no	yes	Yes	normal	No	No	NA	NA	NA	0.8	106.0600342	2.375	NA
43813	Male	73	Non-Hispanic White	College Graduate or above	Married	Yes	27.56	19	17	6.2	59.03450608	never	mild	DM	yes	No	osteopenia	No	No	NA	NA	NA	0.695	113.2966574	2.275	NA
43816	Female	77	Non-Hispanic White	Some College or AA degree	Divorced	Yes	36	16	23	7.6	87.25594283	former	former	DM	yes	Yes	normal	No	No	NA	NA	NA	0.902	143.0411875	2.425	NA
43824	Female	79	Non-Hispanic White	High School Grad/GED or Equivalent	Married	Yes	26.08	19	30	5.6	41.01214157	never	mild	no	no	No	osteopenia	No	No	NA	NA	NA	0.699	125.9418041	2.55	NA
43826	Male	60	Non-Hispanic White	Some College or AA degree	Married	No	26.87	72	75	5.4	98.63249195	former	heavy	no	no	No	normal	No	No	NA	NA	NA	0.76	111.9748847	2.35	NA
43827	Male	60	Non-Hispanic White	Some College or AA degree	Married	Yes	29	94	101	5.4	59.3055999	never	former	IFG	yes	Yes	osteopenia	No	No	NA	NA	NA	0.711	111.5519529	2.425	NA
43833	Male	77	Non-Hispanic White	College Graduate or above	Married	Yes	36.37	25	24	6	56.83049063	never	never	no	no	No	normal	No	No	NA	NA	NA	0.835	132.9624078	2.275	NA
43842	Male	62	Other Hispanic	College Graduate or above	Married	Yes	30.19	40	30	8.7	93.83987145	never	former	DM	no	No	normal	No	No	NA	NA	NA	0.903	118.2814162	2.25	NA
43843	Female	61	Non-Hispanic White	Some College or AA degree	Married	Yes	30.69	26	22	5.1	90.67241698	never	mild	no	yes	No	normal	No	No	NA	NA	NA	0.818	131.319515	2.425	NA
43853	Male	77	Other Hispanic	Less Than 9th Grade	Married	Yes	29.09	24	29	6.3	63.02108143	former	mild	DM	yes	No	osteopenia	No	No	NA	NA	NA	0.705	119.1690806	2.375	NA
43859	Male	79	Non-Hispanic White	9-11th Grade (Includes 12th grade with no diploma)	Married	Yes	33.46	23	22	6	50.94658227	former	mild	DM	no	Yes	normal	No	No	NA	NA	NA	0.874	128.9316096	2.375	NA
43861	Female	80	Non-Hispanic White	Some College or AA degree	Widowed	Yes	28.86	17	28	5.9	50.28147851	never	former	no	yes	No	normal	No	No	NA	NA	NA	0.77	126.340786	2.375	NA
43864	Female	65	Non-Hispanic White	High School Grad/GED or Equivalent	Married	Yes	23.18	24	30	5.7	46.5991655	former	never	DM	no	No	normal	No	No	NA	NA	NA	0.787	113.7202708	2.425	NA
43867	Male	63	Non-Hispanic White	High School Grad/GED or Equivalent	Married	No	27.14	18	21	5.7	94.11047077	never	moderate	DM	no	No	normal	No	No	NA	NA	NA	0.761	113.9758905	2.4	NA
43877	Male	80	Non-Hispanic White	Some College or AA degree	Widowed	Yes	30.73	27	21	5.6	36.47879194	former	former	no	yes	Yes	normal	No	No	NA	NA	NA	0.89	125.2437602	2.425	NA
43881	Male	64	Non-Hispanic White	College Graduate or above	Married	Yes	30.34	27	21	5.7	73.79983981	never	mild	IFG	yes	No	normal	No	No	NA	NA	NA	0.841	118.5531985	2.225	NA
43887	Female	80	Mexican American	Less Than 9th Grade	Widowed	Yes	21.64	19	29	5.8	58.99380643	never	never	DM	no	No	osteoporosis	Yes	No	NA	NA	NA	0.481	103.7652109	2.25	NA
43891	Male	66	Non-Hispanic Black	High School Grad/GED or Equivalent	Divorced	Yes	16.88	NA	NA	NA	NA	now	mild	no	no	No	normal	No	No	NA	NA	NA	0.751	32.00447807	NA	NA
43903	Male	80	Non-Hispanic White	College Graduate or above	Separated	Yes	21.3	21	23	5.7	83.51705473	former	mild	IGT	yes	No	osteopenia	Yes	No	NA	NA	NA	0.606	88.02025554	2.275	NA
43904	Male	70	Non-Hispanic White	9-11th Grade (Includes 12th grade with no diploma)	Married	Yes	25.44	14	18	6.1	91.45538809	never	mild	DM	yes	No	normal	No	No	NA	NA	NA	0.981	112.2441444	2.2	NA
43906	Male	68	Non-Hispanic Black	9-11th Grade (Includes 12th grade with no diploma)	Married	Yes	43.69	26	22	8.7	98.4455779	former	former	DM	yes	Yes	normal	No	No	NA	NA	NA	0.908	149.8131562	2.35	NA
43911	Male	60	Non-Hispanic White	Some College or AA degree	Divorced	No	28.58	31	23	6.4	79.5161984	now	heavy	no	yes	No	normal	No	No	NA	NA	NA	0.909	107.7846515	2.35	NA
43923	Male	67	Mexican American	Less Than 9th Grade	Married	Yes	28.61	21	27	6.9	96.52699298	never	former	DM	no	No	normal	No	No	NA	NA	NA	0.909	116.760865	2.325	NA
43926	Male	71	Non-Hispanic White	Some College or AA degree	Never married	Yes	24.42	22	24	5.3	93.85248391	never	mild	no	yes	No	osteopenia	No	No	NA	NA	NA	0.682	116.2608642	2.375	NA
43934	Male	80	Non-Hispanic White	High School Grad/GED or Equivalent	Married	Yes	33.7	20	24	5.8	78.27421177	never	former	no	no	Yes	normal	No	No	NA	NA	NA	0.838	123.4355557	2.375	NA
43945	Male	70	Non-Hispanic White	High School Grad/GED or Equivalent	Married	Yes	31.12	39	36	5.9	61.51902232	never	mild	DM	yes	No	osteopenia	No	No	NA	NA	NA	0.7	120.0262765	2.175	NA
43956	Female	80	Other Race - Including Multi-Racial	Less Than 9th Grade	Widowed	Yes	18.07	20	32	5.4	79.34341957	never	NA	IFG	yes	No	osteoporosis	No	No	NA	NA	NA	0.34	110.6975833	2.375	NA
43962	Male	74	Non-Hispanic White	High School Grad/GED or Equivalent	Married	Yes	27.59	15	22	5.9	72.06843439	former	heavy	DM	no	No	osteopenia	No	No	NA	NA	NA	0.727	114.8246763	2.4	NA
43964	Male	78	Non-Hispanic White	Less Than 9th Grade	Married	Yes	32.69	NA	NA	NA	NA	former	former	no	yes	Yes	osteopenia	No	No	NA	NA	NA	0.644	61.95729029	NA	NA
43966	Female	71	Non-Hispanic White	High School Grad/GED or Equivalent	Married	Yes	19.53	26	31	5.7	72.22403005	never	former	no	yes	No	osteoporosis	No	No	NA	NA	NA	0.521	106.148043	2.425	NA
43976	Female	60	Mexican American	9-11th Grade (Includes 12th grade with no diploma)	Married	Yes	33.61	23	18	5.4	81.62247862	never	never	no	yes	Yes	normal	No	No	NA	NA	NA	0.749	129.4927482	2.175	NA
43977	Female	62	Non-Hispanic White	9-11th Grade (Includes 12th grade with no diploma)	Married	Yes	26.06	26	21	5.6	76.93757288	now	former	no	yes	No	osteopenia	Yes	No	NA	NA	NA	0.666	117.715999	2.25	NA
43991	Female	61	Other Hispanic	Less Than 9th Grade	Separated	Yes	41.43	63	62	6.2	94.7127558	never	mild	IFG	no	No	normal	No	No	NA	NA	NA	0.909	147.437637	2.25	NA
43995	Female	80	Non-Hispanic White	9-11th Grade (Includes 12th grade with no diploma)	Married	Yes	30.54	13	22	7.8	25.85827763	never	former	DM	yes	Yes	osteopenia	No	No	NA	NA	NA	0.585	127.2272263	2.275	NA
43997	Male	60	Other Hispanic	College Graduate or above	Divorced	Yes	31.09	27	27	5.5	41.98126082	never	never	no	yes	No	normal	No	Yes	NA	NA	NA	0.75	117.0021517	2.35	NA
44010	Female	72	Mexican American	Less Than 9th Grade	Married	Yes	33.93	18	20	7.7	64.08445869	never	never	DM	yes	No	normal	No	No	NA	NA	NA	0.84	135.820303	2.3	NA
44021	Female	71	Non-Hispanic White	High School Grad/GED or Equivalent	Married	Yes	24.76	16	24	5.7	62.84390774	former	mild	IGT	yes	No	osteopenia	No	No	NA	NA	NA	0.659	117.2449057	2.45	NA
44027	Male	76	Non-Hispanic White	Less Than 9th Grade	Married	Yes	26.28	13	17	3.7	47.63482608	former	former	no	no	No	osteopenia	No	No	NA	NA	NA	0.604	115.3279686	2.35	NA
44029	Female	70	Non-Hispanic White	College Graduate or above	Widowed	Yes	26.1	NA	NA	5.8	NA	never	mild	no	yes	No	normal	No	No	NA	NA	NA	0.778	55.75716008	NA	NA
44041	Male	60	Non-Hispanic Black	College Graduate or above	Married	Yes	30.79	30	32	6	56.75090744	never	former	no	yes	No	osteopenia	No	No	NA	NA	NA	0.692	122.3889669	2.425	NA
44045	Male	65	Non-Hispanic White	9-11th Grade (Includes 12th grade with no diploma)	Widowed	Yes	23.49	22	24	5.5	76.7718226	now	moderate	no	no	No	normal	No	No	NA	NA	NA	0.921	104.0793053	2.35	NA
44053	Female	80	Non-Hispanic White	High School Grad/GED or Equivalent	Married	Yes	25.05	22	23	5.9	58.99380643	never	mild	no	yes	No	osteopenia	Yes	No	NA	NA	NA	0.669	112.367875	2.35	NA
44060	Female	69	Non-Hispanic White	College Graduate or above	Divorced	Yes	25.3	11	21	5.8	65.44929529	never	mild	IGT	yes	No	normal	No	No	NA	NA	NA	0.951	120.0204603	2.275	NA
44062	Male	77	Mexican American	Less Than 9th Grade	Married	Yes	31.56	14	30	5.6	85.2957564	former	former	DM	no	No	osteopenia	No	Yes	NA	NA	NA	0.692	119.3837137	2.325	NA
44068	Female	60	Mexican American	High School Grad/GED or Equivalent	Married	Yes	31.47	18	19	7.9	70.66891348	never	mild	DM	yes	No	osteopenia	No	No	NA	NA	NA	0.722	127.6869284	2.5	NA
44082	Male	80	Non-Hispanic White	College Graduate or above	Married	Yes	31.69	16	24	5.5	78.27421177	never	mild	no	no	Yes	normal	No	No	NA	NA	NA	0.953	119.6304125	2.325	NA
44085	Male	79	Non-Hispanic White	High School Grad/GED or Equivalent	Married	Yes	19.73	29	48	5.7	62.14187432	former	former	IFG	yes	No	osteopenia	No	No	NA	NA	NA	0.573	108.8649711	2.575	NA
44096	Male	64	Other Hispanic	Less Than 9th Grade	Married	No	24.96	12	18	5.6	93.45169748	now	heavy	IGT	no	No	normal	No	No	NA	NA	NA	0.76	103.8946571	2.2	NA
44104	Female	80	Non-Hispanic White	Some College or AA degree	Married	Yes	32.07	32	24	5.7	52.07488199	never	former	no	yes	No	osteopenia	No	No	NA	NA	NA	0.652	127.7180932	2.35	NA
44108	Female	80	Non-Hispanic White	Less Than 9th Grade	Divorced	Yes	22.17	16	23	8.7	46.50731987	never	never	DM	yes	Yes	osteopenia	No	No	NA	NA	NA	0.669	108.9031184	2.6	NA
44116	Female	80	Mexican American	Less Than 9th Grade	Widowed	Yes	21	12	21	5.2	84.118425	never	never	no	yes	No	osteoporosis	Yes	NA	NA	NA	NA	0.555	112.7198179	2.375	NA
44117	Female	67	Non-Hispanic Black	9-11th Grade (Includes 12th grade with no diploma)	Widowed	Yes	24.19	12	18	6.1	107.9066293	never	never	no	yes	No	osteopenia	No	No	NA	NA	NA	0.709	117.3240413	2.3	NA
44126	Male	60	Non-Hispanic White	College Graduate or above	Living with partner	No	31.87	13	15	5.3	79.5161984	now	mild	no	no	No	normal	No	No	NA	NA	NA	0.878	119.9675438	2.425	NA
44149	Female	80	Non-Hispanic White	High School Grad/GED or Equivalent	Widowed	Yes	24.6	19	28	5.9	82.87894128	former	mild	IFG	yes	No	osteopenia	No	No	NA	NA	NA	0.693	123.1152631	2.475	NA
44155	Female	71	Non-Hispanic Black	High School Grad/GED or Equivalent	Married	Yes	32.59	19	20	6.3	87.09577906	former	former	no	yes	No	normal	No	No	NA	NA	NA	0.923	131.6876569	2.4	NA
44162	Female	72	Non-Hispanic White	Some College or AA degree	Married	Yes	25.45	18	24	5.7	79.88823876	now	moderate	IGT	no	No	osteopenia	No	No	NA	NA	NA	0.631	123.296789	2.325	NA
44164	Female	80	Non-Hispanic White	Less Than 9th Grade	Married	Yes	25.9	25	27	5.8	79.34341957	never	never	no	yes	No	osteoporosis	No	No	NA	NA	NA	0.442	112.3807996	2.35	NA
44176	Male	73	Non-Hispanic White	Less Than 9th Grade	Widowed	Yes	35.67	19	28	5.9	54.12973909	former	former	no	yes	No	normal	No	No	NA	NA	NA	0.811	134.6130756	2.425	NA
44190	Female	71	Non-Hispanic Black	9-11th Grade (Includes 12th grade with no diploma)	Divorced	Yes	21.89	25	32	6.7	68.81170849	never	former	DM	yes	No	normal	No	No	NA	NA	NA	0.822	114.2025525	2.4	NA
44191	Male	80	Non-Hispanic Black	Some College or AA degree	Married	Yes	21.46	NA	NA	4.7	NA	never	mild	IGT	no	No	osteopenia	No	No	NA	NA	NA	0.724	40.67524817	NA	NA
44195	Male	69	Other Hispanic	Less Than 9th Grade	Married	Yes	38.94	22	16	6.6	90.22635998	never	former	DM	no	No	osteopenia	No	No	NA	NA	NA	0.74	136.3541881	2.4	NA
44201	Male	76	Non-Hispanic White	Some College or AA degree	Married	Yes	21.02	14	21	6	29.68096829	former	former	no	yes	No	normal	No	No	NA	NA	NA	0.858	105.3541111	2.2	NA
44210	Male	71	Non-Hispanic White	College Graduate or above	Married	Yes	28.9	45	32	5.8	49.33763655	former	former	IGT	yes	Yes	normal	No	No	NA	NA	NA	0.776	120.2871544	2.4	NA
44218	Male	64	Other Hispanic	High School Grad/GED or Equivalent	Married	Yes	34.89	16	22	6	92.98729018	never	heavy	no	no	No	normal	No	No	NA	NA	NA	0.92	124.2113431	2.275	NA
44229	Female	72	Non-Hispanic White	High School Grad/GED or Equivalent	Married	Yes	25.04	16	21	6.3	90.3750963	never	moderate	DM	yes	No	normal	No	No	NA	NA	NA	0.743	114.8459495	2.375	NA
44233	Male	65	Mexican American	9-11th Grade (Includes 12th grade with no diploma)	Divorced	Yes	27.46	36	30	5	86.9721038	former	mild	DM	no	No	normal	No	No	NA	NA	NA	0.763	113.0980467	2.225	NA
44238	Male	61	Non-Hispanic White	College Graduate or above	Married	Yes	30.08	23	21	5.3	93.5918601	former	mild	no	no	No	normal	No	No	NA	NA	NA	0.807	118.0575245	2.3	NA
44243	Male	60	Mexican American	College Graduate or above	Married	Yes	33.8	24	21	5.4	79.5161984	former	mild	IFG	no	No	normal	No	No	NA	NA	NA	0.807	129.576562	2.325	NA
44259	Male	62	Non-Hispanic White	High School Grad/GED or Equivalent	Married	Yes	25.08	23	23	5.4	91.21631415	never	former	no	no	Yes	osteopenia	No	No	NA	NA	NA	0.68	110.0827139	2.225	NA
44260	Female	77	Other Hispanic	Some College or AA degree	Widowed	Yes	31.84	18	18	7.3	72.43475629	former	former	DM	yes	No	osteopenia	No	No	NA	NA	NA	0.711	128.5010848	2.375	NA
44275	Male	62	Non-Hispanic Black	Some College or AA degree	Divorced	No	21.99	16	18	8.4	45.61374668	now	former	DM	yes	No	osteopenia	No	No	NA	NA	NA	0.672	99.74717601	2.3	NA
44276	Male	76	Non-Hispanic White	9-11th Grade (Includes 12th grade with no diploma)	Widowed	Yes	39.19	22	29	6.9	57.23110839	former	former	DM	no	No	osteopenia	No	NA	NA	NA	NA	0.711	133.8390606	2.225	NA
44281	Female	74	Mexican American	Less Than 9th Grade	Married	No	25.06	13	21	5	94.42326985	never	never	DM	yes	No	normal	Yes	No	NA	NA	NA	0.908	123.0387538	2.375	NA
44296	Female	73	Non-Hispanic White	High School Grad/GED or Equivalent	Married	Yes	33.43	21	23	7.2	58.12649499	never	mild	DM	yes	No	osteopenia	No	No	NA	NA	NA	0.736	133.3481315	2.3	NA
44298	Male	61	Non-Hispanic Black	9-11th Grade (Includes 12th grade with no diploma)	Living with partner	Yes	31.62	13	20	5.6	41.95837548	never	moderate	no	yes	No	normal	Yes	No	NA	NA	NA	0.902	120.9811952	2.35	NA
44299	Male	67	Mexican American	High School Grad/GED or Equivalent	Divorced	Yes	25.01	26	29	5.9	83.55768146	never	heavy	no	yes	No	normal	No	No	NA	NA	NA	0.857	117.3837308	2.45	NA
44302	Female	72	Mexican American	Less Than 9th Grade	Married	Yes	18.04	NA	NA	5.4	NA	never	never	no	yes	No	osteoporosis	Yes	No	NA	NA	NA	0.478	39.49207736	NA	NA
44313	Male	62	Other Race - Including Multi-Racial	High School Grad/GED or Equivalent	Married	Yes	23.5	34	28	5.9	69.27553288	never	former	no	yes	No	osteoporosis	No	No	NA	NA	NA	0.538	107.0826378	2.35	NA
44316	Male	66	Other Hispanic	High School Grad/GED or Equivalent	Married	Yes	34.06	28	23	5.5	98.3394761	former	heavy	no	yes	No	normal	No	No	NA	NA	NA	0.942	131.5614419	2.25	NA
44324	Female	80	Other Hispanic	High School Grad/GED or Equivalent	Living with partner	Yes	24.07	NA	NA	5.5	NA	never	mild	no	yes	No	osteopenia	No	No	NA	NA	NA	0.638	52.54194007	NA	NA
44333	Female	78	Non-Hispanic White	College Graduate or above	Married	Yes	18.87	12	25	5.2	30.18726398	former	mild	DM	yes	Yes	osteopenia	Yes	No	NA	NA	NA	0.608	104.9748463	2.45	NA
44345	Female	74	Non-Hispanic White	High School Grad/GED or Equivalent	Married	Yes	20.08	22	27	5.4	82.75903594	never	mild	no	yes	No	osteopenia	No	No	NA	NA	NA	0.579	102.7266071	2.3	NA
44352	Female	80	Non-Hispanic White	High School Grad/GED or Equivalent	Married	Yes	27.81	18	27	6.5	33.20316535	never	never	DM	yes	No	osteopenia	No	No	NA	NA	NA	0.637	119.4426775	2.4	NA
44353	Female	80	Non-Hispanic White	High School Grad/GED or Equivalent	Divorced	Yes	19.14	14	23	5.1	58.99380643	former	mild	no	yes	No	osteopenia	Yes	No	NA	NA	NA	0.602	102.3499413	2.475	NA
44356	Female	60	Other Hispanic	Less Than 9th Grade	Divorced	No	19.27	16	24	5.2	78.02611521	never	mild	no	no	No	osteopenia	No	No	NA	NA	NA	0.657	108.6281572	2.45	NA
44361	Female	75	Non-Hispanic White	College Graduate or above	Divorced	Yes	29.44	26	31	5.6	36.15455756	never	mild	no	yes	No	normal	No	No	NA	NA	NA	0.755	133.4074906	2.525	NA
44365	Male	60	Non-Hispanic White	College Graduate or above	Married	Yes	34.44	37	30	5.4	71.01476053	former	mild	no	no	No	normal	No	Yes	NA	NA	NA	1.033	132.2819954	2.35	NA
44366	Male	67	Non-Hispanic White	Some College or AA degree	Divorced	Yes	31.43	33	28	5.4	67.60726486	former	mild	no	yes	No	normal	No	NA	NA	NA	NA	0.893	119.1403861	2.4	NA
44381	Male	75	Non-Hispanic White	High School Grad/GED or Equivalent	Married	Yes	28.93	19	30	5.4	93.42116054	never	never	no	yes	No	normal	No	No	NA	NA	NA	0.844	114.3951792	2.325	NA
44385	Male	78	Other Hispanic	Less Than 9th Grade	Married	Yes	34.64	29	27	5.7	62.57993386	former	mild	no	yes	No	normal	No	No	NA	NA	NA	0.772	125.2241027	2.325	NA
44400	Male	60	Non-Hispanic White	College Graduate or above	Never married	Yes	24.1	37	32	5.2	95.167554	former	mild	no	no	No	normal	No	No	NA	NA	NA	0.863	108.2145156	2.4	NA
44405	Female	64	Mexican American	Less Than 9th Grade	Widowed	No	32.04	27	30	5.5	108.6682403	never	never	no	yes	No	normal	Yes	No	NA	NA	NA	0.819	128.7448171	2.3	NA
44410	Female	65	Non-Hispanic Black	9-11th Grade (Includes 12th grade with no diploma)	Separated	Yes	21.44	13	21	7.7	96.73501496	now	moderate	DM	yes	No	osteopenia	No	No	NA	NA	NA	0.618	106.0001568	2.4	NA
44420	Male	80	Non-Hispanic White	Less Than 9th Grade	Widowed	Yes	29.69	16	24	6	75.29572987	never	mild	no	no	No	normal	No	No	NA	NA	NA	1.029	111.3735511	2.275	NA
44424	Female	62	Non-Hispanic Black	High School Grad/GED or Equivalent	Married	Yes	37.38	22	24	6.1	83.72909509	never	mild	IGT	yes	No	normal	No	No	NA	NA	NA	0.902	136.7110967	2.4	NA
44426	Female	78	Mexican American	9-11th Grade (Includes 12th grade with no diploma)	Widowed	Yes	21.42	18	26	5.3	12.67860472	now	former	no	yes	No	normal	Yes	No	NA	NA	NA	0.755	94.03858435	2.15	NA
44433	Male	66	Non-Hispanic White	High School Grad/GED or Equivalent	Married	Yes	29.39	37	29	7.1	76.23441984	former	former	DM	yes	No	normal	No	No	NA	NA	NA	0.944	118.2472929	2.425	NA
44455	Female	64	Non-Hispanic White	High School Grad/GED or Equivalent	Married	Yes	31.42	17	20	5.8	92.73767822	never	former	IGT	no	No	normal	No	No	NA	NA	NA	0.919	130.0884549	2.375	NA
44457	Male	61	Non-Hispanic White	College Graduate or above	Married	Yes	31.28	25	23	5.7	70.5176572	former	moderate	no	yes	No	normal	No	No	NA	NA	NA	0.937	127.7926136	2.6	NA
44460	Female	75	Mexican American	Some College or AA degree	Widowed	No	37.07	18	24	6	86.68888751	never	never	no	yes	No	osteopenia	No	No	NA	NA	NA	0.59	140.1027516	2.4	NA
44462	Male	75	Non-Hispanic White	College Graduate or above	Married	Yes	33.2	21	33	6.3	69.09936894	now	former	DM	no	Yes	normal	No	No	NA	NA	NA	0.756	118.0275468	2.275	NA
44474	Female	73	Other Hispanic	Some College or AA degree	Divorced	Yes	26.46	22	23	6.8	83.34243297	never	mild	DM	yes	Yes	osteopenia	Yes	No	NA	NA	NA	0.588	121.2077596	2.4	NA
44476	Male	80	Non-Hispanic White	Less Than 9th Grade	Widowed	Yes	NA	12	22	5.7	81.89809505	former	former	no	yes	No	osteopenia	No	No	NA	NA	NA	0.581	59.56	2.55	NA
44487	Male	62	Non-Hispanic White	College Graduate or above	Married	Yes	31.37	46	35	8.7	92.06272222	former	former	DM	no	No	normal	No	No	NA	NA	NA	0.807	123.4897964	2.4	NA
44492	Female	68	Non-Hispanic White	9-11th Grade (Includes 12th grade with no diploma)	Married	Yes	32.3	29	46	5.6	91.98466552	former	mild	no	yes	No	normal	No	No	NA	NA	NA	0.771	126.2504848	2.3	NA
44498	Female	69	Non-Hispanic Black	High School Grad/GED or Equivalent	Divorced	Yes	34.31	17	27	5.5	76.47460572	former	former	no	yes	No	normal	No	No	NA	NA	NA	0.863	134.9303216	2.475	NA
44503	Male	80	Non-Hispanic White	College Graduate or above	Married	Yes	26	28	35	5.7	46.31499034	never	mild	no	yes	Yes	osteopenia	No	No	NA	NA	NA	0.696	122.2394111	2.475	NA
44511	Female	80	Non-Hispanic White	High School Grad/GED or Equivalent	Married	Yes	40.35	NA	NA	NA	NA	never	never	DM	yes	Yes	normal	No	No	NA	NA	NA	0.88	87.12480068	NA	NA
44515	Female	80	Non-Hispanic White	High School Grad/GED or Equivalent	Widowed	Yes	19.78	NA	NA	NA	NA	never	former	no	yes	No	osteoporosis	No	No	NA	NA	NA	0.471	43.23176526	NA	NA
44517	Male	61	Non-Hispanic White	College Graduate or above	Living with partner	No	32.31	21	24	9.4	96.41552216	never	mild	DM	yes	No	normal	No	No	NA	NA	NA	0.93	122.2928358	2.15	NA
44522	Female	72	Non-Hispanic Black	High School Grad/GED or Equivalent	Widowed	Yes	34.85	21	20	7.2	34.00049287	never	heavy	DM	yes	No	osteopenia	No	No	NA	NA	NA	0.659	133.4042111	2.325	NA
44528	Male	61	Mexican American	Less Than 9th Grade	Married	No	34.93	30	34	10.2	76.24030099	never	former	DM	no	Yes	normal	No	No	NA	NA	NA	1.121	131.7196207	2.325	NA
44531	Male	79	Non-Hispanic Black	Less Than 9th Grade	Married	Yes	30.03	NA	NA	NA	NA	former	former	no	yes	Yes	normal	No	No	NA	NA	NA	0.771	56.91115626	NA	NA
44532	Male	63	Non-Hispanic White	College Graduate or above	Married	Yes	26.25	49	42	5.5	66.6455648	never	mild	no	no	No	normal	No	No	NA	NA	NA	1.029	107.8301373	2.2	NA
44550	Female	66	Other Hispanic	Some College or AA degree	Widowed	Yes	29.71	21	23	6	87.54300195	never	never	no	no	No	osteopenia	No	No	NA	NA	NA	0.714	126.5413321	2.425	NA
44556	Male	64	Mexican American	Less Than 9th Grade	Married	Yes	30.52	18	21	7.4	79.18632906	former	former	DM	yes	Yes	normal	Yes	Yes	NA	NA	NA	0.78	118.8902975	2.4	NA
44569	Male	66	Non-Hispanic White	High School Grad/GED or Equivalent	Married	Yes	26.49	26	24	4.9	68.08385182	never	mild	no	yes	No	normal	No	No	NA	NA	NA	0.838	115.7282519	2.375	NA
44572	Female	60	Non-Hispanic Black	9-11th Grade (Includes 12th grade with no diploma)	Married	Yes	27.14	17	17	5.7	63.75847078	never	mild	no	yes	No	normal	No	No	NA	NA	NA	0.959	125.4277884	2.5	NA
44582	Female	80	Non-Hispanic White	High School Grad/GED or Equivalent	Married	Yes	22.53	21	21	6	58.99380643	never	never	DM	yes	No	osteoporosis	Yes	No	NA	NA	NA	0.546	115.5933993	2.45	NA
44587	Female	75	Non-Hispanic Black	Less Than 9th Grade	Widowed	Yes	25.65	16	24	6.4	82.16121779	former	former	IGT	yes	No	normal	No	No	NA	NA	NA	0.847	113.1023102	2.375	NA
44594	Female	80	Non-Hispanic White	High School Grad/GED or Equivalent	Married	Yes	24.89	16	23	6.1	55.33741595	former	former	no	no	No	osteopenia	No	No	NA	NA	NA	0.691	114.814664	2.325	NA
44599	Female	80	Non-Hispanic White	Some College or AA degree	Widowed	Yes	26.87	25	27	5.9	64.00549705	former	mild	no	yes	No	osteopenia	No	No	NA	NA	NA	0.716	116.0969756	2.325	NA
44600	Male	62	Non-Hispanic Black	College Graduate or above	Married	Yes	22.75	35	38	4.8	108.4815535	former	heavy	no	yes	No	normal	No	No	NA	NA	NA	0.766	111.6191342	2.4	NA
44601	Female	60	Non-Hispanic Black	9-11th Grade (Includes 12th grade with no diploma)	Married	Yes	36.61	21	20	5.7	89.9467717	now	former	no	no	No	normal	Yes	No	NA	NA	NA	0.801	138.2294415	2.375	NA
44614	Female	62	Non-Hispanic Black	9-11th Grade (Includes 12th grade with no diploma)	Widowed	Yes	26.01	13	17	5.8	77.17302819	now	former	no	yes	No	osteopenia	No	No	NA	NA	NA	0.692	120.8015991	2.425	NA
44622	Female	80	Non-Hispanic White	Some College or AA degree	Widowed	Yes	23.16	13	17	5.6	58.99380643	never	NA	no	yes	No	osteopenia	No	No	NA	NA	NA	0.74	103.5731772	2.4	NA
44627	Male	60	Non-Hispanic White	College Graduate or above	Divorced	Yes	29.94	20	25	5.4	75.90290979	former	mild	no	no	No	osteopenia	No	No	NA	NA	NA	0.717	120.7810222	2.325	NA
44628	Female	80	Non-Hispanic White	Some College or AA degree	Widowed	Yes	33.58	22	31	5.8	58.99380643	never	never	no	yes	No	osteopenia	Yes	Yes	NA	NA	NA	0.652	136.919203	2.575	NA
44633	Male	60	Non-Hispanic White	College Graduate or above	Married	Yes	27.49	29	30	9.3	90.08111083	never	former	DM	no	Yes	osteopenia	No	Yes	NA	NA	NA	0.672	120.5991596	2.5	NA
44634	Male	74	Non-Hispanic Black	Less Than 9th Grade	Married	Yes	23.02	14	15	4.9	47.62198944	now	former	no	yes	Yes	osteopenia	No	No	NA	NA	NA	0.575	89.78290199	2.35	NA
44637	Male	63	Non-Hispanic Black	9-11th Grade (Includes 12th grade with no diploma)	Married	Yes	22.99	25	27	5.9	80.38312096	never	former	no	no	No	normal	No	No	NA	NA	NA	0.786	109.0859426	2.45	NA
44639	Male	80	Mexican American	9-11th Grade (Includes 12th grade with no diploma)	Married	Yes	27.9	13	23	6.7	71.63334573	never	former	DM	no	No	osteopenia	No	No	NA	NA	NA	0.693	112.4510053	2.3	NA
44648	Male	80	Non-Hispanic White	9-11th Grade (Includes 12th grade with no diploma)	Widowed	Yes	29.6	16	16	5.4	21.68484327	former	mild	DM	yes	No	normal	No	No	NA	NA	NA	0.763	120.1341243	2.4	NA
44656	Male	66	Non-Hispanic Black	Some College or AA degree	Married	Yes	39.01	NA	NA	8.5	NA	former	former	DM	no	No	normal	No	No	NA	NA	NA	0.963	73.94426769	NA	NA
44661	Female	60	Non-Hispanic White	Some College or AA degree	Married	Yes	34.2	17	24	5.1	84.1925465	never	never	no	no	No	osteopenia	No	Yes	NA	NA	NA	0.682	140.6022246	2.45	NA
44669	Female	76	Non-Hispanic White	Some College or AA degree	Never married	Yes	30.04	15	17	5.8	60.67494968	never	never	no	yes	No	osteoporosis	Yes	No	NA	NA	NA	0.551	129.5179205	2.425	NA
44673	Female	64	Non-Hispanic White	High School Grad/GED or Equivalent	Married	No	31.44	21	23	5.3	75.8642168	never	never	IFG	yes	No	osteopenia	No	No	NA	NA	NA	0.733	132.3917551	2.35	NA
44679	Female	80	Non-Hispanic White	High School Grad/GED or Equivalent	Widowed	Yes	25.84	10	19	5.8	35.20626835	never	former	no	yes	Yes	normal	No	No	NA	NA	NA	0.929	120.0696484	2.2	NA
44684	Male	61	Non-Hispanic Black	Less Than 9th Grade	Divorced	No	42.45	18	24	6.2	81.52041223	now	former	IGT	yes	No	normal	No	No	NA	NA	NA	1.122	142.9918174	2.45	NA
44688	Male	80	Other Hispanic	High School Grad/GED or Equivalent	Widowed	Yes	18.41	16	26	5.7	61.7068812	never	mild	IGT	no	No	normal	No	Yes	NA	NA	NA	0.761	88.50069359	2.425	NA
44691	Male	60	Non-Hispanic Black	High School Grad/GED or Equivalent	Married	Yes	27.28	34	25	5.5	91.92298113	now	mild	no	no	No	normal	No	No	NA	NA	NA	0.997	115.732688	2.475	NA
44698	Male	74	Non-Hispanic White	9-11th Grade (Includes 12th grade with no diploma)	Married	Yes	24.34	15	25	5.3	81.64380034	never	never	IFG	yes	Yes	osteopenia	No	No	NA	NA	NA	0.713	110.1542902	2.3	NA
44719	Female	76	Other Hispanic	9-11th Grade (Includes 12th grade with no diploma)	Married	Yes	26.55	16	23	7.4	69.73133191	never	former	DM	yes	No	osteopenia	No	No	NA	NA	NA	0.694	127.6905547	2.7	NA
44725	Male	80	Non-Hispanic White	Some College or AA degree	Married	Yes	24.98	17	25	5.6	78.27421177	former	mild	no	yes	Yes	osteopenia	No	No	NA	NA	NA	0.59	108.4063943	2.375	NA
44731	Female	60	Other Hispanic	Some College or AA degree	Never married	No	29.95	17	21	5.7	98.32360448	never	never	no	no	No	osteopenia	No	No	NA	NA	NA	0.668	117.6760957	2.375	NA
44744	Female	73	Non-Hispanic White	High School Grad/GED or Equivalent	Married	Yes	23.78	23	35	5.5	54.69952499	former	never	no	yes	No	osteopenia	No	No	NA	NA	NA	0.62	116.6998948	2.475	NA
44763	Female	68	Non-Hispanic White	College Graduate or above	Widowed	Yes	21.77	31	28	5.2	50.59764816	never	mild	no	no	Yes	osteopenia	No	No	NA	NA	NA	0.646	109.1996241	2.35	NA
44771	Female	78	Non-Hispanic White	High School Grad/GED or Equivalent	Married	Yes	36.21	17	19	5.7	52.81165742	former	mild	no	yes	No	normal	No	No	NA	NA	NA	0.826	140.7461182	2.425	NA
44774	Female	68	Non-Hispanic White	High School Grad/GED or Equivalent	Never married	Yes	26.44	18	23	5.9	73.7622189	never	mild	no	no	No	osteopenia	No	No	NA	NA	NA	0.63	118.1711725	2.425	NA
44788	Male	80	Non-Hispanic White	High School Grad/GED or Equivalent	Married	Yes	26.08	18	23	5.3	50.5899562	never	former	no	no	Yes	normal	No	No	NA	NA	NA	0.784	111.9721431	2.3	NA
44791	Male	64	Other Hispanic	Some College or AA degree	Married	Yes	28.31	31	30	6.2	93.45169748	never	mild	DM	yes	No	normal	No	No	NA	NA	NA	0.992	120.6591254	2.325	NA
44795	Male	61	Non-Hispanic White	College Graduate or above	Married	Yes	34.76	26	29	5.5	80.87279724	never	never	no	yes	No	normal	No	No	NA	NA	NA	0.808	134.3799896	2.325	NA
44797	Male	80	Other Hispanic	High School Grad/GED or Equivalent	Married	Yes	23.94	19	29	6	69.09403864	never	former	no	yes	No	osteopenia	Yes	No	NA	NA	NA	0.727	106.4339919	2.4	NA
44804	Female	80	Non-Hispanic White	High School Grad/GED or Equivalent	Widowed	Yes	21.88	13	20	5.9	42.35828708	never	mild	IFG	yes	Yes	osteoporosis	No	No	NA	NA	NA	0.517	97.68969029	2.2	NA
44811	Female	67	Non-Hispanic White	9-11th Grade (Includes 12th grade with no diploma)	Married	Yes	37.92	22	26	5.7	71.12433035	never	former	DM	yes	Yes	osteopenia	Yes	Yes	NA	NA	NA	0.699	137.0596801	2.3	NA
44817	Female	70	Other Hispanic	College Graduate or above	Married	Yes	24.15	15	15	5.8	76.08556392	never	mild	no	yes	No	osteopenia	No	No	NA	NA	NA	0.599	114.251129	2.375	NA
44821	Male	67	Non-Hispanic White	High School Grad/GED or Equivalent	Divorced	Yes	20.73	16	25	5.9	75.70077891	now	former	IFG	no	Yes	osteoporosis	No	No	NA	NA	NA	0.552	104.8169934	2.375	NA
44826	Male	66	Non-Hispanic Black	9-11th Grade (Includes 12th grade with no diploma)	Widowed	Yes	29.82	18	22	7.1	93.6505155	now	mild	DM	yes	No	normal	No	No	NA	NA	NA	0.842	114.6004872	2.4	NA
44838	Female	71	Non-Hispanic White	High School Grad/GED or Equivalent	Widowed	Yes	22.97	22	22	5.7	84.52159373	now	moderate	no	yes	No	osteopenia	Yes	No	NA	NA	NA	0.678	104.4859523	2.275	NA
44842	Female	73	Non-Hispanic White	9-11th Grade (Includes 12th grade with no diploma)	Married	Yes	25.31	21	21	6	92.25970464	now	NA	no	yes	No	osteopenia	No	No	NA	NA	NA	0.612	117.1155944	2.3	NA
44844	Male	70	Non-Hispanic Black	High School Grad/GED or Equivalent	Married	Yes	30.15	NA	NA	NA	NA	former	former	DM	no	No	osteopenia	No	No	NA	NA	NA	0.715	57.15439272	NA	NA
44850	Male	72	Non-Hispanic White	9-11th Grade (Includes 12th grade with no diploma)	Divorced	Yes	27.24	23	35	5.4	53.51435748	never	never	IFG	yes	No	osteopenia	No	No	NA	NA	NA	0.642	115.6635347	2.4	NA
44854	Female	80	Mexican American	Less Than 9th Grade	Never married	Yes	21.17	20	32	5.7	85.43636472	never	never	no	yes	No	osteoporosis	No	No	NA	NA	NA	0.487	113.2863318	2.55	NA
44855	Female	64	Non-Hispanic White	Some College or AA degree	Widowed	Yes	33.93	NA	NA	7.1	NA	never	mild	DM	yes	No	normal	No	No	NA	NA	NA	0.769	73.15296701	NA	NA
44862	Male	70	Non-Hispanic White	Some College or AA degree	Married	Yes	32.4	24	25	5.4	52.81681094	former	heavy	IFG	yes	No	normal	No	No	NA	NA	NA	0.754	131.3926872	2.3	NA
44870	Female	62	Non-Hispanic White	High School Grad/GED or Equivalent	Married	Yes	26.94	25	21	5.4	66.94527747	never	mild	no	yes	No	osteopenia	No	No	NA	NA	NA	0.685	122.103421	2.525	NA
44873	Male	80	Non-Hispanic White	Some College or AA degree	Married	NA	24.9	NA	NA	5.6	NA	former	mild	no	yes	Yes	normal	No	No	NA	NA	NA	0.778	47.19450257	NA	NA
44874	Male	80	Non-Hispanic White	High School Grad/GED or Equivalent	Married	Yes	27.36	22	26	5.5	46.31499034	former	mild	no	no	No	normal	No	No	NA	NA	NA	0.836	114.4003583	2.4	NA
44878	Male	71	Non-Hispanic White	College Graduate or above	Married	Yes	17.79	22	32	5.4	73.60330945	former	mild	no	yes	No	normal	No	No	NA	NA	NA	0.752	100.720248	2.375	NA
44885	Female	65	Non-Hispanic White	High School Grad/GED or Equivalent	Divorced	Yes	30.19	31	24	5	65.54924464	never	mild	no	yes	No	osteopenia	No	No	NA	NA	NA	0.68	128.7749706	2.475	NA
44899	Female	76	Non-Hispanic White	High School Grad/GED or Equivalent	Widowed	Yes	29.57	31	30	6	53.55885704	never	never	no	yes	No	normal	Yes	No	NA	NA	NA	0.848	135.2427016	2.525	NA
44905	Female	74	Non-Hispanic White	Some College or AA degree	Widowed	Yes	22.96	31	34	5.4	48.50939092	never	never	no	yes	No	osteopenia	Yes	No	NA	NA	NA	0.579	112.255041	2.025	NA
44906	Male	70	Non-Hispanic White	High School Grad/GED or Equivalent	Married	Yes	30.03	28	28	6	88.71180016	former	mild	no	yes	No	normal	No	No	NA	NA	NA	0.995	126.8966031	2.375	NA
44910	Male	62	Mexican American	Less Than 9th Grade	Married	No	24.26	32	26	5.6	93.38454611	never	heavy	no	yes	No	normal	No	No	NA	NA	NA	0.882	111.4950529	2.375	NA
44915	Male	69	Non-Hispanic Black	Some College or AA degree	Divorced	Yes	29.28	16	22	5.8	110.0311789	former	moderate	IGT	yes	No	normal	No	No	NA	NA	NA	0.875	116.5511332	2.25	NA
44916	Female	71	Non-Hispanic Black	9-11th Grade (Includes 12th grade with no diploma)	Widowed	Yes	46.01	18	20	10.8	102.780809	former	former	DM	yes	No	normal	No	No	NA	NA	NA	0.787	159.1637788	2.3	NA
44920	Female	80	Non-Hispanic Black	High School Grad/GED or Equivalent	Widowed	Yes	23.92	13	23	5.7	91.46533089	former	former	no	yes	No	osteopenia	No	No	NA	NA	NA	0.69	119.0978712	2.45	NA
44928	Male	77	Non-Hispanic Black	High School Grad/GED or Equivalent	Married	Yes	30.08	32	35	6	81.57579686	former	former	no	yes	No	normal	No	No	NA	NA	NA	1.105	121.036773	2.325	NA
44941	Female	64	Non-Hispanic White	College Graduate or above	Married	Yes	23.87	22	23	5.3	60.4108541	never	former	no	yes	Yes	osteopenia	Yes	No	NA	NA	NA	0.602	122.821559	2.425	NA
44951	Male	60	Non-Hispanic Black	Some College or AA degree	Married	Yes	28.44	24	27	5.6	104.1363196	former	former	no	no	No	normal	No	Yes	NA	NA	NA	0.809	111.9709274	2.325	NA
44959	Male	62	Non-Hispanic White	Less Than 9th Grade	Married	Yes	18.97	18	24	5	91.21631415	now	mild	no	no	No	osteopenia	No	No	NA	NA	NA	0.68	105.9397678	2.3	NA
44971	Female	74	Non-Hispanic Black	Less Than 9th Grade	Widowed	Yes	28.67	26	26	5.8	102.728954	never	never	no	yes	No	normal	No	No	NA	NA	NA	0.803	123.1083991	2.275	NA
44980	Male	76	Non-Hispanic White	Some College or AA degree	Married	Yes	36.53	24	27	6.4	71.06300766	former	mild	no	yes	No	osteopenia	No	No	NA	NA	NA	0.653	124.3388368	2.425	NA
44986	Male	71	Non-Hispanic White	College Graduate or above	Married	Yes	24.83	22	25	5.7	65.73404539	never	former	no	no	Yes	normal	No	No	NA	NA	NA	0.858	109.6090783	2.4	NA
44988	Male	79	Non-Hispanic White	Some College or AA degree	Married	Yes	27.35	47	37	5.1	62.14187432	former	mild	no	yes	No	normal	No	No	NA	NA	NA	0.772	115.8674053	2.425	NA
45009	Female	60	Non-Hispanic White	9-11th Grade (Includes 12th grade with no diploma)	Married	Yes	30.39	21	17	7.5	67.89244497	never	former	DM	yes	Yes	normal	No	No	NA	NA	NA	0.826	123.1427957	2.425	NA
45013	Female	67	Non-Hispanic White	High School Grad/GED or Equivalent	Married	Yes	26.59	26	33	5.5	74.28219426	never	mild	no	no	No	osteopenia	No	No	NA	NA	NA	0.6	122.5221288	2.425	NA
45018	Male	71	Non-Hispanic Black	9-11th Grade (Includes 12th grade with no diploma)	Married	Yes	25.86	27	25	5.4	68.52584605	never	never	no	yes	No	normal	No	No	NA	NA	NA	0.866	119.0036567	2.5	NA
45025	Male	67	Non-Hispanic White	9-11th Grade (Includes 12th grade with no diploma)	Divorced	Yes	31.5	14	18	6.3	40.8211476	former	former	DM	yes	No	normal	No	No	NA	NA	NA	0.889	120.7535439	2.275	NA
45028	Male	61	Non-Hispanic White	College Graduate or above	Married	Yes	34.08	33	25	6.8	107.0641215	never	never	DM	yes	No	normal	No	No	NA	NA	NA	0.839	116.7205581	2.25	NA
45029	Female	68	Mexican American	Less Than 9th Grade	Married	Yes	31.87	16	19	6.1	83.50909381	never	never	IFG	no	No	normal	No	No	NA	NA	NA	0.774	125.2476486	2.275	NA
45049	Male	76	Non-Hispanic White	Some College or AA degree	Married	Yes	32.64	15	18	6.2	83.832662	former	mild	no	yes	No	osteopenia	No	No	NA	NA	NA	0.74	122.9156156	2.3	NA
45057	Male	79	Mexican American	College Graduate or above	Married	Yes	28.17	14	26	6.4	62.14187432	former	heavy	DM	yes	No	osteopenia	No	No	NA	NA	NA	0.706	117.421755	2.4	NA
45059	Male	77	Other Hispanic	9-11th Grade (Includes 12th grade with no diploma)	Widowed	Yes	19.3	12	24	5.5	56.83049063	former	mild	IGT	yes	No	osteopenia	No	No	NA	NA	NA	0.728	96.14394608	2.3	NA
45060	Male	66	Non-Hispanic White	High School Grad/GED or Equivalent	Married	Yes	26.3	28	27	6.5	61.39594268	never	never	DM	yes	No	normal	No	No	NA	NA	NA	0.883	121.3156649	2.425	NA
45062	Male	80	Non-Hispanic White	Some College or AA degree	Widowed	Yes	25.62	22	28	6	81.89809505	former	former	no	yes	No	normal	No	No	NA	NA	NA	0.804	103.6544272	2.15	NA
45065	Male	75	Other Hispanic	9-11th Grade (Includes 12th grade with no diploma)	Married	Yes	31.21	NA	NA	NA	NA	never	mild	no	yes	No	normal	No	No	NA	NA	NA	0.834	59.16316614	NA	NA
45078	Male	78	Non-Hispanic White	Some College or AA degree	Divorced	Yes	24.38	27	25	5.9	73.54401974	former	former	no	no	No	osteoporosis	No	No	NA	NA	NA	0.541	105.7771596	2.4	NA
45083	Male	68	Other Hispanic	Some College or AA degree	Married	Yes	31.87	30	34	5.8	85.15844469	never	moderate	no	no	No	normal	No	No	NA	NA	NA	1.053	130.3950576	2.45	NA
45087	Female	63	Other Race - Including Multi-Racial	College Graduate or above	Divorced	No	34.83	19	25	5.6	96.27322863	never	mild	no	no	No	normal	No	No	NA	NA	NA	1.104	140.3437347	2.4	NA
45088	Female	73	Non-Hispanic White	Some College or AA degree	Married	Yes	37.85	22	26	6	71.21643261	never	former	no	yes	No	normal	No	No	NA	NA	NA	0.818	149.2834202	2.375	NA
45089	Male	79	Non-Hispanic White	Less Than 9th Grade	Married	Yes	29.34	15	19	5	78.82599373	now	mild	no	yes	No	normal	No	No	NA	NA	NA	0.824	113.6849809	2.25	NA
45109	Male	63	Mexican American	Some College or AA degree	Married	Yes	24.08	24	25	5.3	92.73085429	former	former	DM	yes	Yes	osteopenia	No	No	NA	NA	NA	0.733	108.1873859	2.375	NA
45113	Female	78	Non-Hispanic White	Some College or AA degree	Married	Yes	31.52	17	21	5.7	73.04408118	never	mild	IGT	no	No	normal	No	No	NA	NA	NA	0.777	120.0857451	2.2	NA
45114	Male	80	Non-Hispanic White	College Graduate or above	Married	Yes	24.92	13	21	5.5	38.3466569	never	never	no	no	Yes	osteopenia	No	No	NA	NA	NA	0.585	109.7803593	2.3	NA
45119	Female	72	Non-Hispanic White	Some College or AA degree	Married	Yes	23.67	19	29	5.6	62.40400039	never	moderate	no	yes	Yes	osteopenia	Yes	No	NA	NA	NA	0.7	117.8267371	2.425	NA
45123	Male	80	Non-Hispanic White	College Graduate or above	Married	Yes	23.78	34	30	5.9	69.09403864	former	mild	IFG	yes	Yes	osteopenia	No	Yes	NA	NA	NA	0.638	113.5590845	2.425	NA
45142	Female	61	Non-Hispanic White	9-11th Grade (Includes 12th grade with no diploma)	Divorced	Yes	20.7	18	24	6	76.35276465	now	moderate	no	yes	No	osteoporosis	No	Yes	NA	NA	NA	0.443	111.7810815	2.425	NA
45146	Male	80	Non-Hispanic White	Less Than 9th Grade	Married	Yes	27.24	23	34	5.2	69.92196832	former	mild	no	yes	No	osteopenia	Yes	Yes	NA	NA	NA	0.657	115.6536926	2.3	NA
45147	Male	72	Mexican American	High School Grad/GED or Equivalent	Separated	Yes	26.92	24	31	5.4	99.10274668	never	heavy	no	yes	Yes	osteopenia	No	No	NA	NA	NA	0.639	109.0942917	2.3	NA
45153	Female	63	Non-Hispanic White	Some College or AA degree	Never married	Yes	36.13	23	20	5.9	76.39900987	now	mild	no	no	No	osteopenia	No	Yes	NA	NA	NA	0.737	135.9605765	2.275	NA
45169	Male	60	Non-Hispanic White	Some College or AA degree	Married	Yes	33.69	26	21	5.5	87.76909924	former	mild	no	yes	Yes	normal	No	No	NA	NA	NA	0.77	129.3667068	2.375	NA
45171	Male	61	Non-Hispanic White	Some College or AA degree	Married	Yes	25.06	36	29	5.3	64.87424824	never	never	IGT	yes	Yes	osteopenia	No	No	NA	NA	NA	0.608	113.0211102	2.375	NA
45172	Male	73	Non-Hispanic White	High School Grad/GED or Equivalent	Married	Yes	28.76	41	25	5.8	82.21933569	former	mild	no	no	No	normal	No	Yes	NA	NA	NA	0.874	124.5006979	2.55	NA
45174	Female	74	Non-Hispanic White	High School Grad/GED or Equivalent	Married	Yes	18.81	11	22	5.7	54.31662832	former	former	no	no	No	osteoporosis	No	No	NA	NA	NA	0.548	104.2816705	2.25	NA
45176	Male	65	Non-Hispanic White	9-11th Grade (Includes 12th grade with no diploma)	Separated	Yes	24.49	9	16	7.1	67.11220276	now	former	DM	yes	No	normal	No	No	NA	NA	NA	0.87	98.54020005	2.425	NA
45179	Female	63	Non-Hispanic White	Some College or AA degree	Married	Yes	21.52	30	32	5.8	96.27322863	never	mild	no	no	No	osteoporosis	Yes	No	NA	NA	NA	0.502	112.3725617	2.425	NA
45181	Male	80	Non-Hispanic White	College Graduate or above	Married	Yes	23.49	30	53	6.1	69.09403864	former	former	no	yes	Yes	osteopenia	No	No	NA	NA	NA	0.589	110.0361184	2.35	NA
45185	Male	69	Non-Hispanic White	Some College or AA degree	Married	Yes	30.06	14	22	5.1	54.6540777	former	mild	DM	yes	Yes	normal	No	No	NA	NA	NA	0.921	122.5022553	2.375	NA
45186	Female	63	Non-Hispanic Black	Some College or AA degree	Married	Yes	42.39	10	14	5.5	83.14299143	former	former	no	no	No	normal	No	No	NA	NA	NA	0.805	144.2997043	2.325	NA
45202	Male	80	Non-Hispanic White	College Graduate or above	Widowed	Yes	20.98	27	33	5.9	55.64538492	never	mild	no	yes	No	normal	No	No	NA	NA	NA	0.917	109.7440023	2.375	NA
45209	Male	62	Other Hispanic	Less Than 9th Grade	Married	No	36.29	NA	NA	NA	NA	never	mild	no	no	No	normal	No	No	NA	NA	NA	0.889	68.79542323	NA	NA
45215	Male	71	Non-Hispanic White	Some College or AA degree	Married	Yes	24.81	15	23	5.3	41.1487703	now	former	DM	yes	No	normal	No	No	NA	NA	NA	0.893	97.64707113	2.175	NA
45229	Male	68	Non-Hispanic Black	9-11th Grade (Includes 12th grade with no diploma)	Married	Yes	34.54	12	22	6.2	70.68514989	never	former	DM	yes	Yes	normal	No	No	NA	NA	NA	0.886	132.4688884	2.425	NA
45243	Female	76	Non-Hispanic White	9-11th Grade (Includes 12th grade with no diploma)	Widowed	Yes	23.19	31	35	5.6	93.10597082	former	mild	no	no	No	osteopenia	No	No	NA	NA	NA	0.678	112.7861168	2.525	NA
45245	Female	78	Non-Hispanic Black	9-11th Grade (Includes 12th grade with no diploma)	Widowed	Yes	21.41	NA	NA	NA	NA	never	NA	no	yes	No	osteopenia	No	No	NA	NA	NA	0.653	46.05376841	NA	NA
45247	Male	62	Non-Hispanic White	College Graduate or above	Married	Yes	27.62	27	35	5.3	94.77388799	former	moderate	no	no	No	normal	No	No	NA	NA	NA	0.773	125.3177842	2.65	NA
45252	Female	80	Non-Hispanic White	9-11th Grade (Includes 12th grade with no diploma)	Widowed	Yes	19.38	16	29	6	44.5754969	never	never	no	yes	No	osteoporosis	Yes	No	NA	NA	NA	0.497	105.6951335	2.375	NA
45255	Male	67	Non-Hispanic White	9-11th Grade (Includes 12th grade with no diploma)	Married	Yes	33.59	23	28	6.1	73.0937247	never	mild	IGT	no	No	normal	No	No	NA	NA	NA	0.997	120.2478391	2.35	NA
45257	Female	78	Non-Hispanic White	College Graduate or above	Never married	Yes	27.37	20	20	5.8	59.82847346	never	mild	no	yes	No	osteoporosis	No	No	NA	NA	NA	0.544	123.2134674	2.375	NA
45258	Female	80	Other Race - Including Multi-Racial	Some College or AA degree	Widowed	Yes	27.24	16	23	5.8	78.03125003	former	mild	no	yes	No	osteopenia	No	No	NA	NA	NA	0.607	114.4855408	2.275	NA
45267	Male	69	Non-Hispanic White	College Graduate or above	Married	Yes	28.93	19	23	5.9	83.46426398	never	mild	DM	no	No	normal	No	No	NA	NA	NA	0.786	120.3420686	2.35	NA
45270	Male	61	Non-Hispanic White	College Graduate or above	Married	Yes	27.84	28	36	5.7	78.95958501	former	mild	IGT	yes	No	normal	No	No	NA	NA	NA	0.745	115.3039739	2.3	NA
45277	Male	70	Non-Hispanic White	Some College or AA degree	Married	Yes	34.82	22	20	5.6	83.97039923	former	mild	IFG	yes	No	normal	No	No	NA	NA	NA	0.77	127.0396436	2.35	NA
45278	Male	69	Non-Hispanic White	Some College or AA degree	Married	Yes	34.08	24	23	6.3	95.1803449	former	mild	DM	yes	No	normal	Yes	No	NA	NA	NA	0.796	122.6597175	2.25	NA
45281	Male	64	Non-Hispanic White	Less Than 9th Grade	Divorced	Yes	24.54	17	24	5.2	93.92416547	former	mild	no	no	No	osteopenia	No	No	NA	NA	NA	0.729	110.5476041	2.25	NA
45282	Male	74	Non-Hispanic White	High School Grad/GED or Equivalent	Divorced	Yes	30.07	20	24	5.9	87.1123399	former	mild	IFG	yes	No	normal	No	No	NA	NA	NA	0.813	121.0140322	2.525	NA
45285	Male	66	Non-Hispanic White	9-11th Grade (Includes 12th grade with no diploma)	Divorced	Yes	29	48	41	4.7	55.81807109	former	heavy	IGT	yes	No	osteopenia	No	Yes	NA	NA	NA	0.655	108.5644453	2.3	NA
45293	Female	76	Mexican American	High School Grad/GED or Equivalent	Separated	Yes	19.11	16	27	5.8	87.87104011	never	mild	IGT	yes	No	osteoporosis	Yes	No	NA	NA	NA	0.534	100.9782847	2.225	NA
45295	Male	74	Non-Hispanic White	College Graduate or above	Married	Yes	31.01	21	19	5.5	81.64380034	never	former	no	yes	No	osteopenia	No	No	NA	NA	NA	0.708	119.830522	2.3	NA
45298	Female	67	Non-Hispanic White	9-11th Grade (Includes 12th grade with no diploma)	Married	Yes	32.24	18	22	5.6	86.93020094	never	mild	no	yes	No	osteopenia	No	No	NA	NA	NA	0.716	132.5918832	2.425	NA
45299	Male	60	Non-Hispanic Black	Some College or AA degree	Married	Yes	27.87	49	61	6	111.6731696	former	former	no	no	No	osteopenia	No	No	NA	NA	NA	0.634	103.4535417	2.375	NA
45302	Male	67	Non-Hispanic White	Some College or AA degree	Married	Yes	32.52	27	27	5.3	88.88532301	former	mild	IFG	yes	No	normal	No	No	NA	NA	NA	0.783	128.6540821	2.375	NA
45309	Female	62	Mexican American	9-11th Grade (Includes 12th grade with no diploma)	Divorced	No	29.57	26	35	8	96.95189188	never	mild	DM	yes	Yes	normal	No	No	NA	NA	NA	0.803	130.6681201	2.525	NA
45311	Male	68	Non-Hispanic Black	9-11th Grade (Includes 12th grade with no diploma)	Married	Yes	35.34	18	27	6.5	105.0395083	former	former	DM	yes	Yes	osteopenia	No	No	NA	NA	NA	0.686	122.0808913	2.325	NA
45319	Male	60	Non-Hispanic White	College Graduate or above	Married	Yes	40.3	34	37	5.3	96.11478536	never	mild	DM	yes	Yes	normal	No	No	NA	NA	NA	0.894	140.4183283	2.35	NA
45326	Female	78	Non-Hispanic White	High School Grad/GED or Equivalent	Widowed	Yes	23	12	24	6	88.07057222	former	former	IFG	yes	No	osteopenia	Yes	No	NA	NA	NA	0.652	115.1574299	2.25	NA
45334	Male	71	Non-Hispanic Black	Less Than 9th Grade	Widowed	Yes	28.35	18	33	5.6	68.52584605	former	former	no	no	No	normal	No	No	NA	NA	NA	0.853	116.2712552	2.3	NA
45340	Male	78	Other Hispanic	9-11th Grade (Includes 12th grade with no diploma)	Married	Yes	24.2	40	43	5.3	70.07160764	former	mild	no	no	No	osteopenia	No	No	NA	NA	NA	0.732	115.8573055	2.4	NA
45343	Male	78	Non-Hispanic White	College Graduate or above	Married	Yes	29.97	29	31	5.3	62.57993386	never	mild	no	yes	Yes	normal	No	No	NA	NA	NA	0.809	120.8298004	2.275	NA
45348	Female	67	Non-Hispanic White	College Graduate or above	Divorced	Yes	24.96	19	27	5.3	93.60575071	never	mild	IGT	no	No	osteopenia	Yes	No	NA	NA	NA	0.666	113.1138607	2.375	NA
45356	Female	73	Mexican American	Less Than 9th Grade	Widowed	Yes	23.9	10	17	7.6	20.35983617	now	NA	DM	yes	No	osteoporosis	No	No	NA	NA	NA	0.341	102.5462008	2.15	NA
45360	Male	63	Non-Hispanic White	High School Grad/GED or Equivalent	Widowed	Yes	29.04	17	21	5.6	84.84634195	former	former	no	no	No	osteopenia	No	No	NA	NA	NA	0.73	116.0842359	2.2	NA
45366	Female	75	Non-Hispanic Black	9-11th Grade (Includes 12th grade with no diploma)	Widowed	Yes	38.73	12	15	5.9	80.95138957	former	former	DM	yes	Yes	normal	No	No	NA	NA	NA	0.911	139.5468872	2.375	NA
45367	Female	61	Mexican American	Less Than 9th Grade	Separated	Yes	26.94	15	19	5	103.4519796	never	NA	no	no	Yes	normal	Yes	No	NA	NA	NA	0.791	122.4372746	2.275	NA
45387	Female	80	Non-Hispanic White	College Graduate or above	Widowed	Yes	22.68	13	21	5.4	58.99380643	never	former	no	no	No	osteoporosis	No	No	NA	NA	NA	0.551	111.5671905	2.325	NA
45391	Female	78	Non-Hispanic Black	High School Grad/GED or Equivalent	Divorced	Yes	21.27	16	25	6.1	44.57579713	never	never	IGT	yes	No	osteoporosis	Yes	No	NA	NA	NA	0.544	113.0929029	2.325	NA
45404	Male	80	Non-Hispanic White	9-11th Grade (Includes 12th grade with no diploma)	Widowed	Yes	27.7	15	21	5.5	27.13113281	former	mild	no	no	No	osteopenia	No	No	NA	NA	NA	0.676	115.0471562	2.15	NA
45417	Female	80	Non-Hispanic Black	9-11th Grade (Includes 12th grade with no diploma)	Married	Yes	19.54	18	21	5.3	91.46533089	now	moderate	no	yes	No	normal	No	No	NA	NA	NA	0.888	97.11403913	2.4	NA
45420	Female	76	Non-Hispanic White	Some College or AA degree	Married	Yes	24.5	23	26	5.6	81.60446463	former	mild	no	yes	No	osteopenia	No	No	NA	NA	NA	0.577	118.2677864	2.525	NA
45421	Female	69	Mexican American	High School Grad/GED or Equivalent	Married	No	26.19	15	21	5.7	92.29985688	never	mild	IGT	yes	No	osteopenia	Yes	No	NA	NA	NA	0.714	124.9059449	2.35	NA
45422	Male	75	Non-Hispanic White	High School Grad/GED or Equivalent	Married	Yes	37.55	17	20	5.4	85.23446563	former	mild	IGT	yes	No	normal	No	No	NA	NA	NA	1.046	135.1930628	2.325	NA
45425	Female	77	Non-Hispanic Black	High School Grad/GED or Equivalent	Married	Yes	29.42	18	22	6.1	69.45512053	former	mild	no	yes	No	normal	No	No	NA	NA	NA	0.88	125.2863792	2.575	NA
45431	Female	65	Non-Hispanic White	College Graduate or above	Married	Yes	25.97	21	23	5.6	51.67524987	never	mild	no	yes	No	osteopenia	Yes	Yes	NA	NA	NA	0.655	115.3457192	2.35	NA
45435	Male	67	Non-Hispanic White	College Graduate or above	Divorced	Yes	20.59	21	28	5.6	91.50291718	never	mild	no	yes	No	osteopenia	NA	No	NA	NA	NA	0.582	100.0792422	2.45	NA
45444	Male	73	Non-Hispanic White	High School Grad/GED or Equivalent	Married	Yes	26.57	16	18	5.6	91.00342652	former	mild	no	no	No	osteopenia	No	No	NA	NA	NA	0.684	108.4280549	2.425	NA
45445	Male	78	Non-Hispanic White	Less Than 9th Grade	Widowed	Yes	32.5	17	24	6.7	71.76946176	former	former	DM	yes	No	normal	No	No	NA	NA	NA	0.766	127.1157091	2.375	NA
45447	Female	75	Non-Hispanic White	Less Than 9th Grade	Widowed	Yes	30.37	20	23	5.6	70.22289216	never	never	IFG	yes	No	normal	No	No	NA	NA	NA	0.805	128.5225547	2.35	NA
45451	Female	75	Non-Hispanic White	High School Grad/GED or Equivalent	Widowed	Yes	33.46	36	26	7.9	48.69497848	never	never	DM	yes	No	normal	No	No	NA	NA	NA	0.761	128.6928495	2.375	NA
45462	Male	69	Non-Hispanic White	High School Grad/GED or Equivalent	Married	Yes	27.55	14	16	5.6	86.83948892	former	former	DM	yes	No	normal	No	No	NA	NA	NA	0.748	120.7080267	2.45	NA
45463	Male	61	Mexican American	Less Than 9th Grade	Married	No	32.26	29	26	5.7	83.90646761	never	mild	no	no	No	normal	No	No	NA	NA	NA	0.918	129.6404006	2.325	NA
45465	Female	62	Non-Hispanic Black	9-11th Grade (Includes 12th grade with no diploma)	Living with partner	Yes	28.28	NA	NA	NA	NA	never	heavy	no	yes	No	normal	No	No	NA	NA	NA	0.797	60.81607811	NA	NA
45468	Male	80	Non-Hispanic White	High School Grad/GED or Equivalent	Married	Yes	22.05	12	23	5	55.64538492	former	heavy	IGT	yes	No	osteoporosis	Yes	No	NA	NA	NA	0.546	95.40541103	2.5	NA
45472	Female	77	Other Hispanic	Less Than 9th Grade	Married	Yes	30.5	20	24	6.2	52.56031411	never	NA	IGT	no	No	osteopenia	No	No	NA	NA	NA	0.564	125.6444336	2.325	NA
45476	Male	65	Non-Hispanic White	High School Grad/GED or Equivalent	Married	Yes	33.17	24	25	5.4	96.79651007	never	NA	no	no	No	osteopenia	No	No	NA	NA	NA	0.72	134.3508093	2.375	NA
45482	Male	74	Mexican American	Less Than 9th Grade	Married	Yes	26.46	17	19	5.6	88.92139985	former	former	no	yes	No	normal	No	Yes	NA	NA	NA	0.82	108.2307013	2.275	NA
45488	Female	80	Other Hispanic	Less Than 9th Grade	Widowed	Yes	25.85	20	25	5.4	46.50731987	never	never	no	yes	Yes	osteopenia	No	No	NA	NA	NA	0.659	118.6307498	2.4	NA
45491	Male	78	Non-Hispanic White	Less Than 9th Grade	Married	Yes	26.06	18	20	8.9	57.57176748	never	former	DM	yes	No	osteopenia	No	No	NA	NA	NA	0.66	110.4450112	2.25	NA
45492	Male	78	Mexican American	Less Than 9th Grade	Divorced	Yes	32.21	25	21	6.9	50.38137175	former	mild	DM	yes	Yes	normal	No	No	NA	NA	NA	0.809	126.5731809	2.325	NA
45499	Male	73	Non-Hispanic White	Some College or AA degree	Widowed	Yes	37.65	24	20	5.8	60.23614505	never	mild	no	no	Yes	normal	No	No	NA	NA	NA	0.89	132.4207178	2.125	NA
45500	Male	80	Non-Hispanic White	High School Grad/GED or Equivalent	Married	Yes	24.9	19	27	6.2	63.76605511	former	never	no	no	No	osteopenia	No	NA	NA	NA	NA	0.649	115.692788	2.25	NA
45507	Male	70	Non-Hispanic White	Less Than 9th Grade	Widowed	Yes	28.35	25	33	5.2	60.89975911	former	former	IGT	yes	No	normal	No	No	NA	NA	NA	0.755	126.6960662	2.425	NA
45523	Female	71	Non-Hispanic Black	College Graduate or above	Widowed	Yes	29.47	17	21	5.8	41.45010728	never	former	IFG	yes	No	normal	No	No	NA	NA	NA	0.825	118.6045685	2.25	NA
45535	Female	76	Non-Hispanic White	Less Than 9th Grade	Widowed	Yes	32.53	16	21	7	93.10597082	never	NA	DM	yes	No	osteopenia	No	No	NA	NA	NA	0.606	130.98165	2.275	NA
45536	Female	76	Other Hispanic	9-11th Grade (Includes 12th grade with no diploma)	Married	Yes	26.19	19	19	5.2	81.60446463	never	never	no	yes	No	osteopenia	No	No	NA	NA	NA	0.593	113.2997637	2.325	NA
45547	Male	80	Mexican American	Less Than 9th Grade	Married	Yes	21.51	16	27	5.6	46.31499034	former	never	IFG	no	No	osteopenia	Yes	No	NA	NA	NA	0.593	103.3084688	2.375	NA
45553	Female	68	Non-Hispanic White	Some College or AA degree	Married	Yes	22.75	22	21	5.7	69.63479359	never	mild	no	yes	No	normal	Yes	Yes	NA	NA	NA	0.789	108.5135259	2.425	NA
45594	Female	78	Non-Hispanic White	College Graduate or above	Married	Yes	24.29	19	28	5.4	38.66816137	former	mild	no	yes	No	osteopenia	No	No	NA	NA	NA	0.656	117.5563229	2.475	NA
45596	Male	80	Non-Hispanic Black	College Graduate or above	Separated	Yes	24.27	21	29	6.7	42.46711768	former	mild	DM	yes	No	normal	No	Yes	NA	NA	NA	0.862	110.0380847	2.375	NA
45601	Male	80	Non-Hispanic White	Some College or AA degree	Widowed	Yes	28.67	NA	NA	NA	NA	former	mild	no	yes	Yes	osteopenia	No	No	NA	NA	NA	0.672	54.33918518	NA	NA
45603	Male	61	Non-Hispanic Black	Less Than 9th Grade	Married	Yes	24.33	14	19	6.1	80.64902444	now	former	no	no	No	normal	No	No	NA	NA	NA	0.938	105.6685933	2.3	NA
45607	Female	64	Other Hispanic	High School Grad/GED or Equivalent	Divorced	Yes	22.54	11	20	5.1	95.59931603	never	mild	no	no	No	osteoporosis	No	No	NA	NA	NA	0.527	115.5718919	2.325	NA
45612	Male	68	Non-Hispanic Black	9-11th Grade (Includes 12th grade with no diploma)	Widowed	Yes	30.33	24	23	6.2	92.34399716	now	heavy	no	yes	No	normal	No	No	NA	NA	NA	1.163	120.0336449	2.375	NA
45621	Female	78	Non-Hispanic White	College Graduate or above	Married	Yes	26.54	15	23	5.7	80.46600075	never	mild	no	yes	No	normal	No	No	NA	NA	NA	0.908	116.8209359	2.45	NA
45624	Male	71	Non-Hispanic White	College Graduate or above	Married	Yes	30.68	32	32	5.2	88.96761203	former	former	IGT	yes	Yes	normal	No	No	NA	NA	NA	0.931	117.7123755	2.4	NA
45625	Male	76	Other Hispanic	High School Grad/GED or Equivalent	Living with partner	Yes	28.38	37	30	6.7	96.35687025	never	mild	DM	yes	No	normal	No	No	NA	NA	NA	0.753	117.8291023	2.425	NA
45632	Male	76	Non-Hispanic White	High School Grad/GED or Equivalent	Married	Yes	25.91	13	15	7.6	85.05050235	never	never	DM	yes	No	osteopenia	No	No	NA	NA	NA	0.678	110.1582004	2.35	NA
45640	Female	73	Non-Hispanic Black	High School Grad/GED or Equivalent	Never married	Yes	30.83	13	22	6.1	59.51161983	former	mild	no	yes	No	normal	No	No	NA	NA	NA	0.957	128.9241151	2.3	NA
45641	Female	62	Other Race - Including Multi-Racial	College Graduate or above	Married	Yes	24.72	24	24	5.4	90.03771006	never	never	no	yes	No	osteopenia	No	No	NA	NA	NA	0.651	117.096043	2.35	NA
45649	Male	73	Non-Hispanic White	Some College or AA degree	Divorced	Yes	27.86	21	20	6.5	64.12414811	never	mild	DM	yes	No	osteoporosis	No	No	NA	NA	NA	0.532	116.8337824	2.325	NA
45660	Male	65	Non-Hispanic White	High School Grad/GED or Equivalent	Married	Yes	33.64	31	30	7.6	83.66265064	former	former	DM	yes	Yes	osteopenia	Yes	No	NA	NA	NA	0.648	126.3047886	2.475	NA
45664	Female	72	Non-Hispanic White	High School Grad/GED or Equivalent	Divorced	Yes	22.12	21	24	4.8	76.18852039	former	moderate	DM	yes	No	osteopenia	Yes	No	NA	NA	NA	0.706	110.2632811	2.275	NA
45671	Male	63	Other Hispanic	9-11th Grade (Includes 12th grade with no diploma)	Separated	Yes	27.93	NA	NA	NA	NA	former	NA	DM	yes	No	normal	Yes	No	NA	NA	NA	0.833	52.94728952	NA	NA
45678	Male	66	Non-Hispanic White	Some College or AA degree	Married	Yes	31.29	25	21	5.6	79.0361464	now	mild	no	no	No	normal	No	No	NA	NA	NA	0.756	120.3507633	2.55	NA
45688	Female	80	Non-Hispanic White	College Graduate or above	Widowed	Yes	22.29	17	29	5.4	52.07488199	former	mild	IGT	yes	No	osteopenia	Yes	No	NA	NA	NA	0.58	113.6727854	2.425	NA
45691	Male	60	Non-Hispanic White	College Graduate or above	Married	Yes	26.12	35	32	5.2	71.01476053	former	mild	no	no	No	normal	No	No	NA	NA	NA	0.895	119.4956869	2.4	NA
45703	Female	66	Non-Hispanic White	9-11th Grade (Includes 12th grade with no diploma)	Married	Yes	28.71	25	26	5.8	74.80583511	former	moderate	no	yes	Yes	normal	Yes	No	NA	NA	NA	0.832	122.8294863	2.3	NA
45706	Male	65	Non-Hispanic Black	College Graduate or above	Married	Yes	33.25	18	23	5.9	103.2496901	former	mild	no	yes	No	normal	No	No	NA	NA	NA	1.164	134.4964952	2.45	NA
45712	Male	69	Non-Hispanic Black	9-11th Grade (Includes 12th grade with no diploma)	Married	Yes	35.87	19	19	6.5	86.29136458	former	moderate	DM	yes	Yes	normal	No	No	NA	NA	NA	0.786	132.0093316	2.325	NA
45724	Male	73	Non-Hispanic Black	Some College or AA degree	Widowed	Yes	25.77	35	34	8.1	66.90624534	never	never	DM	yes	No	normal	No	No	NA	NA	NA	0.848	112.8657053	2.375	NA
45728	Female	62	Non-Hispanic White	Some College or AA degree	Married	Yes	29.58	23	26	5.4	96.95189188	former	former	IGT	yes	No	normal	No	No	NA	NA	NA	0.783	126.8133202	2.375	NA
45734	Female	62	Non-Hispanic Black	High School Grad/GED or Equivalent	Married	No	22.13	15	18	5.5	111.7639865	never	never	no	yes	No	osteopenia	No	No	NA	NA	NA	0.729	110.1839313	2.425	NA
45746	Female	61	Non-Hispanic Black	9-11th Grade (Includes 12th grade with no diploma)	Never married	No	16.64	10	21	5.1	113.1555828	now	moderate	no	no	No	osteopenia	No	Yes	NA	NA	NA	0.632	97.74621852	2.45	NA
45754	Male	65	Non-Hispanic White	College Graduate or above	Married	No	37.43	34	32	9.2	58.89802881	former	moderate	DM	yes	No	normal	No	Yes	NA	NA	NA	0.932	133.4791807	2.525	NA
45764	Male	80	Non-Hispanic White	Some College or AA degree	Married	Yes	22.45	17	29	5.4	50.5899562	never	mild	no	no	No	normal	No	No	NA	NA	NA	0.758	112.5291933	2.525	NA
45768	Female	80	Non-Hispanic White	High School Grad/GED or Equivalent	Married	Yes	27.79	16	24	6.2	67.79926013	former	NA	IGT	yes	Yes	normal	No	No	NA	NA	NA	0.781	121.3317172	2.225	NA
45777	Female	67	Non-Hispanic White	College Graduate or above	Divorced	Yes	24.59	19	24	4.8	90.8037876	never	mild	no	yes	No	osteopenia	No	No	NA	NA	NA	0.585	118.5315008	2.3	NA
45787	Male	66	Non-Hispanic White	College Graduate or above	Married	Yes	36.39	25	20	5.3	86.36329907	former	mild	no	no	No	normal	No	No	NA	NA	NA	1.066	127.0457693	2.3	NA
45788	Female	64	Other Hispanic	College Graduate or above	Married	Yes	41.05	23	27	6.9	88.78159397	never	never	DM	yes	No	normal	Yes	No	NA	NA	NA	0.856	153.7982126	2.4	NA
45801	Female	80	Other Hispanic	Less Than 9th Grade	Widowed	Yes	27.07	NA	NA	NA	NA	never	former	no	no	Yes	osteoporosis	No	No	NA	NA	NA	0.551	59.4424575	NA	NA
45804	Male	80	Non-Hispanic White	High School Grad/GED or Equivalent	Married	Yes	25.81	20	25	5.9	93.68707483	never	never	IFG	yes	No	normal	No	No	NA	NA	NA	0.769	117.4192009	2.375	NA
45806	Male	64	Non-Hispanic White	High School Grad/GED or Equivalent	Married	Yes	NA	28	36	6.3	69.04712831	now	NA	DM	yes	Yes	normal	No	No	NA	NA	NA	0.847	62.538	2.275	NA
45815	Male	67	Non-Hispanic White	Less Than 9th Grade	Married	Yes	24.29	28	38	7.8	41.40940918	former	former	DM	yes	No	osteopenia	No	No	NA	NA	NA	0.605	113.0370939	2.4	NA
45817	Female	67	Mexican American	Less Than 9th Grade	Widowed	Yes	33.36	37	40	5.2	99.18232768	never	mild	no	yes	No	normal	No	No	NA	NA	NA	0.774	134.8956958	2.3	NA
45819	Male	63	Non-Hispanic Black	Less Than 9th Grade	Widowed	Yes	34.28	38	29	7.2	60.33271166	former	former	DM	yes	No	normal	No	No	NA	NA	NA	0.859	131.9818855	2.375	NA
45823	Female	78	Other Race - Including Multi-Racial	College Graduate or above	Widowed	Yes	28.1	19	26	6.2	68.7585101	never	never	IFG	yes	No	osteoporosis	No	No	NA	NA	NA	0.496	117.9670169	2.25	NA
45826	Female	62	Non-Hispanic White	Some College or AA degree	Married	No	30.94	37	41	5.1	90.03771006	never	moderate	IGT	yes	No	osteopenia	No	No	NA	NA	NA	0.685	133.5812305	2.425	NA
45828	Male	70	Non-Hispanic White	Some College or AA degree	Living with partner	Yes	38.24	25	30	5.3	87.8580005	never	mild	IFG	yes	No	normal	No	No	NA	NA	NA	1.052	130.5503437	2.175	NA
45829	Male	80	Non-Hispanic White	High School Grad/GED or Equivalent	Married	Yes	20.22	26	22	6.3	39.49431026	former	former	DM	yes	No	osteopenia	No	No	NA	NA	NA	0.678	102.3439536	2.325	NA
45831	Male	62	Non-Hispanic Black	9-11th Grade (Includes 12th grade with no diploma)	Widowed	No	28.28	40	34	5.5	63.44903764	never	heavy	IFG	yes	Yes	normal	No	No	NA	NA	NA	0.833	120.6050131	2.475	NA
45833	Female	80	Non-Hispanic White	9-11th Grade (Includes 12th grade with no diploma)	Widowed	Yes	21.64	13	23	5.4	64.9169969	former	mild	no	yes	Yes	osteoporosis	Yes	No	NA	NA	NA	0.51	104.1411563	2.225	NA
45834	Female	72	Non-Hispanic White	College Graduate or above	Divorced	Yes	23.91	16	26	5.4	83.92994257	now	mild	no	yes	No	normal	No	No	NA	NA	NA	0.763	106.2906414	2.35	NA
45838	Female	62	Non-Hispanic White	Some College or AA degree	Married	Yes	27.02	24	24	5.4	85.70188253	never	former	no	yes	No	normal	No	No	NA	NA	NA	0.757	118.9736715	2.275	NA
45842	Female	80	Non-Hispanic Black	College Graduate or above	Widowed	Yes	26.07	15	21	5.9	35.63927152	now	mild	no	yes	No	osteopenia	No	No	NA	NA	NA	0.608	120.1505996	2.45	NA
45845	Male	75	Non-Hispanic White	Some College or AA degree	Married	Yes	31.73	24	24	5.5	80.01954156	former	moderate	no	yes	Yes	normal	No	No	NA	NA	NA	0.778	127.1513323	2.525	NA
45846	Male	60	Other Hispanic	Less Than 9th Grade	Married	No	23.72	16	21	5.5	101.3920812	now	moderate	no	no	No	normal	No	No	NA	NA	NA	0.767	106.0034908	2.325	NA
45871	Male	77	Mexican American	Less Than 9th Grade	Married	No	26.31	20	19	5.6	26.12855949	former	moderate	no	yes	No	normal	No	No	NA	NA	NA	0.781	109.4307612	2.2	NA
45882	Male	67	Non-Hispanic White	Some College or AA degree	Married	Yes	35.26	36	30	6.5	91.50291718	former	mild	DM	yes	No	normal	No	No	NA	NA	NA	0.778	129.3765	2.325	NA
45883	Male	65	Other Hispanic	High School Grad/GED or Equivalent	Married	Yes	25.05	23	25	5.5	97.89269395	never	moderate	IFG	yes	No	normal	No	No	NA	NA	NA	0.815	111.5020836	2.3	NA
45884	Male	76	Mexican American	Less Than 9th Grade	Married	Yes	28.95	18	25	5.9	90.6133139	now	mild	no	yes	No	normal	No	No	NA	NA	NA	1.02	118.8999495	2.375	NA
45886	Male	73	Non-Hispanic White	Less Than 9th Grade	Married	Yes	31.41	38	28	6.8	72.57646968	former	moderate	DM	yes	Yes	normal	No	No	NA	NA	NA	0.921	125.0427925	2.375	NA
45890	Male	71	Non-Hispanic Black	Less Than 9th Grade	Married	Yes	NA	26	23	6.1	68.52584605	never	NA	no	no	No	normal	No	No	NA	NA	NA	0.988	61.049	2.35	NA
45903	Female	71	Non-Hispanic White	Some College or AA degree	Married	No	21.94	21	28	5.6	76.72559959	never	mild	no	yes	Yes	normal	No	No	NA	NA	NA	0.743	114.3280764	2.35	NA
45905	Female	68	Mexican American	Less Than 9th Grade	Widowed	Yes	34.77	20	20	6	82.16480951	never	mild	no	yes	No	normal	No	No	NA	NA	NA	0.766	141.2626204	2.45	NA
45918	Male	62	Non-Hispanic Black	9-11th Grade (Includes 12th grade with no diploma)	Married	Yes	24.04	NA	NA	NA	NA	former	moderate	no	yes	No	normal	No	No	NA	NA	NA	0.771	45.57558889	NA	NA
45922	Female	63	Mexican American	Less Than 9th Grade	Married	Yes	36.57	20	20	6.7	102.008721	never	never	DM	no	No	osteopenia	No	No	NA	NA	NA	0.704	149.0744401	2.575	NA
45925	Male	68	Other Race - Including Multi-Racial	College Graduate or above	Married	Yes	24.54	20	24	6	75.17087345	former	mild	no	yes	No	normal	No	No	NA	NA	NA	0.822	100.1205513	2.2	NA
45928	Male	73	Non-Hispanic Black	Some College or AA degree	Widowed	Yes	23.64	14	19	5.7	67.56984197	now	mild	no	yes	No	normal	No	No	NA	NA	NA	0.886	101.3855103	2.275	NA
45933	Female	63	Non-Hispanic White	Some College or AA degree	Married	Yes	25.82	18	17	6.8	77.54080223	now	moderate	DM	no	No	osteopenia	No	No	NA	NA	NA	0.619	112.4494924	2.325	NA
45939	Female	80	Non-Hispanic White	Some College or AA degree	Married	Yes	29.93	15	24	4.8	40.72505658	never	never	no	yes	No	osteopenia	No	No	NA	NA	NA	0.615	123.4527042	2.3	NA
45953	Female	80	Non-Hispanic Black	Less Than 9th Grade	Married	Yes	18.85	18	32	5.7	31.91667239	former	former	IGT	yes	No	osteoporosis	No	No	NA	NA	NA	0.433	98.88752189	2.4	NA
45959	Female	60	Non-Hispanic Black	High School Grad/GED or Equivalent	Divorced	Yes	33.4	16	20	6.4	83.73514018	never	former	DM	yes	No	osteopenia	No	No	NA	NA	NA	0.726	140.1429108	2.375	NA
45960	Male	63	Non-Hispanic Black	Some College or AA degree	Married	No	29.71	36	33	6.6	93.31393489	now	former	DM	no	No	normal	No	No	NA	NA	NA	0.857	114.3843553	2.45	NA
45982	Male	80	Non-Hispanic Black	Some College or AA degree	Married	Yes	33.6	12	19	6.2	72.11260704	former	mild	DM	no	No	osteopenia	No	No	NA	NA	NA	0.651	118.7788376	2.375	NA
45989	Female	80	Non-Hispanic White	High School Grad/GED or Equivalent	Widowed	Yes	29.71	16	20	5.3	55.33741595	never	former	DM	yes	No	normal	No	No	NA	NA	NA	0.853	119.6527243	2.3	NA
46006	Female	74	Non-Hispanic White	College Graduate or above	Married	Yes	22.33	24	34	5.2	48.50939092	never	never	no	no	No	normal	No	No	NA	NA	NA	0.795	106.2134437	2.4	NA
46028	Female	80	Non-Hispanic White	High School Grad/GED or Equivalent	Never married	Yes	28	14	19	5.4	62.25100274	never	former	no	yes	No	osteopenia	Yes	No	NA	NA	NA	0.614	120.5232124	2.15	NA
46035	Male	74	Non-Hispanic White	College Graduate or above	Never married	Yes	31.26	27	25	5.6	72.06843439	never	mild	no	yes	No	osteopenia	No	No	NA	NA	NA	0.698	124.7643062	2.4	NA
46050	Male	60	Non-Hispanic White	College Graduate or above	Divorced	No	29.08	23	22	5.8	79.5161984	former	mild	IGT	no	No	normal	No	No	NA	NA	NA	0.901	116.1677171	2.275	NA
46051	Female	80	Non-Hispanic White	High School Grad/GED or Equivalent	Widowed	Yes	29.14	11	17	5.9	52.69887707	never	never	IFG	yes	No	osteopenia	No	No	NA	NA	NA	0.629	124.3763067	2.3	NA
46059	Female	73	Other Race - Including Multi-Racial	High School Grad/GED or Equivalent	Married	Yes	23.88	31	29	5.7	43.62002226	never	former	no	yes	No	osteopenia	No	No	NA	NA	NA	0.716	116.6911468	2.375	NA
46068	Male	80	Non-Hispanic White	High School Grad/GED or Equivalent	Married	Yes	24.33	15	31	5.3	81.12790953	former	mild	no	yes	No	normal	No	No	NA	NA	NA	0.799	114.612831	2.4	NA
46069	Female	74	Non-Hispanic White	High School Grad/GED or Equivalent	Married	Yes	32.57	21	25	5.5	43.74429038	never	never	IFG	yes	No	osteopenia	No	No	NA	NA	NA	0.62	132.4836112	2.5	NA
46074	Female	61	Mexican American	Less Than 9th Grade	Never married	Yes	32.15	29	24	5.6	77.4799324	never	moderate	no	yes	No	normal	No	No	NA	NA	NA	0.825	121.4300367	2.325	NA
46076	Female	80	Non-Hispanic White	High School Grad/GED or Equivalent	Married	Yes	24.18	18	22	7.9	56.03507807	never	never	DM	yes	Yes	osteopenia	No	No	NA	NA	NA	0.613	116.6246674	2.275	NA
46085	Male	67	Non-Hispanic White	Some College or AA degree	Married	Yes	27.29	24	22	6.9	78.48289337	never	mild	DM	yes	No	osteopenia	No	No	NA	NA	NA	0.565	118.7328748	2.4	NA
46095	Male	64	Mexican American	9-11th Grade (Includes 12th grade with no diploma)	Married	Yes	34.74	39	29	5.2	69.04712831	former	former	IFG	yes	No	normal	No	No	NA	NA	NA	0.913	125.4139335	2.3	NA
46097	Male	74	Non-Hispanic White	Less Than 9th Grade	Married	Yes	30.49	27	28	5.7	87.1123399	former	former	DM	yes	No	normal	No	No	NA	NA	NA	0.862	117.3482288	2.55	NA
46098	Male	65	Non-Hispanic White	9-11th Grade (Includes 12th grade with no diploma)	Married	Yes	25.56	20	31	7.2	82.61017421	former	former	DM	yes	No	osteopenia	No	No	NA	NA	NA	0.574	121.4170813	2.425	NA
46101	Male	65	Non-Hispanic Black	9-11th Grade (Includes 12th grade with no diploma)	Married	Yes	32.08	22	26	5.7	50.35390275	former	former	no	yes	No	normal	No	No	NA	NA	NA	0.936	124.8279347	2.55	NA
46111	Male	64	Non-Hispanic Black	College Graduate or above	Married	Yes	31.71	21	15	6.7	65.44023032	never	mild	DM	yes	No	normal	No	No	NA	NA	NA	1.011	121.1570747	2.45	NA
46120	Male	61	Non-Hispanic White	College Graduate or above	Married	Yes	27.53	28	27	5.4	89.45054306	former	moderate	no	no	No	osteopenia	No	No	NA	NA	NA	0.702	114.7132876	2.35	NA
46123	Male	69	Non-Hispanic White	Less Than 9th Grade	Married	Yes	41.57	41	34	7.2	42.66706802	former	mild	DM	yes	No	normal	No	No	NA	NA	NA	1.034	141.3277975	2.3	NA
46126	Female	65	Non-Hispanic White	9-11th Grade (Includes 12th grade with no diploma)	Widowed	Yes	26.8	26	25	5.3	88.16012281	now	former	no	yes	No	osteoporosis	Yes	No	NA	NA	NA	0.52	125.289009	2.35	NA
46140	Male	73	Non-Hispanic White	Some College or AA degree	Married	Yes	33.7	15	17	5.3	68.49651243	former	mild	no	yes	No	osteopenia	No	No	NA	NA	NA	0.652	126.4235519	2.25	NA
46141	Female	62	Other Hispanic	High School Grad/GED or Equivalent	Married	Yes	29.61	16	19	5.8	81.73292747	never	mild	IFG	no	No	osteopenia	No	No	NA	NA	NA	0.711	130.8624457	2.4	NA
46144	Male	75	Non-Hispanic White	High School Grad/GED or Equivalent	Married	Yes	22.21	17	22	5.4	76.0474957	never	former	no	no	No	normal	No	No	NA	NA	NA	0.754	106.1336373	2.275	NA
46145	Female	80	Non-Hispanic White	College Graduate or above	Widowed	Yes	23	18	24	6.2	61.4063642	never	mild	DM	yes	Yes	osteopenia	No	No	NA	NA	NA	0.671	104.7920872	2.325	NA
46148	Female	72	Non-Hispanic White	High School Grad/GED or Equivalent	Married	Yes	27.04	26	29	5.4	83.92994257	never	former	no	yes	No	osteopenia	No	No	NA	NA	NA	0.611	117.7119563	2.375	NA
46149	Male	80	Non-Hispanic White	High School Grad/GED or Equivalent	Married	Yes	25.53	27	23	6.8	47.1161061	never	never	DM	yes	No	normal	No	No	NA	NA	NA	0.862	100.4969579	2.025	NA
46158	Male	70	Non-Hispanic White	High School Grad/GED or Equivalent	Married	Yes	26.23	18	18	5.6	68.40645193	former	mild	DM	yes	No	osteopenia	No	No	NA	NA	NA	0.6	113.7522438	2.35	NA
46159	Male	72	Non-Hispanic Black	High School Grad/GED or Equivalent	Divorced	Yes	26.81	25	30	4.9	84.49190116	never	former	no	yes	No	normal	No	No	NA	NA	NA	1.01	110.367794	2.375	NA
46167	Male	75	Non-Hispanic White	Less Than 9th Grade	Divorced	Yes	25.03	37	63	5.9	73.29796946	now	mild	DM	yes	Yes	normal	No	No	NA	NA	NA	0.777	98.07140681	2.4	NA
46169	Female	80	Non-Hispanic White	High School Grad/GED or Equivalent	Widowed	Yes	22.71	35	33	6.2	18.88753536	former	mild	IFG	yes	No	osteopenia	Yes	No	NA	NA	NA	0.68	105.7099219	2.125	NA
46171	Male	78	Non-Hispanic White	High School Grad/GED or Equivalent	Married	Yes	30.79	36	34	5.1	50.83970891	never	former	DM	yes	Yes	osteopenia	No	No	NA	NA	NA	0.61	120.8933505	2.375	NA
46172	Male	66	Non-Hispanic White	9-11th Grade (Includes 12th grade with no diploma)	Separated	Yes	21.37	16	26	5.5	68.08385182	former	never	no	no	No	normal	No	No	NA	NA	NA	0.751	104.5319835	2.3	NA
46176	Male	72	Non-Hispanic White	9-11th Grade (Includes 12th grade with no diploma)	Widowed	Yes	30.86	20	20	6.2	68.97936801	former	former	DM	yes	No	normal	No	No	NA	NA	NA	0.841	122.5249394	2.425	NA
46194	Female	75	Non-Hispanic White	High School Grad/GED or Equivalent	Married	Yes	27.31	18	24	5.5	44.31487546	never	never	no	yes	No	osteopenia	Yes	No	NA	NA	NA	0.583	123.1025377	2.35	NA
46196	Male	79	Non-Hispanic White	Some College or AA degree	Married	Yes	25.95	20	22	5.5	75.82651547	former	heavy	IFG	yes	No	normal	No	No	NA	NA	NA	0.803	116.197977	2.45	NA
46203	Female	64	Non-Hispanic Black	Some College or AA degree	Never married	Yes	29.15	25	23	6.6	67.97652841	now	former	DM	yes	No	normal	No	No	NA	NA	NA	0.81	122.0910975	2.425	NA
46204	Male	80	Non-Hispanic White	Some College or AA degree	Married	Yes	27.79	18	21	6.1	65.95434248	former	former	no	yes	Yes	osteopenia	No	Yes	NA	NA	NA	0.563	112.2295021	2.2	NA
46218	Male	66	Non-Hispanic White	College Graduate or above	Married	Yes	28.33	16	17	5.7	81.01056862	never	mild	no	yes	No	normal	No	No	NA	NA	NA	0.791	117.7339095	2.35	NA
46239	Female	61	Non-Hispanic White	High School Grad/GED or Equivalent	Married	Yes	21.61	23	25	5.7	95.17552813	never	never	no	yes	No	osteopenia	No	No	NA	NA	NA	0.588	113.4385223	2.425	NA
46242	Male	80	Other Hispanic	College Graduate or above	Married	Yes	29.29	29	26	5.8	55.64538492	former	mild	no	no	No	osteopenia	No	No	NA	NA	NA	0.712	110.6048205	2.275	NA
46243	Male	62	Non-Hispanic White	Some College or AA degree	Married	Yes	21.72	20	21	5.4	88.82438926	former	mild	no	no	No	osteopenia	No	No	NA	NA	NA	0.627	103.7091304	2.375	NA
46244	Male	65	Non-Hispanic Black	Some College or AA degree	Married	Yes	17.85	NA	NA	NA	NA	now	mild	no	yes	No	osteopenia	No	No	NA	NA	NA	0.69	33.83395516	NA	NA
46248	Female	65	Non-Hispanic Black	Less Than 9th Grade	Never married	No	26.16	NA	NA	NA	NA	never	former	no	yes	No	normal	No	No	NA	NA	NA	0.882	55.89837342	NA	NA
46249	Male	76	Non-Hispanic White	Some College or AA degree	Married	Yes	25.82	25	30	5.9	32.46305197	never	mild	no	yes	No	osteopenia	No	No	NA	NA	NA	0.67	120.4180795	2.325	NA
46252	Female	80	Non-Hispanic White	High School Grad/GED or Equivalent	Widowed	Yes	24.01	14	24	6.7	64.00549705	never	never	DM	yes	Yes	osteopenia	No	No	NA	NA	NA	0.701	115.4622029	2.375	NA
46258	Female	62	Mexican American	Less Than 9th Grade	Never married	Yes	28.1	40	37	6.4	93.59912808	never	heavy	DM	yes	Yes	osteopenia	Yes	No	NA	NA	NA	0.699	128.2114131	2.45	NA
46262	Male	80	Non-Hispanic White	College Graduate or above	Married	Yes	26.56	18	31	4.8	69.09403864	former	never	no	no	No	normal	No	No	NA	NA	NA	1.008	118.8354129	2.4	NA
46264	Female	80	Non-Hispanic White	Some College or AA degree	Widowed	Yes	31.8	16	20	7.2	67.79926013	never	never	DM	yes	Yes	normal	No	No	NA	NA	NA	0.745	122.2470996	2.45	NA
46273	Female	80	Mexican American	Less Than 9th Grade	Widowed	Yes	25.31	15	21	5.2	79.34341957	never	former	no	yes	No	osteopenia	No	No	NA	NA	NA	0.566	119.3943901	2.4	NA
46275	Female	73	Non-Hispanic Black	High School Grad/GED or Equivalent	Divorced	Yes	29.36	15	15	7.1	47.91923821	never	never	DM	yes	No	osteopenia	No	No	NA	NA	NA	0.572	116.864749	2.275	NA
46281	Male	70	Non-Hispanic Black	College Graduate or above	Married	Yes	34.01	20	20	5.8	102.0557531	former	mild	no	yes	No	normal	No	No	NA	NA	NA	0.855	125.5104166	2.5	NA
46282	Male	60	Non-Hispanic Black	College Graduate or above	Married	Yes	23.44	31	32	5.4	104.1363196	never	mild	no	no	No	osteopenia	No	No	NA	NA	NA	0.725	111.4420226	2.425	NA
46283	Female	80	Non-Hispanic White	Less Than 9th Grade	Widowed	Yes	28.29	20	29	6.2	58.22775115	now	never	IFG	yes	No	osteopenia	No	No	NA	NA	NA	0.64	117.6365737	2.275	NA
46293	Male	68	Mexican American	Less Than 9th Grade	Married	Yes	25.37	30	25	6.2	79.88039018	former	heavy	DM	yes	No	osteopenia	No	No	NA	NA	NA	0.725	110.6230638	2.225	NA
46315	Female	76	Non-Hispanic White	Some College or AA degree	Married	Yes	32.55	14	18	7.3	60.67494968	never	former	DM	yes	Yes	osteopenia	No	No	NA	NA	NA	0.685	132.6605137	2.4	NA
46316	Female	73	Non-Hispanic White	9-11th Grade (Includes 12th grade with no diploma)	Married	Yes	28.48	22	29	5.8	56.70981263	never	never	no	no	No	normal	Yes	No	NA	NA	NA	0.751	125.501266	2.425	NA
46317	Female	71	Non-Hispanic Black	9-11th Grade (Includes 12th grade with no diploma)	Never married	Yes	35.63	11	17	8.5	97.43461499	never	former	DM	no	No	osteopenia	No	No	NA	NA	NA	0.571	132.8290469	2.325	NA
46322	Female	80	Non-Hispanic White	College Graduate or above	Widowed	Yes	20.65	17	27	5.1	67.79926013	former	mild	IGT	no	Yes	osteopenia	Yes	No	NA	NA	NA	0.633	103.9262765	2.3	NA
46333	Male	80	Non-Hispanic White	High School Grad/GED or Equivalent	Widowed	Yes	29.64	15	23	5.4	69.09403864	former	mild	no	no	No	osteopenia	No	No	NA	NA	NA	0.695	117.2372745	2.4	NA
46337	Female	70	Non-Hispanic White	Some College or AA degree	Married	Yes	24.06	21	26	5.9	72.73316219	never	mild	no	no	No	osteopenia	Yes	No	NA	NA	NA	0.684	113.9328575	2.35	NA
46346	Male	75	Non-Hispanic White	High School Grad/GED or Equivalent	Married	Yes	25.87	21	26	6.6	86.50255352	former	mild	DM	no	Yes	normal	No	No	NA	NA	NA	0.785	107.1145427	2.375	NA
46363	Female	63	Non-Hispanic White	High School Grad/GED or Equivalent	Widowed	Yes	21.57	13	25	4.5	4.63937605	now	moderate	DM	yes	No	osteopenia	No	No	NA	NA	NA	0.74	114.6629725	2.475	NA
46364	Male	68	Non-Hispanic Black	9-11th Grade (Includes 12th grade with no diploma)	Divorced	Yes	29.64	42	32	5.9	101.0965888	former	NA	no	yes	No	normal	No	No	NA	NA	NA	0.859	117.2276251	2.25	NA
46368	Female	68	Other Hispanic	College Graduate or above	Married	Yes	33.52	37	29	5.8	73.7622189	never	mild	IGT	yes	No	osteopenia	No	No	NA	NA	NA	0.74	131.4300392	2.35	NA
46372	Female	62	Non-Hispanic White	Some College or AA degree	Married	Yes	24.24	13	18	5.4	91.57313565	never	mild	no	no	Yes	osteopenia	No	No	NA	NA	NA	0.618	108.2553031	2.175	NA
46376	Female	80	Other Race - Including Multi-Racial	High School Grad/GED or Equivalent	Widowed	Yes	25.3	14	24	6	76.75819489	never	never	no	yes	No	osteopenia	No	No	NA	NA	NA	0.675	115.0295661	2.275	NA
46389	Male	79	Non-Hispanic White	College Graduate or above	Married	Yes	24.27	16	27	5.9	46.64148071	now	former	no	yes	Yes	osteopenia	Yes	No	NA	NA	NA	0.668	110.0252077	2.35	NA
46392	Male	69	Other Hispanic	Less Than 9th Grade	Divorced	Yes	23.94	32	32	9.4	66.66407591	now	heavy	DM	yes	No	normal	No	No	NA	NA	NA	0.893	104.9463217	2.4	NA
46394	Male	66	Non-Hispanic White	Some College or AA degree	Living with partner	Yes	33.51	38	28	5.5	86.36329907	former	moderate	IGT	yes	No	normal	No	No	NA	NA	NA	0.898	124.5730276	2.25	NA
46398	Female	80	Non-Hispanic White	Some College or AA degree	Widowed	Yes	24.89	13	22	5.9	58.99380643	never	never	no	yes	No	osteopenia	No	No	NA	NA	NA	0.725	120.770664	2.325	NA
46406	Male	76	Non-Hispanic White	High School Grad/GED or Equivalent	Married	Yes	25.46	23	22	5.2	71.06300766	former	mild	no	yes	Yes	osteopenia	No	No	NA	NA	NA	0.643	103.3506753	2.25	NA
46420	Male	73	Mexican American	Less Than 9th Grade	Married	Yes	31.29	28	24	8.3	81.15168877	now	heavy	DM	yes	No	normal	No	No	NA	NA	NA	0.846	111.4217149	2.375	NA
46428	Male	71	Non-Hispanic Black	High School Grad/GED or Equivalent	Married	Yes	34.23	15	21	5.7	75.99042126	former	former	no	yes	No	normal	No	No	NA	NA	NA	0.804	124.4360547	2.325	NA
46442	Female	66	Other Hispanic	Some College or AA degree	Widowed	Yes	32.13	19	17	5.8	65.09039992	never	never	no	yes	No	osteopenia	No	Yes	NA	NA	NA	0.67	132.1238765	2.375	NA
46447	Female	65	Mexican American	Less Than 9th Grade	Widowed	Yes	23.15	16	24	5.6	94.431711	never	never	IGT	yes	No	osteopenia	No	No	NA	NA	NA	0.685	111.2275451	2.375	NA
46451	Female	75	Non-Hispanic White	High School Grad/GED or Equivalent	Married	Yes	30.01	25	23	6	37.10007317	former	mild	no	yes	No	normal	No	No	NA	NA	NA	0.937	129.3141523	2.375	NA
46452	Male	67	Non-Hispanic White	High School Grad/GED or Equivalent	Never married	Yes	24.86	30	29	5.5	62.82922163	never	never	no	yes	No	osteopenia	No	No	NA	NA	NA	0.594	109.6521409	2.3	NA
46458	Male	61	Non-Hispanic Black	Some College or AA degree	Married	Yes	23.55	16	18	6.2	81.52041223	never	mild	DM	yes	No	osteopenia	No	No	NA	NA	NA	0.656	111.6431448	2.425	NA
46464	Male	72	Non-Hispanic White	Some College or AA degree	Divorced	Yes	24.9	20	27	5.3	73.08808628	former	moderate	no	no	Yes	normal	Yes	No	NA	NA	NA	0.838	108.2528308	2.35	NA
46465	Male	72	Mexican American	High School Grad/GED or Equivalent	Married	Yes	24.53	34	31	7.1	65.27390707	former	moderate	DM	yes	No	normal	No	No	NA	NA	NA	0.774	114.9874927	2.325	NA
46468	Female	60	Non-Hispanic Black	9-11th Grade (Includes 12th grade with no diploma)	Married	No	24.51	24	24	5.7	78.26490184	never	moderate	IFG	yes	No	normal	No	No	NA	NA	NA	0.846	117.0806529	2.425	NA
46470	Male	66	Non-Hispanic White	High School Grad/GED or Equivalent	Married	Yes	29.06	28	25	5.9	93.57039228	former	mild	DM	no	Yes	normal	No	No	NA	NA	NA	0.775	116.1374362	2.25	NA
46475	Male	60	Non-Hispanic Black	Some College or AA degree	Married	Yes	27.43	21	23	5.4	64.91920126	now	heavy	no	yes	Yes	normal	No	No	NA	NA	NA	0.785	121.9756397	2.4	NA
46477	Male	68	Non-Hispanic White	Some College or AA degree	Widowed	Yes	38.18	16	19	6.3	31.03895908	former	mild	DM	yes	No	osteopenia	No	No	NA	NA	NA	0.584	133.4155595	2.25	NA
46481	Male	75	Non-Hispanic White	College Graduate or above	Married	Yes	26.64	11	25	5.5	60.0048835	never	mild	no	yes	No	normal	No	No	NA	NA	NA	0.981	117.5035243	2.575	NA
46492	Female	66	Non-Hispanic White	College Graduate or above	Married	Yes	28.49	12	19	5.5	74.80583511	former	mild	no	yes	No	osteopenia	Yes	Yes	NA	NA	NA	0.632	116.2330863	2.3	NA
46493	Female	66	Non-Hispanic Black	High School Grad/GED or Equivalent	Widowed	Yes	29.86	15	24	9.2	48.49624759	never	never	DM	yes	No	normal	No	No	NA	NA	NA	0.846	123.7093582	2.325	NA
46495	Female	75	Non-Hispanic White	Some College or AA degree	Married	Yes	26.34	24	23	5.2	42.59247158	former	mild	no	yes	Yes	osteopenia	No	No	NA	NA	NA	0.606	119.308049	2.325	NA
46497	Male	64	Non-Hispanic Black	9-11th Grade (Includes 12th grade with no diploma)	Married	Yes	29.87	27	27	8.8	101.2509761	former	former	DM	yes	No	normal	No	No	NA	NA	NA	1.095	116.1688105	2.35	NA
46499	Male	80	Other Hispanic	Less Than 9th Grade	Married	Yes	26.3	40	38	9.5	69.09403864	never	NA	DM	no	No	normal	No	No	NA	NA	NA	0.764	115.3746685	2.325	NA
46501	Female	74	Non-Hispanic White	9-11th Grade (Includes 12th grade with no diploma)	Widowed	Yes	30.74	15	21	5.7	61.53340218	former	former	no	no	No	osteopenia	No	No	NA	NA	NA	0.671	121.1218597	2.3	NA
46507	Male	80	Non-Hispanic White	College Graduate or above	Married	Yes	39.1	22	21	5.7	52.01579331	former	mild	no	yes	No	osteopenia	Yes	No	NA	NA	NA	0.676	130.6961532	2.425	NA
46514	Female	61	Non-Hispanic White	High School Grad/GED or Equivalent	Married	No	25.05	26	26	5.7	90.67241698	former	former	no	no	No	osteopenia	Yes	No	NA	NA	NA	0.65	121.0741389	2.5	NA
46522	Female	61	Non-Hispanic White	Some College or AA degree	Married	Yes	31.09	26	24	5	95.17552813	former	mild	DM	yes	No	osteopenia	No	No	NA	NA	NA	0.699	137.0502115	2.3	NA
46528	Male	76	Non-Hispanic White	Some College or AA degree	Married	Yes	28.12	10	17	6	52.03161539	former	mild	no	yes	No	normal	No	No	NA	NA	NA	0.755	114.3449928	2.4	NA
46546	Male	80	Non-Hispanic White	Less Than 9th Grade	Widowed	Yes	29.71	18	33	5.2	61.7068812	never	former	IGT	yes	No	osteopenia	No	No	NA	NA	NA	0.694	121.8278227	2.4	NA
46547	Male	74	Non-Hispanic White	High School Grad/GED or Equivalent	Married	Yes	29.22	14	22	5.3	72.06843439	never	heavy	no	no	No	normal	No	No	NA	NA	NA	0.826	119.4132092	2.375	NA
46548	Male	80	Non-Hispanic Black	Less Than 9th Grade	Married	Yes	22.86	21	19	6.1	90.48720936	former	former	DM	no	No	normal	No	No	NA	NA	NA	0.82	107.3634635	2.4	NA
46555	Male	80	Non-Hispanic White	Some College or AA degree	Married	Yes	26.37	30	29	5.4	46.31499034	never	mild	no	yes	No	osteopenia	No	No	NA	NA	NA	0.645	118.4842545	2.45	NA
46559	Female	71	Non-Hispanic White	Some College or AA degree	Divorced	Yes	38.58	21	25	5.7	37.184852	former	never	DM	yes	No	normal	No	Yes	NA	NA	NA	1.088	144.2537809	2.35	NA
46562	Male	70	Other Hispanic	9-11th Grade (Includes 12th grade with no diploma)	Married	Yes	29.85	22	24	5.4	94.51408248	former	moderate	no	no	No	osteopenia	No	No	NA	NA	NA	0.705	117.6293808	2.325	NA
46563	Male	60	Non-Hispanic White	College Graduate or above	Never married	Yes	31.72	32	35	5.4	98.63249195	former	mild	no	yes	Yes	normal	No	No	NA	NA	NA	0.934	128.6258033	2.45	NA
46564	Female	65	Mexican American	Less Than 9th Grade	Divorced	Yes	23.91	16	18	5	94.93012082	now	former	no	yes	No	osteopenia	No	No	NA	NA	NA	0.585	113.9684244	2.35	NA
46569	Female	63	Non-Hispanic White	High School Grad/GED or Equivalent	Widowed	Yes	31.63	15	22	5.9	76.39900987	now	former	IGT	yes	Yes	normal	No	No	NA	NA	NA	0.755	126.5996524	2.35	NA
46570	Male	61	Non-Hispanic Black	9-11th Grade (Includes 12th grade with no diploma)	Living with partner	Yes	29.1	14	22	6.4	103.4073654	now	mild	DM	yes	No	normal	No	No	NA	NA	NA	0.915	116.206464	2.4	NA
46571	Female	61	Mexican American	High School Grad/GED or Equivalent	Married	Yes	25.71	28	28	6.1	56.16492632	never	moderate	DM	yes	No	osteopenia	Yes	No	NA	NA	NA	0.687	117.9222469	2.4	NA
46572	Female	61	Non-Hispanic Black	College Graduate or above	Divorced	Yes	25.48	33	31	4.9	92.02376174	former	mild	no	no	No	normal	No	No	NA	NA	NA	1.033	119.5888358	2.3	NA
46575	Female	62	Non-Hispanic White	High School Grad/GED or Equivalent	Never married	Yes	27.28	17	25	6.1	93.15708679	never	never	DM	no	No	osteopenia	No	No	NA	NA	NA	0.689	124.3719615	2.3	NA
46577	Male	62	Non-Hispanic White	College Graduate or above	Married	Yes	22.67	34	25	5.3	73.17157326	now	mild	no	no	No	normal	No	No	NA	NA	NA	0.881	114.4494007	2.4	NA
46578	Male	72	Non-Hispanic Black	9-11th Grade (Includes 12th grade with no diploma)	Widowed	Yes	24.14	19	21	5.9	93.26122485	never	heavy	DM	yes	Yes	normal	No	No	NA	NA	NA	0.788	112.7670585	2.4	NA
46586	Female	63	Other Race - Including Multi-Racial	High School Grad/GED or Equivalent	Married	Yes	24.31	NA	NA	NA	NA	never	mild	no	yes	Yes	osteopenia	No	No	NA	NA	NA	0.596	52.19549138	NA	NA
46590	Female	74	Mexican American	NA	Widowed	Yes	21.89	18	23	8.1	82.75903594	never	former	DM	yes	No	osteopenia	No	No	NA	NA	NA	0.587	107.0582774	2.425	NA
46594	Female	60	Non-Hispanic Black	High School Grad/GED or Equivalent	Married	Yes	28.36	21	20	7.4	92.67246903	never	moderate	DM	yes	No	normal	No	No	NA	NA	NA	0.993	121.7776839	2.25	NA
46595	Female	80	Non-Hispanic White	9-11th Grade (Includes 12th grade with no diploma)	Widowed	Yes	29.58	23	24	5.3	78.03125003	never	never	no	yes	No	osteopenia	No	No	NA	NA	NA	0.569	131.9187039	2.175	NA
46609	Female	61	Non-Hispanic White	Some College or AA degree	Separated	Yes	23.23	19	18	5.8	77.4799324	never	moderate	no	no	No	osteopenia	No	No	NA	NA	NA	0.652	109.5160642	2.325	NA
46619	Male	79	Non-Hispanic White	High School Grad/GED or Equivalent	Married	Yes	27.97	23	25	5.3	78.82599373	former	former	no	yes	Yes	normal	No	No	NA	NA	NA	0.899	115.5565444	2.375	NA
46627	Female	73	Mexican American	Less Than 9th Grade	Married	Yes	27.43	23	27	9.2	70.18038542	former	never	DM	no	No	normal	No	Yes	NA	NA	NA	0.793	115.9586807	2.325	NA
46629	Male	80	Non-Hispanic White	9-11th Grade (Includes 12th grade with no diploma)	Married	Yes	27.69	12	16	5.6	63.0658756	former	mild	DM	yes	No	osteopenia	No	No	NA	NA	NA	0.718	112.0441338	2.475	NA
46634	Female	63	Non-Hispanic White	Some College or AA degree	Divorced	Yes	25.15	18	24	5.8	66.47666053	former	former	no	yes	No	osteopenia	Yes	Yes	NA	NA	NA	0.715	115.0332458	2.45	NA
46636	Female	76	Non-Hispanic White	Some College or AA degree	Widowed	Yes	35.57	25	26	4.1	71.84443171	never	former	IGT	yes	No	osteopenia	Yes	No	NA	NA	NA	0.65	143.9149528	2.375	NA
46642	Male	61	Mexican American	Less Than 9th Grade	Married	No	23.22	27	35	5.4	95.44198186	never	former	IFG	yes	No	osteopenia	No	No	NA	NA	NA	0.722	112.5059086	2.325	NA
46650	Male	80	Mexican American	Less Than 9th Grade	Married	Yes	34.09	53	159	6.9	51.05722299	former	NA	DM	yes	No	osteoporosis	No	No	NA	NA	NA	0.546	131.6157657	2.45	NA
46656	Male	70	Non-Hispanic White	Less Than 9th Grade	Divorced	Yes	24.89	19	22	6.6	50.54484931	former	never	DM	yes	No	normal	No	No	NA	NA	NA	0.743	109.7134762	2.4	NA
46657	Male	74	Non-Hispanic White	High School Grad/GED or Equivalent	Married	Yes	37.77	19	23	5.8	81.64380034	former	former	no	no	Yes	normal	No	No	NA	NA	NA	0.809	135.6256356	2.35	NA
46670	Female	80	Other Race - Including Multi-Racial	College Graduate or above	Widowed	Yes	29.51	21	21	5.9	40.72505658	never	never	no	yes	Yes	osteopenia	No	Yes	NA	NA	NA	0.725	117.9745884	2.325	NA
46674	Female	69	Other Hispanic	Less Than 9th Grade	Widowed	Yes	31.08	92	61	6.5	87.17918909	never	never	DM	yes	No	osteopenia	No	No	NA	NA	NA	0.711	131.5192814	2.35	NA
46687	Female	80	Non-Hispanic White	High School Grad/GED or Equivalent	Widowed	Yes	28.26	17	24	6	31.64560119	former	former	no	yes	No	osteopenia	No	No	NA	NA	NA	0.584	119.0975495	2.4	NA
46688	Male	66	Non-Hispanic White	High School Grad/GED or Equivalent	Married	Yes	34.06	26	18	5.6	97.20744509	now	mild	no	yes	No	normal	No	No	NA	NA	NA	1.004	128.593274	2.575	NA
46692	Male	78	Non-Hispanic White	High School Grad/GED or Equivalent	Married	Yes	26.14	35	40	5.7	72.64684182	never	former	no	yes	No	osteopenia	No	No	NA	NA	NA	0.584	115.0655094	2.275	NA
46710	Male	60	Mexican American	Less Than 9th Grade	Married	Yes	32.87	21	22	5.4	73.38454068	never	heavy	IFG	no	No	normal	No	No	NA	NA	NA	0.927	121.8609721	2.35	NA
46712	Female	80	Non-Hispanic White	Some College or AA degree	Divorced	Yes	25.73	16	22	5.5	91.70193408	former	moderate	no	no	Yes	osteopenia	No	No	NA	NA	NA	0.657	116.3637981	2.275	NA
46724	Male	73	Other Hispanic	9-11th Grade (Includes 12th grade with no diploma)	Married	Yes	29.34	55	30	4.7	82.21933569	former	NA	IFG	no	No	normal	No	NA	NA	NA	NA	0.942	125.5980002	2.425	NA
46731	Female	62	Mexican American	High School Grad/GED or Equivalent	Married	Yes	36.64	15	20	7	48.06754222	never	moderate	DM	yes	No	osteopenia	Yes	No	NA	NA	NA	0.609	141.7655671	2.35	NA
46732	Male	77	Other Hispanic	Less Than 9th Grade	Married	Yes	26.49	22	30	5.4	79.94125417	former	former	no	yes	No	normal	No	No	NA	NA	NA	0.821	111.2550929	2.375	NA
46734	Male	80	Non-Hispanic White	College Graduate or above	Never married	Yes	35.22	23	23	5.8	69.09403864	never	mild	no	yes	Yes	normal	No	No	NA	NA	NA	0.875	123.3450505	2.325	NA
46761	Female	65	Non-Hispanic Black	Some College or AA degree	Divorced	Yes	27.17	14	18	6.1	78.65389835	never	former	no	no	No	normal	Yes	No	NA	NA	NA	1.071	119.1752823	2.375	NA
46764	Female	64	Non-Hispanic Black	Some College or AA degree	Widowed	Yes	18.47	8	11	5	16.7334609	former	former	no	yes	Yes	osteoporosis	No	Yes	NA	NA	NA	0.39	77.53606308	1.975	NA
46770	Female	70	Non-Hispanic White	Some College or AA degree	Widowed	Yes	28.87	20	28	5.2	48.83547901	now	heavy	IGT	yes	No	osteoporosis	Yes	No	NA	NA	NA	0.55	129.6595607	2.375	NA
46776	Female	73	Non-Hispanic White	High School Grad/GED or Equivalent	Married	Yes	22.06	28	35	5.6	89.74247063	former	mild	no	no	Yes	osteopenia	No	No	NA	NA	NA	0.703	110.1357587	2.275	NA
46778	Male	73	Non-Hispanic White	Less Than 9th Grade	Divorced	Yes	26.9	21	30	6.9	88.6212639	never	never	DM	no	No	normal	No	No	NA	NA	NA	0.838	119.4880565	2.3	NA
46779	Male	80	Non-Hispanic Black	Less Than 9th Grade	Married	Yes	25.31	NA	NA	NA	NA	never	former	no	yes	No	normal	No	No	NA	NA	NA	0.868	47.98044791	NA	NA
46781	Female	71	Non-Hispanic Black	9-11th Grade (Includes 12th grade with no diploma)	Married	Yes	29.79	21	25	6.7	54.73921344	never	former	DM	yes	No	normal	No	No	NA	NA	NA	0.83	127.1549841	2.325	NA
46800	Male	68	Non-Hispanic White	College Graduate or above	Married	Yes	31.69	29	28	5.6	60.53940789	never	mild	no	yes	Yes	normal	No	No	NA	NA	NA	0.816	125.5864594	2.225	NA
46805	Female	80	Non-Hispanic White	Some College or AA degree	Widowed	Yes	22.68	15	18	7.6	72.0250432	now	former	DM	yes	No	osteoporosis	No	No	NA	NA	NA	0.376	111.2910474	2.35	NA
46807	Male	66	Non-Hispanic White	9-11th Grade (Includes 12th grade with no diploma)	Married	Yes	26.72	22	19	11.4	28.22758563	former	former	DM	yes	No	normal	No	No	NA	NA	NA	0.861	113.183966	2.25	NA
46822	Female	80	Non-Hispanic White	High School Grad/GED or Equivalent	Divorced	Yes	28.3	19	17	6	27.68675195	former	never	DM	yes	No	osteoporosis	No	No	NA	NA	NA	0.558	126.7729068	2.3	NA
46828	Male	72	Non-Hispanic White	High School Grad/GED or Equivalent	Married	Yes	32.23	31	31	5.8	65.27390707	former	moderate	no	yes	No	normal	No	No	NA	NA	NA	0.801	126.6079552	2.35	NA
46838	Male	75	Non-Hispanic White	College Graduate or above	Married	Yes	28.11	27	27	5.8	71.56395535	former	mild	no	no	No	normal	No	No	NA	NA	NA	0.884	115.8156413	2.45	NA
46840	Female	61	Non-Hispanic Black	Some College or AA degree	Divorced	Yes	35.18	21	27	6.2	46.37990657	now	mild	no	yes	No	normal	No	No	NA	NA	NA	0.808	133.330709	2.375	NA
46846	Female	78	Non-Hispanic White	Less Than 9th Grade	Married	Yes	25.02	33	36	5.2	87.58492623	never	never	no	yes	No	osteoporosis	No	No	NA	NA	NA	0.511	112.3085195	2.3	NA
46853	Male	61	Non-Hispanic White	9-11th Grade (Includes 12th grade with no diploma)	Married	Yes	35.1	41	34	6	80.87279724	former	heavy	no	yes	No	normal	No	No	NA	NA	NA	0.976	127.584598	2.25	NA
46857	Female	72	Non-Hispanic White	9-11th Grade (Includes 12th grade with no diploma)	Married	Yes	28.32	16	21	5.7	87.24976946	former	former	IGT	yes	Yes	osteopenia	No	No	NA	NA	NA	0.669	117.6041642	2.3	NA
46861	Female	63	Non-Hispanic White	College Graduate or above	Divorced	Yes	24.06	16	22	5.7	68.26679025	now	mild	no	no	No	osteopenia	No	No	NA	NA	NA	0.646	117.1740493	2.45	NA
46874	Female	80	Non-Hispanic White	High School Grad/GED or Equivalent	Widowed	Yes	32.25	29	35	5.9	46.50731987	never	mild	no	yes	No	osteoporosis	Yes	No	NA	NA	NA	0.524	135.2357908	2.375	NA
46875	Male	65	Non-Hispanic White	High School Grad/GED or Equivalent	Married	Yes	29.1	50	35	5.2	65.71579252	former	mild	no	yes	Yes	normal	No	No	NA	NA	NA	0.854	122.1581023	2.75	NA
46876	Female	61	Other Hispanic	High School Grad/GED or Equivalent	Married	No	27.53	23	21	6.4	70.17423108	never	never	DM	yes	No	osteopenia	No	No	NA	NA	NA	0.615	122.1869333	2.4	NA
46898	Female	80	Non-Hispanic White	9-11th Grade (Includes 12th grade with no diploma)	Widowed	Yes	23.55	17	29	5.5	70.92424947	never	never	no	yes	No	osteopenia	No	No	NA	NA	NA	0.628	115.010586	2.45	NA
46909	Male	68	Non-Hispanic White	Some College or AA degree	Married	Yes	33.02	44	43	6.2	89.53039555	former	former	DM	no	Yes	normal	No	Yes	NA	NA	NA	0.806	122.1474049	2.3	NA
46916	Female	75	Non-Hispanic Black	9-11th Grade (Includes 12th grade with no diploma)	Separated	Yes	34.7	29	30	5.1	38.38630925	never	former	no	yes	No	osteopenia	Yes	No	NA	NA	NA	0.7	134.692628	2.275	NA
46926	Male	73	Other Hispanic	High School Grad/GED or Equivalent	Married	Yes	27.46	18	20	5.9	51.25602308	former	moderate	DM	yes	No	normal	No	No	NA	NA	NA	0.875	117.5737304	2.4	NA
46927	Male	61	Non-Hispanic White	Some College or AA degree	Married	Yes	36.5	27	24	5.5	89.45054306	former	mild	DM	yes	No	normal	No	No	NA	NA	NA	0.748	133.2069098	2.35	NA
46928	Female	79	Non-Hispanic Black	High School Grad/GED or Equivalent	Widowed	Yes	25.14	17	25	7.2	87.67447664	never	mild	DM	yes	No	osteoporosis	No	No	NA	NA	NA	0.537	109.6909802	2.375	NA
46933	Male	62	Non-Hispanic Black	9-11th Grade (Includes 12th grade with no diploma)	Divorced	Yes	22.61	18	18	7	105.9340045	former	former	DM	no	No	osteopenia	No	No	NA	NA	NA	0.708	115.8227682	2.6	NA
46936	Male	75	Other Hispanic	High School Grad/GED or Equivalent	Married	Yes	22.08	20	20	6.1	91.25207845	never	mild	DM	no	No	normal	No	No	NA	NA	NA	0.793	114.8201885	2.425	NA
46940	Male	62	Mexican American	Less Than 9th Grade	Married	Yes	26.33	11	16	9.9	81.28843511	never	heavy	DM	yes	No	normal	No	No	NA	NA	NA	0.965	112.4372493	2.425	NA
[truncated: 5,406 more rows]
