# Supplementary material for: Association of geriatric nutritional risk index with the risk of osteoporosis in the elderly population in the NHANES
Source: Front Endocrinol (Lausanne). 2022 Nov 29;13:965487. doi: 10.3389/fendo.2022.965487 (PMC9744963; doi:10.3389/fendo.2022.965487)
Supplement: Supplementary file 1 [file DataSheet_1.zip › Raw data/dt_SEL_TRN.txt]

seqn	sex	age	race	education	marriage	HEALTH_COVER	bmi	ALT	AST	HB1AC	EGFR	smoke	alcohol.user	DM	Hypertension	cancer	osteoporosis	osteoporosis_qur	Glucocorticoid	dxxlsbmd	dxxllbmd	dxxrlbmd	dxxnkbmd	GNRI	Ca2+	MET_PAiaf
31132	1	70	1	1	1	1	24.74	31	29	7.1	63.60678619	0	1	1	1	0	0	0	0	NA	NA	NA	0.86	121.3475495	2.475	18620
31134	1	73	1	1	1	1	30.63	30	31	5.9	62.28037206	0	1	0	1	0	0	0	1	NA	NA	NA	0.854	116.1257675	2.375	1365
31149	0	85	1	0	2	1	21.63	19	28	5.6	48.00388992	0	0	0	1	1	0	1	1	NA	NA	NA	0.657	101.9467074	2.25	NA
31150	1	79	1	1	2	1	28.93	23	28	5	82.31044573	1	1	0	0	1	0	0	0	NA	NA	NA	0.795	115.8906692	2.375	10635
31154	1	62	2	1	1	1	26.98	13	17	6.1	86.54151458	1	1	0	1	0	0	0	0	0.986	1.226	1.187	0.789	118.1478713	2.55	NA
31158	1	71	1	1	1	1	21.65	16	22	5.9	70.27473819	1	1	0	1	0	0	0	0	NA	NA	NA	0.824	105.0553867	2.35	14280
31162	0	71	1	1	1	1	29.6	33	30	7.3	93.52186656	0	1	1	1	0	0	0	0	NA	NA	NA	0.815	122.473035	2.325	2025
31179	1	71	1	1	2	1	26.08	12	19	5.3	70.27473819	1	1	0	1	0	0	0	NA	NA	NA	NA	0.626	107.5049226	2.425	NA
31190	1	72	1	1	1	1	27.49	NA	NA	5.5	69.78281502	0	1	0	1	0	0	0	0	NA	NA	NA	0.746	120.6026478	2.25	14940
31195	1	73	1	1	1	1	22.75	18	23	5.5	56.46324819	1	1	0	1	0	0	0	0	NA	NA	NA	0.615	102.6885382	2.275	NA
31223	1	61	0	0	1	0	30.22	17	18	5.2	75.38878626	0	1	0	1	0	0	0	0	1.246	1.386	1.403	1.011	118.335406	2.25	NA
31227	1	64	1	1	1	1	23.32	25	26	5.2	82.98346179	0	1	0	1	0	0	0	0	1.563	1.549	1.514	0.855	105.2563258	2.275	NA
31257	1	70	1	1	1	1	23.55	31	40	7.5	92.11894803	0	1	1	0	1	0	0	0	NA	NA	NA	0.757	108.6720508	2.225	NA
31263	0	78	2	0	1	1	31.64	19	24	6.9	58.12691682	1	1	1	1	0	0	0	0	NA	NA	NA	0.779	132.5340257	2.375	10530
31266	1	62	1	1	2	1	28.82	21	24	5	67.2836379	1	1	0	1	0	0	0	1	1.106	1.245	1.166	0.918	124.6105032	2.2	NA
31273	1	62	1	0	1	0	29.16	40	37	5.2	84.15754368	0	1	0	1	0	0	0	0	1.047	1.405	1.339	0.944	123.772033	2.425	1365
31277	0	61	1	1	1	1	28.8	29	30	5	63.87508905	0	1	0	1	1	0	0	0	0.914	1.068	1.099	0.652	132.9918247	2.5	1705
31278	1	65	0	0	1	1	26.01	17	19	5.7	82.40257756	1	0	0	1	0	0	0	0	0.916	1.236	1.259	0.746	111.8382127	2.45	NA
31279	0	76	1	0	1	1	22.69	13	15	6	85.71619742	0	0	0	0	0	1	0	0	NA	NA	NA	0.47	99.82594617	2.25	2100
31280	0	60	1	1	2	1	31.32	15	17	5.5	64.32536662	1	1	0	0	0	0	0	0	0.979	1.103	1.107	0.763	127.244596	2.35	NA
31297	0	85	1	1	2	1	26.87	15	20	5.5	43.14494266	1	1	0	1	1	0	0	0	NA	NA	NA	1.139	120.725441	2.275	NA
31301	1	66	0	0	2	1	33.05	33	25	4.8	81.82575952	0	1	0	1	0	0	0	0	1.165	1.307	1.342	0.89	128.1693098	2.325	17115
31309	1	60	0	0	1	0	31.98	19	19	5	94.06308799	1	1	0	1	0	0	0	0	0.909	1.317	1.293	0.941	121.6684418	2.35	NA
31311	1	71	1	1	1	1	23.77	NA	NA	NA	NA	1	1	1	0	0	0	0	0	NA	NA	NA	0.832	45.04661379	NA	NA
31323	1	83	1	0	2	1	25.6	18	26	6	40.83020549	1	1	0	1	1	0	0	0	NA	NA	NA	0.723	108.0864637	2.325	1490
31332	1	68	2	0	1	1	20.93	26	24	5.6	102.7973009	1	1	0	0	0	0	0	0	0.946	1.177	1.17	0.699	103.7029023	2.4	NA
31339	0	85	3	0	2	1	24.69	16	25	5.8	48.00388992	0	0	0	0	0	0	0	0	NA	NA	NA	0.616	114.5572755	2.2	NA
31345	0	67	1	0	1	1	26.15	17	24	4.9	48.96022706	1	1	0	1	0	0	0	0	1.169	1.076	1.099	0.646	120.2334587	2.375	NA
31348	1	62	2	0	1	1	31.16	22	25	6	86.54151458	1	1	1	1	0	0	0	0	1.005	1.295	1.418	0.889	126.063791	2.425	NA
31358	0	62	2	1	1	1	30.71	17	21	7.5	96.24503403	0	0	1	1	0	0	0	1	1.065	1.195	1.172	0.805	110.6747155	2.3	NA
31367	0	85	1	1	2	1	18.99	19	27	4.8	53.96516167	0	1	0	1	0	1	1	0	NA	NA	NA	0.501	101.9953538	2.3	NA
31380	1	69	2	0	1	1	20.51	13	25	4.8	82.38899989	1	1	0	1	0	0	0	0	0.823	1.155	1.192	0.785	98.43781935	2.425	NA
31382	1	61	2	1	1	1	25.54	32	26	5.7	107.978421	0	1	0	1	0	0	0	0	1.053	1.393	1.402	0.791	109.4595134	2.275	2572.5
31400	0	78	1	1	2	1	24.52	14	20	5.4	84.52037075	1	1	0	1	1	0	1	1	NA	NA	NA	0.64	108.1142104	2.4	NA
31425	0	63	1	1	1	1	28.96	20	15	5.5	62.98396768	0	1	0	0	0	0	0	0	1.108	1.204	1.219	0.827	123.3123732	2.35	630
31442	1	67	0	1	1	1	29.37	12	19	11.3	89.54966624	1	1	1	0	0	0	0	0	0.928	1.173	1.167	0.79	113.740753	2.325	NA
31447	1	85	1	1	2	1	26.48	20	26	5.4	71.60210112	0	0	0	1	1	0	0	0	NA	NA	NA	0.702	117.1952856	2.45	NA
31454	1	75	0	0	1	1	25.19	19	24	7.6	61.41149859	1	1	1	1	0	0	0	0	NA	NA	NA	0.59	110.2777626	2.35	180
31457	0	61	0	1	2	1	22.44	26	27	5.3	72.71492122	0	1	0	0	0	0	0	1	1.062	1.063	1.045	0.71	104.7745289	2.275	NA
31464	1	64	1	1	1	1	28.41	37	26	6.9	96.08453193	1	1	1	1	0	0	0	0	1.128	1.288	1.289	0.821	111.9170105	2.275	NA
31469	0	74	1	1	1	1	24.54	19	25	4.9	76.74033953	1	1	0	0	0	0	1	0	NA	NA	NA	0.667	115.250777	2.325	3412.5
31472	1	76	1	1	1	1	32.3	16	19	6.1	37.1442064	1	0	0	0	0	0	0	0	NA	NA	NA	0.649	116.3129545	2.35	NA
31498	0	63	0	0	1	0	22.4	22	24	6.1	93.91234088	0	1	0	0	0	0	0	0	1.012	1.005	1.018	0.828	113.9995152	2.35	2227.5
31508	1	73	1	0	1	1	18.2	11	16	5.9	90.19796001	1	1	0	0	0	0	0	0	NA	NA	NA	0.713	85.12810075	2.25	NA
31531	0	80	1	1	1	1	25.73	17	24	5.5	83.34122706	0	1	0	1	0	0	1	0	NA	NA	NA	0.639	123.9419269	2.425	NA
31548	1	69	0	0	2	1	34.59	21	22	5.7	98.12226196	1	1	0	1	0	0	0	0	1.321	1.267	1.213	0.861	126.6171299	2.175	780
31559	0	66	1	1	1	1	30.52	25	29	7	91.95395462	0	0	1	1	1	0	1	0	1.02	1.24	1.222	0.647	125.6384671	2.25	7720
31569	0	62	1	1	1	1	28.08	31	26	5.4	72.20591678	1	1	1	1	0	0	0	1	1.103	1.286	1.315	0.918	118.1014849	2.3	10150
31587	1	70	0	0	1	1	26	10	16	5.1	92.11894803	1	1	0	0	0	0	0	0	NA	NA	NA	0.683	101.3976527	2.275	NA
31592	0	62	0	0	1	1	26.98	25	27	5.6	94.57436141	0	1	1	1	0	1	0	1	0.607	0.928	0.896	0.725	124.0367996	2.425	NA
31601	0	82	1	1	1	1	24.5	15	21	5	62.74191302	0	1	0	0	0	0	0	0	NA	NA	NA	0.683	110.8034522	2.45	NA
31603	1	79	1	0	0	1	29.12	24	37	5.3	74.68446523	1	1	0	0	0	0	0	0	NA	NA	NA	0.707	119.2263902	2.375	NA
31606	0	78	1	1	1	1	33.39	22	20	6.2	84.52037075	1	0	0	1	0	1	1	0	NA	NA	NA	0.525	133.1298009	2.35	NA
31610	1	85	1	1	1	1	28.18	46	59	5.9	71.60210112	1	1	0	1	1	0	0	0	NA	NA	NA	0.787	111.4783753	2.225	3840
31622	0	71	2	1	1	1	30.21	NA	NA	NA	NA	0	1	0	1	0	0	1	0	NA	NA	NA	0.981	65.24195278	NA	3600
31625	1	63	0	0	1	0	27.18	31	30	10.6	74.3370373	1	1	1	1	0	0	0	0	0.895	0.994	0.99	0.73	111.0700835	2.325	NA
31633	0	85	1	0	2	1	29.57	15	24	5.5	61.43353439	0	1	0	1	0	0	0	0	NA	NA	NA	0.571	128.6110644	2.375	NA
31634	1	67	0	0	2	0	32.71	22	29	6.5	106.1933995	1	1	1	0	0	1	0	0	0.778	1.118	1.099	0.729	121.5682148	2.35	NA
31657	1	73	2	0	1	1	22.69	36	33	5.4	80.10621742	1	0	0	1	0	0	0	0	NA	NA	NA	0.862	102.5651935	2.35	NA
31663	1	76	1	1	1	1	30.27	16	18	5.2	60.9816181	1	0	0	0	1	0	0	0	NA	NA	NA	0.597	116.9262906	2.275	105
31668	0	85	1	1	2	1	21.13	14	26	5.7	61.43353439	0	0	0	0	1	0	0	0	NA	NA	NA	0.602	96.47985629	2.35	7447.5
31720	0	73	2	1	0	1	26.22	14	24	6.1	106.3058732	0	0	0	1	0	1	0	0	NA	NA	NA	0.521	117.492591	2.4	8100
31721	1	62	2	1	2	1	32.49	42	43	5.6	97.28850795	0	1	0	1	0	0	0	0	1.382	1.426	1.424	0.858	125.6010375	2.325	18360
31729	1	80	1	1	2	1	26.16	17	20	5.4	41.69978542	1	1	0	1	0	0	0	0	NA	NA	NA	0.743	104.6743749	2.425	6510
31734	1	64	0	1	2	1	31.88	25	29	6.4	66.34496386	1	1	1	1	0	0	0	0	0.955	1.276	1.36	0.768	122.9733665	2.375	2205
31736	1	79	2	0	2	1	22.99	16	23	6	57.15323068	1	1	1	1	0	0	0	0	NA	NA	NA	0.691	101.6413729	2.35	NA
31741	1	75	2	1	1	1	27.5	29	39	7.1	70.99343454	1	1	1	1	1	0	0	0	NA	NA	NA	0.819	116.1545089	2.35	NA
31744	0	65	1	0	1	1	30.65	22	24	5.8	70.70018203	0	1	1	1	0	0	0	0	1.276	1.125	1.169	0.911	126.551864	2.25	1950
31746	0	77	1	0	2	1	27.66	15	21	6	34.73139722	0	0	1	1	0	1	0	0	NA	NA	NA	0.51	119.3759348	2.4	1365
31762	0	70	0	0	2	0	27.37	14	17	8.7	59.96181292	0	0	1	1	0	0	0	0	NA	NA	NA	0.819	117.3343259	2.475	NA
31765	1	70	1	1	1	1	35.24	21	22	5.4	79.55858295	1	1	1	1	0	0	0	0	NA	NA	NA	0.666	127.838916	2.275	6125
31785	0	83	1	1	2	1	20.1	17	30	5.7	54.72868151	1	1	0	1	1	0	1	0	NA	NA	NA	0.621	99.74138293	2.325	NA
31795	0	60	0	0	1	1	24.7	35	27	5.2	84.67091196	0	0	0	1	0	0	0	0	1.065	1.152	1.157	0.753	106.9068047	2.225	630
31796	1	60	2	0	1	1	38.06	26	29	6.6	98.66498313	1	1	1	1	0	0	0	0	1.608	1.605	1.633	1.377	137.6515302	2.375	NA
31800	0	60	1	1	2	1	23.35	104	60	5.4	73.22751382	0	1	0	0	1	0	0	0	1.08	1.21	1.214	0.664	111.1670516	2.35	4410
31802	0	60	1	1	1	1	29.29	22	24	6	64.32536662	1	1	1	1	0	0	1	0	0.874	0.953	1	0.609	131.7537006	2.425	3780
31808	1	79	1	1	1	1	21.53	16	26	4.6	9.354808706	0	1	0	1	0	1	0	0	NA	NA	NA	0.528	107.80674	2.6	NA
31830	0	62	0	1	1	1	26.17	16	21	6	99.62536595	0	1	0	0	0	0	0	0	0.882	1.068	1.029	0.732	112.0910379	2.35	945
31846	1	80	1	1	1	1	NA	27	25	6.1	49.09322262	0	NA	0	1	1	0	1	0	NA	NA	NA	0.938	61.049	2.35	180
31857	0	74	1	1	2	1	22.48	26	28	5.4	76.74033953	1	1	0	0	1	0	1	0	NA	NA	NA	0.66	108.1774554	2.35	5400
31877	1	62	2	1	2	0	26.44	16	15	5.7	13.67938603	1	1	0	1	1	0	0	0	1.212	1.301	1.272	0.847	96.28255646	2.125	9750
31893	0	81	1	1	1	1	24.97	19	25	5.2	63.18420244	0	1	0	1	1	1	1	0	NA	NA	NA	0.538	116.3351726	2.45	11160
31894	0	61	0	1	1	1	32.96	44	48	7	100.3276596	0	1	1	1	0	0	0	0	1.4	1.336	1.325	1.245	129.129094	2.2	NA
31895	1	74	1	1	1	1	27.38	16	22	4.9	56.06800546	1	1	0	0	0	0	0	0	NA	NA	NA	0.784	115.9170263	2.375	45
31897	1	79	1	1	1	1	43.21	31	36	5.4	74.68446523	0	1	1	1	0	0	0	0	NA	NA	NA	0.821	144.4325733	2.25	NA
31898	1	73	1	1	2	1	24.44	19	21	5.2	95.40355218	1	1	0	0	1	0	0	0	NA	NA	NA	0.8	107.3686014	2.425	NA
31903	0	73	1	1	1	1	24.74	16	25	5.2	87.54173525	0	0	1	0	0	0	0	0	NA	NA	NA	0.6	113.0384587	2.375	NA
31923	1	65	2	1	1	1	35.05	21	29	5.8	76.15978373	1	1	0	1	1	0	0	0	1.099	1.382	1.449	0.969	130.4640783	2.325	18880
31943	0	65	1	1	2	1	32.09	NA	NA	6.3	NA	0	1	0	0	0	0	0	0	1.172	1.151	1.075	0.78	69.00238316	NA	1220
31944	0	66	1	1	0	1	27.88	28	24	6.1	91.95395462	1	1	1	1	1	0	0	0	1.155	1.106	1.14	0.824	118.1670539	2.325	700
31945	1	67	1	0	1	1	29.33	20	18	5.8	99.51053341	1	1	1	0	0	0	0	0	0.848	1.151	1.233	0.809	121.1016149	2.425	NA
31946	0	65	1	1	1	1	24.71	15	21	NA	62.10527835	0	0	1	1	0	0	1	1	1.146	0.939	0.996	0.654	114.2350118	2.275	NA
31964	1	77	1	1	1	1	31.32	21	24	5.4	67.37437155	1	1	1	1	1	0	0	0	NA	NA	NA	0.815	126.3707163	2.325	NA
31967	0	63	2	0	2	1	33.98	15	17	5.9	95.57131879	1	1	0	0	0	0	0	0	0.97	1.185	1.252	0.821	129.5307396	2.225	NA
31972	0	73	1	0	1	1	23.37	17	24	5.9	58.71140866	1	1	0	1	0	1	0	1	NA	NA	NA	0.551	115.684667	2.4	1890
31992	1	81	1	1	1	1	25.54	21	27	5.4	73.64254225	1	1	0	1	1	0	0	0	NA	NA	NA	1.027	121.3725255	2.5	NA
31993	0	61	2	1	2	1	22.06	14	21	6	96.92349852	1	1	0	1	0	0	0	0	0.879	0.867	0.864	0.566	110.3012398	2.475	2520
32008	1	62	3	1	1	0	21.57	22	20	10.1	92.75081385	0	1	1	0	0	0	0	0	0.979	1.298	1.233	0.823	103.429964	2.325	11310
32011	0	74	2	1	1	1	33.07	16	19	6.8	48.71339732	1	1	1	1	0	0	0	0	NA	NA	NA	0.712	129.4669476	2.425	1050
32015	0	60	2	1	2	1	23.55	NA	NA	5.3	NA	1	0	0	0	0	0	1	0	0.922	1.072	1.087	0.697	51.08607718	NA	NA
32022	1	70	0	0	1	1	31.19	19	21	7.8	70.77012909	1	1	1	0	0	0	0	1	NA	NA	NA	0.872	118.6731541	2.45	NA
32030	1	80	1	0	1	1	21.39	15	29	6.1	81.73427261	1	0	0	0	1	1	0	0	NA	NA	NA	0.496	103.0870959	2.425	28800
32035	1	60	2	1	1	1	26.85	95	125	8.6	60.02964933	1	1	1	0	0	0	0	0	1.231	1.68	1.737	0.977	114.9249808	2.35	NA
32038	1	61	0	0	1	1	32.53	28	29	8.4	84.75079928	1	1	1	0	0	0	0	0	0.872	1.19	1.196	0.773	122.6995962	2.4	360
32039	1	77	1	1	1	1	25.63	21	27	5.6	67.37437155	0	1	0	0	0	0	0	0	NA	NA	NA	0.779	106.6609206	2.2	700
32042	0	66	2	0	2	1	23.47	23	30	5.2	71.09242967	0	1	0	1	0	0	0	0	1.029	1.028	1.013	0.577	114.5019458	2.4	15495
32045	0	85	1	0	2	1	22.94	NA	NA	NA	NA	0	NA	0	1	1	0	0	0	NA	NA	NA	0.661	50.06240126	NA	NA
32061	0	79	1	1	2	1	29.23	14	22	5.1	64.07815681	1	1	0	0	0	0	1	0	NA	NA	NA	0.717	118.5534066	2.275	10050
32062	1	73	0	0	1	1	32.25	36	28	7.3	69.29433531	1	1	1	1	0	0	0	0	NA	NA	NA	0.891	123.6710829	2.4	NA
32068	0	81	1	0	2	1	34.25	23	25	6	55.50300392	0	1	0	1	1	0	0	0	NA	NA	NA	0.76	138.7667645	2.4	NA
32075	0	85	1	1	2	1	26.25	16	21	5.5	39.11511003	1	1	0	1	0	1	0	0	NA	NA	NA	0.523	116.2221301	2.375	NA
32082	1	60	2	1	1	0	22.27	21	24	6.2	98.66498313	1	1	0	1	0	0	0	0	1.274	1.33	1.379	0.804	103.2655764	2.55	840
32084	1	79	1	0	1	1	27.45	21	33	5.7	74.68446523	1	1	0	0	0	0	0	0	NA	NA	NA	0.682	114.5764911	2.375	NA
32110	0	62	0	0	2	1	25.96	16	22	6.4	83.48966807	1	1	1	1	0	0	0	0	0.984	1.134	1.12	0.821	122.1014954	2.35	NA
32113	0	62	0	0	1	1	32.89	37	36	5.6	99.62536595	0	1	0	0	0	0	0	0	0.8	0.891	0.935	0.669	131.0464987	2.25	1890
32118	1	62	1	1	1	1	31.42	28	23	4.7	67.2836379	0	1	0	1	0	0	0	0	1.055	1.291	1.308	0.794	117.6175245	2.25	NA
32140	0	69	2	1	1	1	33.23	18	20	5.6	61.92044248	0	0	0	0	0	0	0	0	0.921	0.987	0.985	0.639	129.3745134	2.225	NA
32193	1	76	1	1	2	1	25.75	22	26	4.9	84.06344968	1	1	1	1	0	0	0	0	NA	NA	NA	0.954	118.7961663	2.4	4080
32200	0	60	0	0	1	0	32.84	20	26	5.9	95.9124358	0	1	0	1	1	1	0	0	0.726	0.982	1.007	0.784	133.6602751	2.2	NA
32202	1	81	1	1	1	1	22.96	20	24	5.4	41.40788692	1	1	0	0	1	0	0	0	NA	NA	NA	0.731	101.5997159	2.35	NA
32229	1	61	2	1	1	1	31.53	30	25	6.3	87.1515756	1	1	1	1	0	0	0	0	1.255	1.275	1.255	0.826	126.7688927	2.325	600
32239	0	60	1	1	1	1	21.11	20	23	5.1	95.9124358	1	1	0	1	0	0	0	0	0.909	1.084	1.101	0.591	115.4781398	2.45	NA
32245	1	61	1	1	1	1	34.24	22	20	5.1	51.56399566	0	1	0	0	0	0	0	0	0.999	1.348	1.418	0.769	127.4418627	2.425	4642.5
32265	0	69	1	0	2	1	28.05	NA	NA	NA	NA	1	1	0	1	0	0	0	0	1.227	1.158	1.139	0.757	60.20721364	NA	NA
32268	1	65	1	1	2	1	37.1	20	24	6	65.88054912	1	1	0	0	0	0	0	0	1.27	1.378	1.387	0.984	131.3623932	2.575	3840
32271	1	83	1	1	1	1	27.53	17	21	6	58.05554191	1	1	0	1	1	0	0	0	NA	NA	NA	0.674	116.2062359	2.375	3775
32272	0	83	1	0	2	1	29.93	16	30	5.6	36.22905473	1	1	0	1	0	0	0	0	NA	NA	NA	0.799	121.4810025	2.325	2100
32279	0	73	1	1	2	1	28.92	NA	NA	5.2	77.28130869	1	1	0	1	1	0	0	0	NA	NA	NA	0.833	121.4777024	2.3	6165
32283	1	62	0	0	1	0	25.98	37	26	5.8	97.4439728	0	1	0	0	0	0	0	0	0.897	1.188	1.204	0.743	116.2410835	2.425	NA
32294	0	77	1	1	2	1	26.79	26	32	7.6	95.38115258	0	1	1	1	0	1	0	0	NA	NA	NA	0.479	117.7999808	2.3	5917.5
32298	0	62	3	1	2	1	23.17	19	26	6.2	94.57436141	0	1	0	1	0	0	0	0	0.954	1.068	1.118	0.75	114.1128228	2.375	1020
32312	1	83	1	0	1	1	19.68	25	30	5.5	64.59370834	1	1	0	1	0	0	0	0	NA	NA	NA	0.7	105.7958393	2.375	NA
32316	0	85	1	0	2	1	22.8	13	20	5.3	61.43353439	1	1	0	1	0	0	0	0	NA	NA	NA	0.676	106.8196879	2.35	NA
32321	1	66	3	1	2	1	25.6	41	33	5.2	81.82575952	1	1	0	0	0	0	0	0	1.363	1.431	1.355	0.995	112.5417752	2.375	1810
32343	0	61	2	1	1	1	34.36	20	23	5.6	73.63378321	0	0	0	0	0	1	0	0	0.754	0.997	1.034	0.619	130.6060831	2.325	NA
32350	1	76	2	0	2	1	27.46	17	32	5.4	88.17612754	1	1	0	1	1	0	0	0	NA	NA	NA	1.031	108.6342792	2.325	NA
32355	1	63	0	0	1	0	32.6	16	16	5.3	102.3462796	1	1	1	0	0	0	0	0	1.053	1.183	1.17	0.904	124.3343221	2.35	NA
32377	0	72	1	1	2	1	21.13	10	22	5	67.30778076	1	1	0	1	0	1	1	0	NA	NA	NA	0.55	92.89698786	2.625	NA
32383	0	83	1	1	2	1	29.66	19	27	5.5	43.75537388	0	0	0	1	0	0	0	0	NA	NA	NA	0.642	134.1042129	2.45	NA
32403	0	78	1	1	2	1	16.94	14	19	5.3	84.52037075	1	1	0	1	1	0	0	0	NA	NA	NA	0.593	98.89508888	2.45	NA
32414	0	78	1	1	1	1	22.86	27	26	7.8	64.52986587	0	1	1	1	0	0	0	0	NA	NA	NA	0.801	115.9715536	2.45	2880
32416	1	83	1	0	2	1	28.04	NA	NA	5.7	48.06946481	1	1	0	1	0	0	0	0	NA	NA	NA	0.609	115.6854316	2.45	4095
32428	0	63	1	1	1	1	20.23	25	30	5.9	82.90524039	1	1	0	1	0	0	0	0	1.056	1.043	1.075	0.601	104.7489884	2.3	3937.5
32440	1	72	1	0	1	1	36.45	19	24	5.4	38.20270281	0	1	0	0	0	0	0	0	NA	NA	NA	0.932	127.1680867	2.25	270
32442	1	72	0	0	2	1	23.73	29	32	5.2	78.44866116	1	1	0	1	0	0	0	0	NA	NA	NA	0.646	109.0116852	2.4	14355
32444	1	85	1	0	2	1	27.78	24	25	6.2	51.89874313	1	NA	1	1	0	0	0	0	NA	NA	NA	0.903	116.6781066	2.425	1500
32447	1	65	1	1	1	1	26.74	27	38	5	82.40257756	1	1	0	0	0	0	0	0	0.988	1.27	1.176	0.789	114.7208331	2.3	16110
32452	1	74	1	1	1	1	25.99	27	26	5.6	68.80927497	1	1	0	1	0	0	0	1	NA	NA	NA	0.804	116.2723777	2.45	15210
32455	1	85	1	1	1	1	21.75	28	28	5	82.90633125	0	1	0	1	1	0	0	0	NA	NA	NA	0.657	97.81093184	2.4	NA
32459	0	62	1	1	2	0	19.56	14	24	5.6	56.42138149	1	1	0	1	0	1	0	0	0.769	1.002	1.032	0.561	103.3554261	2.325	NA
32481	0	64	1	1	2	1	22.34	22	24	5.3	93.25495449	1	NA	0	1	0	0	1	0	0.932	1.07	1.056	0.72	118.1453096	2.425	2677.5
32489	1	62	1	0	1	1	30.88	34	26	5.4	92.75081385	0	1	0	1	0	0	0	0	1.221	1.386	1.493	0.947	116.611393	2.275	NA
32517	1	61	1	1	2	1	20.11	27	23	6.1	75.38878626	1	1	0	0	0	0	0	0	1.069	1.306	1.244	0.839	102.1488227	2.4	4200
32530	0	72	1	1	1	1	22.85	22	37	5	67.30778076	1	NA	1	1	0	0	0	0	NA	NA	NA	0.637	116.2360546	2.425	NA
32548	1	64	1	0	1	1	22.87	19	19	5.4	91.45684725	1	1	0	1	1	0	0	0	0.82	1.221	1.269	0.662	107.3720609	2.45	3780
32581	0	83	1	1	2	1	36.85	23	27	5.8	62.30271963	0	1	0	1	0	0	0	0	NA	NA	NA	0.725	143.6567825	2.375	NA
32586	0	67	1	1	1	1	27.98	34	32	4.9	80.60815426	0	1	0	1	0	0	0	0	1.046	1.095	1.04	0.705	124.4949804	2.4	280
32588	1	65	1	1	1	1	23.96	15	24	4.8	59.72716079	0	1	0	0	0	0	0	0	1.024	1.268	1.265	0.841	113.901467	2.525	2425
32602	1	85	1	0	2	1	33.4	14	21	6.2	24.55730881	1	NA	0	1	0	0	NA	NA	NA	NA	NA	0.807	116.9124868	2.175	NA
32615	0	64	0	0	2	1	28.97	17	18	8.3	55.6342468	1	1	1	1	0	0	0	0	0.943	0.921	0.942	0.578	119.3840544	2.35	NA
32618	0	64	0	1	1	1	NA	14	25	4.8	41.40199622	0	NA	0	1	0	0	1	1	1.09	0.938	1.247	0.981	53.604	2.325	NA
32624	0	74	1	1	1	1	28.64	27	31	6.3	66.36876991	1	1	1	0	0	0	0	0	NA	NA	NA	0.58	123.2653957	2.4	NA
32629	0	71	1	1	1	1	22.01	26	26	5	78.37471433	0	0	0	1	0	0	1	0	NA	NA	NA	0.581	114.573776	2.375	2205
32630	1	60	3	1	1	0	23.7	36	25	5.7	61.86223807	1	1	0	0	0	0	0	0	1.297	1.353	1.358	0.784	105.9705143	2.275	3620
32644	1	84	1	0	1	1	31.72	19	23	5.5	83.49076661	1	NA	0	1	0	0	0	0	NA	NA	NA	0.691	124.1464695	2.375	8400
32666	1	85	1	1	1	1	27.27	16	22	5.3	43.56407801	0	0	0	0	1	0	0	0	NA	NA	NA	0.635	111.2402083	2.475	3600
32681	0	67	1	1	2	1	25.38	17	16	5.6	80.60815426	0	1	0	1	0	0	1	1	0.869	1.004	1.019	0.705	118.4630872	2.525	NA
32684	0	67	2	1	2	1	33.24	16	23	6.3	70.59478266	1	1	0	1	0	0	1	0	0.993	1.114	1.108	0.974	138.3357686	2.55	NA
32687	0	74	1	0	2	1	29.01	12	15	5.9	86.92894311	0	0	1	0	0	0	0	0	NA	NA	NA	0.634	120.6595118	2.275	892.5
32703	1	71	1	1	1	1	28.51	33	31	5.3	87.06848054	1	1	0	1	1	0	0	0	NA	NA	NA	0.56	122.5382191	2.3	5270
32710	0	82	3	1	2	1	26.29	NA	NA	6.7	NA	0	1	1	1	0	0	0	0	NA	NA	NA	0.935	57.3461157	NA	9540
32711	0	60	0	0	2	1	34.71	22	27	5.3	95.9124358	0	1	0	0	0	0	1	0	0.823	0.947	0.953	0.712	133.610229	2.275	NA
32727	1	65	2	0	2	1	NA	31	50	5.6	95.25971732	0	1	0	0	0	0	0	0	1.027	1.187	1.109	0.91	56.582	2.425	50
32732	0	61	1	1	2	1	29.92	23	23	5.4	72.71492122	1	1	0	0	0	0	0	0	0.898	1.131	1.106	0.691	124.7143525	2.35	NA
32743	1	75	3	0	1	1	20.6	29	32	4.9	88.93960827	0	NA	1	0	0	0	0	0	NA	NA	NA	0.764	107.533202	2.2	8640
32761	1	85	1	1	2	1	25.7	95	88	5.8	43.56407801	1	1	0	1	1	0	0	0	NA	NA	NA	0.83	106.7802333	2.475	NA
32804	1	80	1	0	1	1	29.45	NA	NA	5.7	49.09322262	1	1	0	1	0	0	0	0	NA	NA	NA	0.666	119.8397902	2.425	2047.5
32808	0	76	3	1	2	1	NA	20	26	6.6	45.96070266	0	0	1	1	0	0	0	0	NA	NA	NA	0.796	67.005	2.8	NA
32817	0	66	1	1	1	1	22.78	18	25	5.2	91.95395462	1	1	0	1	0	0	0	0	1.005	0.953	0.921	0.645	110.5555532	2.45	5980
32832	0	75	1	1	1	1	15.98	19	23	5.8	76.20315716	1	1	0	0	1	1	1	0	NA	NA	NA	0.456	88.36016132	2.3	8685
32855	0	85	2	0	2	1	26.72	16	25	6.4	70.81921326	0	1	1	0	0	1	1	0	NA	NA	NA	0.477	124.8357762	2.475	682.5
32859	0	65	1	1	0	1	16.92	17	27	5.2	92.60216981	1	1	0	0	0	0	0	0	0.834	1.077	1.052	0.579	103.4227671	2.35	4200
32880	0	62	2	0	1	1	32.2	22	24	7.3	58.45784168	1	0	1	1	0	0	0	0	1.148	1.329	1.247	1.018	131.4680687	2.45	NA
32908	0	62	2	1	2	0	30.29	33	27	6.2	96.24503403	1	0	0	1	0	0	0	0	1.035	1.102	1.109	0.807	127.7598821	2.45	NA
32918	0	64	2	0	2	0	34.62	11	11	7.5	113.2436927	1	1	1	1	0	0	1	1	1.112	1.111	1.114	0.786	126.5020324	2.35	NA
32926	1	70	1	1	1	1	28.36	25	27	6.4	41.54231313	1	1	1	1	0	0	0	0	NA	NA	NA	0.787	123.7472669	2.225	NA
32932	1	74	1	0	1	1	22.56	16	18	5.2	61.84440945	0	1	0	1	0	1	0	0	NA	NA	NA	0.526	103.8110277	2.3	2730
32938	0	79	1	1	1	1	26.52	19	26	5.4	64.07815681	1	1	0	1	0	0	0	0	NA	NA	NA	0.598	118.3957564	2.3	NA
32943	0	63	2	0	1	1	20.49	25	23	4.9	108.2600596	1	1	0	1	0	0	0	0	1.19	1.08	1.031	0.782	109.7553453	2.775	4465
32952	0	76	1	1	2	1	13.36	24	32	5.3	90.29410729	1	1	0	1	1	1	1	0	NA	NA	NA	0.436	88.2896664	2.425	1053
32954	0	73	1	1	2	1	31.12	15	19	6.1	58.71140866	1	1	1	1	0	0	0	0	NA	NA	NA	0.892	125.3374651	2.275	NA
32969	1	78	2	1	1	1	25.29	24	22	4.6	86.94598239	0	1	0	0	0	0	0	0	NA	NA	NA	0.954	110.4760708	2.3	1350
32972	0	67	0	1	1	1	23.26	23	27	11.5	91.31027694	0	1	1	1	0	0	0	0	1.015	1.176	1.201	0.934	111.6745243	2.525	NA
32984	1	64	2	0	2	1	20.68	12	16	12.3	111.0764447	1	1	1	1	0	0	0	0	0.97	1.032	1.099	0.619	103.2265008	2.575	NA
32991	0	64	1	1	1	0	33.52	20	23	5.7	82.32490371	1	1	0	0	0	0	0	0	0.85	0.947	0.926	0.653	134.4986817	2.45	210
33001	1	82	1	1	1	1	21.18	20	26	7.2	73.12704446	0	0	1	1	0	0	0	0	NA	NA	NA	0.704	107.1446299	2.375	NA
33002	0	67	1	1	2	1	24.57	13	23	5.2	61.23884761	0	1	0	0	0	1	1	0	0.778	0.901	0.872	0.698	115.6629093	2.475	300
33006	1	80	1	1	1	1	32.55	18	23	5.4	49.09322262	0	1	0	1	1	0	0	0	NA	NA	NA	0.877	128.7107532	2.325	11790
33050	0	62	2	1	2	1	32.04	NA	NA	NA	NA	0	NA	0	1	0	0	0	0	1.299	1.271	1.253	0.959	68.96045989	NA	3570
33069	1	80	1	0	1	1	22.58	17	26	5.3	65.96939068	0	1	0	1	0	0	0	0	NA	NA	NA	0.601	106.8245582	2.425	NA
33071	0	69	1	0	1	1	30.71	17	24	7	79.4835899	0	0	1	1	0	1	0	0	0.738	0.976	0.958	0.598	128.6672667	2.4	787.5
33114	1	64	1	1	1	0	28.25	17	21	7.3	91.45684725	1	1	1	1	0	0	0	0	1.118	1.322	1.379	0.845	123.5240673	2.375	1020
33153	1	82	1	1	1	1	29.63	14	22	5.9	73.12704446	0	1	1	1	0	0	0	0	NA	NA	NA	0.932	118.6921694	2.325	NA
33182	1	73	1	1	2	1	32.45	18	17	5.9	51.56758604	1	1	1	1	0	0	1	0	NA	NA	NA	0.573	119.5853679	2.275	NA
33184	1	77	0	0	1	0	27.83	25	27	5.6	60.55474677	0	1	0	1	0	0	0	0	NA	NA	NA	0.808	113.8062873	2.35	NA
33197	0	85	1	1	2	1	26.15	14	24	5.7	30.34364708	1	1	1	0	0	1	0	0	NA	NA	NA	0.536	123.390143	2.45	682.5
33207	0	62	1	0	2	0	21.22	12	19	5.2	45.9739523	1	1	0	1	0	0	1	0	0.89	1.058	1.061	0.712	106.7453375	2.275	4650
33209	0	73	0	0	1	1	28.71	NA	NA	NA	NA	0	NA	1	1	0	1	0	0	NA	NA	NA	0.48	62.42704457	NA	1365
33214	1	62	2	1	1	1	29.01	25	27	5.9	77.78179416	1	1	0	1	0	0	0	0	1.553	1.806	1.637	1.217	121.997932	2.45	10695
33235	1	66	1	1	1	1	26.06	14	29	6.2	72.78686157	1	1	0	0	0	0	0	0	1.352	1.478	1.496	0.962	120.8612847	2.425	1170
33236	0	68	1	1	1	1	30	18	19	6	80.04389718	1	1	1	1	0	0	0	0	1.223	1.254	1.301	0.916	125.8634382	2.25	14460
33246	0	73	1	1	1	1	35.2	23	16	5.7	58.71140866	0	1	0	1	1	0	1	0	NA	NA	NA	0.68	141.5897617	2.35	4522.5
33260	1	67	1	0	2	1	28.54	15	27	5.2	81.2529792	1	1	0	1	0	0	0	0	0.935	1.029	1.008	0.671	115.1378291	2.3	NA
33263	1	61	0	0	1	1	19.47	16	23	5.5	98.13088902	1	1	0	0	0	0	0	0	0.849	1.102	1.198	0.775	100.935498	2.55	NA
33265	1	85	1	1	2	1	26.82	29	33	5	78.91334349	1	1	0	0	0	0	0	0	NA	NA	NA	0.76	114.8589306	2.4	8085
33271	1	68	2	0	0	1	23.02	13	22	5.8	82.96978841	1	1	0	1	0	0	0	0	1.106	1.223	1.207	0.85	107.656232	2.375	NA
33277	0	77	2	0	1	1	35.31	16	17	6	32.04598642	1	1	1	1	0	0	0	0	NA	NA	NA	0.841	133.092182	2.175	NA
33285	1	81	1	0	1	1	24.16	19	25	6	58.87693402	0	0	0	1	1	0	0	0	NA	NA	NA	0.856	105.3466755	2.325	5070
33291	1	79	1	1	1	1	23.16	13	23	5.6	59.7099475	1	1	0	0	1	0	0	0	NA	NA	NA	0.723	104.9540798	2.25	3150
33316	1	74	1	1	1	1	24.87	28	27	5.4	56.06800546	1	1	0	1	0	0	0	0	NA	NA	NA	0.783	114.1428033	2.4	945
33320	0	85	2	0	2	1	23.64	14	21	6.4	62.20983915	0	1	1	1	0	1	0	0	NA	NA	NA	0.541	112.3957009	2.4	750
33321	1	63	1	1	1	1	26.24	23	21	4.4	55.32027329	0	1	0	1	0	0	0	0	1.26	1.427	1.461	0.912	118.2379635	2.45	25605
33324	1	70	0	0	2	1	26.52	22	24	5.8	92.11894803	1	1	0	0	0	0	0	0	NA	NA	NA	0.728	114.2898419	2.45	NA
33337	0	68	2	0	2	1	37.14	14	13	6.7	117.1291322	0	1	1	1	0	0	0	0	0.959	1.208	1.211	0.869	142.3249589	2.325	3150
33346	0	72	0	1	2	1	32.73	18	28	10.8	33.24509269	1	1	1	1	0	0	1	0	NA	NA	NA	0.566	127.3164864	2.55	NA
33356	1	70	0	1	1	1	28.76	26	57	4.4	79.55858295	0	1	0	1	0	0	0	0	NA	NA	NA	0.757	100.6725411	2.2	NA
33383	1	67	0	0	1	1	19.89	16	26	5.6	72.27735353	1	1	0	1	0	1	0	0	0.713	0.991	0.994	0.597	95.76441219	2.3	420
33385	0	64	1	1	1	1	28.74	18	24	5.3	71.19857203	1	1	0	0	0	0	0	1	0.841	1.102	1.096	0.649	127.295776	2.4	5905
33400	1	62	1	1	1	1	28.16	21	25	5.1	92.75081385	0	1	0	0	0	0	0	0	0.692	1.175	1.108	0.815	114.421517	2.3	8280
33416	1	70	1	0	1	1	36.9	37	30	5.8	70.77012909	1	1	0	1	0	0	0	0	NA	NA	NA	0.696	129.4939213	2.225	NA
33419	0	70	0	0	1	0	31.41	18	23	6.7	100.188489	0	NA	1	1	0	0	0	0	NA	NA	NA	0.669	129.3059772	2.425	NA
33420	0	74	1	1	1	1	28.73	23	29	6.5	86.92894311	0	0	1	1	1	0	0	0	NA	NA	NA	0.641	129.0555817	2.4	10675
33428	1	62	1	0	1	1	27.44	12	20	5.1	67.2836379	1	1	0	1	0	0	0	0	1.225	1.291	1.306	0.86	113.0639652	2.325	630
33450	1	64	1	1	1	1	32.53	22	22	5.2	91.45684725	1	1	0	0	0	0	0	0	0.937	1.276	1.276	0.808	125.6922341	2.275	3780
33454	1	84	2	0	1	1	25.19	28	29	6.9	74.14945418	1	1	1	1	0	0	1	0	NA	NA	NA	0.566	111.7663235	2.475	892.5
33457	1	62	0	0	1	1	26.44	21	21	5.2	97.4439728	1	1	0	0	0	0	0	0	0.885	1.166	1.204	0.729	112.6501615	2.325	NA
33467	1	60	1	1	1	0	43.58	26	22	5.5	98.82264755	0	1	1	0	0	0	0	0	1.6	1.562	1.627	1.142	143.6564826	2.3	2835
33478	0	70	1	1	1	1	23.96	31	33	5.6	68.26007709	0	0	0	1	0	0	0	0	NA	NA	NA	0.659	120.2164815	2.35	420
33483	0	60	2	0	1	0	30.47	13	13	12.5	116.470792	0	1	1	1	0	0	0	0	1.125	1.24	1.192	0.828	126.7546965	2.4	3210
33517	1	71	0	0	2	1	27	NA	NA	5.6	NA	1	1	0	0	0	0	0	0	NA	NA	NA	0.732	51.17684412	NA	NA
33520	1	74	1	1	1	1	25.41	21	24	5	61.84440945	0	1	0	1	0	0	0	0	NA	NA	NA	0.629	103.2656542	2.3	21000
33527	1	63	1	1	2	0	29.96	51	32	5.5	102.3462796	0	1	0	1	0	0	0	0	1.2	1.584	1.63	0.958	125.2840548	2.425	NA
33531	1	82	1	1	1	1	29.09	33	23	5.3	58.46479548	0	1	0	1	0	0	0	0	NA	NA	NA	0.637	113.2156955	2.25	4510
33534	1	78	1	0	1	1	24.34	17	22	5.8	75.21094182	1	1	0	1	0	0	0	0	NA	NA	NA	0.73	111.6515177	2.4	2400
33543	1	76	1	1	1	1	20.83	15	19	5.4	93.41406919	0	1	1	1	0	0	0	0	NA	NA	NA	0.723	102.017695	2.45	780
33551	1	76	1	1	1	1	26.64	41	48	6.1	84.06344968	1	1	1	1	1	0	0	0	NA	NA	NA	0.889	116.0179279	2.4	5000
33552	0	67	3	0	2	1	21.8	16	22	5.8	80.60815426	0	1	0	0	0	0	0	0	1.048	1.177	1.192	0.713	112.5427066	2.375	36000
33561	0	83	1	1	2	1	35.49	17	24	5.3	54.72868151	0	0	0	1	0	0	1	0	NA	NA	NA	0.572	139.3008244	2.425	1267.5
33566	1	82	1	0	2	1	31.58	17	23	5.9	58.46479548	0	NA	0	1	1	0	0	0	NA	NA	NA	0.822	116.4469597	2.4	2100
33569	0	79	1	1	1	1	25.03	15	25	5.6	31.64989602	0	1	0	1	0	0	0	1	NA	NA	NA	0.693	121.6024211	2.4	NA
33576	0	68	1	1	1	1	25.33	21	20	5.2	60.81017568	0	1	0	0	0	0	1	0	0.953	1.068	1.098	0.59	115.8523497	2.4	5400
33591	0	65	0	1	2	1	27.57	22	20	5.3	92.60216981	0	0	0	0	0	0	0	0	0.912	1.046	1.091	0.64	120.6690217	2.2	945
33592	1	62	2	1	1	1	24.66	34	33	5.6	77.78179416	1	1	0	1	0	0	0	0	0.996	1.198	1.175	0.841	113.7427568	2.375	1845
33594	1	75	2	1	1	1	28.54	32	32	5.7	58.78192315	0	1	0	1	1	0	0	0	NA	NA	NA	0.714	119.6055922	2.525	420
33614	0	65	1	1	1	1	45.8	22	27	5.5	81.74862939	0	1	0	1	0	0	0	0	1.02	1.031	1.038	0.821	159.8069067	2.4	11100
33621	1	63	1	1	1	1	28.18	20	22	5.4	55.32027329	1	1	0	1	0	0	0	0	1.249	1.525	1.531	0.8	114.4543661	2.35	19080
33625	0	81	1	1	1	1	25.15	18	24	5.5	36.74163731	0	0	0	0	1	0	0	0	NA	NA	NA	0.775	119.5002458	2.35	2100
33666	1	71	1	1	1	1	23.28	20	20	5.7	44.42123041	1	1	0	1	0	0	0	0	NA	NA	NA	0.634	99.2227899	2.275	8775
33696	1	61	1	1	1	1	27.74	14	18	7.1	93.40464638	1	1	1	0	0	0	0	0	1.118	1.368	1.339	0.788	121.076601	2.4	NA
33713	1	62	3	1	1	1	30.74	24	21	5	74.86106476	1	1	0	1	0	0	0	0	1.29	1.366	1.33	0.812	119.3177489	2.475	NA
33725	0	76	1	0	2	0	22.37	69	39	5.5	85.71619742	0	NA	0	1	0	0	0	0	NA	NA	NA	0.56	102.2274001	2.225	NA
33729	0	69	2	1	2	1	22.16	17	29	5.2	91.62691613	0	1	0	1	0	0	0	0	1.299	1.181	1.211	0.891	107.3702015	2.375	NA
33768	0	65	1	1	1	1	36.63	23	21	5.9	92.60216981	1	1	0	0	0	0	0	0	0.993	1.277	1.279	0.845	140.2364684	2.25	600
33771	1	66	0	0	1	1	27.52	18	16	8.4	81.82575952	1	1	1	0	0	0	0	0	0.941	1.052	1.111	0.754	110.2422405	2.375	NA
33792	0	73	0	0	2	0	24.5	19	26	5.5	77.28130869	0	0	0	1	0	0	0	0	NA	NA	NA	0.576	103.9320106	2.35	NA
33796	0	81	1	1	2	1	27.99	23	27	5.7	63.18420244	0	0	1	1	0	0	0	0	NA	NA	NA	0.653	121.6105967	2.325	840
33808	1	74	0	0	2	0	25.73	21	31	6.7	68.80927497	1	1	1	0	0	0	0	0	NA	NA	NA	0.72	103.859905	2.5	NA
33812	1	80	2	0	1	1	30.6	NA	NA	8.4	NA	0	1	1	1	1	0	0	NA	NA	NA	NA	0.732	57.99613489	NA	NA
33825	0	61	0	0	1	1	30.9	25	20	5.3	100.3276596	0	1	0	1	0	0	0	0	0.918	1.041	1.043	0.818	123.2084534	2.3	2250
33853	1	69	0	1	2	1	24.86	23	25	6	71.26901218	1	1	0	0	1	0	0	0	1.07	1.502	1.49	0.844	108.1627593	2.25	18480
33854	0	63	0	0	2	1	34.33	14	21	6.1	93.91234088	1	NA	1	1	0	1	0	0	0.717	0.857	0.849	0.814	144.2434412	2.475	6300
33861	1	81	1	1	1	1	34.75	29	21	6.2	65.50760494	1	1	0	1	0	0	0	0	NA	NA	NA	0.697	125.4182012	2.375	NA
33871	0	62	2	0	2	1	31.75	14	21	5.9	33.33441674	0	1	0	1	0	0	0	0	1.109	1.111	1.141	0.828	128.5935876	2.35	NA
33892	0	70	1	1	2	1	19.23	42	54	5.4	78.92720477	1	1	0	0	0	0	0	0	NA	NA	NA	0.632	99.52296348	2.3	NA
33894	0	63	1	1	2	0	34.35	20	19	5.8	71.70047536	1	1	0	1	0	0	0	0	1.055	1.117	1.171	0.843	139.7711887	2.5	NA
33895	0	64	2	1	1	1	30.22	29	30	6	107.5022392	0	1	1	1	0	0	0	0	1.079	1.123	1.139	0.864	120.1168637	2.4	NA
33915	1	85	1	1	1	1	30.42	24	27	5.4	51.89874313	1	1	0	1	0	0	0	0	NA	NA	NA	0.703	120.2011978	2.45	5250
33921	0	83	1	0	2	1	27.22	NA	NA	5.7	81.60328386	0	1	0	1	0	0	0	0	NA	NA	NA	0.709	123.3920995	2.45	NA
33922	0	83	1	1	1	1	23.11	15	21	6.3	72.03888011	1	1	1	1	0	0	1	0	NA	NA	NA	0.705	108.0493655	2.3	NA
33925	0	71	1	1	2	1	19.93	14	18	5.6	88.78030935	0	0	0	0	0	1	1	0	NA	NA	NA	0.53	102.4615389	2.3	187.5
33930	1	74	1	1	1	1	31.53	28	31	6.7	43.49489925	1	1	1	1	0	0	0	0	NA	NA	NA	0.879	122.3019123	2.525	420
33941	0	81	0	1	1	1	25.04	16	17	6.8	55.50300392	1	1	1	1	1	0	0	0	NA	NA	NA	0.67	114.8670822	2.375	NA
33945	1	65	1	0	2	0	30.67	NA	NA	6.1	82.40257756	1	1	0	1	0	0	0	0	1.08	1.296	1.311	0.799	122.1609336	2.4	735
33947	1	64	1	1	1	1	28.44	15	21	6.1	73.81667804	1	1	0	1	0	0	0	0	1.117	1.326	1.31	0.798	109.0002639	2.425	NA
33961	1	78	1	1	1	1	28.29	20	29	6	49.78781239	1	1	0	1	0	0	0	1	NA	NA	NA	0.691	117.6529107	2.325	19680
33971	0	64	1	1	1	1	34.77	22	22	5.2	82.32490371	1	1	0	1	0	0	0	0	0.956	1.083	1.119	0.81	143.5250043	2.525	NA
33972	1	65	2	1	1	1	21.26	20	20	7.6	116.6645873	1	1	1	0	0	0	0	0	0.92	1.23	1.244	0.929	104.331567	2.45	2730
33979	1	83	2	0	2	1	20.67	13	17	5.6	74.67215929	1	1	0	1	0	0	0	0	NA	NA	NA	0.665	100.229723	2.35	1050
33982	0	85	1	1	2	1	26.72	19	30	5.1	30.34364708	0	1	0	1	0	0	1	1	NA	NA	NA	0.605	117.7755393	2.4	NA
34006	1	81	1	1	1	1	29.92	18	23	5.3	58.87693402	1	1	0	1	0	0	0	0	NA	NA	NA	0.658	125.2145824	2.325	NA
34016	0	85	2	0	2	1	26.02	12	21	4.3	49.73653113	0	0	0	1	0	0	0	0	NA	NA	NA	0.735	111.0672824	2.35	NA
34040	0	84	1	1	2	1	27.21	9	22	6.1	30.55754993	0	0	1	1	0	1	1	0	NA	NA	NA	0.415	133.3918613	2.325	NA
34050	0	74	1	0	2	1	29.72	NA	NA	5.7	66.36876991	0	1	0	1	0	0	1	NA	NA	NA	NA	0.609	123.6696935	2.375	3150
34058	1	71	1	1	2	1	25.13	17	24	5.4	44.42123041	1	1	0	1	1	0	0	0	NA	NA	NA	0.739	105.6986595	2.375	NA
34062	0	67	1	1	1	1	43.3	20	23	5.7	40.53862619	0	1	0	1	0	0	0	1	1.1	1.14	1.142	0.749	151.1848703	2.35	NA
34064	0	81	1	1	1	1	20.85	NA	NA	5.2	87.17774902	1	1	0	1	1	0	1	0	NA	NA	NA	0.665	105.855688	2.475	840
34069	0	62	1	1	1	1	29.31	23	23	5.1	72.20591678	1	1	0	1	0	0	1	0	1.029	1.076	1.079	0.628	126.7221876	2.4	NA
34079	1	70	0	0	1	1	24.67	23	25	5.2	79.55858295	0	1	0	1	0	0	0	0	NA	NA	NA	0.836	118.2300479	2.4	NA
34087	1	81	1	1	1	1	26.2	19	25	5.7	58.87693402	1	1	0	1	1	0	0	0	NA	NA	NA	0.568	106.2396247	2.275	3000
34090	1	65	1	0	2	1	34.92	29	21	5.7	95.41194021	1	1	0	1	0	0	0	0	1.218	1.226	1.228	0.565	121.2778879	2.325	NA
34091	1	69	3	1	1	1	24.15	25	25	5.7	71.26901218	1	1	0	1	0	0	0	0	1.065	1.242	1.284	0.804	111.2861026	2.325	2475
34096	1	82	1	0	1	1	27.79	17	21	5.4	73.12704446	1	0	0	0	0	0	0	0	NA	NA	NA	0.627	121.1677456	2.275	NA
34107	0	62	1	1	1	1	23.62	17	20	5.3	94.57436141	0	1	0	0	0	0	1	0	0.856	1.193	1.157	0.712	121.7785964	2.475	270
34114	1	69	2	1	2	1	24.51	16	19	4.2	74.04959645	1	1	0	0	0	0	0	0	1.814	1.666	1.621	1.264	107.505456	2.425	1320
34122	1	73	1	1	0	1	30.39	26	37	7	47.39554757	1	1	1	1	0	0	0	0	NA	NA	NA	0.845	126.0997462	2.475	2100
34127	1	85	1	1	1	1	27.07	11	22	5.4	82.90633125	1	1	0	0	0	0	0	0	NA	NA	NA	0.645	116.8273965	2.35	2190
34133	1	61	2	1	1	0	27.96	27	26	6	87.1515756	1	1	0	0	0	0	0	0	1.075	1.396	1.474	0.798	117.0294612	2.35	9000
34138	0	78	1	1	2	1	18.62	19	27	5.2	84.52037075	1	1	0	0	0	1	1	NA	NA	NA	NA	0.5	107.4456572	2.575	NA
34150	1	64	0	1	1	1	31.33	100	61	5.7	96.08453193	1	1	0	0	0	0	0	0	0.969	1.216	1.172	0.774	121.925428	2.25	4200
34173	1	78	1	1	1	1	20.58	14	21	5.4	75.21094182	1	1	0	0	1	1	1	0	NA	NA	NA	0.487	101.5457977	2.325	NA
34186	0	60	1	1	1	1	37.72	18	19	5.6	84.67091196	1	NA	0	1	0	0	0	0	0.877	1.046	1.115	0.687	148.0535577	2.4	NA
34213	1	78	1	1	1	1	28.52	19	25	5.8	60.13086354	1	1	0	1	0	0	0	0	NA	NA	NA	0.923	112.1208606	2.325	NA
34223	1	60	0	0	1	0	21.81	62	38	5.6	98.82264755	1	1	0	0	0	0	0	0	0.857	1.15	1.209	0.702	100.9090756	2.25	NA
34233	1	81	1	0	2	1	23.46	31	35	5.2	53.37769876	0	0	0	1	1	0	0	0	NA	NA	NA	0.755	111.4731418	2.375	3570
34234	1	65	0	0	1	1	26.72	21	23	5.4	82.40257756	0	1	0	1	0	0	0	0	1.11	1.245	1.24	0.799	120.6246325	2.35	NA
34249	0	81	1	1	2	1	23.59	NA	NA	6.9	55.50300392	1	1	1	1	0	0	0	0	NA	NA	NA	0.976	117.6180418	2.5	NA
34281	1	83	2	1	2	1	21.56	17	26	5.5	83.94517935	0	1	0	1	0	0	0	0	NA	NA	NA	0.97	103.4067379	2.425	NA
34289	1	61	1	1	1	1	28.94	25	22	6.1	93.40464638	1	1	0	1	0	0	0	0	0.845	1.181	1.199	0.677	120.3629101	2.425	840
34300	1	81	1	1	1	1	25.49	15	22	5.9	48.74957006	1	1	0	0	0	0	0	0	NA	NA	NA	0.8	100.4343512	2.225	52.5
34327	0	82	0	0	2	0	31.86	21	30	5.9	86.56750478	0	0	0	1	0	1	1	0	NA	NA	NA	0.554	135.6587614	2.425	NA
34329	0	80	1	1	2	1	21.66	8	14	5.7	83.34122706	1	1	0	0	0	0	0	0	NA	NA	NA	0.747	101.803539	2.25	NA
34353	0	64	2	1	2	0	30.48	20	25	5.9	94.90231956	0	1	0	1	0	0	1	0	1.071	0.941	0.896	0.575	133.0939701	2.35	NA
34361	0	85	1	0	2	1	31.56	17	32	5.6	53.96516167	1	1	1	0	0	0	0	0	NA	NA	NA	0.641	128.6063508	2.375	630
34393	1	69	1	1	2	1	23.03	31	25	5.9	80.11941889	1	1	0	0	1	0	0	0	0.948	1.164	1.132	0.617	109.1695377	2.4	2730
34418	1	63	1	1	1	1	22.91	27	31	5.4	60.5722036	1	1	0	1	0	0	0	0	1.146	1.253	1.201	0.675	108.9451461	2.425	13500
34419	1	60	1	0	1	0	32.72	16	21	5.7	75.92022785	1	1	0	1	0	0	0	0	1.198	1.456	1.481	0.86	118.5997729	2.325	NA
34427	0	74	0	0	0	1	26.86	16	23	5.2	86.92894311	1	1	0	1	0	1	0	0	NA	NA	NA	0.517	133.4871424	2.4	3150
34435	0	70	1	1	2	1	33.16	19	24	5.4	89.40615242	1	1	0	1	1	0	0	0	NA	NA	NA	0.695	137.5791408	2.425	1560
34462	0	85	1	1	2	1	23.09	24	33	6	43.14494266	0	1	1	1	1	1	0	0	NA	NA	NA	0.535	112.5823667	2.475	NA
34470	1	60	1	1	1	1	26.63	22	23	5.5	61.86223807	0	1	0	0	0	0	0	0	1.083	1.312	1.306	0.776	113.0129001	2.375	22500
34477	0	70	0	1	2	1	26.44	21	22	6	78.92720477	0	1	1	0	0	0	0	0	NA	NA	NA	0.615	113.734229	2.25	280
34483	1	62	1	1	1	1	30.82	23	23	5.8	92.75081385	0	1	1	0	0	0	0	0	1.286	1.477	1.433	0.866	120.949199	2.45	11400
34507	1	61	0	0	1	1	33.7	35	32	5.9	67.7579435	1	1	0	1	0	0	0	0	1.051	1.307	1.336	0.918	136.8405147	2.425	910
34514	1	63	1	1	2	1	28.19	17	23	5.4	83.56844088	1	1	0	1	0	0	0	0	1.095	1.275	1.283	0.707	112.9886016	2.275	13800
34528	1	85	1	0	1	1	NA	15	24	5.5	37.38775623	0	1	0	1	0	0	0	0	NA	NA	NA	0.667	58.071	2.425	NA
34535	1	77	2	1	1	1	27.93	14	21	4.6	77.88668485	1	1	0	0	0	0	0	0	NA	NA	NA	1.103	113.9942469	2.325	NA
34551	0	73	2	1	2	1	31.15	9	21	6.1	49.05679489	0	1	0	1	0	0	0	0	NA	NA	NA	0.688	125.4701964	2.325	NA
34557	1	62	0	0	1	1	26.81	15	23	5.6	92.75081385	1	1	0	1	0	0	0	0	1.3	1.274	1.285	0.848	111.8712922	2.4	NA
34561	0	71	1	1	2	1	24.44	18	27	5.2	78.37471433	1	1	0	1	0	0	1	0	NA	NA	NA	0.718	123.8337691	2.35	1575
34569	1	69	1	1	1	1	22.72	21	30	4.7	80.11941889	0	1	0	1	0	0	0	0	0.81	1.324	1.298	0.68	105.6039625	2.375	6180
34572	1	82	1	0	0	1	28.2	15	22	5.9	65.04905171	1	1	0	1	0	0	0	1	NA	NA	NA	1.093	111.5209214	2.35	630
34573	1	66	1	1	0	1	33.24	27	31	5.6	81.82575952	1	1	0	1	1	0	0	0	1.113	1.273	1.262	0.766	127.0224338	2.375	2520
34582	1	61	2	0	1	1	NA	83	88	8.7	12.54816947	1	1	1	0	0	0	0	1	NA	NA	NA	0.728	49.137	2.25	NA
34584	0	68	1	1	2	1	30.56	24	27	5.5	69.22584688	0	1	0	0	0	0	0	0	0.909	1.111	1.139	0.727	129.7073518	2.4	1137.5
34586	1	65	1	1	2	1	22.77	13	14	5.4	73.29996129	1	1	0	0	0	0	0	0	1.003	1.182	1.201	0.658	107.1859106	2.325	NA
34590	0	62	1	1	2	0	27.63	9	16	5.7	56.42138149	0	0	0	1	0	0	0	0	0.834	1.039	1.034	0.742	123.88058	2.45	NA
34594	1	76	2	0	1	1	33.39	18	23	5.9	46.04205059	1	1	1	1	0	0	0	0	NA	NA	NA	0.661	116.8891793	2.2	NA
34596	0	79	2	0	2	1	31.3	15	21	5.3	64.88788033	0	NA	0	1	0	0	0	0	NA	NA	NA	0.65	123.8162225	2.35	NA
34607	0	63	0	1	2	1	25.49	15	20	5.6	98.92798839	0	1	1	1	0	0	0	0	0.994	1.067	1.067	0.678	117.9184347	2.5	NA
34620	0	67	2	1	2	1	24.76	19	26	5	105.2604581	0	1	0	1	0	0	0	0	0.868	1.025	1.014	0.674	119.9677801	2.525	1365
34633	1	70	2	1	2	1	24.56	17	34	6.2	91.97197888	0	1	0	1	0	0	0	0	NA	NA	NA	1.03	104.6239007	2.3	2515
34649	1	64	1	1	1	0	30.99	17	21	5.3	91.45684725	1	1	0	1	0	1	0	0	0.792	1.142	1.121	0.63	124.2522668	2.4	NA
34656	1	65	2	1	1	1	35.16	39	28	5.4	110.2989096	1	1	0	1	1	0	0	1	1.115	1.65	1.578	1.071	129.1851361	2.575	24855
34675	0	78	2	1	2	1	28.4	17	22	6.7	39.75731982	0	0	1	1	0	0	1	0	NA	NA	NA	0.853	119.5706603	2.325	225
34703	1	61	1	1	1	1	36.19	21	23	5.4	93.40464638	0	1	0	1	0	0	0	0	1.045	1.114	1.062	0.611	131.1301994	2.275	9450
34711	0	76	0	0	0	1	29.69	18	22	5.6	90.29410729	0	0	0	0	1	0	0	0	NA	NA	NA	0.665	124.0420973	2.375	NA
34713	1	72	1	1	1	1	25.58	21	26	4.4	86.45900118	0	1	0	1	1	0	0	1	NA	NA	NA	0.709	111.03136	2.35	NA
34716	1	62	1	1	1	1	27.21	24	29	5.9	84.15754368	1	1	0	0	0	0	0	0	0.981	1.386	1.416	0.837	114.122665	2.325	5400
34726	0	67	2	1	2	1	28.31	11	21	5.5	46.73202741	1	1	0	1	0	0	0	0	1.201	1.149	1.17	0.823	119.2923019	2.325	NA
34745	0	61	2	1	1	1	36.1	19	25	5.6	96.92349852	1	1	0	1	0	0	0	0	1.26	1.383	1.328	1.073	141.1214889	2.375	NA
34756	1	66	0	0	1	1	26.99	22	21	5.4	90.18093277	0	1	0	0	0	0	0	0	1.23	1.39	1.23	0.803	109.2261102	2.25	NA
34762	1	62	1	1	1	1	28.08	18	24	5.6	84.15754368	1	1	0	0	1	0	0	0	0.957	1.195	1.178	0.667	112.7904745	2.325	NA
34771	0	60	0	1	1	1	31.36	16	16	5.7	84.67091196	1	1	0	1	0	0	1	0	0.814	1.089	1.151	0.723	130.3558272	2.45	3150
34774	0	62	0	0	1	1	22.88	12	18	5.3	72.20591678	1	1	0	0	0	1	1	0	0.875	0.879	0.891	0.537	112.0415712	2.6	3150
34777	0	74	0	0	1	1	26.43	18	23	5.4	91.571623	1	0	0	1	0	0	0	0	NA	NA	NA	0.77	127.9649371	2.4	NA
34788	1	85	1	0	2	1	26.64	18	26	5.3	71.60210112	0	1	0	1	0	0	0	0	NA	NA	NA	0.614	107.079024	2.325	NA
34812	1	63	0	0	1	1	27.02	21	25	5.7	74.3370373	1	1	1	1	0	0	0	0	0.907	1.141	1.192	0.813	119.7127667	2.4	NA
34813	0	62	1	1	1	1	36.59	23	22	5.7	83.48966807	1	1	0	0	0	0	0	0	0.889	1.05	1.058	0.782	144.2128263	2.675	NA
34820	0	81	1	0	1	1	28.43	NA	NA	NA	NA	0	1	0	1	0	0	0	0	NA	NA	NA	0.756	61.5741001	NA	NA
34843	1	79	1	0	1	1	27.05	20	26	5.4	36.36962552	0	1	0	1	0	0	0	0	NA	NA	NA	1.067	110.8341866	2.425	10125
34849	0	71	2	0	2	1	30.27	51	138	4.7	61.05659039	1	1	1	1	0	0	0	0	NA	NA	NA	1.093	130.4790109	2.4	NA
34850	1	71	1	1	1	1	25.19	15	21	5.3	70.27473819	1	1	0	1	0	0	0	0	NA	NA	NA	0.656	104.3194586	2.15	18960
34855	0	76	2	0	2	1	24.18	18	24	7.5	66.26982778	1	1	1	1	0	0	0	0	NA	NA	NA	0.691	117.2881512	2.45	NA
34857	1	85	1	1	2	1	26.54	14	22	5.4	32.64316529	1	1	0	1	0	0	0	0	NA	NA	NA	0.783	112.8429701	2.55	NA
34873	1	73	2	0	1	1	22.83	22	26	7.3	59.61359237	0	1	1	1	0	0	0	0	NA	NA	NA	0.813	104.3242038	2.325	2677.5
34899	0	84	1	1	2	1	23.18	22	40	5.6	48.34228592	1	1	0	1	1	1	1	0	NA	NA	NA	0.547	111.6044388	2.3	840
34904	1	61	2	0	1	1	19.7	NA	NA	NA	NA	1	1	1	1	1	0	0	0	1.383	1.283	1.373	1.05	37.33591681	NA	NA
34910	1	85	1	0	1	1	25.94	132	92	7.3	71.60210112	0	1	1	0	0	0	0	0	NA	NA	NA	0.882	110.208546	2.175	NA
34911	0	70	1	1	2	1	22.34	20	25	5.2	53.33811995	1	1	0	1	0	1	1	0	NA	NA	NA	0.542	110.6322379	2.35	1615
34913	0	81	1	1	1	1	32.83	19	25	5.5	55.50300392	0	1	0	1	1	0	1	1	NA	NA	NA	0.689	130.0679276	2.35	NA
34928	1	85	1	1	1	1	22.13	15	15	5.5	57.24560905	0	1	0	0	1	0	0	0	NA	NA	NA	0.848	95.55749919	2.25	NA
34934	0	66	1	1	1	1	37.36	21	19	6.8	96.86500911	0	1	1	1	0	0	0	0	1.045	1.046	0.987	0.743	144.9791238	2.45	910
34974	1	64	0	0	1	1	32.72	32	31	5.9	96.08453193	1	1	1	1	0	0	0	0	0.844	1.254	1.299	0.793	129.0297095	2.325	NA
34975	1	63	1	1	1	1	27.98	57	48	5.1	83.56844088	1	1	1	1	0	0	0	0	0.988	1.275	1.238	0.739	123.0161948	2.4	2080
34994	0	65	0	0	1	1	25.28	98	83	7.1	92.60216981	0	0	1	0	0	1	0	0	0.619	0.859	0.906	0.645	112.9681164	2.375	270
34995	0	60	0	0	1	1	22.22	26	25	8.5	73.22751382	0	1	1	1	0	1	0	0	0.729	0.957	0.958	0.771	110.9563413	2.275	3600
34997	1	78	1	0	1	1	21.3	23	28	5.5	66.90275095	1	0	0	0	0	0	0	0	NA	NA	NA	0.681	107.3694795	2.425	NA
35004	1	69	1	1	1	1	24.84	17	20	5.5	64.05517239	1	1	0	0	0	0	0	1	0.8	1.076	1.047	0.79	109.6220404	2.45	8820
35018	0	66	2	0	2	1	32.32	23	29	5	106.0024755	0	0	0	1	0	0	0	0	0.914	0.924	0.913	0.788	129.3697513	2.375	27900
35041	0	76	1	1	2	1	25.37	19	24	5.1	90.29410729	1	1	0	0	1	0	0	0	NA	NA	NA	0.691	118.1550712	2.5	3510
35053	0	80	1	1	2	1	27.02	40	39	5.6	49.71989338	0	0	0	1	0	0	0	0	NA	NA	NA	0.629	117.6104347	2.475	22620
35061	1	71	1	1	1	1	29.78	34	30	5.8	79.00167287	1	1	0	1	0	0	0	0	NA	NA	NA	0.693	118.9758728	2.4	NA
35087	0	60	1	1	1	1	30.03	18	26	5.5	46.62440944	0	1	0	1	0	0	0	0	1.095	1.207	1.255	0.91	128.6588927	2.425	4515
35099	1	80	1	0	2	1	30.85	31	34	6.3	45.12137074	1	1	0	1	0	0	0	0	NA	NA	NA	0.625	125.4817092	2.375	NA
35100	0	60	2	0	0	0	28.82	NA	NA	6.2	NA	0	0	0	1	0	1	0	0	0.761	1.035	1.097	0.644	61.93786624	NA	1470
35116	0	85	1	1	2	1	21.12	24	22	5.8	80.46483645	0	NA	1	1	1	1	0	0	NA	NA	NA	0.505	109.2781731	2.425	4230
35121	1	73	1	1	1	1	27.25	24	28	4.5	51.56758604	0	1	0	1	0	0	0	0	NA	NA	NA	0.754	118.6585164	2.35	3465
35122	0	70	1	1	2	1	29.65	41	35	5.4	78.92720477	1	1	0	1	0	0	1	0	NA	NA	NA	0.681	129.0894213	2.6	NA
35142	1	81	1	1	1	1	33.01	41	47	5.2	48.74957006	1	1	0	0	0	0	0	0	NA	NA	NA	0.603	123.6107644	2.425	300
35143	1	71	1	1	1	1	26.82	15	20	6.2	63.16153868	1	1	0	0	0	0	0	0	NA	NA	NA	0.671	119.326232	2.375	NA
35144	1	66	0	0	1	1	27.39	21	29	5.6	72.78686157	1	1	0	1	0	0	0	0	1.306	1.375	1.417	0.957	114.4479667	2.4	7200
35146	0	85	1	1	2	1	29.89	15	22	5.1	61.43353439	0	0	0	1	0	0	0	0	NA	NA	NA	0.692	128.3087048	2.475	7260
35161	0	62	0	0	1	0	27.98	23	21	8	83.48966807	0	0	1	1	0	1	0	0	0.745	0.939	0.95	0.66	122.191068	2.4	1050
35165	0	85	2	1	2	1	23.88	16	27	5.7	41.18139895	0	NA	0	1	0	0	0	0	NA	NA	NA	0.604	104.9136055	2.375	3825
35175	0	85	1	1	2	1	31.72	19	25	5.9	48.00388992	0	1	0	0	0	0	0	0	NA	NA	NA	0.607	126.4965497	2.275	NA
35178	1	69	2	1	1	1	22.48	30	41	NA	82.38899989	1	1	0	1	0	0	1	0	1.494	1.537	1.507	1.01	109.6053804	2.4	2445
35185	1	81	1	0	2	1	26.8	14	14	5.5	65.50760494	1	1	0	1	1	0	0	1	NA	NA	NA	0.788	116.3226803	2.375	9360
35198	0	61	3	1	1	1	23.67	30	25	6.8	95.24104875	0	1	1	1	0	0	0	0	1.005	1.199	1.177	0.898	115.0377975	2.375	6967.5
35203	0	72	1	1	2	1	18.56	22	32	5.5	67.30778076	0	1	0	0	0	0	0	0	NA	NA	NA	0.56	101.415847	2.3	4725
35206	1	68	1	0	1	1	29.71	17	17	4.7	25.10377447	1	1	1	1	1	0	0	1	0.984	1.097	1.105	0.725	114.3858573	2.25	NA
35221	0	61	0	0	1	0	27.7	19	18	13.2	95.24104875	0	0	1	1	0	1	0	0	0.771	0.834	0.793	0.612	106.5618549	2.3	NA
35235	0	82	3	1	2	1	30	30	23	6.1	28.77858078	0	1	0	1	0	0	0	0	NA	NA	NA	0.756	127.4507054	2.4	NA
35237	1	67	1	1	2	1	24.13	20	23	5.1	94.08084823	1	1	0	0	0	0	0	0	1.027	1.25	1.262	0.84	109.762414	2.4	NA
35245	1	67	3	1	1	1	18.8	NA	NA	NA	NA	1	NA	0	1	0	1	0	0	0.95	0.952	0.954	0.472	35.63811661	NA	337.5
35249	0	83	1	1	1	1	19.46	22	18	5.2	43.75537388	0	1	0	1	0	0	0	0	NA	NA	NA	0.621	99.89297387	2.425	NA
35260	0	74	1	0	1	1	24.16	16	19	4.9	30.44215444	0	1	0	0	1	0	0	0	NA	NA	NA	0.703	117.5568439	2.475	NA
35273	1	79	1	0	1	1	28.87	28	28	6.6	66.4344317	0	1	1	1	0	0	0	0	NA	NA	NA	0.764	121.7201466	2.425	NA
35301	0	80	2	1	2	1	22.26	21	34	5.2	73.35080008	0	1	0	1	0	0	0	0	NA	NA	NA	0.658	110.3158311	2.35	8190
35311	0	72	1	1	2	1	24.88	30	35	5.1	67.30778076	1	1	0	0	0	0	0	0	NA	NA	NA	0.691	121.7072308	2.45	2580
35313	0	76	3	0	2	1	21.06	14	19	5.6	85.71619742	1	1	0	1	0	1	0	0	NA	NA	NA	0.556	109.3727829	2.35	NA
35315	0	60	1	1	2	1	24.67	13	20	5.4	95.9124358	0	0	0	0	0	0	0	0	0.865	0.897	1.049	0.807	112.058264	2.325	NA
35324	1	76	1	1	1	1	32.79	16	16	5.7	55.28580071	1	1	0	1	0	0	0	0	NA	NA	NA	0.714	126.1781751	2.425	NA
35341	0	81	1	1	1	1	20.19	19	24	6.8	55.50300392	0	0	1	1	0	0	0	0	NA	NA	NA	0.581	103.1770311	2.35	2205
35349	0	63	1	1	1	1	19.18	14	20	5.1	71.70047536	1	1	0	1	0	0	0	1	1.173	1.098	1.108	0.645	105.0851703	2.425	NA
35352	0	85	2	1	2	1	22.02	13	24	6	28.36126357	1	0	0	0	0	1	0	0	NA	NA	NA	0.521	103.883253	2.3	NA
35353	1	73	1	1	2	1	24.07	26	28	5.8	85.85378817	1	1	1	1	1	0	0	0	NA	NA	NA	0.674	111.1415043	2.225	3885
35362	1	69	0	0	1	0	27.31	26	24	4.8	88.30035885	1	1	0	0	0	0	0	0	0.811	1.059	1.056	0.618	109.8336306	2.225	NA
35375	0	65	1	1	1	1	31.49	74	57	5.9	70.70018203	1	1	0	1	0	0	0	0	1.182	1.249	1.238	0.712	125.3761112	2.375	3852
35384	0	71	0	0	2	1	24.36	NA	NA	5.7	NA	0	0	1	0	0	0	0	NA	NA	NA	NA	0.77	53.17414099	NA	NA
35385	0	66	1	1	1	1	23.46	11	13	5.7	91.95395462	1	1	0	0	0	0	0	0	1.352	1.135	1.204	0.691	115.8925582	2.4	NA
35392	1	64	2	1	1	1	37.98	25	23	6	85.33417391	1	1	0	1	0	0	0	0	0.987	1.41	1.38	0.98	130.0521037	2.4	46140
35396	0	83	1	1	1	1	18.22	28	48	5.2	85.96153224	1	1	0	0	1	1	0	0	NA	NA	NA	0.525	100.3751843	2.225	4190
35407	1	67	2	0	2	1	34.35	22	22	5.9	75.09727859	0	1	1	1	0	0	0	0	1.22	1.421	1.563	0.997	126.1597175	2.275	30650
35408	1	66	1	0	0	1	24.62	26	24	5.7	81.82575952	1	1	0	0	0	0	0	0	1.19	1.219	1.251	0.695	115.1656635	2.45	NA
35413	1	63	1	1	1	1	25.53	15	21	5.3	83.56844088	1	1	0	1	0	0	0	0	1.176	1.345	1.315	0.718	112.4143135	2.45	6760
35416	1	63	1	1	1	1	24.06	50	33	5.6	96.76186499	0	1	0	1	0	0	0	0	1.14	1.389	1.328	0.814	115.5797081	2.45	2100
35430	0	66	1	1	1	1	27.5	15	19	5.2	70.20528075	0	1	0	1	0	1	1	0	0.771	1.057	1.053	0.673	115.6662292	2.475	1575
35432	1	84	1	1	1	1	22.14	17	27	5.4	47.73297855	1	1	0	1	0	1	0	0	NA	NA	NA	0.536	104.5047311	2.4	NA
35434	1	71	2	0	2	1	31.32	18	19	7.6	100.6536335	1	1	1	1	0	0	0	0	NA	NA	NA	0.962	124.8876515	2.425	6300
35439	0	78	2	1	2	1	23.59	20	21	6.9	39.75731982	0	1	1	1	1	0	0	0	NA	NA	NA	0.658	106.4749487	2.35	NA
35465	1	70	1	1	2	1	36.01	18	20	6.1	79.55858295	1	NA	0	0	0	0	0	0	NA	NA	NA	0.727	126.3275818	2.225	945
35485	0	85	1	0	2	1	26.17	15	24	5.4	21.77688818	0	1	0	1	0	0	0	0	NA	NA	NA	0.578	119.462715	2.275	NA
35493	1	69	1	1	1	1	28.09	15	16	5.5	71.26901218	0	1	0	1	0	0	0	0	1.118	1.271	1.3	0.733	112.8042899	2.325	NA
35495	0	76	0	0	2	0	22.71	21	26	5.5	85.71619742	0	0	0	1	0	0	0	0	NA	NA	NA	0.629	119.3296154	2.4	NA
35507	0	85	1	1	2	1	20.73	14	26	4.8	26.27979882	0	NA	0	1	0	1	0	1	NA	NA	NA	0.529	110.3232085	2.375	NA
35517	1	73	1	1	1	1	30.88	NA	NA	5.2	51.56758604	1	1	0	1	0	0	0	0	NA	NA	NA	0.842	119.5800459	2.325	16200
35522	0	85	1	1	2	1	23.96	19	26	5.2	43.14494266	0	0	0	1	0	0	0	0	NA	NA	NA	0.608	111.3655821	2.25	NA
35528	1	71	1	1	0	1	24.54	21	27	5.3	79.00167287	1	1	1	1	0	0	0	0	NA	NA	NA	0.913	112.0288791	2.4	NA
35547	1	73	1	1	1	1	27.12	21	27	5.5	62.28037206	0	1	0	1	1	0	0	0	NA	NA	NA	0.77	121.395566	2.35	1620
35549	0	70	0	1	2	1	24.38	14	20	5.4	94.1811345	0	1	0	1	0	0	0	0	NA	NA	NA	0.757	113.682204	2.275	NA
35559	0	62	1	1	2	1	30.95	43	50	7.4	99.62536595	0	1	1	0	1	0	0	0	1.067	1.19	1.176	0.926	125.8298955	2.325	3240
35564	0	66	1	0	2	0	33.15	11	15	5.6	96.86500911	1	0	0	0	0	1	0	0	0.783	0.913	0.937	0.551	127.0297179	2.35	NA
35569	1	85	1	1	1	1	22.59	25	31	5.6	43.56407801	0	1	0	1	0	0	0	0	NA	NA	NA	0.812	108.3276779	2.525	NA
35573	0	63	0	0	2	0	27.15	22	24	6.3	98.92798839	0	0	0	0	0	0	0	0	1.13	1.245	1.275	1.076	114.1084602	2.375	5400
35578	1	68	1	1	1	1	32.32	23	26	5.2	71.77141206	1	1	0	1	0	0	0	0	1.157	1.52	1.548	0.975	122.3162123	2.35	14070
35586	0	67	0	0	1	1	24.19	20	19	7.5	69.71384379	0	1	1	0	1	0	0	0	0.914	1.028	1.009	0.775	114.7241115	2.3	NA
35588	0	67	0	1	1	1	29.2	74	45	8.2	96.18695405	1	0	1	0	0	0	0	0	0.989	1.036	1.058	0.883	125.2595968	2.4	NA
35592	0	85	1	0	2	1	23.13	16	27	6.1	80.46483645	0	1	0	1	0	1	0	0	NA	NA	NA	0.438	102.7226226	2.2	NA
35602	0	85	1	1	2	1	23.43	12	18	5	43.14494266	0	0	0	0	0	1	0	NA	NA	NA	NA	0.512	114.8369362	2.45	NA
35609	0	64	1	1	1	1	32.07	16	20	6.1	62.54307991	1	1	0	1	0	0	0	0	1.059	0.978	0.96	0.652	137.6410002	2.45	NA
35614	1	73	1	1	1	1	23.39	31	30	7.1	56.46324819	0	1	1	1	0	0	0	0	NA	NA	NA	0.785	103.898118	2.4	NA
35617	0	81	0	1	2	1	32.26	19	23	5.6	63.18420244	1	1	0	1	0	0	0	0	NA	NA	NA	0.714	138.4102646	2.475	750
35619	1	72	1	0	1	1	28.53	17	27	4.9	78.44866116	0	1	0	1	1	0	0	0	NA	NA	NA	0.763	112.1505671	2.05	420
35620	0	83	1	1	2	1	27.73	17	25	5.8	72.03888011	1	1	1	0	0	0	0	0	NA	NA	NA	0.781	117.7407207	2.15	4725
35625	0	63	1	1	1	1	23.05	22	22	5.4	93.91234088	0	1	0	1	0	0	1	0	0.895	1.013	1.022	0.782	116.3406811	2.475	9682.5
35645	1	85	1	1	2	1	21.85	14	23	5.5	40.2605833	0	0	0	1	1	0	0	0	NA	NA	NA	0.678	109.9062084	2.375	1800
35652	1	65	0	0	1	0	35.48	45	28	6.2	65.88054912	1	1	1	1	0	0	0	0	1.358	1.645	1.574	1.356	123.8366957	2.175	720
35668	0	81	1	1	1	1	28.22	18	22	5.5	63.18420244	0	1	0	0	0	0	0	0	NA	NA	NA	0.85	118.5022337	2.325	1080
35673	1	71	1	1	1	1	28.36	17	22	5.6	44.42123041	0	0	0	1	0	0	0	0	NA	NA	NA	0.953	119.2795664	2.425	1125
35687	0	70	1	1	1	1	24.2	21	19	4.8	59.96181292	1	1	0	1	0	0	0	0	NA	NA	NA	0.775	105.7273175	2.225	107100
35688	1	85	1	1	2	1	28.02	15	24	5.1	47.3988477	1	1	0	1	1	0	0	0	NA	NA	NA	0.749	112.6738477	2.375	6300
35689	0	71	1	0	1	1	26.49	15	10	5.6	78.37471433	0	1	0	1	0	0	0	0	NA	NA	NA	0.762	118.0160838	2.275	30375
35708	0	66	0	1	2	0	30.16	24	23	5.8	96.86500911	0	1	0	1	0	1	0	0	0.721	1.011	1.03	0.683	124.9193731	2.425	7560
35718	0	77	1	1	1	1	28.44	27	26	5.6	64.98475918	0	0	0	1	1	0	1	0	NA	NA	NA	0.77	126.5808004	2.375	NA
35724	0	70	1	1	2	1	30.81	13	12	6.1	89.40615242	1	1	1	1	0	0	0	0	NA	NA	NA	0.798	121.6241555	2.425	2730
35737	0	77	1	1	2	1	29.63	19	24	5.5	75.14004691	1	1	0	1	1	0	0	0	NA	NA	NA	0.659	123.6735965	2.275	NA
35745	1	66	2	0	1	1	18.59	19	24	5.8	53.18789871	1	1	0	1	0	0	0	0	1.146	1.343	1.35	0.866	93.30835166	2.5	6965
35756	0	80	1	1	2	1	25.7	21	30	5.9	49.71989338	1	0	0	1	0	0	0	0	NA	NA	NA	0.651	122.8885144	2.5	3920
35766	1	68	2	0	1	1	24.56	20	20	6.4	102.7973009	1	1	0	0	0	0	0	0	1.067	1.305	1.218	0.768	113.5632934	2.55	NA
35783	1	80	1	1	2	1	23.18	47	42	5.3	59.29197786	0	0	1	0	1	0	0	0	NA	NA	NA	0.662	113.924722	2.35	NA
35784	0	78	0	0	2	1	33.42	17	20	7.5	89.0344142	1	1	1	0	0	0	1	1	NA	NA	NA	0.748	132.4221897	2.425	NA
35788	1	72	1	1	1	1	28.88	23	30	5.4	62.71940791	0	1	0	1	0	0	0	0	NA	NA	NA	0.721	123.23952	2.45	6505
35792	0	75	3	1	2	1	24.63	NA	NA	5.8	NA	0	NA	0	1	1	0	0	0	NA	NA	NA	0.594	53.37710385	NA	NA
35798	1	65	1	1	1	1	26.08	24	25	5.3	82.40257756	1	1	0	1	0	0	0	0	1.023	1.352	1.378	0.773	113.4541684	2.325	NA
35802	1	76	1	1	1	1	28.26	22	24	5.6	39.82778609	1	1	0	1	0	0	0	0	NA	NA	NA	0.618	108.6600803	2.35	2850
35809	1	74	2	0	2	1	28.08	13	19	5.6	71.49389178	1	1	0	1	0	0	0	0	NA	NA	NA	0.705	106.8266854	2.1	11670
35818	1	85	1	1	2	1	30.51	18	23	6.1	40.2605833	1	1	1	1	0	0	0	0	NA	NA	NA	0.737	114.4182424	2.4	NA
35826	1	72	0	0	1	1	29.46	22	23	5.8	44.11028179	1	1	1	1	0	0	0	0	NA	NA	NA	0.884	118.3734661	2.425	10335
35832	1	81	1	1	2	1	28	26	26	6.7	58.87693402	1	1	1	0	0	0	0	0	NA	NA	NA	0.669	120.0761794	2.35	NA
35858	1	72	1	1	1	1	28.67	19	25	5.3	86.45900118	1	1	0	1	0	0	0	0	NA	NA	NA	0.703	124.3292672	2.5	16260
35867	0	66	1	1	1	1	26.39	22	19	5.2	70.20528075	1	1	0	0	0	0	0	0	1.11	1.153	1.158	0.77	126.9697639	2.475	NA
35882	0	76	2	0	2	1	20.31	11	17	6.6	32.27188964	1	1	1	1	0	1	0	0	NA	NA	NA	0.555	95.84237503	2.325	NA
35883	1	68	1	1	2	1	27.14	22	23	5.3	80.68420834	1	1	0	0	0	0	0	0	1.309	1.488	1.53	0.843	118.4506357	2.4	5280
35887	1	73	1	1	1	1	27.58	22	21	5.5	56.46324819	0	0	0	0	0	0	0	0	NA	NA	NA	0.763	113.3278311	2.425	5250
35891	1	63	2	1	1	1	29.82	21	24	5.4	77.2373216	1	1	1	1	0	0	0	1	1.113	1.299	1.279	0.787	119.054194	2.375	NA
35908	1	72	1	1	1	1	29.65	16	21	5.2	51.93110377	1	1	0	1	1	0	1	0	NA	NA	NA	0.714	120.2323096	2.325	NA
35928	0	62	1	1	1	1	26.12	16	18	5.1	99.62536595	1	1	0	0	0	0	0	0	0.919	1.12	1.122	0.849	114.5262506	2.425	210
35936	1	62	2	1	2	1	24.11	10	16	5.8	77.78179416	1	1	0	1	0	1	0	0	0.725	1.181	1.222	0.766	109.726163	2.425	NA
35947	0	60	0	0	1	0	28.65	20	19	5.2	101.0349039	0	1	0	0	0	0	0	0	0.861	1.092	1.051	0.699	129.0869124	2.3	NA
35958	1	63	1	1	1	1	31.1	23	22	5.7	66.81265243	1	1	0	0	0	0	0	0	0.988	1.349	1.35	0.885	122.9790949	2.4	NA
35961	1	66	1	1	2	1	25.85	21	24	5.7	81.82575952	0	1	0	1	1	0	0	0	0.954	1.232	1.192	0.771	114.5057758	2.375	280
35963	0	74	0	0	2	1	25.09	15	21	7.3	86.92894311	0	0	1	1	0	0	0	0	NA	NA	NA	0.709	116.9136551	2.35	480
35972	1	61	1	1	1	1	31.78	40	28	7.6	67.7579435	1	1	1	1	0	0	0	0	1.098	1.192	1.2	0.726	122.7741656	2.425	NA
35977	1	66	1	1	1	1	29.21	21	21	5.4	90.18093277	1	1	0	1	0	0	0	0	1.269	1.591	1.518	0.871	119.3870343	2.4	22610
35983	0	67	1	1	1	1	23.38	19	20	5.5	91.31027694	0	1	0	1	1	0	0	0	0.99	1.04	1.049	0.632	109.6973834	2.45	2700
35999	0	69	1	0	1	1	23.76	20	27	6	79.4835899	1	1	0	1	0	0	0	0	0.859	1.04	1.018	0.566	110.700396	2.35	1417.5
36020	0	82	1	1	2	1	24.56	14	21	5.5	55.11448289	0	0	0	0	0	0	0	0	NA	NA	NA	0.622	115.772809	2.375	1575
36048	1	82	1	1	1	1	25.13	18	25	5	65.04905171	1	1	0	0	0	0	0	0	NA	NA	NA	0.647	110.1773748	2.325	14265
36066	1	84	1	1	1	1	23.24	NA	NA	6	72.10684906	0	1	0	1	0	0	0	0	NA	NA	NA	0.851	106.592103	2.25	10080
36074	1	70	0	1	1	1	24.2	19	23	5.5	70.77012909	0	1	0	0	1	0	0	0	NA	NA	NA	0.716	109.9004433	2.2	15725
36077	0	72	1	1	1	1	27.83	18	15	5.3	67.30778076	0	1	0	0	0	0	0	0	NA	NA	NA	0.623	121.0967062	2.575	19575
36085	0	62	2	0	2	1	32.88	14	19	10.3	96.24503403	0	1	1	1	0	0	0	0	1.241	1.269	1.201	0.97	128.4729548	2.325	NA
36100	0	80	1	1	2	1	29.6	17	25	6.1	83.34122706	0	1	0	0	0	0	0	0	NA	NA	NA	0.626	119.9405564	2.275	NA
36108	1	76	0	0	2	1	27.46	9	19	5.9	67.84931677	0	1	0	0	0	0	0	0	NA	NA	NA	0.783	113.1067304	2.275	NA
36118	1	73	2	1	1	1	26.59	53	14	12.9	65.27311671	1	1	1	0	0	0	0	1	NA	NA	NA	1.197	101.034315	2.3	NA
36119	1	83	0	1	1	1	29.24	30	31	6.3	48.06946481	1	1	1	1	0	0	0	0	NA	NA	NA	0.797	123.908567	2.525	NA
36147	0	79	1	1	2	1	28.5	21	27	5.5	56.28828173	0	0	0	1	1	0	0	0	NA	NA	NA	0.726	117.090208	2.4	NA
36159	1	65	2	0	1	1	31.54	15	17	NA	63.05961366	0	1	1	1	0	0	0	0	1.159	1.439	1.446	0.969	122.3231278	2.45	NA
36174	0	78	2	1	2	1	24.44	23	28	5.2	86.01343787	0	1	0	1	0	0	0	0	NA	NA	NA	0.703	113.6622394	2.45	11775
36187	0	85	1	1	2	1	23.56	14	16	6.7	61.43353439	0	1	1	0	0	1	1	NA	NA	NA	NA	0.421	110.7189616	2.375	NA
36197	0	60	2	0	2	1	26.45	13	20	6.1	74.15285318	1	1	0	0	0	0	0	0	1.09	1.143	1.113	1.06	124.0371212	2.45	NA
36207	1	85	1	0	2	1	30.59	26	30	5.3	40.2605833	1	1	0	1	0	0	0	0	NA	NA	NA	0.713	117.5492702	2.275	NA
36211	0	81	1	0	2	1	21.88	12	15	6.3	18.11312087	1	1	0	1	1	1	0	0	NA	NA	NA	0.477	99.70125944	2.225	NA
36216	1	75	1	1	1	1	32.73	NA	NA	NA	NA	1	1	0	1	0	0	0	0	NA	NA	NA	0.866	62.0427688	NA	140
36223	1	71	0	0	2	1	27.66	23	20	5.6	79.00167287	0	1	0	1	0	0	0	0	NA	NA	NA	0.66	109.0123368	2.225	16830
36227	1	62	2	1	2	1	29.89	31	23	5.9	97.28850795	1	1	0	0	0	0	0	0	0.885	1.364	1.342	0.923	120.6769018	2.5	1680
36247	1	60	3	1	1	1	26.27	19	25	6.2	85.34823694	0	1	0	0	0	0	0	0	1.283	1.539	1.525	0.935	112.3292274	2.45	9450
36251	0	84	1	0	2	1	21.63	13	17	6.1	48.34228592	1	NA	0	1	0	0	0	0	NA	NA	NA	0.686	107.8318734	2.45	NA
36266	0	85	1	0	2	1	21.06	20	23	6.4	84.76228291	0	1	1	1	1	0	0	0	NA	NA	NA	0.704	103.9153358	2.475	NA
36275	1	84	1	0	2	1	19.61	20	22	5.4	64.14155239	1	1	0	0	0	0	0	0	NA	NA	NA	0.629	95.24675692	2.25	2275
36277	0	65	1	1	1	1	24.49	27	31	5.1	70.70018203	1	1	0	1	0	0	0	0	1.08	1.084	1.134	0.684	115.5353217	2.45	690
36279	0	76	1	1	2	1	25.02	20	29	6	75.66973506	0	1	0	1	0	0	0	0	NA	NA	NA	0.777	114.6115426	2.35	315
36281	0	66	2	1	2	1	33.29	13	19	7	106.0024755	0	1	1	1	0	0	0	0	0.98	1.009	1.004	0.749	136.9469443	2.675	1417.5
36284	1	64	1	1	1	1	33.97	24	24	5.2	91.45684725	1	1	0	1	0	0	0	0	1.006	1.2	1.179	0.837	132.8905413	2.45	5530
36286	1	64	1	1	1	1	36.14	33	23	5.6	66.34496386	1	1	0	1	0	0	0	0	1.178	1.504	1.463	1.053	132.5377913	2.125	17640
36291	1	72	2	1	2	1	21.81	26	28	5.9	90.6888778	1	1	0	0	0	0	0	0	NA	NA	NA	0.661	97.92076984	2.3	NA
36298	1	72	1	1	1	1	30.34	37	30	4.4	86.45900118	0	1	0	1	0	0	0	0	NA	NA	NA	0.823	120.0443792	2.575	4995
36311	1	63	1	0	1	1	25.98	NA	NA	5.6	92.10155816	0	1	0	1	0	0	0	0	0.98	1.213	1.203	0.82	116.2403598	2.475	2700
36319	1	65	1	1	2	1	29.5	16	22	5.5	90.81664932	1	1	0	0	0	0	0	0	1.227	1.416	1.413	1.13	115.4838471	2.3	NA
36328	1	83	2	1	2	1	22.35	15	24	5.3	92.51676515	1	1	0	0	0	0	0	0	NA	NA	NA	0.982	98.94859984	2.35	NA
36333	0	79	1	1	1	1	22.58	NA	NA	5.8	64.07815681	0	0	0	1	0	0	1	0	NA	NA	NA	0.581	111.6196997	2.525	NA
36346	1	85	1	1	1	1	21.68	64	35	5.6	57.24560905	0	0	0	0	1	1	1	0	NA	NA	NA	0.542	100.6460351	2.35	NA
36351	1	64	2	1	1	1	24.36	20	20	6	85.33417391	1	1	0	1	0	0	0	0	1.058	1.227	1.221	0.687	111.687865	2.4	NA
36354	1	70	2	1	2	1	30.29	19	27	6.3	73.53124928	1	1	1	1	0	0	1	0	NA	NA	NA	0.855	115.4913778	2.35	NA
36356	0	64	1	1	1	1	25.62	77	52	5.3	71.19857203	0	1	0	1	0	0	1	0	0.876	1.045	1.041	0.755	113.025019	2.375	630
36390	1	67	2	0	1	1	29.57	24	24	5.8	75.09727859	0	1	0	1	0	0	0	0	1.109	1.426	1.336	0.867	115.6116464	2.5	6300
36398	1	63	1	0	1	0	18.5	17	26	5.6	102.3462796	1	1	0	0	0	0	0	0	0.93	1.205	1.201	0.671	97.59751948	2.425	NA
36401	1	66	1	1	1	1	32.3	42	34	7.2	81.82575952	0	1	1	1	0	0	0	0	0.818	1.284	1.278	0.719	119.3035313	2.35	5445
36407	1	80	1	0	1	1	20.19	24	37	4.7	49.09322262	1	1	0	1	0	0	0	0	NA	NA	NA	0.678	103.7920619	2.35	2625
36409	1	61	2	1	1	1	26.55	16	16	6.3	97.97432824	1	1	0	0	0	0	0	0	1.378	1.453	1.465	1.098	109.884606	2.5	NA
36440	0	65	1	1	2	1	21.86	13	21	5.6	62.10527835	0	1	0	0	0	0	0	0	0.884	1.029	1.074	0.703	112.4064909	2.45	NA
36451	0	65	2	0	2	1	31.75	24	29	5.3	71.59358476	1	1	0	0	0	0	0	0	0.94	1.125	1.12	0.726	129.8962047	2.375	NA
36462	0	60	1	1	1	1	24.12	24	29	5.2	84.67091196	0	1	0	0	1	0	0	0	0.916	1.051	1.032	0.599	113.8268389	2.375	6300
36478	1	67	2	0	2	1	33.83	20	17	6	62.17986899	0	1	0	1	1	0	0	0	1.363	1.216	1.241	0.824	125.1776405	2.4	NA
36484	1	85	1	1	1	1	25.03	11	21	5.4	63.69256152	0	1	1	1	1	0	0	0	NA	NA	NA	1.172	107.0005192	2.325	2007.5
36487	1	81	1	0	1	1	24.67	14	23	5	31.53807221	0	1	0	0	1	1	1	1	NA	NA	NA	0.555	113.7581337	2.4	NA
36494	1	72	1	0	1	1	37.18	17	24	5.9	86.45900118	1	1	0	1	1	0	0	0	NA	NA	NA	1.042	130.0350113	2.2	1080
36506	1	62	0	1	2	1	26.02	27	24	5.3	92.75081385	0	1	0	1	0	0	0	0	1.071	1.243	1.222	0.832	113.3408572	2.4	NA
36518	1	63	1	0	2	1	25.66	20	20	5.1	92.10155816	1	1	0	1	0	0	0	0	1.147	1.431	1.486	0.82	114.1592843	2.35	NA
36519	0	67	1	1	2	1	26	16	21	5.2	61.23884761	1	1	0	0	1	0	0	1	1.149	1.021	1.006	0.731	109.7166969	2.225	3895
36528	1	78	0	1	1	1	29.72	15	16	6.1	82.89068049	0	1	0	1	0	0	0	0	NA	NA	NA	0.788	109.9330735	2.275	11910
36539	1	62	1	0	2	1	28.15	25	24	6.1	97.4439728	1	1	0	1	0	0	0	0	0.898	1.217	1.229	0.745	126.3226377	2.525	5460
36555	0	78	0	0	2	1	NA	13	20	6.5	50.42334953	0	0	1	1	0	0	NA	0	NA	NA	NA	0.787	56.582	2.525	NA
36559	1	85	1	0	1	1	19.74	17	29	5	57.24560905	0	1	0	1	0	1	0	0	NA	NA	NA	0.446	96.97868674	2.25	NA
36570	1	60	0	0	1	1	29.41	19	21	5.7	94.06308799	1	1	0	0	0	0	0	0	1.174	1.462	1.467	1.032	122.7440802	2.225	NA
36582	0	61	2	0	2	1	19.38	18	25	5.3	83.8241453	1	1	0	1	0	1	0	0	0.736	0.868	0.899	0.617	114.6625949	2.675	NA
36586	1	76	2	0	1	1	30.51	17	19	8.1	58.37044969	1	1	1	1	0	0	0	0	NA	NA	NA	0.803	121.8559552	2.375	NA
36606	1	85	1	0	1	1	27.15	14	21	5.1	47.3988477	0	1	0	1	1	0	0	0	NA	NA	NA	1.238	115.4796423	2.425	6300
36614	1	62	0	0	1	1	23.91	20	19	5.3	103.0677539	1	1	0	1	0	0	0	0	1.142	1.233	1.267	0.933	103.3856312	2.275	NA
36617	1	68	1	1	1	1	26.76	15	22	6.4	53.41098158	1	1	1	1	0	0	0	0	0.885	1.048	1.076	0.658	110.277822	2.275	2520
36631	1	76	1	1	1	1	26.27	19	28	5.8	42.88810191	1	1	1	1	0	0	0	0	NA	NA	NA	0.783	112.3360685	2.525	NA
36634	0	61	1	1	1	1	24.4	14	19	5.2	84.07821558	0	1	0	0	0	0	0	0	0.93	1.119	1.099	0.703	116.5922882	2.45	40380
36642	1	84	1	0	1	1	25.72	14	17	6.5	29.09771305	0	1	1	1	1	0	0	0	NA	NA	NA	0.972	124.6938035	2.575	6075
36646	0	66	1	0	1	1	37.9	17	25	5.2	49.30536461	1	1	0	1	1	1	0	0	0.792	0.977	1.017	0.676	144.3163731	2.35	NA
36649	0	69	0	1	1	1	32.21	27	21	7	90.03640727	0	1	1	0	0	1	0	0	0.781	1.062	1.074	0.774	129.4445315	2.3	540
36686	1	62	2	0	1	0	21.86	48	44	9.8	97.28850795	1	1	1	0	0	0	0	0	1.002	1.322	1.275	0.817	105.4610631	2.525	720
36690	0	85	1	0	2	1	21.83	11	18	5.2	53.96516167	0	0	0	1	1	1	0	0	NA	NA	NA	0.406	111.1883736	2.425	NA
36691	1	82	1	1	2	1	26.28	14	20	5.3	84.67202605	1	1	0	0	0	0	0	0	NA	NA	NA	0.822	109.3784033	2.275	1500
36697	1	81	1	1	2	1	27.22	18	23	6.1	73.64254225	1	1	0	0	0	0	0	0	NA	NA	NA	0.67	118.6084114	2.475	90
36699	1	66	0	1	2	0	24.92	25	17	5.9	94.74405663	0	1	0	0	0	0	0	0	0.987	1.221	1.195	0.757	108.2849737	2.325	NA
36713	0	70	1	1	1	1	22.63	21	25	5.4	68.26007709	0	1	0	0	0	0	0	0	NA	NA	NA	0.658	113.3346578	2.275	2730
36725	0	69	1	1	2	1	29.6	21	23	5.7	60.38450445	0	0	0	1	0	0	0	0	0.98	1.159	1.198	0.633	129.866405	2.3	1260
36728	0	69	1	1	0	1	40.89	23	27	6	60.38450445	1	0	1	1	0	0	0	0	0.865	0.957	0.988	0.823	154.1860522	2.45	420
36731	0	85	1	1	2	1	25.99	15	26	6.3	39.11511003	0	0	1	1	0	1	1	0	NA	NA	NA	0.499	117.0003504	2.425	NA
36736	0	76	1	0	2	1	26.38	21	30	5.6	65.4428592	1	1	0	0	0	0	1	0	NA	NA	NA	0.663	116.4654037	2.35	11430
36739	0	62	0	1	2	1	25.9	19	28	5.2	83.48966807	0	1	0	1	0	1	0	0	0.74	0.876	0.878	0.666	122.157327	2.425	NA
36747	0	64	0	0	1	0	33.4	18	20	5.9	93.25495449	1	0	0	1	0	1	0	0	0.768	0.881	0.977	0.7	128.0483879	2.275	945
36765	0	72	1	0	1	1	29.16	18	23	5.1	42.8552789	0	0	0	0	0	0	1	0	NA	NA	NA	0.644	126.6734756	2.45	4410
36776	1	69	1	0	1	1	31.19	23	26	5.4	64.05517239	1	1	0	1	0	0	0	0	1.048	1.425	1.485	0.804	121.6508609	2.35	8845
36788	1	85	3	1	1	1	28.58	42	34	5.4	51.89874313	0	1	0	1	0	0	0	0	NA	NA	NA	0.69	124.1612034	2.325	NA
36791	1	75	2	1	2	1	30.74	22	27	6.4	97.86478611	0	1	0	1	0	0	0	0	NA	NA	NA	0.824	117.8206555	2.425	NA
36809	1	78	1	1	1	1	21.44	11	18	5.5	66.90275095	1	1	0	0	1	0	0	0	NA	NA	NA	0.593	103.1679652	2.35	NA
36827	0	83	1	0	1	1	28.07	19	28	5.7	62.30271963	0	0	0	1	1	1	1	1	NA	NA	NA	0.536	135.2774077	2.5	NA
36830	1	60	2	1	1	1	29.12	24	29	5.9	78.88228086	0	1	0	1	0	0	0	0	1.246	1.475	1.396	1.063	119.2299397	2.425	612.5
36832	0	77	1	1	1	1	23.47	20	18	5.2	64.98475918	1	1	0	1	0	0	0	0	NA	NA	NA	0.69	116.0937486	2.35	NA
36838	1	69	1	1	2	1	25.44	32	25	5.8	71.26901218	1	1	1	0	0	0	0	0	0.881	1.085	1.081	0.695	106.2846682	2.425	2100
36847	1	66	2	0	1	1	27.03	15	18	5.1	104.2517166	1	0	0	1	0	0	0	0	0.863	1.219	1.233	0.857	109.2971937	2.3	NA
36849	1	80	1	1	2	1	28.96	22	22	6.7	31.76039498	1	1	1	0	0	0	0	0	NA	NA	NA	0.848	121.9066756	2.375	NA
36853	1	65	2	1	1	1	26.51	16	22	4.9	57.95782095	0	0	1	0	0	0	0	0	0.96	1.297	1.353	0.891	117.2477624	2.375	NA
36875	0	74	2	1	2	1	37.19	22	26	8.9	59.78335637	1	1	1	1	0	0	0	0	NA	NA	NA	0.75	132.3648054	2.225	1200
36876	1	74	1	1	1	1	25.27	23	22	5.6	68.80927497	0	1	0	1	0	0	0	0	NA	NA	NA	0.748	107.4658387	2.425	480
36896	0	60	2	1	1	1	25.56	17	26	7.7	84.41505065	0	1	1	1	0	0	0	0	1.18	1.165	1.147	0.754	117.7990655	2.425	10800
36908	1	66	2	1	1	1	32.73	25	26	6	75.62666524	0	0	0	1	0	0	0	0	1.142	1.439	1.441	1.098	121.5988228	2.45	13290
36932	0	85	3	0	2	1	31.8	15	21	8.4	32.83342913	0	1	1	1	0	0	0	0	NA	NA	NA	0.822	125.2183164	2.275	3150
36941	0	66	1	1	1	1	33.01	27	24	5.9	81.17638898	0	0	0	0	0	0	0	0	0.946	1.091	1.054	0.788	135.5008654	2.475	NA
36947	0	85	1	1	2	1	26.2	9	27	5.6	71.0338657	0	1	0	0	0	1	0	0	NA	NA	NA	0.544	118.8632011	2.35	NA
36952	1	78	1	1	1	1	21.18	19	28	5.8	82.89068049	1	1	0	0	0	1	0	0	NA	NA	NA	0.53	102.6793411	2.4	NA
36957	0	72	2	0	2	1	32.97	13	22	5.6	89.71618862	1	NA	0	1	0	0	0	0	NA	NA	NA	0.75	129.5448497	2.475	2415
36959	1	80	1	0	1	1	24.92	29	27	5.3	59.29197786	0	1	0	1	0	0	0	0	NA	NA	NA	0.668	114.2409451	2.4	405
36971	0	60	1	1	1	1	35.62	15	18	5.6	84.67091196	1	1	0	1	0	0	1	0	1.236	1.192	1.2	0.964	139.0051676	2.4	NA
36974	1	65	0	0	1	1	23.84	18	21	5.8	90.81664932	1	1	0	0	0	1	0	0	0.785	1.107	1.098	0.624	106.2312084	2.325	NA
36975	1	75	1	1	1	1	25.31	23	22	5.7	61.41149859	1	1	0	0	1	0	0	0	NA	NA	NA	0.827	106.0518921	2.35	NA
36977	1	60	1	1	1	1	24.37	35	24	5.3	68.23559265	1	1	0	1	0	0	0	0	0.929	1.198	1.221	0.732	111.7141869	2.45	2257.5
36978	0	67	0	0	1	1	28.05	20	26	4.8	91.31027694	1	1	0	1	0	1	1	0	0.73	0.793	0.826	0.593	123.4594056	2.375	NA
36981	1	65	0	1	1	1	35.75	19	20	9.9	65.88054912	1	1	1	1	0	0	0	0	1.133	1.358	1.329	0.806	127.3188001	2.425	3150
37012	0	60	0	1	2	1	21.67	20	20	5.6	101.0349039	0	1	0	1	1	0	0	0	0.881	1.102	1.109	0.719	116.5044363	2.45	2100
37014	1	77	1	1	1	1	28.8	13	18	5.6	60.55474677	1	NA	0	0	1	0	1	0	NA	NA	NA	0.658	114.1525848	2.275	682.5
37025	1	83	1	1	1	1	21.13	15	21	5.8	58.05554191	0	0	0	0	1	0	0	0	NA	NA	NA	0.572	96.63226605	2.375	4830
37030	1	62	1	1	2	1	32.48	28	18	8.1	103.0677539	0	0	1	1	0	0	0	0	1.159	1.171	1.23	1.098	118.1530986	2.325	NA
37033	1	70	2	1	1	1	34.76	24	25	7.4	60.88321085	0	1	1	1	0	0	0	0	NA	NA	NA	0.999	125.4504565	2.4	3150
37047	1	84	1	1	1	1	27.5	22	31	5.6	52.2645953	1	1	0	1	1	0	0	0	NA	NA	NA	0.655	116.1551345	2.5	NA
37049	0	70	0	0	1	1	22.75	35	35	5.4	78.92720477	0	0	0	0	0	0	0	0	NA	NA	NA	0.672	116.6473201	2.5	180
37050	1	69	2	1	2	1	29.04	27	19	10.8	102.0777198	1	1	1	1	0	0	0	1	1.039	1.517	1.523	1.119	113.1157254	2.35	8550
37066	1	67	1	1	1	1	26.77	30	29	5.3	58.89390717	1	1	1	1	0	0	0	0	1.265	1.284	1.31	0.648	114.7769948	2.275	2730
37069	1	75	1	1	1	1	21.81	18	22	5.4	68.32761004	1	1	0	0	0	0	0	0	NA	NA	NA	0.594	105.3742415	2.35	NA
37075	0	61	2	1	1	1	18.53	21	26	6.2	41.40296187	0	1	0	1	0	0	0	0	1.045	1.092	1.143	0.88	104.0918233	2.425	NA
37088	1	66	3	0	1	1	28.86	16	19	5.2	81.82575952	1	1	0	1	1	0	0	1	0.949	1.137	1.118	0.659	112.7832041	2.3	NA
37091	1	63	1	1	1	1	32.59	17	24	5.5	96.76186499	1	1	0	1	0	0	0	0	1.01	1.293	1.308	0.965	124.3114514	2.375	2520
37116	1	74	1	1	1	1	31.31	20	26	6.3	68.80927497	0	1	0	1	0	0	0	0	NA	NA	NA	0.763	123.3729101	2.35	1050
37127	0	71	2	1	2	1	22.61	18	26	5.2	68.63878693	1	1	0	1	0	0	0	0	NA	NA	NA	0.606	114.5944549	2.525	16560
37128	0	64	2	0	2	1	29.77	40	57	5.5	82.07613165	1	1	0	0	0	1	0	0	0.949	0.987	0.972	0.554	120.4694843	2.225	NA
37129	1	61	0	0	1	0	33.01	24	21	8.1	61.42920241	0	1	1	1	0	0	0	0	0.926	1.376	1.392	0.815	123.6158752	2.275	NA
37130	1	82	1	0	1	1	28.75	14	23	5.8	58.46479548	1	1	0	1	0	0	0	0	NA	NA	NA	0.638	117.0405165	2.375	NA
37133	0	80	2	0	2	1	35.69	15	18	6	84.8134644	0	1	0	1	0	0	0	0	NA	NA	NA	0.944	137.2156122	2.45	NA
37147	1	60	0	0	1	1	23.64	23	21	12.2	98.82264755	0	1	1	0	0	0	0	0	0.907	1.266	1.191	0.738	111.8145509	2.375	5460
37148	1	84	1	0	2	1	32.54	20	25	5.8	29.09771305	1	1	0	0	0	0	0	0	NA	NA	NA	0.891	136.1290289	2.5	1200
37154	0	83	1	1	1	1	29.27	39	41	5.1	81.60328386	0	0	1	1	1	1	0	0	NA	NA	NA	0.558	127.4680288	2.575	3757.5
37174	0	63	2	1	1	1	30.77	13	19	5.5	95.57131879	0	0	0	1	0	0	0	0	1.112	1.1	1.081	0.844	127.0626462	2.4	745
37188	1	78	2	1	2	1	30.94	20	24	5.4	57.55612354	0	1	0	1	0	0	0	0	NA	NA	NA	1.084	121.175855	2.3	NA
37208	0	70	1	1	1	1	26.33	26	39	5	94.1811345	0	1	0	0	0	0	0	0	NA	NA	NA	0.757	117.6409074	2.3	720
37236	0	78	0	0	2	0	29.27	16	25	6.2	74.61406658	0	0	0	1	0	0	1	0	NA	NA	NA	0.683	135.184464	2.3	NA
37243	1	64	1	1	1	1	23.91	20	26	5.4	91.45684725	1	1	0	0	0	0	0	0	1.017	1.209	1.142	0.76	110.8319894	2.375	210
37248	1	67	2	1	1	1	31.02	23	25	5.2	68.08302744	1	1	0	1	0	0	0	0	1.124	1.537	1.534	1.143	121.3374194	2.45	NA
37252	1	78	1	0	1	1	23.31	16	18	5.2	75.21094182	1	1	0	0	0	0	0	0	NA	NA	NA	0.872	111.1853239	2.45	5250
37275	1	61	2	1	1	1	27.89	52	36	6	78.3301049	1	1	0	1	0	0	0	0	1.201	1.367	1.269	0.878	113.9218353	2.45	2160
37278	1	77	1	0	1	1	26.07	18	23	6.2	54.89880011	1	1	1	0	0	0	0	0	NA	NA	NA	0.872	114.9316691	2.3	NA
37293	0	72	2	1	2	1	35	NA	NA	5.3	NA	0	1	0	1	1	0	0	1	NA	NA	NA	0.798	74.8904268	NA	NA
37303	1	66	2	0	2	0	29.77	16	22	5.9	53.18789871	1	1	0	1	0	0	0	0	1.292	1.474	1.413	0.879	113.0086421	2.325	NA
37304	1	82	1	0	1	1	24.14	22	28	5.4	65.04905171	0	1	0	1	0	0	0	0	NA	NA	NA	0.959	111.2801978	2.325	6615
37311	1	62	1	1	1	1	35.38	22	28	6.2	67.2836379	0	1	1	1	0	0	0	1	1.374	1.478	1.515	1.062	131.088367	2.375	1295
37312	1	76	1	1	1	1	31.21	38	39	5.6	76.27505511	1	1	0	1	1	0	0	0	NA	NA	NA	0.704	120.2092264	2.375	2100
37327	1	79	1	1	1	1	22.79	11	16	5.7	66.4344317	0	1	0	0	0	0	0	0	NA	NA	NA	0.63	98.29101736	2.325	2275
37329	0	69	1	0	1	1	34.47	22	20	5.7	68.74126595	1	0	0	0	1	0	0	0	0.985	1.042	0.998	0.732	131.9484745	2.35	420
37330	0	68	1	1	1	1	20.17	21	25	5.4	95.51364537	1	1	0	0	0	0	1	0	0.834	0.956	0.958	0.665	100.1741637	2.275	NA
37350	0	60	1	1	2	1	23.15	19	23	5.4	84.67091196	1	1	0	0	0	1	0	0	0.753	0.894	0.914	0.538	113.8242808	2.475	NA
37361	0	66	3	1	1	1	23.33	24	24	5.5	91.95395462	0	0	0	1	0	1	0	0	0.892	1.007	1.044	0.547	111.8432421	2.35	4050
37366	0	85	1	1	1	1	25.87	18	23	5.2	39.11511003	0	1	0	1	0	0	0	0	NA	NA	NA	0.562	124.5170482	2.35	14175
37369	1	70	2	1	1	1	26.8	16	23	5.5	81.81227689	1	1	0	0	0	0	0	0	NA	NA	NA	0.917	110.3654649	2.325	NA
37378	1	65	1	1	1	1	26.17	37	30	5.7	90.81664932	1	1	0	1	0	0	0	0	1.073	1.22	1.214	0.661	115.12812	2.475	NA
37386	1	61	0	1	1	1	28.5	16	21	5.7	75.38878626	1	1	0	1	0	0	0	1	0.999	1.26	1.292	0.806	110.6056239	2.275	NA
37388	1	73	1	1	1	1	26.5	19	30	5.9	56.46324819	1	1	1	0	0	0	0	0	NA	NA	NA	0.729	114.260463	2.3	6300
37389	1	71	1	0	2	1	23	8	16	5.2	52.29718406	1	1	0	1	0	0	0	0	NA	NA	NA	0.635	98.68057965	2.4	NA
37394	0	68	1	0	2	1	31.81	33	33	5	69.22584688	0	1	0	0	0	0	1	0	1.066	1.1	1.021	0.91	129.4948926	2.4	4095
37402	0	62	0	0	2	0	26.85	28	24	5.7	99.62536595	1	0	1	0	0	0	1	0	0.824	1.153	1.181	0.823	122.1441061	2.35	5400
37412	0	85	1	0	2	1	23.09	17	24	5.5	80.46483645	0	0	0	1	0	1	0	0	NA	NA	NA	0.515	114.1005603	2.35	NA
37413	0	62	0	1	1	0	31.56	25	24	5.9	83.48966807	0	1	0	1	0	0	0	0	1.031	1.152	1.11	0.806	138.0702281	2.5	NA
37419	1	65	2	1	1	1	33.41	26	25	5.6	84.73683469	1	1	0	1	0	0	0	0	1.106	1.262	1.216	0.776	124.3824641	2.35	6300
37432	0	71	1	1	1	1	28.8	16	20	5.4	39.41540749	0	0	0	0	1	0	1	0	NA	NA	NA	0.606	114.3933436	2.55	NA
37444	0	71	1	1	1	1	19.8	NA	NA	5.5	52.96475311	1	1	0	0	1	1	1	0	NA	NA	NA	0.521	99.06909471	2.325	9530
37457	0	72	1	1	2	1	24.23	16	28	5.7	67.30778076	1	1	0	1	0	0	0	1	NA	NA	NA	0.832	116.3568092	2.375	11970
37458	0	63	1	1	1	1	34.61	17	21	5.5	82.90524039	1	1	0	1	0	1	0	0	0.726	1.068	1.065	0.734	136.9821826	2.375	137.5
37460	0	79	0	1	2	1	25.32	15	19	5.4	64.07815681	1	1	0	1	0	0	0	0	NA	NA	NA	0.731	115.405805	2.325	NA
37465	1	61	0	0	1	1	30.6	33	32	9.9	93.40464638	0	1	1	1	0	0	0	0	0.945	1.243	1.289	0.73	119.0472033	2.425	4800
37478	1	66	0	1	1	1	24.02	25	31	5.6	65.41938527	1	1	0	0	0	0	0	0	0.993	1.5	1.47	0.84	108.0632892	2.3	36840
37494	1	62	1	1	1	1	34.4	29	20	7.8	84.15754368	1	1	1	1	1	0	0	0	1.359	1.303	1.299	0.925	121.7937444	2.275	12390
37497	0	62	1	1	1	1	31.64	17	19	6.2	35.66441159	1	1	0	1	0	0	0	0	1.001	1.127	1.205	0.624	123.2670032	2.25	NA
37515	0	67	2	1	2	1	29.23	16	17	10.6	92.92328894	1	0	1	1	0	0	0	0	0.864	1.033	0.97	0.774	116.2196433	2.525	NA
37520	1	66	1	1	1	1	26.96	28	27	5.9	81.82575952	1	1	0	1	0	0	0	0	1.533	1.229	1.234	0.842	113.6412965	2.4	4882.5
37522	0	66	1	1	1	1	26.59	21	26	5.1	70.20528075	0	1	0	1	0	0	0	0	0.991	1.098	1.081	0.711	124.0111288	2.425	2625
37524	1	84	1	0	1	1	27.01	13	22	6.4	47.73297855	1	0	1	1	1	0	0	0	NA	NA	NA	0.633	112.2440103	2.375	NA
37527	1	85	1	1	1	1	25.35	28	35	5.8	63.69256152	0	1	0	0	1	1	0	0	NA	NA	NA	0.551	118.0361406	2.475	NA
37540	0	70	2	0	2	1	30.36	23	23	5.7	78.68869998	1	1	0	0	0	0	0	0	NA	NA	NA	0.644	126.4654233	2.675	21120
37542	0	65	1	1	2	1	30.28	22	25	4.8	92.60216981	1	1	0	1	0	0	0	0	0.912	1.013	1.006	0.676	135.6147981	2.425	1000
37551	1	83	1	1	1	1	27.96	21	22	5.3	48.06946481	0	1	0	1	1	0	0	0	NA	NA	NA	0.711	118.5206146	2.325	3360
37558	1	62	1	1	1	1	25.5	27	29	5.6	92.75081385	1	1	1	1	0	0	0	0	1.056	1.583	1.541	0.943	110.8800602	2.375	23760
37560	1	61	1	1	1	1	27.65	20	19	5.4	84.75079928	1	1	0	0	0	0	0	0	1.151	1.192	1.22	0.818	111.9769579	2.475	NA
37562	1	84	0	0	2	1	24.06	14	17	6.2	79.46963091	1	0	1	1	0	0	0	0	NA	NA	NA	0.731	103.6709729	2.325	1680
37580	0	70	1	1	2	1	28.31	36	32	5.5	78.92720477	0	1	0	1	0	0	1	0	NA	NA	NA	0.735	123.7061073	2.475	8610
37593	1	73	2	1	1	1	27.81	22	28	5.8	71.99787692	1	1	0	1	0	0	0	0	NA	NA	NA	0.759	118.2251542	2.35	3520
37629	1	80	1	0	2	1	24.74	20	25	5.4	74.16167397	1	1	0	1	0	0	0	0	NA	NA	NA	0.721	106.4575495	2.375	NA
37646	1	66	2	1	2	1	28.21	25	23	6.2	94.5928993	0	1	0	1	0	0	0	0	1.107	1.318	1.362	0.928	104.0982967	2.225	6300
37650	0	60	1	0	1	1	27.79	15	26	5.2	73.22751382	1	1	0	1	0	0	0	0	0.893	1.072	1.075	0.696	126.720816	2.325	945
37652	1	68	2	1	1	1	33.82	49	34	6.9	52.44587433	1	1	1	1	0	0	0	0	1.054	1.35	1.329	0.921	125.1476008	2.45	675
37653	0	82	1	1	2	1	27.27	11	23	6.1	72.54670706	0	1	1	0	0	0	1	0	NA	NA	NA	0.566	118.6560793	2.35	NA
37657	1	75	1	1	1	1	26	27	29	5.6	61.41149859	0	1	0	1	0	0	0	0	NA	NA	NA	0.619	119.2612667	2.475	1050
37665	0	76	1	1	1	1	22.98	18	26	5.4	45.96070266	1	1	0	0	0	0	1	0	NA	NA	NA	0.732	106.1755305	2.325	7522.5
37670	1	78	1	0	2	1	24.98	17	27	4.6	66.90275095	1	1	0	0	0	1	1	1	NA	NA	NA	0.528	112.8623254	2.35	NA
37682	1	74	1	1	2	1	31.84	28	25	5.9	56.06800546	1	1	1	1	0	0	0	0	NA	NA	NA	0.796	121.3994737	2.375	2520
37700	1	72	1	1	1	1	28.64	23	23	5.7	78.44866116	0	1	0	0	0	0	0	0	NA	NA	NA	1.406	121.2956759	2.375	NA
37702	1	71	1	1	1	1	24.75	22	30	5.6	79.00167287	0	1	0	1	0	0	0	0	NA	NA	NA	0.745	112.4270874	2.4	NA
37712	1	70	0	0	1	1	27.55	19	22	5.7	87.68225634	0	1	0	1	1	0	0	0	NA	NA	NA	0.746	119.2276811	2.4	7560
37717	1	61	0	1	2	1	29.52	30	27	8.2	56.10296577	1	1	1	1	0	0	0	NA	1.153	1.364	1.433	0.926	118.4840418	2.425	NA
37722	0	84	1	1	2	1	28.08	22	23	5.7	54.34558074	0	NA	0	1	0	1	0	0	NA	NA	NA	0.559	123.1047894	2.375	787.5
37725	0	71	1	1	1	1	25.81	23	30	5.4	52.96475311	0	1	0	1	0	0	0	0	NA	NA	NA	0.627	117.7727301	2.425	NA
37727	1	65	1	1	1	1	24.14	17	21	5.4	82.40257756	0	1	0	1	0	0	0	0	1.185	1.353	1.392	0.867	114.2410689	2.45	4725
37743	1	63	2	1	1	1	24.87	22	27	6	63.9518053	1	1	0	1	0	0	0	0	1.14	1.222	1.231	0.763	111.1605336	2.475	NA
37749	0	84	1	0	1	1	35.89	20	19	6.5	61.8666006	0	1	1	1	1	0	1	1	NA	NA	NA	0.586	142.0910846	2.275	NA
37754	1	82	1	1	2	1	32.41	17	20	6	65.04905171	1	1	0	1	0	0	0	0	NA	NA	NA	0.829	120.9985287	2.275	NA
37762	1	84	1	0	2	1	22.35	14	17	6.2	35.11438543	1	1	0	1	0	0	0	0	NA	NA	NA	0.665	104.9053958	2.35	2205
37765	1	73	2	1	1	1	33.08	31	21	5.8	99.2494147	0	1	1	1	1	0	0	0	NA	NA	NA	0.705	120.7781836	2.275	NA
37775	1	71	1	1	1	1	31.75	NA	NA	5	70.27473819	1	1	0	1	1	0	0	0	NA	NA	NA	0.827	121.2245747	2.375	20430
37780	0	61	2	1	1	1	27.18	19	26	5.8	96.92349852	0	1	0	1	0	0	0	0	1.164	1.214	1.167	0.763	117.7492867	2.475	10800
37793	1	61	0	1	1	1	26.39	35	28	5.1	67.7579435	0	1	0	0	0	0	0	0	0.972	1.292	1.314	0.954	117.0226342	2.35	NA
37799	0	61	1	1	2	1	25.55	NA	NA	5.7	NA	1	1	0	0	0	0	0	0	1.254	1.199	1.188	0.961	55.14214974	NA	2572.5
37803	0	68	2	1	2	1	20.74	28	29	5.4	104.5236349	0	1	0	0	1	0	0	0	0.929	1.166	1.162	0.779	102.5082577	2.325	NA
37806	1	62	1	1	1	1	29.05	26	31	5.2	55.71024501	0	0	0	1	0	0	0	0	1.011	1.331	1.303	0.715	120.5716643	2.35	22590
37810	0	75	1	0	1	1	24.37	22	22	5.6	86.3204405	0	1	0	0	0	0	1	0	NA	NA	NA	0.601	113.5448263	2.325	NA
37825	1	74	1	1	1	1	28.78	22	25	5.8	77.35422389	1	1	1	0	0	0	0	0	NA	NA	NA	0.836	120.0733356	2.35	13290
37829	0	74	2	0	2	1	27.34	16	24	5.8	88.46455807	0	0	0	1	0	0	0	0	NA	NA	NA	0.973	118.267159	2.45	NA
37841	1	75	2	1	1	1	25.57	15	25	5.6	49.92936807	1	1	0	1	0	0	0	0	NA	NA	NA	0.911	113.975879	2.45	3670
37860	1	65	2	1	1	1	26.17	24	34	5.6	84.73683469	1	1	0	1	0	0	0	0	1.424	1.522	1.607	0.916	113.6289784	2.4	1755
37870	1	70	1	0	1	1	27.41	17	21	5.4	79.55858295	1	1	0	0	1	0	0	0	NA	NA	NA	0.689	117.4717175	2.4	NA
37871	1	65	1	1	2	1	34.85	18	18	6.3	82.40257756	0	1	1	1	0	0	0	0	1.192	1.324	1.366	0.934	133.057598	2.45	3440
37873	0	84	1	1	2	1	17.54	NA	NA	NA	NA	0	1	0	1	0	1	1	0	NA	NA	NA	0.47	38.3169054	NA	750
37897	1	74	0	0	1	1	23.67	20	25	5.6	89.56657429	0	0	0	0	0	0	0	0	NA	NA	NA	0.698	101.4542941	2.125	1487.5
37901	1	77	1	0	1	1	25.74	12	23	6.8	54.89880011	1	1	1	1	0	0	0	0	NA	NA	NA	0.771	102.3947522	2.4	NA
37914	0	78	1	1	2	1	30.03	20	22	5.6	74.61406658	0	1	0	1	0	1	0	0	NA	NA	NA	0.518	130.4211991	2.425	8100
37928	0	76	2	0	2	1	29.84	9	17	5.4	66.26982778	0	0	0	1	0	0	0	0	NA	NA	NA	0.69	131.2238304	2.5	NA
37944	1	73	1	1	1	1	25.86	17	22	5.5	85.85378817	1	1	0	0	1	0	0	0	NA	NA	NA	1.02	108.5834706	2.275	46200
37967	0	68	2	1	2	1	41.41	14	24	5.4	62.35694107	0	0	0	1	0	0	0	1	1.104	1.115	1.052	0.808	149.774725	2.375	13640
38000	1	85	2	0	1	1	21.41	12	23	5.3	95.84207087	1	1	0	1	0	0	0	0	NA	NA	NA	0.728	95.67973664	2.425	NA
38027	1	67	2	1	1	1	30.52	NA	NA	9.6	40.22667678	0	1	1	1	0	0	0	0	0.87	1.557	1.605	1.231	117.4157019	2.4	NA
38028	1	64	1	1	1	0	27.35	12	19	5.5	73.81667804	1	1	0	1	0	0	0	1	1.031	1.265	1.288	0.785	109.908032	2.3	3150
38042	0	63	2	1	2	1	25.36	19	29	5.3	82.65471465	1	1	0	0	0	0	0	1	1.202	1.248	1.226	0.851	115.8254211	2.45	6240
38060	0	69	2	0	2	1	27.63	15	20	8.4	79.24340381	0	0	1	1	0	0	0	0	0.951	1.208	1.136	0.7	116.1509224	2.425	NA
38063	1	71	1	1	1	1	24.91	17	18	5.6	79.00167287	1	1	0	1	0	0	0	0	NA	NA	NA	0.785	108.2588985	2.375	4515
38065	1	66	2	0	1	1	26.92	27	29	6.3	53.18789871	0	1	1	1	0	0	0	0	1.207	1.339	1.403	0.748	112.081096	2.475	NA
38071	0	74	1	1	2	1	18.37	16	21	5.7	76.74033953	1	1	0	1	0	1	0	0	NA	NA	NA	0.535	100.7434514	2.35	NA
38073	0	75	1	1	1	1	22.03	18	20	5.7	90.93062164	0	0	0	1	0	0	1	0	NA	NA	NA	0.615	107.0496683	2.4	NA
38098	0	67	0	1	2	1	25.22	19	22	5.8	91.31027694	1	1	1	1	0	0	1	0	1.055	0.978	0.996	0.579	117.2005105	2.3	3780
38106	1	73	0	0	1	1	28.93	15	16	6.4	51.56758604	1	1	0	1	0	0	0	0	NA	NA	NA	0.655	109.9296605	2.275	975
38110	0	65	0	0	2	1	29.2	28	33	5.5	92.60216981	1	1	0	0	0	0	0	0	1.291	1.143	1.154	0.73	122.8350083	2.425	NA
38119	0	81	2	0	2	1	23.64	14	20	6.6	38.92824679	0	0	1	0	0	0	0	0	NA	NA	NA	0.944	110.820143	2.4	1370
38124	0	71	2	1	2	1	42.1	NA	NA	6.5	102.3439677	1	1	1	1	0	0	0	0	NA	NA	NA	0.625	149.2164861	2.25	472.5
38125	1	66	1	1	1	1	29.14	12	18	5.7	72.78686157	0	NA	0	1	0	0	0	1	1.237	1.208	1.218	0.76	114.7855892	2.35	270
38131	0	64	0	0	1	1	24.41	18	17	8	82.32490371	0	0	1	1	0	0	0	0	1.001	0.939	0.939	0.688	117.9690227	2.45	NA
38138	1	65	0	1	1	1	29.21	49	52	11.9	73.29996129	0	1	1	1	0	0	0	0	1.06	1.361	1.411	0.943	113.4379184	2.35	2660
38143	0	60	3	0	1	0	26.15	19	29	5.6	64.32536662	1	1	0	0	0	1	0	0	0.778	0.914	0.953	0.603	126.0907298	2.5	3150
38146	1	78	2	0	1	1	26.86	NA	NA	NA	NA	1	1	0	1	1	0	0	0	NA	NA	NA	0.916	50.91507273	NA	9615
38147	1	77	1	1	1	1	25.19	20	30	5.4	50.13878388	0	1	0	0	1	0	0	0	NA	NA	NA	0.769	113.2712458	2.4	7770
38152	1	85	0	1	2	1	23.81	22	24	5.2	78.91334349	0	NA	0	1	1	0	0	0	NA	NA	NA	0.947	103.1956064	2.3	NA
38154	1	66	1	1	1	1	35.22	27	29	5.7	81.82575952	1	1	0	1	0	0	0	0	1.064	1.231	1.341	0.743	126.3238028	2.325	NA
38163	1	64	0	0	2	1	29.69	26	17	7.1	96.08453193	1	1	1	1	0	0	0	0	0.813	1.274	1.294	0.859	121.7915838	2.475	12600
38166	0	62	1	1	2	1	25.53	NA	NA	5.6	NA	0	0	1	0	1	0	0	0	1.07	1.393	1.304	0.829	54.83208779	NA	11920
38192	0	62	2	1	1	1	31.72	17	15	6.9	96.24503403	0	0	1	0	0	1	0	0	0.79	1.065	1.087	0.67	128.4664164	2.225	2082.5
38194	1	65	1	1	1	1	27.23	26	26	5.6	82.40257756	1	1	0	1	0	1	0	0	0.767	1.212	1.211	0.719	118.6113315	2.275	19080
38206	0	73	1	1	1	1	26.91	19	24	5.5	66.83662629	1	1	0	0	0	0	0	0	NA	NA	NA	0.689	121.9213996	2.275	525
38207	1	60	2	0	2	1	25.58	28	30	6	98.66498313	1	1	0	1	0	0	0	0	1.096	1.412	1.372	0.788	113.9924863	2.475	NA
38220	0	67	1	1	1	1	27.15	33	31	5.8	61.23884761	1	1	1	1	0	0	0	0	1.1	1.037	1.105	0.726	121.017084	2.325	10535
38225	0	85	1	0	2	1	22.9	17	27	5.3	48.00388992	1	0	0	1	0	1	0	0	NA	NA	NA	0.535	110.2973197	2.425	6300
38239	1	62	1	1	1	1	31.07	21	20	5.7	84.15754368	1	1	0	1	1	0	0	0	0.953	1.247	1.314	0.757	122.9236281	2.325	840
38240	1	75	1	1	1	1	26.93	24	29	6.6	50.84816665	1	NA	1	1	0	0	0	0	NA	NA	NA	0.732	107.6278255	2.375	NA
38250	0	85	1	0	2	1	26.31	81	33	5.5	43.14494266	0	1	0	1	0	1	1	0	NA	NA	NA	0.397	115.0026351	2.425	120
38259	1	71	1	1	1	1	24.89	17	18	4.7	70.27473819	1	1	0	0	0	0	0	0	NA	NA	NA	0.797	114.1814575	2.525	900
38260	1	69	1	1	1	1	28.05	20	21	5.5	88.30035885	1	1	0	0	1	0	0	0	1.086	1.312	1.233	0.674	108.2607996	2.3	5970
38285	0	81	1	1	2	1	25.16	15	20	5.4	73.05811386	0	0	0	1	0	1	0	0	NA	NA	NA	0.465	112.2561576	2.325	4590
38290	1	73	1	1	1	1	28.95	15	17	5.6	90.19796001	1	1	0	0	1	0	0	0	NA	NA	NA	0.626	112.9455791	2.3	2385
38315	0	68	0	1	1	1	28.86	22	31	5.4	90.671105	0	1	0	1	0	0	0	0	0.966	1.059	1.061	0.744	124.7215419	2.375	NA
38317	1	84	1	1	2	1	19.72	13	22	5.4	79.46963091	1	1	0	0	1	1	0	0	NA	NA	NA	0.467	90.97976064	2.15	NA
38318	0	70	0	1	1	1	43.76	16	22	6.5	68.26007709	0	0	1	1	0	0	0	0	NA	NA	NA	0.854	157.7548957	2.4	NA
38337	1	64	0	0	1	1	41.87	58	45	6.2	60.14819818	1	1	0	1	0	0	0	0	1.023	1.172	1.171	0.814	144.8848956	2.3	NA
38364	0	63	1	0	1	1	37.55	10	21	6.4	56.02643182	0	0	1	1	0	0	0	0	0.896	1.091	1.074	0.801	134.0299419	2.35	NA
38368	0	60	1	1	1	1	29.86	27	24	4.4	73.22751382	1	0	0	1	0	1	1	0	0.87	0.993	1.013	0.529	125.7679776	2.35	550
38378	0	78	1	1	2	1	32.38	NA	NA	5.5	NA	1	1	0	0	0	0	1	1	NA	NA	NA	0.595	70.02706686	NA	4175
38388	0	64	1	1	1	0	27.39	14	18	5.8	71.19857203	1	1	0	0	1	0	0	0	1.09	1.2	1.215	0.806	121.229971	2.35	NA
38409	0	63	0	0	2	0	34.35	31	26	10.8	82.90524039	1	1	1	0	0	0	0	0	1.061	1.341	1.291	0.936	132.3261887	2.4	940
38410	0	63	0	1	2	1	30.93	22	23	5.7	82.90524039	1	0	0	1	0	0	1	1	0.865	0.967	0.963	0.606	129.3351492	2.3	2730
38414	0	61	2	1	0	0	29.93	12	18	5.5	73.63378321	0	0	0	1	0	0	0	0	1.25	1.113	1.077	0.766	129.3942946	2.425	1215
38427	1	77	2	0	1	1	30.96	13	19	5.8	63.46457034	0	1	0	1	0	0	0	0	NA	NA	NA	0.86	119.7312986	2.45	NA
38432	0	69	2	1	2	1	27.65	18	25	5.5	69.60991485	0	0	0	1	0	0	0	0	1.405	1.097	1.13	0.627	121.6969827	2.425	4057.5
38433	0	72	2	1	1	1	30.75	21	24	6.9	68.15831542	0	1	1	1	1	0	0	0	NA	NA	NA	1.055	128.7237195	2.45	140
38450	0	85	0	0	1	0	NA	30	29	5.8	84.76228291	0	NA	0	0	0	0	0	0	NA	NA	NA	0.698	65.516	2.45	NA
38454	1	72	1	1	1	1	24.47	22	25	5.3	69.78281502	0	1	0	1	0	0	0	0	NA	NA	NA	0.572	108.9266852	2.375	6480
38491	0	85	1	1	1	1	22.36	20	21	5.4	53.96516167	0	1	0	1	1	0	0	0	NA	NA	NA	0.648	107.9347292	2.45	NA
38505	1	74	2	0	2	1	33.11	20	22	5.3	89.42367726	0	1	1	1	0	0	0	0	NA	NA	NA	0.866	120.8285051	2.35	29400
38509	1	67	1	1	2	1	26.59	NA	NA	5.4	89.54966624	0	1	0	0	1	1	0	0	0.771	1.294	1.282	0.746	106.9786753	2.25	5775
38528	1	60	0	1	1	0	29.52	19	34	5.4	94.06308799	1	1	0	1	0	0	0	0	0.991	1.26	1.285	0.768	121.4614231	2.325	NA
38539	0	70	1	1	2	1	27.36	49	46	5.7	78.92720477	0	1	0	1	0	0	0	0	NA	NA	NA	0.643	122.9362965	2.3	1635
38562	1	81	1	1	1	1	29.44	15	20	5.2	33.57339578	1	1	0	1	1	0	0	0	NA	NA	NA	0.764	121.3219973	2.5	5040
38571	0	73	1	1	1	1	30.25	15	26	5.2	58.71140866	0	1	0	1	0	0	0	0	NA	NA	NA	0.743	124.3322707	2.25	420
38572	0	61	0	0	2	0	22.7	17	14	13.4	100.3276596	0	0	1	1	0	0	0	0	1.001	1.007	0.99	0.783	99.75635758	2.45	NA
38575	1	66	1	1	1	1	32.76	19	18	5.4	90.18093277	1	1	0	0	0	0	0	0	1.069	1.819	1.961	0.7	121.6494514	2.275	622.5
38577	0	81	1	1	2	1	31.88	21	29	6.2	36.74163731	0	1	0	1	1	0	0	0	NA	NA	NA	0.619	128.6116266	2.3	2640
38588	0	61	1	1	1	1	18.72	25	30	5.1	95.24104875	1	1	0	1	0	0	0	0	0.82	1.07	1.087	0.646	102.5942855	2.375	7200
38602	0	69	2	1	1	1	26.16	23	23	5.5	69.60991485	0	1	0	1	0	0	0	0	1.566	1.249	1.26	0.912	112.8339802	2.45	1742.5
38606	1	77	1	0	1	1	35.34	25	27	5.4	67.37437155	1	1	0	0	1	0	0	0	NA	NA	NA	1.232	128.0367592	2.375	2677.5
38607	0	82	1	1	1	1	24.24	14	21	5.3	55.11448289	0	1	0	1	0	1	1	0	NA	NA	NA	0.558	116.3123954	2.525	5475
38608	0	74	2	0	1	1	23.12	19	17	9	59.78335637	0	0	1	1	0	0	0	0	NA	NA	NA	0.68	114.0337341	2.475	10680
38617	1	64	2	0	1	0	25.68	34	43	4.8	95.93123597	1	1	0	1	0	0	0	0	1.055	1.114	1.161	0.697	117.1609766	2.425	NA
38636	1	85	1	0	2	1	27.01	13	20	5.3	30.66423519	0	1	0	1	1	1	0	0	NA	NA	NA	0.539	109.2732602	2.275	NA
38637	1	69	3	1	1	1	29.78	35	33	6	71.26901218	1	1	0	1	0	0	0	0	1.158	1.232	1.222	0.99	117.4948983	2.35	18150
38640	0	61	1	0	1	1	18.67	19	24	5.2	84.07821558	1	1	0	1	0	0	0	0	1.038	1.054	1.02	0.562	99.9421618	2.375	NA
38649	0	65	1	1	2	1	24.13	23	26	5.7	81.74862939	1	1	0	1	0	0	1	0	1.182	1.092	1.096	0.654	114.5102563	2.375	4732.5
38651	1	75	0	0	2	0	21.42	35	45	5.8	84.65604197	1	1	0	1	0	0	0	0	NA	NA	NA	0.812	95.69964277	2.275	NA
38660	0	84	1	0	2	1	24.96	NA	NA	5.6	NA	0	0	0	1	1	1	0	0	NA	NA	NA	0.518	53.83090909	NA	2025
38669	1	65	1	1	1	1	36.88	19	20	9.8	59.72716079	1	1	1	1	0	0	0	0	1.353	1.216	1.244	0.805	126.4826986	2.225	NA
38673	1	69	2	0	2	1	15.92	10	24	5.3	45.10397691	1	1	0	1	0	1	0	0	0.728	0.901	0.945	0.482	86.75377351	2.475	NA
38675	0	73	1	1	1	1	24.81	19	25	5.4	77.28130869	1	1	0	1	1	0	1	0	NA	NA	NA	0.679	117.4468349	2.325	4807.5
38678	0	68	1	1	1	1	25.63	15	22	5.5	69.22584688	0	1	0	1	0	0	0	0	0.875	0.977	1.004	0.708	113.5912891	2.625	NA
38679	1	65	1	0	1	1	36.09	22	22	7.6	37.56706741	0	1	1	1	0	1	0	0	0.739	1.177	1.219	0.803	127.9647308	2.475	2160
38689	1	62	2	0	2	1	30.05	19	22	11.8	70.51680335	1	1	1	1	0	0	0	1	1.059	1.365	1.35	0.799	123.9631173	2.675	NA
38696	1	82	0	0	2	1	24.21	15	21	7.3	38.18402071	0	NA	1	0	0	0	0	0	NA	NA	NA	0.97	109.9216509	2.475	420
38700	0	64	1	0	1	1	28.02	36	29	5	71.19857203	0	1	0	1	0	0	0	1	0.969	1.011	0.978	0.696	121.8146052	2.4	1950
38703	0	76	0	1	2	1	27.44	23	27	5.7	65.4428592	1	1	0	0	0	0	0	0	NA	NA	NA	0.62	114.0794874	2.375	7800
38721	0	85	1	0	2	1	24.66	29	28	7.3	48.00388992	0	1	1	1	1	0	1	1	NA	NA	NA	0.688	115.9721387	2.5	NA
38725	1	80	0	0	1	0	21.53	15	28	5.8	90.82581105	1	NA	0	0	0	0	0	0	NA	NA	NA	0.618	97.38800387	2.375	NA
38735	1	72	1	1	1	1	NA	16	17	5.3	78.44866116	1	1	0	0	0	0	0	0	NA	NA	NA	0.702	62.538	2.425	1440
38745	1	62	1	1	1	1	24.54	29	29	5.3	92.75081385	0	1	0	1	0	0	0	0	0.986	1.35	1.374	0.841	113.52087	2.425	9855
38755	1	67	1	0	1	1	27.77	15	17	6	8.469359996	1	1	1	1	0	0	0	0	1.222	1.332	1.347	0.783	109.223635	2.475	240
38759	1	67	2	1	1	1	25.5	25	23	5.7	83.55467111	0	1	0	0	0	0	0	0	1.071	1.381	1.392	0.909	107.8967762	2.45	6300
38763	1	84	1	0	2	1	29.4	16	24	5.7	37.65131544	0	1	0	0	0	0	0	0	NA	NA	NA	0.785	110.8244582	2.3	7020
38773	1	64	1	1	1	1	41.66	28	20	5.5	66.34496386	0	0	1	1	0	0	0	0	1.001	1.328	1.301	0.832	145.9713956	2.35	8190
38777	1	82	2	1	1	1	24.27	11	18	5.7	67.58696215	1	1	0	0	1	0	0	0	NA	NA	NA	0.725	102.590711	2.475	NA
38780	1	76	2	0	2	1	23.19	41	23	4.8	70.49648049	0	1	0	1	0	0	0	0	NA	NA	NA	0.673	104.9967157	2.3	5010
38796	0	85	1	1	2	1	35.68	19	29	5.1	43.14494266	0	1	0	1	0	0	1	0	NA	NA	NA	0.566	131.2310759	2.25	NA
38826	1	82	0	0	2	0	20.18	15	20	6.1	80.59399777	1	1	0	0	0	0	0	0	NA	NA	NA	0.653	94.82600013	2.25	3150
38838	0	63	1	1	1	0	26.15	10	17	5.3	82.90524039	1	1	0	1	0	0	1	0	1.306	1.121	1.099	0.753	118.8254641	2.4	2677.5
38849	0	65	1	1	1	1	22.95	19	30	5.3	70.70018203	0	0	0	1	0	0	0	0	0.975	1.167	1.177	0.847	109.0686101	2.375	NA
38850	0	61	3	1	1	1	24.24	38	40	5.3	63.87508905	1	1	0	0	0	0	0	0	0.832	1.109	1.067	0.628	115.9021021	2.375	3330
38853	1	60	1	1	1	1	27.59	24	27	5.1	85.34823694	1	1	0	1	0	0	0	NA	1.231	1.343	1.358	0.941	117.8192386	2.35	3465
38854	1	64	0	0	2	0	28.75	24	24	5.5	91.45684725	1	1	0	0	0	0	0	0	1.105	1.398	1.379	0.944	117.0330284	2.225	4095
38870	1	70	0	0	1	1	27.65	16	19	6.4	57.66577232	1	1	1	1	0	0	0	0	NA	NA	NA	0.798	111.9737407	2.25	NA
38880	0	67	2	1	2	1	29.78	19	23	6.3	80.36456992	1	1	0	1	1	0	1	0	1.142	1.159	1.196	1.042	122.0794883	2.35	3150
38885	1	66	1	1	1	1	32.04	19	23	5.3	90.18093277	1	1	0	1	0	0	0	0	1.348	1.679	1.68	0.861	123.2756102	2.325	2730
38886	0	77	1	1	2	1	25.74	23	21	5.4	75.14004691	1	1	0	0	0	0	0	0	NA	NA	NA	0.592	112.1199605	2.275	NA
38892	1	71	2	0	1	1	27.48	24	25	6	51.35220253	1	1	0	1	1	0	0	0	NA	NA	NA	1.072	111.652726	2.4	NA
38897	1	78	1	0	2	1	29.66	19	26	7.5	66.90275095	1	1	1	1	0	0	0	0	NA	NA	NA	0.763	124.7099536	2.45	22050
38908	1	79	1	1	1	1	25.31	18	27	5.3	66.4344317	1	1	0	0	0	0	0	0	NA	NA	NA	0.804	103.0641509	2.275	NA
38933	1	85	1	0	2	1	21.83	20	24	5.6	71.60210112	0	0	0	0	0	0	0	0	NA	NA	NA	0.625	102.4266821	2.35	NA
38936	1	62	1	1	1	1	24.89	25	24	5.7	92.75081385	1	1	0	0	0	1	0	0	0.739	1.113	1.088	0.616	111.205314	2.3	945
38944	0	60	0	1	1	1	33.25	15	19	5.5	95.9124358	0	1	0	0	0	0	0	0	1.116	1.177	1.164	0.936	134.0148751	2.4	3832.5
38969	0	77	1	0	2	1	26	19	27	5.6	57.08466996	1	1	0	0	0	0	0	0	NA	NA	NA	0.591	121.9376328	2.425	NA
38970	1	82	2	0	2	1	16.97	55	105	11.7	97.88326415	1	1	1	0	0	0	0	0	NA	NA	NA	0.73	84.27377052	2.375	NA
38978	0	76	0	0	2	1	28.08	15	22	6	85.71619742	0	0	1	1	0	1	0	0	NA	NA	NA	0.468	117.9697474	2.275	NA
38980	1	64	1	1	1	1	28.26	22	28	5.1	66.34496386	0	1	0	1	0	0	0	0	1.067	1.326	1.317	0.717	116.1029703	2.4	4410
38986	1	66	3	1	1	1	28.87	21	24	5.9	81.82575952	0	NA	1	0	0	0	0	0	0.898	1.218	1.201	0.895	121.7343143	2.4	7350
38987	1	61	0	1	2	1	34.74	22	20	8.8	93.40464638	0	1	1	1	0	0	0	0	0.988	1.384	1.35	0.905	122.4337026	2.275	NA
39009	1	78	1	1	1	1	28.86	NA	NA	NA	NA	1	1	0	1	1	0	0	1	NA	NA	NA	0.987	54.71081217	NA	NA
39039	0	73	1	0	1	1	27.01	22	21	6.1	87.54173525	1	1	0	1	1	0	1	NA	NA	NA	NA	0.571	122.4375678	2.45	NA
39040	0	70	1	0	1	1	21.32	19	25	5.4	59.96181292	0	1	0	0	0	1	0	0	NA	NA	NA	0.442	110.2621722	2.375	3015
39046	1	70	1	1	2	1	32.18	37	35	5.3	63.60678619	1	1	0	1	0	0	0	0	NA	NA	NA	0.758	123.5243704	2.375	9450
39048	1	64	0	1	1	1	24.52	16	22	5.8	96.08453193	0	1	0	1	0	0	0	0	1.215	1.378	1.388	0.84	100.0720439	2.35	NA
39060	0	75	1	0	1	1	17.4	24	29	5.5	90.93062164	1	1	0	1	0	0	0	0	NA	NA	NA	0.875	96.98372774	2.325	NA
39077	1	75	1	1	2	0	25.8	17	26	5.6	46.73433228	0	1	0	0	0	0	0	0	NA	NA	NA	0.696	111.4408401	2.3	1260
39078	1	64	1	1	2	1	25.17	NA	NA	NA	NA	1	1	0	1	0	0	0	0	1.173	1.246	1.329	0.885	47.70424065	NA	3015
39079	1	75	1	1	1	1	30.69	19	22	5.4	68.32761004	0	0	0	0	NA	0	1	0	NA	NA	NA	0.869	117.7223077	2.375	NA
39080	0	70	1	1	1	1	35.78	21	29	5	94.1811345	1	1	0	0	0	0	1	1	NA	NA	NA	0.718	139.7306699	2.4	2280
39084	1	79	1	1	1	1	31.69	17	22	5.8	54.13290695	1	1	0	1	1	0	0	0	NA	NA	NA	1.089	125.5741056	2.475	NA
39086	1	62	2	0	1	1	38.23	34	40	9	86.54151458	0	1	1	1	0	0	0	0	1.23	1.311	1.278	1.005	133.5048341	2.4	NA
39093	1	60	1	1	2	0	31.2	25	17	5.5	85.34823694	1	1	0	0	0	0	0	0	1.063	1.267	1.327	0.847	123.1563608	2.425	NA
39098	1	72	1	0	1	1	22.59	22	24	8.3	86.45900118	1	0	1	0	0	0	0	0	NA	NA	NA	0.778	103.8598895	2.35	NA
39103	1	74	1	0	1	1	28.66	NA	NA	NA	NA	1	1	0	1	1	0	0	0	NA	NA	NA	0.856	54.32662179	NA	NA
39116	1	60	2	1	1	1	32.15	17	15	13.7	60.02964933	0	0	1	1	0	0	0	0	0.922	1.194	1.291	0.746	116.0281863	2.275	910
39125	1	76	1	1	1	1	22.17	NA	NA	5.3	67.84931677	0	1	0	1	1	0	0	1	NA	NA	NA	0.68	109.021013	2.55	6277.5
39126	1	66	1	1	1	1	31.55	22	21	5.6	90.18093277	1	1	0	0	0	0	0	0	1.118	1.261	1.225	0.835	126.8040826	2.425	11025
39147	1	60	2	0	0	1	26.72	16	23	6.6	71.51450217	0	0	1	1	0	0	0	0	1.371	1.302	1.295	0.868	108.7106304	2.325	NA
39170	1	77	1	1	2	1	30.17	17	26	4.8	75.74112973	1	1	0	0	0	0	0	0	NA	NA	NA	0.714	113.7768439	2.25	2410
39175	1	83	1	1	1	1	29.03	22	22	5.9	88.93178926	1	1	1	1	1	0	0	0	NA	NA	NA	1.134	123.5261772	2.325	1702.5
39177	0	61	1	1	2	1	28.83	21	23	5.6	84.07821558	1	1	0	0	0	0	1	0	0.942	1.078	1.049	0.734	120.3089613	2.325	NA
39181	0	81	1	1	2	1	21.47	20	24	5.3	55.50300392	1	1	0	1	0	1	0	0	NA	NA	NA	0.514	111.6062034	2.325	NA
39190	1	85	1	1	1	1	17.34	31	49	5.4	71.60210112	1	1	0	0	1	0	0	0	NA	NA	NA	0.573	96.8968343	2.3	4312.5
39203	1	80	1	1	1	1	28.79	17	21	5	81.73427261	1	1	0	1	0	0	0	0	NA	NA	NA	0.835	117.1159134	2.4	4270
39215	0	64	2	0	2	1	24.9	21	25	5.9	52.25837895	1	1	1	1	0	0	0	0	1.177	1.062	1.088	0.686	114.7366466	2.35	NA
39220	0	61	2	1	2	1	24.33	73	42	5.8	83.8241453	0	0	0	0	0	0	0	0	1.216	1.163	1.171	0.753	119.4180253	2.775	1365
39226	1	79	1	1	1	1	25.23	25	30	6.1	59.7099475	1	1	0	1	0	0	0	0	NA	NA	NA	0.615	107.3771255	2.225	5400
39232	1	77	2	1	2	1	26.26	21	23	6	77.88668485	1	1	0	0	0	0	0	0	NA	NA	NA	0.892	104.87535	2.3	2760
39241	1	78	1	1	1	1	24.23	NA	NA	5.6	66.90275095	0	0	0	0	0	0	0	0	NA	NA	NA	0.714	101.0155141	2.375	12600
39244	0	60	0	0	1	0	29.53	20	23	5.8	73.22751382	0	0	0	0	0	1	0	0	0.646	0.911	0.921	0.603	123.5535255	2.3	2100
39245	1	83	1	1	2	1	27.64	30	42	7.5	80.02983979	1	1	1	1	0	0	0	0	NA	NA	NA	0.737	107.482924	2.35	NA
39246	0	85	1	0	2	1	32.65	24	22	5.7	71.0338657	0	1	0	1	0	0	0	0	NA	NA	NA	0.737	131.4659885	2.325	NA
39248	1	60	1	1	1	1	25.2	21	28	5.5	61.86223807	0	1	0	0	0	0	0	0	1.195	1.262	1.284	0.742	111.7952569	2.35	8040
39251	0	67	1	1	1	1	21.99	16	24	5.4	69.71384379	1	1	0	1	0	0	0	0	0.883	1.06	1.116	0.63	111.3608068	2.35	2970
39265	1	71	1	1	1	1	25.58	20	24	5.9	79.00167287	1	1	1	1	1	0	0	1	NA	NA	NA	0.752	119.948655	2.4	NA
39271	1	66	1	0	0	1	20.36	15	18	5.5	81.82575952	1	1	0	0	0	0	0	0	0.994	1.093	1.123	0.669	98.15889664	2.425	NA
39277	1	66	1	1	1	1	26.48	40	52	5.5	94.74405663	1	1	0	0	0	0	0	0	0.741	1.018	1.049	0.717	109.745603	2.4	NA
39278	1	60	1	0	0	1	23.15	38	23	5.5	75.92022785	1	1	0	1	0	0	0	0	0.824	1.218	1.27	0.735	107.9009963	2.5	1620
39288	0	85	3	1	2	1	23.8	18	23	6.5	80.46483645	0	0	1	1	0	1	0	0	NA	NA	NA	0.483	117.0641058	2.475	6420
39295	1	83	1	1	1	1	22.91	79	68	5.4	48.06946481	1	1	0	1	0	0	0	0	NA	NA	NA	0.698	98.51904614	2.275	NA
39307	1	81	1	1	1	1	21.92	23	34	5.2	73.64254225	1	1	0	0	0	0	0	0	NA	NA	NA	0.717	102.6046608	2.3	900
39320	0	66	1	1	2	1	22.91	14	15	4.5	91.95395462	0	1	0	0	0	1	0	0	0.719	0.946	0.969	0.663	114.7311242	2.275	NA
39323	1	63	1	1	1	1	29.34	22	21	5.1	83.56844088	0	1	0	0	0	0	0	0	0.975	1.128	1.177	0.643	119.6348045	2.35	3570
39324	0	85	1	1	2	1	33.11	19	27	4.5	35.72362318	1	1	0	1	0	0	0	0	NA	NA	NA	0.686	131.3883397	2.45	NA
39343	0	60	1	1	2	0	18.76	12	16	5.9	101.0349039	1	1	0	0	1	0	0	0	0.806	0.972	0.979	0.626	93.87150493	2.25	2445
39367	0	64	1	1	2	1	29.82	20	28	5.4	82.32490371	1	1	0	0	0	0	0	0	0.946	1.036	1.056	0.686	120.3584789	2.375	1592.5
39372	1	66	1	0	2	1	35.68	NA	NA	5.4	35.04260762	1	1	1	1	0	0	0	0	1.033	1.286	1.341	0.908	118.2539461	2.15	NA
39376	1	80	1	1	1	1	21.63	NA	NA	NA	NA	1	1	0	0	1	0	0	0	NA	NA	NA	0.722	41.00324607	NA	5400
39379	0	67	0	0	1	1	36.03	21	25	5.7	96.18695405	1	0	0	0	0	0	1	0	1.1	1.159	1.151	0.813	138.263995	2.275	4260
39382	0	76	1	1	1	1	27.87	25	22	6	57.48707952	1	1	0	1	0	0	0	0	NA	NA	NA	0.681	122.355106	2.4	NA
39389	1	78	1	1	1	1	24.7	25	25	5.2	66.90275095	1	1	0	1	0	0	0	0	NA	NA	NA	0.75	110.8383276	2.6	3780
39400	0	67	1	1	2	1	26.51	23	22	5.9	96.18695405	0	1	0	1	0	0	0	0	0.81	1.065	1.094	0.591	126.8930816	2.575	NA
39405	0	69	1	1	1	1	27.74	35	25	5.7	60.38450445	0	0	1	1	0	0	0	0	1.081	1.144	1.174	0.788	117.520005	2.35	1627.5
39424	0	66	1	1	1	1	24.03	NA	NA	5.5	81.17638898	0	1	0	1	1	0	0	0	1.295	1.092	1.1	0.789	117.5847007	2.6	NA
39433	0	80	1	1	1	1	32.94	149	110	8.7	34.00713148	0	0	1	1	0	0	0	0	NA	NA	NA	0.587	127.6501495	2.4	NA
39434	0	70	1	1	1	1	19.21	22	21	5.3	78.92720477	0	1	0	0	0	1	1	0	NA	NA	NA	0.541	106.4832734	2.275	11070
39448	0	60	3	1	1	1	19.76	20	24	5.3	95.9124358	0	0	0	0	0	0	0	0	1.008	1.087	1.08	0.623	99.69184222	2.15	NA
39454	1	67	2	0	2	1	25.07	17	19	5.5	103.5219546	1	1	0	1	0	0	0	0	1.018	1.255	1.253	0.889	114.5281886	2.425	1785
39459	1	81	1	0	1	1	26.45	17	30	5.2	85.26890841	1	1	0	1	0	0	0	0	NA	NA	NA	0.671	109.6979205	2.275	NA
39474	1	72	1	0	1	1	30.53	39	29	5.5	78.44866116	1	1	0	1	0	0	0	0	NA	NA	NA	0.775	123.3809115	2.425	NA
39475	0	75	1	1	1	1	19.91	32	34	4.8	76.20315716	1	1	0	1	1	0	1	0	NA	NA	NA	0.572	110.4001996	2.4	945
39476	1	70	1	1	1	1	28.13	44	34	6	70.77012909	0	1	0	0	0	0	0	0	NA	NA	NA	0.774	120.3211593	2.475	NA
39482	0	75	1	1	1	1	20.32	24	44	5.3	51.49723912	0	1	1	1	1	0	0	0	NA	NA	NA	0.774	112.0420046	2.6	NA
39490	1	69	1	0	1	1	25.97	19	26	6.2	64.05517239	1	1	0	1	1	0	1	0	1.024	1.345	1.339	0.787	123.6820029	2.45	NA
39493	1	82	1	0	1	1	24.13	17	21	5.2	53.00405487	0	1	1	1	0	0	0	0	NA	NA	NA	0.652	114.2278302	2.475	NA
39502	1	60	2	1	1	1	34.3	39	24	4.7	71.51450217	0	1	0	1	1	0	0	0	1.116	1.23	1.289	0.923	124.5678727	2.375	1050
39505	0	74	1	1	1	1	22.8	20	33	5.2	66.36876991	0	1	0	1	1	0	0	0	NA	NA	NA	0.671	123.2431463	2.425	16920
39511	0	65	0	0	1	0	23.42	30	27	5.5	97.54784402	1	1	0	1	0	1	0	0	0.821	0.986	1.017	0.528	112.1922533	2.375	420
39524	1	68	0	0	1	1	33.11	NA	NA	NA	NA	1	1	1	1	0	0	0	0	1.29	1.381	1.293	1.01	62.7524824	NA	600
39533	0	65	0	1	1	1	24.07	16	13	5.4	81.74862939	0	1	0	0	0	0	0	0	0.942	1.056	1.04	0.728	112.9661282	2.375	19140
39543	0	76	1	1	1	1	26.51	21	23	5.6	65.4428592	1	1	0	1	1	1	0	0	NA	NA	NA	0.514	116.8275286	2.325	3937.5
39547	1	83	1	1	1	1	21.5	22	26	5.7	80.02983979	1	1	0	0	0	1	0	0	NA	NA	NA	0.553	100.3175709	2.375	2712.5
39553	0	70	1	1	1	1	31.79	NA	NA	5.7	39.69326031	0	1	0	1	0	0	0	0	NA	NA	NA	0.917	130.8721894	2.525	5670
39577	0	67	0	1	0	1	27.18	16	18	5.3	80.60815426	0	1	0	1	0	0	0	0	0.831	0.95	0.988	0.605	119.9185276	2.4	3757.5
39583	0	85	2	1	2	1	26.59	NA	NA	NA	NA	1	0	0	1	0	0	0	0	NA	NA	NA	0.719	57.38992067	NA	NA
39588	1	61	1	1	1	1	31.24	29	38	5.4	75.38878626	1	1	0	1	0	0	0	1	0.854	1.267	1.343	0.907	123.2503122	2.45	3400
39591	0	61	1	1	2	1	23.98	21	26	5.7	72.71492122	1	1	0	0	1	0	0	0	0.824	1.023	1.034	0.561	117.4437916	2.45	4650
39592	1	84	1	1	2	1	30.11	22	25	5.4	64.14155239	1	NA	0	0	0	0	0	1	NA	NA	NA	0.768	103.2403418	2.175	NA
39621	1	78	1	0	1	1	24.75	16	18	5.5	12.34927986	1	1	0	1	1	0	0	0	NA	NA	NA	0.674	112.4343942	2.35	NA
39638	0	70	1	0	2	1	22.61	72	74	5.3	94.1811345	1	1	0	1	1	0	0	0	NA	NA	NA	0.674	108.5127624	2.4	3150
39674	1	78	1	1	2	1	21.58	16	24	5.3	42.28977	1	1	0	0	0	0	0	1	NA	NA	NA	0.684	113.866372	2.375	NA
39676	0	67	2	1	2	1	35.96	17	20	6.2	92.92328894	0	1	0	0	0	0	0	0	1.422	1.28	1.293	0.962	143.2863136	2.575	4972.5
39690	1	69	0	0	1	1	24.89	22	21	4.9	80.11941889	1	1	0	1	0	1	0	0	0.732	1.018	1.035	0.685	112.6946658	2.3	15795
39721	0	63	0	0	2	1	28.29	NA	NA	NA	NA	0	1	0	1	0	0	0	0	0.821	1.006	1.005	0.813	61.15562727	NA	NA
39725	0	79	1	0	1	1	27.45	37	37	7.9	50.07038608	1	1	1	1	0	0	0	0	NA	NA	NA	0.801	118.9297248	2.4	NA
39727	1	72	1	0	1	1	25.57	29	28	5.7	78.44866116	1	1	0	0	0	0	0	0	NA	NA	NA	0.639	113.9878209	2.375	NA
39728	0	64	1	1	2	1	29.03	24	17	6.2	50.00295585	0	1	1	1	0	0	0	0	1.275	1.343	1.329	0.926	120.1730229	2.35	1050
39751	0	75	1	1	1	1	30.45	8	24	5.4	51.49723912	0	1	0	1	1	0	0	0	NA	NA	NA	0.896	127.1376012	2.3	NA
39752	1	72	0	0	1	1	27.2	27	27	6.3	90.83379659	0	1	1	1	0	0	0	0	NA	NA	NA	0.875	118.5653428	2.35	NA
39772	1	61	1	1	2	1	28.36	23	24	5.7	98.13088902	1	1	0	1	0	0	0	0	1.125	1.228	1.187	0.802	114.7973681	2.45	405
39773	1	81	1	0	2	1	23.43	14	28	5.2	73.64254225	1	1	0	1	0	1	1	0	NA	NA	NA	0.5	101.0004696	2.325	NA
39783	1	68	2	1	1	1	33.17	22	25	6.1	93.27323376	1	1	0	1	0	0	0	0	1.345	1.438	1.444	0.925	120.9525894	2.4	NA
39785	0	71	1	1	1	1	25.07	20	23	5.8	52.96475311	1	1	1	1	1	0	0	0	NA	NA	NA	0.66	111.4660912	2.425	NA
39790	0	69	1	1	1	1	26.57	19	22	5.6	68.74126595	0	1	0	1	0	0	0	0	1.047	1.201	1.203	0.719	124.061757	2.5	2047.5
39792	0	77	0	0	1	1	29.22	16	22	5.7	64.98475918	1	0	0	0	0	0	0	0	NA	NA	NA	0.7	122.4854885	2.425	750
39793	1	70	1	1	1	1	29.05	28	26	5.6	57.66577232	0	1	1	1	1	0	0	0	NA	NA	NA	0.799	120.576519	2.35	2400
39797	0	84	1	1	2	1	23.56	15	22	5.2	54.34558074	0	1	0	1	0	1	1	1	NA	NA	NA	0.476	107.1559304	2.4	NA
39830	0	85	2	0	2	1	22.1	28	43	5.5	49.73653113	1	0	1	1	0	1	0	NA	NA	NA	NA	0.513	101.5670355	2.3	NA
39831	1	66	1	1	1	1	29.11	28	31	5.3	72.78686157	0	1	0	1	0	0	0	0	1.095	1.509	1.492	0.78	122.1740906	2.375	10800
39834	0	71	1	0	1	1	24.46	16	25	5.3	88.78030935	0	0	0	1	0	0	1	NA	NA	NA	NA	0.618	110.0282425	2.3	6300
39839	1	75	2	1	1	1	29.24	19	25	5.5	70.99343454	1	1	0	1	0	0	0	0	NA	NA	NA	0.987	117.9603457	2.45	27180
39842	1	71	1	1	1	1	31.37	29	26	5.6	87.06848054	1	1	0	1	0	0	0	0	NA	NA	NA	0.787	124.9815308	2.3	16170
39853	0	63	1	1	1	1	31.05	20	26	5.4	71.70047536	0	1	0	0	0	0	0	0	1.194	1.085	1.057	0.65	127.5260638	2.325	210
39861	1	63	2	1	1	1	26.34	8	17	5.2	27.46708445	1	1	1	1	0	0	0	0	1.411	1.451	1.49	0.933	108.0013783	2.15	NA
39872	1	64	1	1	1	1	26.83	32	23	11.2	66.34496386	1	1	1	1	0	0	0	0	1.013	1.283	1.308	0.906	119.3542159	2.475	NA
39876	0	80	1	0	2	1	27.67	13	18	5.3	83.34122706	1	1	0	1	0	0	1	1	NA	NA	NA	0.571	113.650746	2.3	630
39877	1	63	2	0	2	1	17.27	13	20	5.3	85.93572397	1	1	0	1	1	0	0	0	1.212	1.307	1.323	0.801	96.76949056	2.425	NA
39879	0	79	1	1	1	1	23.02	23	25	5.5	83.92872816	1	1	0	0	0	0	0	1	NA	NA	NA	0.638	119.322394	2.4	NA
39892	1	60	2	0	1	1	20.78	95	113	5.7	98.66498313	1	1	0	0	0	0	0	0	1.1	1.483	1.475	0.827	94.48695845	2.325	NA
39894	1	85	0	0	1	1	24.84	23	28	5.4	51.89874313	1	NA	0	1	0	0	0	0	NA	NA	NA	0.7	112.5989332	2.35	NA
39909	1	81	1	1	1	1	24.51	16	26	5.6	44.80552114	1	1	0	0	0	0	0	0	NA	NA	NA	0.88	106.0261809	2.35	6030
39913	1	75	0	1	1	1	30.32	22	30	6.9	61.41149859	1	1	1	1	0	0	0	0	NA	NA	NA	0.829	121.4991652	2.325	NA
39919	1	74	2	1	2	1	25.97	18	34	6.8	19.38533353	1	1	1	1	0	0	0	NA	NA	NA	NA	0.644	114.7355689	2.5	NA
39920	0	85	1	1	1	1	22.46	NA	NA	5.7	48.00388992	0	1	0	1	0	0	0	0	NA	NA	NA	0.645	111.088168	2.525	480
39949	0	63	2	1	2	0	25	29	23	11.5	95.57131879	0	1	1	1	0	0	0	0	1.287	1.264	1.267	0.999	120.4841303	2.475	NA
39953	1	69	0	1	1	1	30.19	22	24	6.5	80.11941889	1	1	1	0	0	0	0	0	0.847	1.069	1.046	0.695	122.7423249	2.375	2617.5
39958	0	78	0	1	1	1	23.36	14	20	5.8	74.61406658	0	1	1	1	0	0	0	0	NA	NA	NA	0.58	117.0662714	2.425	NA
39965	0	78	1	1	1	1	22.03	17	20	5.6	74.61406658	1	1	0	1	0	0	1	0	NA	NA	NA	0.563	110.1677755	2.35	420
39972	1	60	0	1	1	1	23.32	19	29	4.8	85.34823694	1	1	0	0	0	0	0	0	1.009	1.375	1.429	0.869	109.7187799	2.25	13680
39976	1	70	0	0	1	1	31.27	23	27	5	70.77012909	1	1	0	0	0	0	0	0	NA	NA	NA	0.841	123.3022256	2.275	337.5
39997	1	61	2	0	2	0	18.43	13	25	5.7	64.85662	1	1	0	1	0	0	0	0	1.005	1.503	1.422	0.731	93.00419022	2.45	NA
40005	1	70	0	1	1	1	28.81	22	22	4.9	79.55858295	1	1	1	1	0	0	0	0	NA	NA	NA	0.721	123.1005628	2.475	3780
40007	1	69	1	1	1	1	28.88	21	22	6.1	71.26901218	1	1	0	1	1	0	0	0	0.975	1.309	1.271	0.779	115.7807312	2.275	18180
40010	0	63	1	1	2	0	29.96	23	24	6.1	82.90524039	0	0	1	1	1	0	1	0	0.944	1.049	1.062	0.711	130.2456611	2.35	NA
40025	1	61	0	0	1	0	26.43	24	21	5.7	103.7943141	0	1	0	1	0	0	0	0	1.215	1.204	1.195	0.725	114.118124	2.175	NA
40044	0	79	1	1	2	1	29.69	14	23	6.7	74.09176812	0	1	1	1	0	0	0	0	NA	NA	NA	0.686	128.3098566	2.4	1050
40065	0	63	2	1	2	1	48.57	26	32	6.2	72.6065183	0	1	0	1	0	0	0	0	1.784	1.426	1.418	1.255	160.8716922	2.325	1105
40084	1	77	0	0	1	1	22.62	14	16	6	87.6988118	1	1	1	1	0	0	0	0	NA	NA	NA	0.798	108.3918396	2.35	425
40085	0	62	0	1	1	1	32.93	22	30	5.8	83.48966807	0	1	0	0	1	0	0	1	1.033	1.118	1.105	0.888	133.9437294	2.525	NA
40104	1	81	1	1	1	1	17.89	40	47	5.5	53.37769876	1	1	0	0	0	0	0	0	NA	NA	NA	0.658	97.93714222	2.325	3150
40110	0	65	3	0	2	1	24.75	22	17	5.7	81.74862939	1	1	0	1	0	0	0	0	1.05	1.122	1.145	0.723	114.4504934	2.5	NA
40111	1	70	1	1	2	1	27.14	33	27	5.4	63.60678619	1	1	0	0	0	0	0	0	NA	NA	NA	0.651	115.4648278	2.325	NA
40118	1	80	0	0	1	1	23.9	18	19	5.4	65.96939068	1	1	0	0	0	0	0	0	NA	NA	NA	0.901	104.8557259	2.575	NA
40124	0	80	2	0	2	1	22.8	18	30	6.4	36.22989973	1	1	1	1	0	0	0	0	NA	NA	NA	0.671	113.2149794	2.475	1050
40129	0	74	2	0	2	1	38.61	15	20	6.1	59.78335637	1	0	0	1	1	0	0	0	NA	NA	NA	0.944	144.1270312	2.375	NA
40152	1	68	0	1	1	1	29.08	26	24	5.6	71.77141206	0	0	1	0	0	0	0	0	1.076	1.098	1.112	0.808	113.1828663	2.25	2160
40154	0	62	0	0	1	1	37.5	13	16	9.4	83.48966807	1	0	1	1	0	0	0	0	1.075	1.242	1.258	0.887	130.4044264	2.425	840
40161	0	83	1	0	2	1	20.87	15	28	5.6	36.22905473	0	0	1	1	0	1	0	0	NA	NA	NA	0.521	115.9425544	2.4	NA
40172	1	68	0	0	1	1	23.14	21	27	6.4	98.81395968	1	1	0	0	0	0	0	0	1.102	1.23	1.282	0.928	106.3959021	2.4	NA
40190	1	72	2	1	2	1	15.91	11	33	5	72.50541482	1	1	0	1	0	0	0	0	NA	NA	NA	0.68	95.68170324	2.325	NA
40193	0	68	1	1	0	1	32.05	19	20	5.6	54.09276816	0	0	0	0	0	1	0	0	0.759	1.103	1.045	0.713	131.4411832	2.375	NA
40211	0	62	1	0	2	1	41.21	42	35	5.3	63.42796343	1	1	0	1	0	0	1	0	0.806	0.884	0.914	0.609	157.3880083	2.5	1050
40217	1	71	1	1	1	1	29.68	13	23	5.3	79.00167287	0	1	0	0	0	0	0	0	NA	NA	NA	0.728	117.311212	2.35	NA
40225	0	66	1	1	2	1	26.1	25	29	5.4	81.17638898	0	0	0	1	0	0	0	0	0.841	1.079	1.101	0.682	121.6219661	2.475	4440
40235	1	61	0	0	1	1	29.17	23	31	6.6	84.75079928	1	1	1	0	0	0	0	0	0.901	1.149	1.119	0.802	107.4143346	2.175	NA
40237	1	85	1	0	1	1	24.51	16	25	5	63.69256152	1	0	0	1	1	0	0	0	NA	NA	NA	0.631	110.4927041	2.225	105
40248	0	74	1	0	1	1	NA	NA	NA	5.2	76.74033953	0	NA	0	0	1	0	1	0	NA	NA	NA	0.637	65.516	2.525	3150
40277	1	78	1	1	1	1	31.03	22	19	5.8	82.89068049	1	1	0	1	0	0	0	0	NA	NA	NA	0.722	122.8482186	2.35	NA
40280	1	66	0	1	1	1	29.83	24	24	5.8	72.78686157	1	1	0	0	0	0	0	0	0.954	1.148	1.209	0.795	116.1005888	2.275	18600
40282	0	67	0	1	1	1	29.13	14	21	5.5	91.31027694	0	0	0	0	0	0	0	0	0.984	1.063	1.059	0.749	124.5081362	2.25	1800
40293	1	82	1	1	1	1	27.25	15	19	5.8	41.11803171	0	1	0	1	1	0	0	0	NA	NA	NA	0.751	118.6590966	2.4	7560
40295	1	64	2	1	1	1	35.06	NA	NA	NA	NA	1	1	1	1	0	0	0	0	1.01	1.306	1.389	1.18	66.45250272	NA	7410
40318	1	74	3	1	1	1	29.28	29	21	8.7	33.12763281	1	1	1	0	0	0	0	0	NA	NA	NA	0.626	115.0598419	2.375	1260
40335	0	61	3	1	1	1	31.76	21	27	6	56.8191153	0	1	1	1	0	0	0	0	1.193	1.098	1.097	1.116	123.3989455	2.225	200
40353	1	66	1	1	1	1	29.22	17	23	5.8	72.78686157	1	1	1	1	0	1	0	0	0.794	1.16	1.107	0.684	120.8999892	2.45	7920
40358	0	63	1	1	1	1	30.17	16	22	5.6	82.90524039	1	1	0	0	1	0	0	0	0.892	1.05	1.069	0.658	130.5116318	2.475	472.5
40363	0	62	1	1	1	1	20.74	19	24	5.3	63.42796343	0	1	0	1	1	0	0	0	0.83	1.071	1.075	0.608	106.907237	2.475	6820
40369	1	67	1	1	1	1	21.73	18	24	5.8	72.27735353	0	1	0	1	0	0	0	0	0.898	1.038	1.063	0.684	109.6755893	2.45	NA
40380	0	70	2	0	2	1	36.95	14	17	5.2	90.98552772	1	1	0	1	0	0	0	0	NA	NA	NA	0.826	133.0105645	2.15	NA
40382	1	83	1	1	2	1	28.79	11	22	5.4	72.61515515	0	0	0	1	0	0	0	0	NA	NA	NA	0.697	114.1307991	2.4	NA
40383	0	63	1	1	1	0	24.82	15	20	5.2	62.98396768	1	1	0	0	0	1	1	0	0.933	0.929	0.946	0.59	115.9052633	2.35	NA
40391	1	69	1	1	1	1	30.01	15	20	5.2	71.26901218	1	1	0	0	1	0	0	0	0.963	1.232	1.217	0.738	117.9353704	2.3	630
40396	0	62	0	0	0	0	26.65	15	18	5.8	83.48966807	1	1	0	0	0	0	0	0	0.954	0.982	0.993	0.605	121.9672932	2.3	NA
40400	0	69	0	0	1	1	34.95	18	22	5.3	68.74126595	0	0	0	1	0	1	0	0	0.759	0.963	0.965	0.694	136.4583409	2.425	NA
40410	1	77	1	1	1	1	33.18	18	22	6	60.55474677	1	1	0	1	0	0	0	0	NA	NA	NA	0.927	123.9449976	2.35	680
40422	0	61	0	1	1	1	30.18	15	19	5.8	18.16072951	1	0	1	1	0	0	0	0	0.842	0.897	0.927	0.621	113.9628799	2.175	NA
40485	0	69	0	1	2	1	22.06	13	23	5.5	79.4835899	1	1	0	1	0	0	0	0	0.937	1	1.024	0.59	113.4304344	2.45	1215
40520	0	85	1	0	2	1	20	13	24	5.2	61.43353439	0	1	0	0	0	1	1	0	NA	NA	NA	0.517	104.222311	2.45	NA
40523	1	67	0	0	2	1	22.04	20	20	13.9	89.54966624	1	1	1	0	0	0	0	0	1.1	1.239	1.226	0.713	111.7629653	2.625	NA
40524	0	60	0	0	1	1	30.79	48	39	5.2	84.67091196	0	0	0	1	0	1	0	0	0.676	1.061	1.116	0.783	132.4442402	2.375	NA
40531	0	69	0	0	2	1	30.07	NA	NA	NA	NA	0	1	1	1	0	0	0	0	1.022	1.106	1.129	0.812	64.99323601	NA	2205
40545	0	78	1	1	2	1	19.91	20	32	5.3	64.52986587	1	1	0	0	1	1	1	0	NA	NA	NA	0.549	108.3371328	2.425	3900
40548	0	64	1	1	1	1	32.85	22	23	5.7	82.32490371	1	1	0	1	0	1	0	0	0.738	0.981	1.029	0.64	133.7604027	2.45	3067.5
40551	1	65	1	1	1	1	32.76	27	28	5.6	43.02733348	1	1	0	1	0	0	0	1	1.469	1.317	1.363	0.901	127.6025478	2.3	NA
40563	1	70	2	0	1	1	25.34	12	21	6.7	91.97197888	0	1	1	0	0	0	0	0	NA	NA	NA	0.789	116.5260249	2.525	NA
40570	0	75	1	1	1	1	22.5	25	35	5.5	65.90418852	1	1	0	1	0	0	0	0	NA	NA	NA	0.695	109.3099193	2.475	5880
40573	0	83	1	0	2	1	30.67	12	22	7.5	54.72868151	1	1	1	1	1	0	0	0	NA	NA	NA	0.68	129.6824372	2.325	NA
40575	1	85	1	1	2	1	28.48	19	24	6.5	43.56407801	1	1	1	1	0	0	0	0	NA	NA	NA	0.719	118.0108837	2.375	3600
40585	1	61	0	0	1	1	23.1	17	21	6.8	93.40464638	1	1	1	0	0	0	0	0	0.849	1.077	1.11	0.68	107.8074546	2.575	840
40599	0	71	1	1	1	1	28.04	13	23	5.5	43.15738057	0	1	0	1	0	0	0	0	NA	NA	NA	0.828	122.6717823	2.425	NA
40604	0	63	0	0	1	1	22.45	20	18	11.2	105.2381215	0	0	1	1	0	1	0	0	0.757	0.872	0.763	0.524	106.9542036	2.425	3150
40614	1	70	2	0	1	1	23.47	22	40	5.8	91.97197888	1	1	0	1	0	0	0	0	NA	NA	NA	0.859	99.58658808	2.4	NA
40643	1	67	0	1	1	1	22.7	24	22	6.1	64.96144958	1	1	1	1	0	0	0	0	1.074	1.528	1.549	0.986	113.0100784	2.425	1365
40644	1	71	1	0	2	1	29.17	NA	NA	7.7	57.26211192	1	1	1	1	1	0	0	0	NA	NA	NA	0.91	119.3196336	2.475	3730
40660	1	64	1	1	1	1	24.39	39	26	10.9	96.08453193	1	1	1	0	1	1	0	0	0.77	1.11	1.168	0.711	105.7849695	2.25	2655
40703	1	62	1	1	1	1	32.84	23	28	5.5	84.15754368	0	1	0	1	0	0	0	0	1.054	1.28	1.305	0.802	129.2582819	2.45	1695
40705	1	72	2	0	2	1	28.5	11	20	5	60.03382918	1	1	0	1	0	0	0	0	NA	NA	NA	0.755	109.120363	2.15	6300
40711	1	68	2	1	0	1	21.97	38	33	6.3	74.57159764	1	1	0	1	0	0	0	0	1.198	1.314	1.281	0.874	102.6875381	2.475	NA
40717	0	74	0	0	2	1	26.43	21	23	5.3	91.571623	0	0	0	0	1	1	1	0	NA	NA	NA	0.498	125.845149	2.425	315
40718	1	82	0	0	1	1	23.96	17	25	5.2	73.12704446	1	1	0	0	1	0	0	0	NA	NA	NA	0.731	104.9668823	2.375	NA
40737	0	63	1	1	1	1	31.04	21	21	5.8	71.70047536	0	1	0	0	0	0	0	0	1.15	1.082	1.071	0.758	130.7285142	2.4	NA
40755	0	70	1	0	1	1	31.01	19	23	5	53.33811995	0	1	0	0	0	0	0	1	NA	NA	NA	0.738	135.4066133	2.475	10800
40763	0	66	1	1	2	1	27.53	25	21	4.9	91.95395462	1	1	0	1	1	0	0	0	1.321	1.163	1.157	0.791	124.5700962	2.525	NA
40767	0	61	1	1	2	0	25.84	20	25	5.3	95.24104875	1	1	0	0	0	0	0	0	1.038	1.083	1.081	0.79	115.3216782	2.325	560
40773	1	72	1	1	1	1	31.35	27	22	5.5	62.71940791	1	1	0	0	0	0	0	0	NA	NA	NA	0.773	120.4718435	2.45	840
40784	1	85	1	1	2	1	22.95	18	28	5.3	82.90633125	1	1	0	1	1	0	0	NA	NA	NA	NA	0.714	107.5331997	2.325	5850
40800	1	81	1	1	1	1	31.38	19	24	5.2	53.37769876	1	1	0	1	0	0	0	0	NA	NA	NA	1.037	127.9727089	2.4	8277.5
40801	0	60	1	1	1	1	36.52	25	28	5.5	73.22751382	1	1	0	0	0	0	0	0	1.131	1.151	1.202	0.851	143.8800354	2.35	4477.5
40807	1	76	1	1	1	1	30.27	27	37	5.9	50.49222948	0	1	0	1	0	0	0	0	NA	NA	NA	0.768	122.8885258	2.275	11025
40810	1	71	1	1	1	1	32.92	20	27	5.7	63.16153868	1	1	0	1	0	0	0	0	NA	NA	NA	0.664	127.9130744	2.45	NA
40815	0	70	1	1	2	1	41.12	27	28	5.7	59.96181292	0	1	0	1	0	0	0	0	NA	NA	NA	0.679	149.9829527	2.225	NA
40824	1	71	1	1	1	1	26.69	24	23	5.7	79.00167287	1	1	0	0	0	0	0	0	NA	NA	NA	0.782	117.5903826	2.4	13800
40831	0	63	3	1	2	1	40.97	18	19	6.3	93.91234088	0	1	0	1	0	0	0	0	1.132	1.223	1.186	0.969	141.6791775	2.25	NA
40838	0	73	1	0	2	1	24.74	16	20	7.8	77.28130869	1	1	1	1	0	0	0	0	NA	NA	NA	0.655	119.0077831	2.525	19950
40842	1	76	1	1	1	1	31.5	25	26	5.4	67.84931677	1	1	0	1	0	0	0	0	NA	NA	NA	1.022	120.7570924	2.325	4875
40852	1	85	1	1	1	1	20.18	19	33	5.1	51.89874313	1	1	0	1	0	0	0	0	NA	NA	NA	0.643	103.7613044	2.4	NA
40860	1	82	1	0	1	1	NA	32	40	5.6	48.40832307	0	1	0	0	0	0	0	0	NA	NA	NA	0.703	67.005	2.475	1590
40871	0	79	1	1	2	1	20.59	17	26	5.9	64.07815681	0	0	0	1	0	1	0	0	NA	NA	NA	0.502	104.2738631	2.35	NA
40886	0	64	0	0	1	0	34.6	16	20	5.5	82.32490371	1	1	0	1	0	0	0	0	1.08	1.118	1.066	0.884	135.785862	2.475	5880
40888	1	66	0	0	1	1	32.9	26	24	5.4	81.82575952	1	1	0	1	0	0	0	0	0.998	1.464	1.435	0.855	129.3689174	2.35	22950
40900	1	85	1	0	1	1	30.19	22	26	4.6	63.69256152	1	1	0	1	1	0	1	1	NA	NA	NA	0.828	119.766585	2.175	NA
40912	1	61	0	0	1	1	26.05	22	20	5.7	93.40464638	1	1	0	1	0	0	0	0	0.963	1.22	1.248	0.815	114.8883261	2.4	NA
40930	0	67	1	1	2	1	27.74	17	23	5.6	80.60815426	1	1	0	0	0	0	0	1	1.108	1.197	1.211	0.858	123.3307937	2.375	6300
40954	1	69	2	0	2	1	22.53	28	29	4.9	74.04959645	1	1	0	0	0	0	0	0	1.054	1.219	1.187	0.871	105.2340237	2.525	NA
41005	1	65	2	0	1	1	23.32	21	21	5.3	9.565832756	1	1	0	1	0	0	0	1	1.218	1.413	1.426	0.893	103.7553478	2.375	5040
41013	0	64	2	1	2	0	32.15	22	28	6.5	72.09827267	1	1	1	1	0	0	1	0	0.899	1.01	0.984	0.707	132.8776194	2.4	4725
41021	1	66	0	0	1	1	28.19	30	27	5.4	81.82575952	0	1	0	0	0	0	0	0	0.999	1.369	1.398	0.835	123.4089912	2.375	18900
41022	1	66	2	0	1	1	31.13	24	25	8.5	53.18789871	1	1	1	1	0	0	0	0	1.565	1.44	1.429	0.986	118.564509	2.375	10290
41040	0	85	1	0	2	1	27.56	20	25	5.8	48.00388992	0	1	0	1	0	0	0	0	NA	NA	NA	0.64	122.7210861	2.275	NA
41053	1	75	1	0	2	1	27.63	21	30	6.4	55.67552942	1	1	1	1	0	0	0	0	NA	NA	NA	0.868	116.4050801	2.45	NA
41103	0	84	1	0	2	1	24.95	21	19	5.9	71.53460795	0	1	1	1	1	0	0	0	NA	NA	NA	0.721	116.377552	2.375	NA
41105	0	66	2	1	0	1	40.19	21	25	5.4	93.5783373	0	1	0	1	0	0	0	0	1.239	1.053	1.067	0.914	151.9294496	2.35	210
41106	1	73	2	0	1	1	29.47	23	21	6.1	34.33779193	1	0	0	1	0	0	0	0	NA	NA	NA	0.911	119.8896475	2.575	9450
41124	0	68	2	1	1	1	33.45	18	22	6.5	104.5236349	0	1	1	1	0	0	0	0	1.27	1.358	1.329	1.021	129.1419534	2.375	NA
41126	1	80	1	0	1	1	22.73	20	34	6.2	85.86999839	1	1	0	0	0	0	0	0	NA	NA	NA	0.613	96.68513637	2.35	NA
41127	0	70	2	0	1	1	31.44	13	19	7	103.0654257	1	0	1	1	1	0	0	0	NA	NA	NA	0.963	130.2958004	2.35	NA
41138	1	62	2	0	0	1	35.58	18	21	6.5	86.54151458	1	1	1	1	0	0	0	0	1.152	1.39	1.381	1.048	129.9854962	2.3	NA
41142	0	71	0	0	2	1	26.15	22	30	5.1	78.37471433	0	0	0	1	0	1	0	0	NA	NA	NA	0.53	124.3771503	2.475	10800
41143	1	71	0	1	2	1	29.34	24	21	5.4	57.26211192	0	1	0	1	0	0	0	0	NA	NA	NA	0.789	121.1251384	2.35	32400
41156	1	65	0	0	1	1	27.43	26	22	5.4	65.88054912	1	0	0	0	0	0	0	0	1.197	1.246	1.315	0.881	117.5081669	2.35	1520
41158	0	71	1	1	1	1	30.07	51	44	5.6	67.78225655	0	1	1	1	1	0	0	0	NA	NA	NA	0.926	125.7339777	2.4	NA
41190	1	65	1	1	1	1	28.44	56	39	5.9	90.81664932	1	1	0	1	0	0	0	0	1.204	1.385	1.31	0.863	111.9786765	2.325	840
41192	1	63	1	1	2	1	25.27	14	16	5.4	92.10155816	1	1	0	0	0	0	0	0	1.01	1.243	1.275	0.784	113.4157931	2.35	13870
41194	0	66	1	0	1	1	32.47	18	18	5.3	81.17638898	1	0	0	1	0	0	0	0	0.945	1.013	1.039	0.778	133.9743908	2.4	NA
41204	1	60	2	0	1	1	27.31	25	34	3.9	87.76593716	1	0	1	1	0	0	0	0	1.334	1.402	1.4	0.855	112.8171186	2.425	90
41216	0	61	0	0	2	0	18.73	14	27	4.7	72.71492122	0	0	0	1	0	1	0	0	0.731	0.87	0.836	0.478	101.8211965	2.275	NA
41220	1	82	2	0	2	1	20.85	12	21	5.3	44.14181117	0	0	0	1	0	0	0	0	NA	NA	NA	0.7	102.0549825	2.45	NA
41230	0	73	0	1	1	1	24.91	21	23	5.5	92.217143	0	1	0	1	0	1	0	0	NA	NA	NA	0.481	118.2010346	2.4	12690
41234	1	78	1	1	1	1	33.03	30	25	6	66.90275095	1	1	1	1	1	0	0	1	NA	NA	NA	0.73	126.629662	2.425	NA
41243	1	78	1	1	1	1	28.83	25	29	5.5	75.21094182	0	1	0	1	0	0	0	0	NA	NA	NA	0.686	121.6547829	2.4	7375
41252	0	73	1	1	2	1	24.39	30	30	5.1	66.83662629	0	1	0	0	0	1	1	0	NA	NA	NA	0.522	114.9463325	2.3	6750
41267	1	73	2	1	0	1	31.6	16	22	7.2	65.27311671	1	0	1	1	1	0	0	0	NA	NA	NA	0.901	119.4493923	2.325	300
41312	0	71	1	1	2	1	35.82	17	21	5.8	67.78225655	1	1	0	1	1	0	0	0	NA	NA	NA	0.76	140.2256561	2.35	12500
41314	0	69	1	0	2	1	30.15	15	19	5.9	90.03640727	0	1	0	1	0	0	0	0	1.062	1.189	1.177	0.765	127.1464362	2.3	1190
41320	0	65	1	1	1	1	28.28	46	35	5.4	62.10527835	0	0	0	0	0	0	0	0	1.13	1.093	1.075	0.93	119.1120774	2.3	NA
41362	0	84	1	1	2	1	30.54	15	24	5.4	43.44908627	0	1	0	1	0	0	0	0	NA	NA	NA	0.678	131.5723252	2.45	NA
41376	1	71	1	1	2	1	28.87	19	16	6.1	44.42123041	1	1	0	0	1	0	0	1	NA	NA	NA	0.754	109.8110035	2.325	NA
41394	1	76	1	0	1	1	32.82	17	24	5.1	76.27505511	1	1	0	1	0	0	0	0	NA	NA	NA	0.829	130.6968415	2.425	NA
41403	1	60	0	1	1	1	37.38	21	17	9	75.92022785	0	1	1	0	0	0	0	0	1.443	1.544	1.565	1.254	127.4276779	2.425	3150
41413	0	69	2	0	2	0	26.95	15	19	5.6	103.7919695	0	1	0	1	1	0	0	0	1.038	1.015	1.015	0.701	117.6428924	2.375	NA
41415	1	85	1	1	1	1	25.45	17	23	5.6	25.86329872	1	1	0	1	0	0	0	0	NA	NA	NA	0.593	109.2946084	2.425	NA
41416	1	80	1	0	1	1	29.93	15	19	6.2	65.96939068	1	1	0	0	1	0	0	1	NA	NA	NA	0.672	119.2743136	2.425	470
41427	1	68	1	1	1	1	36.36	25	24	5.6	71.77141206	1	1	0	1	0	0	0	0	1.167	1.305	1.319	1.021	125.4944081	2.225	2625
41430	1	64	2	1	1	1	32.34	14	15	9.1	105.7267099	1	1	1	1	1	0	0	0	1.077	1.189	1.202	0.782	131.2853717	2.425	5160
41436	1	63	1	1	1	1	33.31	33	22	5.1	83.56844088	0	1	0	1	0	0	0	0	1.272	1.449	1.415	0.966	130.1512863	2.425	NA
41451	0	74	2	1	1	1	25.96	14	21	4.9	88.46455807	0	1	0	1	0	0	0	0	NA	NA	NA	0.661	114.1777614	2.4	NA
41460	1	71	1	1	1	1	28.66	25	25	5.7	57.26211192	0	1	0	0	0	0	0	0	NA	NA	NA	0.758	112.3997225	2.325	NA
41461	1	85	1	0	1	1	22.65	17	22	5.3	71.60210112	0	1	0	1	0	0	0	NA	NA	NA	NA	0.677	105.4681972	2.375	NA
41468	0	66	0	0	2	0	26.44	18	21	6.6	103.0435548	1	1	1	1	0	1	1	0	0.701	0.902	0.88	0.699	122.6288561	2.65	960
41477	1	71	1	1	1	1	30.05	20	20	9.5	91.78993045	1	1	1	1	0	0	0	0	NA	NA	NA	0.901	123.9587645	2.5	NA
41482	1	64	0	0	1	1	33.64	42	35	7	99.73082078	1	1	1	1	0	0	0	0	NA	NA	NA	0.791	130.7590146	2.275	NA
41483	1	66	2	1	1	1	44.06	19	23	6.5	62.23986741	0	1	1	1	0	0	0	0	NA	NA	NA	0.93	135.6352692	2.225	NA
41486	0	61	0	0	1	0	31.21	51	40	6.1	97.63533925	0	0	1	1	1	0	0	0	NA	NA	NA	0.82	130.9936511	2.475	NA
41490	0	66	2	1	1	1	27.69	12	18	5.9	100.9176272	1	1	0	0	0	0	0	0	NA	NA	NA	0.759	119.2785372	2.35	NA
41492	1	72	1	0	1	1	29.02	26	22	5.3	88.34483875	0	1	0	1	0	0	0	0	NA	NA	NA	0.689	119.0397375	2.375	NA
41493	0	77	1	0	2	1	19.96	18	33	6.2	39.30041715	1	1	0	0	1	0	0	0	NA	NA	NA	0.743	108.4488643	2.15	NA
41495	1	61	1	1	1	1	25.53	25	23	5.5	95.44198186	1	1	0	0	0	0	0	0	NA	NA	NA	0.779	104.979834	2.225	NA
41498	1	68	2	0	1	1	28.16	16	19	5.8	86.89966222	0	0	0	1	0	0	0	0	NA	NA	NA	0.93	114.4175351	2.3	NA
41501	1	70	1	0	0	1	36.27	26	23	6.3	74.1221646	1	0	1	1	1	0	0	0	NA	NA	NA	0.941	132.7818543	2.35	NA
41504	1	63	1	1	1	1	23.32	28	27	5.2	62.70352071	1	1	0	1	0	0	0	0	NA	NA	NA	0.814	111.2053539	2.35	NA
41514	1	70	1	1	0	1	29.65	30	25	6.8	72.40230524	1	1	1	1	0	0	0	0	NA	NA	NA	0.703	120.2202585	2.4	NA
41519	1	70	2	1	1	1	28.35	17	15	7.5	103.5741021	1	1	1	1	1	0	0	0	NA	NA	NA	1.015	114.7828485	2.4	NA
41522	1	72	1	1	1	1	26.28	17	15	5.9	85.41996379	0	1	1	1	0	0	0	0	NA	NA	NA	0.639	113.8454033	2.35	NA
41526	0	64	1	1	2	1	25.84	19	20	5.9	79.36093444	1	1	0	0	1	0	1	0	NA	NA	NA	0.678	125.0649736	2.45	NA
41528	1	63	3	0	2	0	31.09	NA	NA	NA	NA	1	1	0	0	0	0	0	0	NA	NA	NA	0.946	58.93756164	NA	NA
41549	0	61	2	1	2	1	35.01	46	58	5.3	109.1827602	0	1	0	1	0	0	0	0	NA	NA	NA	1.019	134.2014278	2.35	NA
41555	0	78	2	0	2	1	37.82	19	17	5.4	60.88010508	0	1	0	1	0	0	0	0	NA	NA	NA	0.673	143.9968931	2.525	NA
41575	1	76	0	0	2	1	27.77	12	15	5.5	50.18716365	1	1	0	0	0	0	0	0	NA	NA	NA	0.59	109.20955	2.4	NA
41576	1	68	2	0	1	1	34.2	17	20	8.5	106.1109466	1	1	1	0	1	0	0	0	NA	NA	NA	0.91	121.4004617	2.425	NA
41578	0	67	1	1	1	1	19.69	35	29	4.8	50.95432846	0	1	0	1	1	0	0	1	NA	NA	NA	0.597	102.0482374	2.275	NA
41579	0	71	1	1	1	1	19.12	21	28	5.8	74.4126672	1	1	0	1	0	0	0	0	NA	NA	NA	0.61	103.5843735	2.35	NA
41581	1	60	2	1	1	1	26.16	NA	NA	NA	NA	1	NA	0	0	0	0	0	0	NA	NA	NA	0.873	49.59437971	NA	NA
41583	0	66	0	0	1	1	35.87	27	28	6.2	91.00574245	0	0	0	0	0	0	0	0	NA	NA	NA	0.636	144.8010449	2.4	NA
41595	0	76	1	0	2	1	18.49	17	29	5.6	60.67494968	1	1	0	0	0	0	0	0	NA	NA	NA	0.679	102.714842	2.4	NA
41610	0	67	0	1	1	1	26.31	NA	NA	NA	NA	1	NA	0	0	1	0	0	0	NA	NA	NA	0.716	57.05657793	NA	NA
41612	0	80	1	0	1	1	28.65	21	24	6.1	75.52258292	0	0	1	0	0	0	0	0	NA	NA	NA	0.806	127.6028593	2.45	NA
41613	1	71	2	1	1	1	32.42	40	45	6.5	86.10708765	1	1	1	0	0	0	0	0	NA	NA	NA	0.766	122.5003418	2.35	NA
41616	0	67	2	0	2	1	33.37	48	59	5	89.57774268	1	1	0	1	0	0	0	0	NA	NA	NA	0.959	130.5220251	2.225	NA
41624	0	68	0	0	1	1	25.83	24	21	5.6	96.11579978	0	1	1	1	0	0	1	0	NA	NA	NA	0.586	121.3384301	2.375	NA
41627	0	80	1	1	1	1	24.04	26	31	5.2	85.43636472	1	1	0	1	1	0	0	0	NA	NA	NA	0.591	110.2950655	2.25	NA
41636	0	61	0	1	1	0	26.44	63	49	5.4	93.81378327	0	1	0	1	0	0	0	0	NA	NA	NA	0.888	125.5178853	2.5	NA
41641	0	80	1	1	2	1	34.1	17	25	5.7	46.50731987	0	1	0	1	0	0	0	0	NA	NA	NA	0.687	136.132965	2.35	NA
41642	0	73	1	1	2	1	27.16	21	28	6	71.21643261	0	1	0	0	0	0	1	0	NA	NA	NA	0.782	122.7650687	2.375	NA
41652	0	70	3	1	1	1	26.43	15	22	5.6	91.17254988	0	0	0	1	0	0	0	0	NA	NA	NA	0.654	112.3159968	2.2	NA
41654	0	80	1	0	2	1	24.56	12	15	5.2	47.53156849	0	1	0	1	0	1	0	0	NA	NA	NA	0.543	120.478339	2.475	NA
41664	1	64	1	1	2	1	29.12	NA	NA	NA	NA	1	NA	0	0	0	0	0	1	NA	NA	NA	0.648	55.19733909	NA	NA
41668	1	66	2	1	1	1	28.28	22	30	5.8	92.49640923	0	1	0	0	0	0	0	0	NA	NA	NA	1.049	114.6453864	2.175	NA
41671	1	80	1	1	2	1	25.76	14	24	5.9	30.61208577	0	0	0	1	1	1	0	0	NA	NA	NA	0.532	109.8708366	2.15	NA
41672	0	63	0	0	1	1	23.42	26	25	6.1	66.47666053	0	1	0	1	0	0	0	0	NA	NA	NA	0.708	111.4685229	2.375	NA
41675	0	71	1	1	2	1	24.53	13	18	6.3	87.44986337	1	1	1	0	1	0	1	0	NA	NA	NA	0.896	108.0819529	2.3	NA
41676	0	61	1	1	1	1	23.31	19	26	5.3	90.67241698	1	1	0	1	0	0	0	0	NA	NA	NA	0.584	114.0891959	2.4	NA
41677	1	71	1	1	1	1	36.98	16	25	6	65.03140119	0	0	0	1	0	0	0	0	NA	NA	NA	0.787	131.1420413	2.25	NA
41683	1	72	1	1	1	1	27.19	25	24	6.1	56.61039813	0	1	0	1	1	0	0	0	NA	NA	NA	0.836	117.0627754	2.275	NA
41691	1	60	1	1	1	1	31.98	36	34	5.6	75.90290979	0	1	0	1	0	0	0	0	NA	NA	NA	1.01	115.710097	2.175	NA
41694	0	60	0	1	2	0	26.06	32	29	5.6	91.31159817	1	1	0	1	0	0	1	0	NA	NA	NA	0.665	120.490535	2.25	NA
41711	0	73	1	1	1	1	29.08	18	24	5.3	44.052659	0	1	0	1	0	0	0	0	NA	NA	NA	0.817	123.4025992	2.425	NA
41715	0	74	1	1	1	1	24.33	28	30	5.6	61.53340218	0	1	0	1	0	0	1	0	NA	NA	NA	0.694	116.6631826	2.6	NA
41717	0	72	1	0	1	1	23.87	20	24	7.2	83.92994257	1	0	1	1	0	0	0	0	NA	NA	NA	0.639	120.1408773	2.425	NA
41725	0	77	1	1	2	1	26.36	18	26	5.4	69.24321259	0	0	0	1	0	0	0	0	NA	NA	NA	0.746	122.1814273	2.45	NA
41735	0	64	1	1	1	1	25.4	15	15	5.6	92.73767822	0	1	0	1	1	0	0	0	NA	NA	NA	0.705	115.3405523	2.4	NA
41739	1	69	2	0	0	1	30.93	14	22	6.5	40.16555377	0	1	1	1	0	0	0	0	NA	NA	NA	0.845	118.19393	2.325	NA
41740	1	79	2	1	2	1	28.18	18	32	6.1	79.49452612	0	0	0	1	1	0	0	0	NA	NA	NA	0.747	111.4857596	2.35	NA
41751	0	73	1	1	1	1	40.45	29	29	6.8	71.21643261	0	0	1	1	0	0	0	0	NA	NA	NA	0.719	156.658402	2.65	NA
41753	1	78	1	1	2	1	37.68	24	25	12	73.54401974	1	1	1	1	0	0	0	0	NA	NA	NA	0.822	133.9516594	2.3	NA
41755	0	79	1	0	2	1	25.79	18	23	5.8	18.45201828	1	0	0	1	0	0	1	0	NA	NA	NA	0.661	117.5744065	2.35	NA
41756	0	60	0	0	1	1	29.56	20	22	5.7	98.32360448	0	0	0	0	0	0	0	0	NA	NA	NA	0.666	121.9335573	2.3	NA
41760	0	73	1	1	2	1	28.2	25	25	5.4	71.21643261	0	1	0	1	0	0	0	0	NA	NA	NA	0.8	123.1886948	2.475	NA
41770	0	71	0	0	2	1	31.13	12	17	5.4	84.52159373	0	0	0	1	0	0	0	0	NA	NA	NA	0.615	126.721962	2.15	NA
41771	0	80	0	0	2	1	26.75	14	25	5.6	85.43636472	0	1	0	1	0	0	0	0	NA	NA	NA	0.677	120.6094098	2.35	NA
41772	1	69	0	0	1	1	25.95	16	22	6.2	86.83948892	1	1	0	0	0	0	0	0	NA	NA	NA	0.884	111.7307918	2.35	NA
41775	0	61	2	0	0	0	34.75	NA	NA	5.4	NA	0	1	0	1	0	0	NA	0	NA	NA	NA	0.742	75.15669691	NA	NA
41780	0	64	1	0	2	1	47.06	19	26	6.1	39.05901778	0	1	1	1	1	0	0	1	NA	NA	NA	1.095	164.7230227	2.525	NA
41782	1	66	1	1	1	1	32.03	18	19	6.8	61.39594268	1	1	1	0	0	0	0	0	NA	NA	NA	1.035	121.7694612	2.425	NA
41783	0	80	1	1	2	1	26.65	16	26	5.7	58.99380643	0	1	0	0	1	0	0	0	NA	NA	NA	0.686	115.816244	2.225	NA
41791	1	78	1	0	1	1	35.68	24	26	6	70.07160764	1	1	0	1	1	0	0	0	NA	NA	NA	0.95	131.6546476	2.35	NA
41796	0	60	2	1	2	1	NA	39	38	9.4	43.34032822	0	0	1	1	0	0	0	0	NA	NA	NA	0.678	62.538	2.475	NA
41797	1	69	1	1	1	1	28.15	47	34	5.4	84.56233557	1	1	0	1	1	0	0	0	NA	NA	NA	0.817	120.3676015	2.425	NA
41808	0	68	1	1	1	1	23.48	17	22	5.6	92.95051045	0	0	0	0	0	0	0	0	NA	NA	NA	0.618	113.1294036	2.35	NA
41814	1	80	1	0	2	1	27.97	20	29	5.6	79.31533135	1	0	0	0	0	0	0	0	NA	NA	NA	0.825	114.0675444	2.35	NA
41820	0	79	0	0	2	1	29.97	NA	NA	5.8	NA	0	0	1	0	0	0	0	0	NA	NA	NA	0.602	65.2550226	NA	NA
41827	1	78	1	1	1	1	25.65	17	22	5.6	62.57993386	0	1	0	1	1	0	0	0	NA	NA	NA	0.908	111.1624461	2.45	NA
41840	0	75	1	0	1	1	30.19	17	23	6.5	55.24330586	0	1	1	1	0	0	NA	0	NA	NA	NA	0.902	128.8592946	2.45	NA
41852	1	65	1	1	1	1	25.09	12	24	5.7	76.7718226	1	1	0	1	0	0	0	0	NA	NA	NA	0.687	111.5841717	2.225	NA
41858	1	60	1	1	0	1	20.83	16	20	6.4	100.2567119	1	1	0	0	1	0	0	0	NA	NA	NA	1.014	104.9917001	2.2	NA
41865	1	76	2	1	1	1	28.03	21	30	6.7	81.18755812	1	1	1	1	0	0	0	0	NA	NA	NA	1.036	111.1923383	2.4	NA
41868	1	78	1	0	1	1	29.9	18	22	6	65.39286555	1	1	0	0	0	0	0	0	NA	NA	NA	1.021	120.6949383	2.225	NA
41871	0	65	1	1	1	1	19.65	26	34	5.3	74.23723038	0	0	0	0	0	0	0	0	NA	NA	NA	0.573	108.9987185	2.525	NA
41873	0	78	1	1	1	1	24.31	NA	NA	NA	NA	0	1	0	1	0	0	0	0	NA	NA	NA	0.649	52.39996191	NA	NA
41881	1	70	1	1	1	1	29.87	26	27	5.6	66.19742738	1	1	0	1	1	0	0	0	NA	NA	NA	0.829	117.6622517	2.35	NA
41888	1	71	1	1	1	1	28.65	22	24	6	65.73404539	1	1	0	1	0	0	NA	0	NA	NA	NA	0.935	125.7794333	2.625	NA
41897	1	77	1	1	1	1	30.81	21	24	4.8	85.72699003	1	1	0	1	1	0	0	0	NA	NA	NA	0.946	119.4541789	2.3	NA
41901	1	68	2	0	2	1	25.95	NA	NA	NA	NA	0	NA	0	1	0	0	0	0	NA	NA	NA	0.835	49.18792239	NA	NA
41904	0	70	1	1	1	1	38.48	29	22	6.3	76.08556392	1	1	1	1	1	0	0	0	NA	NA	NA	0.952	147.9732839	2.25	NA
41909	1	69	0	0	1	1	36.04	NA	NA	NA	NA	0	NA	1	0	1	0	0	1	NA	NA	NA	0.799	68.31788511	NA	NA
41915	0	63	1	1	1	1	26.65	17	24	5.3	71.12297284	1	1	0	0	0	0	0	0	NA	NA	NA	0.611	122.7396357	2.325	NA
41921	1	60	0	0	2	0	27.65	64	35	5.4	96.11478536	0	1	0	1	0	0	0	0	NA	NA	NA	0.661	111.9637433	2.35	NA
41923	0	60	1	1	2	1	25.77	33	30	5.7	78.02611521	0	1	0	1	NA	0	0	1	NA	NA	NA	0.684	119.8444817	2.45	NA
41946	0	65	2	1	2	1	32.26	26	25	6.5	83.15058125	1	1	1	1	0	0	1	1	NA	NA	NA	0.932	129.3768239	2.325	NA
41952	0	71	1	1	1	1	34.22	25	27	5.5	72.22403005	1	1	0	0	1	0	0	0	NA	NA	NA	0.819	133.0582192	2.275	NA
41960	0	80	1	1	2	1	25.8	16	28	5.7	39.57391793	0	1	0	1	0	0	0	0	NA	NA	NA	0.571	120.0330438	2.35	NA
41966	1	62	3	1	1	1	21.36	18	20	5.4	73.99914913	1	0	0	1	0	0	1	0	NA	NA	NA	0.617	103.0229141	2.4	NA
41969	0	61	1	1	1	1	32.58	31	25	5.6	86.3060247	0	1	0	1	0	0	NA	NA	NA	NA	NA	0.729	126.8495983	2.225	NA
41971	1	66	2	1	1	1	19.93	27	25	6.6	50.37482454	1	1	1	1	0	0	0	0	NA	NA	NA	0.614	97.33315964	2.325	NA
41973	1	71	1	1	2	1	32.71	20	26	5.5	73.60330945	1	1	1	1	0	0	0	0	NA	NA	NA	0.75	123.0490827	2.475	NA
41983	0	71	1	1	1	1	23.48	18	21	5	72.22403005	0	NA	0	1	0	0	0	NA	NA	NA	NA	0.616	112.9981267	2.325	NA
41984	0	78	0	1	0	1	34.91	16	18	6.5	91.80704942	0	NA	1	1	0	0	1	0	NA	NA	NA	0.631	131.123085	2.325	NA
41991	1	66	0	0	1	0	27.24	20	25	7.5	95.59011971	1	1	1	0	0	0	0	0	NA	NA	NA	0.94	115.657945	2.275	NA
42003	1	68	0	0	2	1	25.31	25	40	6.2	55.03935318	0	1	0	1	0	0	0	0	NA	NA	NA	1.13	110.5036298	1.75	NA
42015	0	79	1	1	1	1	20.31	22	27	5.7	67.2839129	0	0	0	1	0	0	1	0	NA	NA	NA	0.651	115.2909413	2.45	NA
42018	1	62	0	0	1	0	27.64	34	24	5.5	78.40686791	1	1	0	0	0	0	0	0	NA	NA	NA	0.912	119.4024477	2.375	NA
42029	0	71	1	0	2	1	27.94	31	29	5.8	90.53434203	0	0	0	1	0	0	0	0	NA	NA	NA	0.86	130.8626403	2.6	NA
42033	1	63	2	0	2	1	39.98	NA	NA	NA	NA	0	1	0	1	0	0	0	0	NA	NA	NA	1.05	75.78334807	NA	NA
42041	1	80	1	0	1	1	22.62	15	32	5.4	69.09403864	0	1	0	0	0	0	0	0	NA	NA	NA	0.752	106.8949773	2.275	NA
42042	1	76	0	0	2	1	23.6	NA	NA	NA	NA	0	1	0	1	0	1	0	0	NA	NA	NA	0.559	44.73899262	NA	NA
42074	1	77	1	1	1	1	25.47	23	24	5.3	70.56556661	1	1	1	0	1	0	0	0	NA	NA	NA	0.578	106.3432421	2.35	NA
42079	1	80	1	1	1	1	20.71	14	24	5.5	50.5899562	1	1	0	1	0	0	0	0	NA	NA	NA	0.881	104.7674411	2.425	NA
42099	1	66	1	1	1	1	36.66	42	33	5.7	61.39594268	1	1	0	1	0	0	0	0	NA	NA	NA	1.247	132.0325111	2.35	NA
42103	0	67	2	1	1	1	29.17	46	58	5.5	85.63086283	1	1	1	1	0	0	0	0	NA	NA	NA	0.77	125.1660176	2.475	NA
42104	0	71	1	1	2	1	29.04	15	15	5.6	84.52159373	0	1	0	0	0	0	0	0	NA	NA	NA	0.573	123.6443356	2.35	NA
42107	1	78	1	1	1	1	25.7	19	25	6	56.4326772	1	1	0	1	1	0	0	0	NA	NA	NA	0.636	109.7686834	2.375	NA
42120	1	72	3	1	2	1	23.57	31	42	5.9	65.27390707	0	0	0	0	0	0	0	0	NA	NA	NA	0.842	114.666739	2.3	NA
42123	1	61	0	1	1	1	26.51	32	26	4.7	95.44198186	0	1	1	1	0	0	0	0	NA	NA	NA	0.809	118.7462466	2.5	NA
42124	1	66	2	1	2	1	28.14	26	28	5.6	83.17488552	1	1	1	1	0	0	0	0	NA	NA	NA	0.732	120.3484129	2.325	NA
42125	1	80	2	0	1	1	31.14	39	32	5.7	70.57239232	0	1	0	1	0	0	0	1	NA	NA	NA	0.925	121.560786	2.375	NA
42127	0	60	0	0	1	1	28.77	13	16	5.2	91.31159817	0	0	0	1	0	0	1	0	NA	NA	NA	0.725	121.421674	2.375	NA
42133	0	63	0	1	1	0	31.03	37	32	5.9	76.39900987	0	1	0	1	0	0	0	0	NA	NA	NA	0.741	129.8207622	2.525	NA
42154	1	75	1	0	1	1	25.31	71	64	6.4	74.19403549	0	0	1	1	0	0	0	0	NA	NA	NA	0.818	110.5184502	2.425	NA
42157	0	67	1	1	2	1	28.42	15	23	5.5	59.88159314	0	1	0	0	0	0	0	0	NA	NA	NA	0.743	123.8505497	2.35	NA
42161	1	72	1	1	2	1	28.9	14	16	5.4	68.97936801	0	1	0	0	1	0	0	0	NA	NA	NA	0.743	114.3419233	2.275	NA
42164	1	60	0	1	2	0	29.11	17	19	5.9	64.03894683	1	1	0	1	0	0	0	0	NA	NA	NA	0.731	111.7639368	2.275	NA
42165	1	67	2	0	1	1	36.16	21	24	6.7	89.63269353	1	1	1	1	0	0	0	0	NA	NA	NA	1.045	128.0960802	2.4	NA
42170	1	79	1	0	1	1	28.96	8	17	6	71.26707553	0	1	0	0	0	0	0	0	NA	NA	NA	0.615	115.9478648	2.35	NA
42172	0	71	2	1	2	1	34.31	16	22	6.9	85.78126913	0	1	1	1	0	0	0	0	NA	NA	NA	0.71	139.9928161	2.4	NA
42180	1	74	1	1	1	1	37.21	20	27	6.6	59.21238698	0	1	1	0	0	0	0	0	NA	NA	NA	0.734	134.5630345	2.275	NA
42181	1	80	1	0	1	1	25.47	14	21	5.9	81.12790953	0	1	0	0	1	0	0	0	NA	NA	NA	0.722	94.42832358	2.35	NA
42190	1	80	1	1	1	1	28.6	20	26	6.1	46.31499034	0	1	1	1	1	0	0	0	NA	NA	NA	0.662	116.7424627	2.35	NA
42193	1	61	1	1	1	1	37.8	26	19	5.5	92.28213838	1	1	0	1	0	0	0	NA	NA	NA	NA	0.856	137.1584092	2.325	NA
42197	1	65	0	1	1	1	28.47	43	45	5.9	86.9721038	0	1	0	1	0	0	0	0	NA	NA	NA	0.924	119.4829163	2.4	NA
42200	1	65	1	1	1	1	33.45	24	23	6.4	96.26396748	0	1	1	0	0	0	0	0	NA	NA	NA	1.106	128.9127223	2.3	NA
42211	0	61	1	1	1	1	25.57	16	28	5.5	59.51035939	1	1	0	1	0	0	0	0	NA	NA	NA	0.734	104.1954802	2.225	NA
42215	1	77	0	0	1	1	30.89	24	24	5.7	85.2957564	1	1	0	0	0	0	0	0	NA	NA	NA	0.741	115.1390474	2.275	NA
42220	1	69	1	1	1	1	28.57	18	27	9.3	101.2133841	1	1	1	1	1	0	0	0	NA	NA	NA	0.969	116.6858551	2.425	NA
42232	0	61	0	1	1	1	31.77	17	20	5.4	90.67241698	0	1	0	1	0	0	0	0	NA	NA	NA	0.831	132.6489619	2.325	NA
42255	1	68	1	1	2	1	25.03	19	22	5.5	95.85130403	1	1	0	0	0	0	0	0	NA	NA	NA	0.57	118.9132484	2.35	NA
42265	1	60	0	1	1	1	31.22	32	20	5.6	86.65335407	1	1	0	0	0	0	0	0	NA	NA	NA	0.961	118.7332636	2.325	NA
42269	0	69	0	0	2	1	27.88	11	18	9.7	73.24588337	0	0	1	1	0	0	1	0	NA	NA	NA	1.012	118.3846478	2.4	NA
42275	0	63	0	1	0	0	25.41	16	21	6.1	96.27322863	0	1	1	1	0	0	0	0	NA	NA	NA	0.784	118.4809397	2.3	NA
42285	0	61	0	1	2	0	27.04	26	26	5.5	67.41719785	0	1	0	0	0	0	0	0	NA	NA	NA	0.858	125.3887366	2.425	NA
42287	0	66	2	1	2	1	24.83	16	21	6.6	69.51678738	1	1	1	0	0	0	0	0	NA	NA	NA	0.796	120.3380811	2.525	NA
42291	0	70	1	1	1	1	38.2	42	35	6	63.28691616	0	1	0	0	1	0	0	0	NA	NA	NA	0.911	140.2567561	2.35	NA
42294	1	63	0	1	2	1	22.56	18	20	5.7	88.20261853	1	1	0	0	1	0	0	0	NA	NA	NA	0.669	103.8038979	2.525	NA
42297	0	65	1	1	1	1	26.59	32	38	5.7	94.93012082	0	0	1	1	0	0	0	0	NA	NA	NA	0.806	119.9790666	2.325	NA
42307	0	66	1	1	1	1	33.36	41	46	8	94.26560997	1	1	1	0	0	0	1	0	NA	NA	NA	0.816	134.4214461	2.45	NA
42311	0	67	1	1	2	1	25.48	39	56	5.4	86.93020094	1	1	0	0	0	0	0	0	NA	NA	NA	0.611	112.9680549	2.175	NA
42319	1	79	2	0	2	1	24.92	NA	NA	NA	NA	1	1	0	1	0	0	0	0	NA	NA	NA	0.862	47.22540372	NA	NA
42321	0	62	1	1	2	1	29.21	15	17	4.9	66.94527747	0	0	1	1	0	0	0	0	NA	NA	NA	0.84	119.2833935	2.275	NA
42329	1	80	1	1	2	1	22.77	15	22	5.7	81.89809505	0	1	1	1	0	0	0	0	NA	NA	NA	0.574	104.2118264	2.15	NA
42330	0	80	1	0	2	1	25.07	12	21	5.5	58.99380643	1	1	0	1	0	1	0	0	NA	NA	NA	0.518	120.0090282	2.5	NA
42332	0	61	2	1	1	1	28.04	12	19	5.7	55.24929509	0	1	0	1	0	0	0	0	NA	NA	NA	0.903	122.5952344	2.425	NA
42340	0	60	0	0	2	0	32.35	15	24	5.1	98.32360448	0	1	0	1	0	0	1	0	NA	NA	NA	0.765	132.9444352	2.25	NA
42358	0	64	0	0	1	1	30.6	26	25	5.8	100.0447041	1	1	0	0	0	0	1	0	NA	NA	NA	0.77	127.6695986	2.375	NA
42364	1	77	0	0	1	1	27.91	18	22	5.3	90.49774066	0	1	0	1	0	0	0	0	NA	NA	NA	0.682	115.433683	2.375	NA
42368	1	60	0	0	1	1	27.7	34	35	6.3	96.11478536	1	1	1	0	0	0	0	0	NA	NA	NA	0.975	123.967447	2.525	NA
42369	0	80	2	0	2	1	24.85	16	24	5.7	60.03076674	0	1	0	1	1	0	0	0	NA	NA	NA	0.771	111.4806128	2.325	NA
42379	0	62	0	1	1	0	28.57	16	21	5.8	81.73292747	0	0	0	0	0	0	0	0	NA	NA	NA	0.761	120.3231531	2.325	NA
42389	0	64	1	1	1	1	22.11	15	23	5.7	70.62511203	1	1	0	0	0	0	0	0	NA	NA	NA	0.572	118.9221296	2.475	NA
42402	0	61	0	1	1	0	24.28	23	38	5.4	68.31390908	0	0	0	1	0	0	0	0	NA	NA	NA	0.693	113.6998759	2.275	NA
42404	1	79	1	1	1	1	23.67	19	20	8.8	44.73034831	1	1	1	1	0	0	0	0	NA	NA	NA	0.752	102.9429852	2.225	NA
42405	0	71	1	1	1	1	29.05	15	23	5.3	55.47343488	1	0	0	1	1	0	1	0	NA	NA	NA	0.688	128.1872766	2.3	NA
42406	1	62	2	1	1	1	26.26	55	59	5.7	7.844962807	1	1	1	1	0	0	0	0	NA	NA	NA	1.24	95.92648014	2.05	NA
42407	0	62	2	0	2	0	18.66	NA	NA	5.5	NA	1	1	0	1	0	0	0	0	NA	NA	NA	0.638	40.39210886	NA	NA
42416	1	62	2	1	2	1	35.07	15	20	6	68.23657895	1	1	0	0	0	0	0	0	NA	NA	NA	0.786	118.5840217	2.2	NA
42424	0	64	2	1	1	1	30.81	17	23	6.3	71.37999207	1	1	1	1	0	0	0	0	NA	NA	NA	0.952	136.5105343	2.5	NA
42426	0	73	1	1	1	1	22.19	16	25	5.3	74.49892555	1	1	0	0	0	0	0	0	NA	NA	NA	0.61	107.350983	2.45	NA
42438	0	67	0	1	2	1	28.48	35	34	5.9	93.1142942	1	1	0	1	0	0	0	0	NA	NA	NA	0.663	129.9654325	2.525	NA
42441	1	64	3	1	1	1	30.77	17	18	5.7	93.45169748	1	1	0	1	0	0	0	0	NA	NA	NA	0.689	116.3991209	2.375	NA
42444	0	68	1	1	1	1	26.37	14	22	5.9	56.6548785	0	1	0	1	1	0	0	0	NA	NA	NA	0.874	119.553385	2.4	NA
42449	1	80	1	0	2	0	23.75	12	20	5.8	78.27421177	1	1	0	1	0	0	0	0	NA	NA	NA	0.675	107.5530399	2.325	NA
42450	0	80	2	0	2	1	30	NA	NA	NA	NA	1	0	0	1	0	0	0	0	NA	NA	NA	0.756	64.81643013	NA	NA
42453	1	74	1	0	1	1	35.15	30	38	5.8	46.71325096	1	1	1	1	0	0	0	0	NA	NA	NA	0.932	130.6516283	2.25	NA
42484	0	72	1	1	1	1	42.44	12	18	7	40.33276828	0	1	1	1	0	0	0	1	NA	NA	NA	0.772	151.5899773	2.3	NA
42491	0	60	0	0	2	0	34.31	43	27	5.8	104.848946	0	0	0	0	0	0	0	0	NA	NA	NA	0.79	136.774796	2.575	NA
42492	1	71	2	0	1	1	29.62	19	28	6.1	75.99042126	0	1	0	1	0	0	0	0	NA	NA	NA	1.034	117.1850706	2.375	NA
42502	1	64	0	1	1	1	35.89	34	29	4.9	79.18632906	0	1	0	1	0	0	0	0	NA	NA	NA	0.814	130.5614182	2.325	NA
42504	1	63	1	0	1	1	25.24	28	24	5.3	93.64278971	1	1	0	1	0	0	NA	0	NA	NA	NA	0.634	108.8866939	2.325	NA
42517	0	60	2	1	2	1	29.13	24	24	5.6	105.2619812	1	1	0	1	0	0	0	0	NA	NA	NA	0.771	132.1352586	2.4	NA
42519	1	62	0	0	1	0	23.92	27	27	5.3	66.42246772	1	1	0	0	0	0	0	0	NA	NA	NA	0.731	112.3471927	2.3	NA
42524	1	64	1	1	1	1	28.03	27	29	5.2	87.5852002	1	1	0	1	0	0	1	0	NA	NA	NA	0.79	124.5957093	2.425	NA
42526	1	65	1	1	1	1	26.85	24	21	5.3	74.99048313	0	0	0	0	0	0	0	0	NA	NA	NA	0.835	113.4384683	2.2	NA
42529	1	71	1	0	2	1	39.7	22	16	8	74.48527214	1	1	1	0	1	0	0	0	NA	NA	NA	0.858	133.3123741	2.3	NA
42532	0	67	0	1	1	1	28.39	16	24	6	60.62875427	1	1	1	1	0	0	0	0	NA	NA	NA	0.767	122.4890954	2.425	NA
42533	0	66	1	0	2	1	24.8	20	27	5.6	57.45645348	0	1	0	1	0	0	1	0	NA	NA	NA	0.713	111.8435164	2.35	NA
42537	0	62	2	1	1	1	29.85	13	16	5.5	68.12200431	0	1	0	1	0	0	0	0	NA	NA	NA	0.81	126.7262634	2.4	NA
42544	0	67	0	0	1	1	35.99	21	28	6.1	86.93020094	0	0	1	1	0	0	0	0	NA	NA	NA	0.914	135.791095	2.425	NA
42545	0	74	1	1	1	1	36.97	23	19	5.3	61.53340218	0	0	0	0	0	0	0	0	NA	NA	NA	0.774	142.4892294	2.25	NA
42547	0	79	1	1	2	1	21.34	24	31	5.7	59.40967415	0	1	0	1	0	1	1	0	NA	NA	NA	0.548	113.5560476	2.55	NA
42567	1	62	1	0	1	1	32.22	26	22	5.4	95.7406135	0	1	0	1	0	0	0	0	NA	NA	NA	0.897	126.5928814	2.225	NA
42578	0	69	2	0	0	1	31.84	16	21	6.3	84.43622667	0	0	1	1	0	0	0	0	NA	NA	NA	0.873	128.5165469	2.4	NA
42580	0	80	1	1	2	1	22.79	27	44	5.8	67.79926013	0	0	0	1	0	0	0	0	NA	NA	NA	0.725	103.9706723	2.3	NA
42591	0	68	2	1	2	1	23.65	21	25	5.7	58.3278444	0	1	0	1	0	0	0	0	NA	NA	NA	0.645	107.5810633	2.35	NA
42594	1	64	1	1	1	1	33.64	24	20	6.2	84.25241756	1	1	0	1	0	0	0	0	NA	NA	NA	0.758	129.2750098	2.375	NA
42599	0	67	1	1	1	1	29.61	36	29	6	64.63476712	1	1	0	0	0	0	1	0	NA	NA	NA	0.739	124.6320419	2.25	NA
42603	1	80	1	1	2	1	34.74	21	20	6	42.65689976	1	1	1	1	0	0	0	0	NA	NA	NA	0.768	128.3901514	2.375	NA
42617	1	71	3	1	1	1	23.43	23	29	6.3	90.34095822	0	1	0	0	1	0	0	0	NA	NA	NA	0.723	103.9701294	2.325	NA
42639	1	64	1	1	2	1	30.35	21	22	5.5	62.26459606	1	1	0	1	0	0	0	0	NA	NA	NA	0.767	123.0365916	2.4	NA
42640	0	79	1	1	2	1	25.28	10	13	4.6	68.27720053	0	1	0	0	1	0	0	0	NA	NA	NA	0.668	115.9731064	2.225	NA
42651	1	76	1	1	2	1	30	26	25	5.5	85.89703565	1	1	0	0	0	0	0	0	NA	NA	NA	0.698	114.938273	2.375	NA
42658	0	60	0	1	2	1	28.44	21	25	5.6	91.31159817	1	0	0	0	0	0	0	0	NA	NA	NA	0.806	123.3978035	2.25	NA
42668	0	65	1	1	1	1	21.93	21	28	6	57.86148387	0	1	1	1	0	0	0	0	NA	NA	NA	0.662	111.242188	2.275	NA
42670	0	62	1	1	1	1	29.29	NA	NA	5.9	90.03771006	1	0	0	1	0	0	0	0	NA	NA	NA	0.746	131.3317179	2.45	NA
42672	0	64	2	0	2	1	22.15	15	24	5.7	76.09638728	1	1	0	1	0	0	0	0	NA	NA	NA	0.565	111.4429243	2.375	NA
42682	1	80	1	0	1	1	26.09	23	37	5.6	37.5252125	0	1	0	1	0	0	1	0	NA	NA	NA	0.775	107.5305623	2.225	NA
42683	1	75	1	1	1	1	33.98	32	31	5.4	86.50255352	1	1	0	1	0	0	0	0	NA	NA	NA	0.824	129.9270272	2.55	NA
42692	0	63	0	0	1	0	31.09	24	26	5.6	96.27322863	0	1	0	0	0	0	0	0	NA	NA	NA	0.698	131.1650201	2.3	NA
42696	1	78	1	1	1	1	28.82	19	17	6.5	83.05682076	1	1	1	0	0	0	0	0	NA	NA	NA	0.808	114.1849812	2.225	NA
42699	1	62	1	0	0	1	36.94	NA	NA	7	71.56619986	0	0	1	1	0	0	0	0	NA	NA	NA	0.751	137.0239417	NA	NA
42700	1	64	3	1	2	1	28.25	21	35	5.5	80.15438015	0	1	0	1	0	0	0	0	NA	NA	NA	1.024	119.067277	2.425	NA
42702	0	70	1	1	2	1	35.76	24	24	5.6	85.11741564	1	1	0	1	0	0	0	0	NA	NA	NA	0.642	137.1071721	2.45	NA
42712	0	63	2	1	1	1	26.98	21	23	5.5	88.07108082	0	0	0	0	0	0	0	0	NA	NA	NA	0.731	119.2403204	2.325	NA
42716	1	65	0	0	1	1	NA	48	28	5.8	92.7975356	1	NA	0	1	0	0	0	0	NA	NA	NA	0.826	68.494	2.375	NA
42733	1	68	2	0	1	1	44.78	12	16	7	82.01451269	0	1	1	1	0	0	0	0	NA	NA	NA	0.957	147.4241805	2.375	NA
42736	1	61	0	0	1	1	28.19	29	22	5.3	100.6823367	0	1	0	1	0	0	0	0	NA	NA	NA	0.766	114.4819704	2.325	NA
42738	1	75	0	1	2	1	22.67	19	32	5.7	97.03612311	0	0	0	0	0	0	0	0	NA	NA	NA	0.732	107.0004589	2.35	NA
42740	1	73	1	1	1	1	27.93	31	30	5.8	57.87595456	0	1	0	1	0	0	0	0	NA	NA	NA	0.804	116.9706826	2.275	NA
42746	0	69	1	1	1	1	21.22	28	27	5.3	50.24346462	0	1	0	0	1	1	1	1	NA	NA	NA	0.52	106.7453375	2.3	NA
42751	1	76	1	1	1	1	34.52	15	18	6.9	43.87249108	1	NA	1	1	1	0	0	0	NA	NA	NA	0.901	127.9608854	2.475	NA
42752	0	63	2	0	2	1	36.65	19	19	14.4	76.632817	1	1	1	1	0	0	0	0	NA	NA	NA	1.127	129.4989499	2.35	NA
42761	1	62	0	1	1	1	35.1	27	29	5.4	41.68672919	1	1	0	0	0	0	0	0	NA	NA	NA	0.769	137.9972553	2.475	NA
42764	0	68	2	0	2	1	23.56	36	42	5.4	50.58625478	1	1	0	1	0	0	0	0	NA	NA	NA	0.774	107.3187827	2.3	NA
42769	0	73	1	1	2	1	26.7	41	26	5.7	88.80996031	1	1	0	1	1	1	1	0	NA	NA	NA	0.544	120.3174405	2.3	NA
42772	0	65	1	1	1	1	36.37	19	24	5.3	73.17007797	0	NA	0	0	0	0	1	0	NA	NA	NA	0.706	146.4691019	2.475	NA
42788	0	71	1	1	1	1	34.06	28	27	6.6	62.84390774	1	1	1	1	1	0	0	0	NA	NA	NA	0.905	135.3047617	2.4	NA
42792	1	66	1	1	1	1	26.4	22	27	5.5	86.36329907	1	1	0	0	0	0	0	0	NA	NA	NA	0.773	112.5868803	2.325	NA
42799	1	63	0	0	1	0	27.69	117	65	5.6	98.16602428	1	1	0	1	0	0	0	0	NA	NA	NA	0.86	117.9987762	2.375	NA
42802	1	62	0	1	1	1	36.8	23	23	5.7	95.25304064	0	1	0	1	0	0	0	0	NA	NA	NA	0.801	123.365812	2.2	NA
42813	1	80	1	1	1	1	24.21	21	31	5.3	85.70476642	0	1	0	1	0	1	0	0	NA	NA	NA	0.542	109.9228101	2.175	NA
42814	0	80	2	1	2	1	32.31	17	24	5.4	53.61260486	0	1	0	1	1	0	0	0	NA	NA	NA	0.641	126.2847676	2.375	NA
42818	0	77	1	0	2	1	23.77	15	23	5.2	69.24321259	1	1	1	0	0	0	0	0	NA	NA	NA	0.615	115.3189391	2.575	NA
42820	1	68	1	0	1	1	19.88	24	23	5.5	86.29113094	1	1	0	0	1	0	0	0	NA	NA	NA	0.61	98.72783962	2.35	NA
42825	1	61	1	1	1	0	28.01	40	32	5.8	94.96768387	1	1	0	1	0	0	0	0	NA	NA	NA	0.674	120.0935489	2.35	NA
42827	0	69	0	1	1	1	29	23	24	5.3	80.29352705	0	1	0	0	1	0	0	0	NA	NA	NA	0.826	127.5369379	2.4	NA
42833	0	65	1	1	2	1	32.05	19	23	5.9	83.91471178	0	1	0	0	0	0	1	0	NA	NA	NA	0.737	133.3674226	2.525	NA
42835	1	64	1	0	2	1	27.47	28	25	5.6	70.5677798	1	1	0	1	0	0	0	0	NA	NA	NA	0.712	122.054641	2.4	NA
42844	0	63	1	1	1	1	27.58	38	28	5.6	52.40637115	1	1	0	1	0	0	0	0	NA	NA	NA	0.875	126.6785968	2.525	NA
42866	0	80	1	0	1	1	38.47	15	27	6	54.65546286	0	1	0	1	0	0	1	0	NA	NA	NA	0.725	142.9427445	2.4	NA
42867	1	68	2	1	0	1	25.27	13	27	5.4	50.8073534	1	1	0	0	0	0	0	0	NA	NA	NA	0.786	111.9337424	2.55	NA
42869	0	64	1	1	2	1	29.28	15	24	5.8	88.78159397	1	0	0	0	1	0	0	0	NA	NA	NA	0.738	125.8622242	2.375	NA
42876	0	80	1	1	0	1	29.98	16	27	5	79.34341957	0	1	0	1	1	0	1	0	NA	NA	NA	0.723	125.292837	2.3	NA
42898	0	63	2	1	2	0	30.75	28	24	6.3	103.066917	1	1	1	0	0	0	0	0	NA	NA	NA	1.006	132.6841824	2.425	NA
42900	1	63	2	1	1	1	36.77	24	31	6.4	72.48704876	0	1	1	1	0	0	0	0	NA	NA	NA	1.09	136.6994201	2.275	NA
42908	0	80	1	1	2	1	27.38	19	24	5.9	84.98779979	0	0	0	0	1	0	1	0	NA	NA	NA	0.622	116.499122	2.175	NA
42918	0	60	0	0	1	0	32.54	24	28	5.3	91.31159817	0	0	0	0	0	0	0	0	NA	NA	NA	0.792	134.3591353	2.525	NA
42920	1	80	1	1	1	1	24.34	23	31	5.5	61.04728416	0	0	0	1	1	0	0	0	NA	NA	NA	0.663	114.6329501	2.375	NA
42922	1	70	0	1	2	1	29.2	19	22	5.7	66.19742738	1	1	0	1	0	0	0	0	NA	NA	NA	0.777	119.3763639	2.35	NA
42927	0	61	0	1	2	0	24.03	25	28	5.1	97.63533925	1	1	0	0	0	0	0	0	NA	NA	NA	0.649	117.5847007	2.45	NA
42940	0	71	1	0	2	1	25.02	14	17	5.9	72.22403005	1	1	0	0	0	0	0	0	NA	NA	NA	0.812	116.1005426	2.425	NA
42941	0	70	1	1	1	1	28.34	16	21	5.2	63.28691616	0	0	0	0	1	0	0	0	NA	NA	NA	0.914	130.9543047	2.425	NA
42947	1	66	1	0	1	1	21.11	19	20	5.7	77.14791021	1	1	0	1	0	0	0	0	NA	NA	NA	0.719	105.5220515	2.475	NA
42949	0	60	1	1	1	1	28.68	17	21	5.3	67.89244497	0	1	0	0	0	0	0	0	NA	NA	NA	0.816	121.4627779	2.45	NA
42975	1	80	1	1	2	1	25.78	18	26	5.4	69.09403864	0	1	0	0	0	0	0	0	NA	NA	NA	0.722	109.9084317	2.325	NA
42978	1	79	1	0	1	1	26.35	22	25	5.3	27.17366341	0	0	0	1	1	0	0	0	NA	NA	NA	0.671	115.460278	2.35	NA
42981	0	65	0	0	1	1	28.62	18	23	5.5	65.54924464	1	1	0	1	0	0	0	0	NA	NA	NA	0.779	127.3728332	2.375	NA
42985	1	63	1	0	1	1	25.75	19	19	7.8	77.85801984	1	0	1	1	0	0	0	0	NA	NA	NA	0.992	111.3492163	2.625	NA
42987	0	61	1	1	1	1	32.38	24	27	5.4	67.41719785	1	1	0	1	1	0	0	0	NA	NA	NA	0.706	123.0658024	2.275	NA
43005	0	80	1	0	2	1	25.19	15	31	6.1	75.52258292	NA	1	0	1	0	1	1	0	NA	NA	NA	0.534	113.2446194	2.25	NA
43016	0	73	1	1	1	1	21.92	13	15	5.4	68.1888995	1	1	0	1	1	0	0	0	NA	NA	NA	0.746	119.0897071	2.35	NA
43018	0	68	0	0	0	0	35	51	61	5.9	86.32168953	0	1	0	1	0	0	0	0	NA	NA	NA	0.751	140.4764534	2.4	NA
43019	1	60	1	0	2	1	30.22	63	30	12.1	43.81158878	0	1	1	1	0	1	0	0	NA	NA	NA	0.558	121.2993308	2.3	NA
43020	0	80	1	0	2	0	34.33	25	28	5.1	79.34341957	1	1	0	1	0	0	0	0	NA	NA	NA	0.729	141.4592534	2.375	NA
43023	0	61	0	1	1	1	31.71	31	27	5.7	77.4799324	0	0	0	1	0	0	1	0	NA	NA	NA	0.709	128.4883548	2.3	NA
43025	0	80	1	1	2	1	25.11	23	28	5.9	58.99380643	1	1	0	1	0	0	1	0	NA	NA	NA	0.724	112.3149565	2.425	NA
43029	1	80	0	1	1	1	27.28	NA	NA	NA	NA	1	1	1	1	1	0	0	0	NA	NA	NA	0.584	51.71431373	NA	NA
43030	1	72	1	1	2	1	30.89	17	22	6	72.23106089	0	1	0	1	0	0	0	0	NA	NA	NA	0.847	119.5993708	2.3	NA
43031	0	80	0	0	2	1	19.5	24	33	5.8	59.77847874	0	1	1	0	0	1	0	0	NA	NA	NA	0.514	94.55760179	2.225	NA
43047	0	71	3	1	2	1	22.15	35	34	7.1	22.90564944	1	1	1	0	1	0	1	1	NA	NA	NA	0.568	109.9530819	2.45	NA
43049	0	73	2	0	2	1	40.26	11	14	6	89.99598311	0	0	0	1	0	0	0	0	NA	NA	NA	0.842	143.0699066	2.275	NA
43063	1	66	0	0	2	0	NA	37	33	5.4	76.23441984	1	1	1	0	0	0	0	0	NA	NA	NA	1.015	62.538	2.275	NA
43073	1	75	1	1	1	1	26.23	17	22	5.5	75.11032103	1	1	0	1	0	0	0	0	NA	NA	NA	0.883	113.7365063	2.35	NA
43079	1	68	1	1	2	1	27.28	34	35	5.6	75.17087345	0	1	1	0	0	0	0	0	NA	NA	NA	0.675	118.7114531	2.375	NA
43080	0	80	1	1	1	1	22.38	25	24	5.6	58.99380643	0	NA	0	1	0	1	0	0	NA	NA	NA	0.482	112.5410639	2.325	NA
43084	1	68	1	1	0	1	32.06	22	21	5.9	65.02247783	1	1	0	1	1	0	0	0	NA	NA	NA	0.985	123.3037248	2.375	NA
43099	1	70	1	0	1	1	27.53	29	28	9.6	80.7751666	1	1	1	0	1	0	0	0	NA	NA	NA	0.725	107.2691291	2.175	NA
43111	1	62	0	0	1	0	34.02	26	20	5.8	99.97756031	1	1	1	0	0	0	0	0	NA	NA	NA	0.822	122.5458842	2.175	NA
43115	0	80	1	1	2	1	23.18	26	25	5.7	29.76612146	1	1	0	1	1	0	0	0	NA	NA	NA	0.61	112.4004391	2.425	NA
43128	1	61	2	1	2	1	20.56	NA	NA	NA	NA	1	1	0	1	0	0	0	0	NA	NA	NA	0.875	38.97724653	NA	NA
43131	1	64	1	1	0	1	33.9	25	25	5.7	89.94375535	1	1	0	1	0	0	0	0	NA	NA	NA	1.015	122.3319567	2.325	NA
43153	1	64	2	0	0	0	31.98	16	20	6.1	96.17291535	1	1	0	1	0	0	0	0	NA	NA	NA	1.046	118.690077	2.2	NA
43168	1	78	0	0	1	1	30.78	15	20	6.6	84.6986861	1	1	1	1	0	0	0	0	NA	NA	NA	0.804	123.8487419	2.375	NA
43180	0	64	2	1	2	0	35.64	16	22	5.8	76.09638728	0	0	0	1	0	0	0	0	NA	NA	NA	0.99	133.2617153	2.35	NA
43185	1	77	1	1	0	1	20.59	27	42	5	98.34131535	1	1	0	0	0	0	0	0	NA	NA	NA	0.886	104.5465241	2.5	NA
43186	1	67	1	1	1	1	32.72	27	23	5.8	95.44610196	1	1	1	1	1	0	0	0	NA	NA	NA	0.853	123.0752213	2.45	NA
43204	0	80	0	0	2	1	24.66	14	24	5.4	90.52624927	1	1	1	1	0	1	0	0	NA	NA	NA	0.549	111.5280063	2.3	NA
43210	1	71	3	1	1	1	24.9	22	18	9.5	92.80154154	1	1	1	0	1	0	1	1	NA	NA	NA	0.771	109.7393337	2.425	NA
43235	1	66	0	1	1	1	32.46	14	15	6.7	66.64241734	0	1	1	1	0	0	0	0	NA	NA	NA	1.082	119.5933002	2.325	NA
43237	1	68	1	1	1	1	23.35	21	22	5.6	90.86239676	1	1	0	1	0	0	0	0	NA	NA	NA	0.86	109.7760646	2.475	NA
43240	0	72	0	0	2	1	32.79	19	23	6.1	71.71846184	1	1	0	1	0	0	0	0	NA	NA	NA	0.666	135.0192804	2.375	NA
43245	1	62	1	0	1	1	39.03	22	20	6.1	81.28843511	1	1	0	1	0	0	0	0	NA	NA	NA	1.013	133.5391722	2.3	NA
43251	0	67	1	1	1	1	28.4	15	21	5.7	93.60575071	0	0	0	1	0	0	0	0	NA	NA	NA	0.724	125.1528988	2.35	NA
43254	1	71	1	1	1	1	23.79	10	20	5.3	87.66338751	1	1	0	1	0	0	0	0	NA	NA	NA	0.736	109.1156175	2.325	NA
43261	1	62	2	1	1	1	30.14	41	38	6.5	11.66607548	1	0	1	1	1	0	0	0	NA	NA	NA	0.935	115.2015503	2.4	NA
43268	0	70	0	0	2	1	25.19	17	24	6	92.14539291	1	1	0	0	0	0	1	1	NA	NA	NA	0.733	119.4515408	2.325	NA
43275	1	68	2	1	1	1	28.18	31	25	6.1	105.0395083	1	1	0	1	0	0	0	0	NA	NA	NA	1.078	102.5568886	2.025	NA
43288	0	61	1	1	1	1	NA	13	17	7.6	90.67241698	1	NA	1	0	0	0	1	0	NA	NA	NA	0.894	58.071	2.55	NA
43296	0	65	1	1	1	1	21.4	22	24	5.7	92.99742952	0	1	0	0	0	0	1	0	NA	NA	NA	0.693	108.5522813	2.25	NA
43297	1	67	0	0	1	1	31.5	29	29	5.4	91.50291718	0	1	0	1	0	0	0	0	NA	NA	NA	0.871	126.7160891	2.425	NA
43302	0	68	1	1	1	1	39.98	20	22	6.6	71.64423724	1	1	1	1	0	0	0	1	NA	NA	NA	0.86	148.5862295	2.375	NA
43305	0	77	1	0	1	1	31.37	12	15	6	89.19162398	1	0	1	1	1	0	0	0	NA	NA	NA	0.689	134.6865819	2.375	NA
43313	0	68	1	1	0	1	24.96	20	21	5.8	84.89411441	0	0	0	1	0	0	0	0	NA	NA	NA	0.629	116.5573862	2.375	NA
43314	0	80	2	0	2	1	21.21	15	22	6.3	91.46533089	1	0	1	1	0	1	0	0	NA	NA	NA	0.495	105.2890222	2.375	NA
43317	0	60	1	1	1	1	22.96	19	23	5.8	78.02611521	1	1	0	1	0	0	0	0	NA	NA	NA	0.778	111.4737182	2.4	NA
43318	0	63	1	1	1	1	25.47	18	27	5.7	58.68013037	1	1	0	1	0	0	0	0	NA	NA	NA	0.758	123.2927231	2.475	NA
43330	0	72	1	0	1	1	39.45	45	52	7.6	64.08445869	1	0	1	1	0	0	0	0	NA	NA	NA	0.778	144.5374086	2.375	NA
43343	1	66	0	0	1	1	23.17	17	20	5.9	76.23441984	1	1	0	0	0	0	0	0	NA	NA	NA	0.839	107.9463126	2.375	NA
43351	1	63	0	0	1	0	25.77	24	26	6.4	87.05727658	0	1	1	0	0	0	0	0	NA	NA	NA	0.767	112.8740212	2.5	NA
43352	0	80	1	1	1	1	28.83	17	23	5.4	85.43636472	0	1	0	1	0	0	0	0	NA	NA	NA	0.649	119.1437391	2.325	NA
43353	0	71	1	1	1	1	17.52	23	31	5.4	55.47343488	1	1	0	1	0	1	1	0	NA	NA	NA	0.41	103.2739923	2.375	NA
43358	1	71	2	0	1	1	29.37	24	25	4.7	85.08751376	1	1	0	0	1	0	0	0	NA	NA	NA	1.08	118.2100904	2.275	NA
43366	0	61	0	0	1	1	32.79	22	24	5.2	97.63533925	0	0	0	0	0	0	1	1	NA	NA	NA	0.58	122.882879	2.65	NA
43383	0	60	1	1	1	1	27.6	17	22	6.4	75.78570157	0	1	0	1	0	0	0	0	NA	NA	NA	0.784	123.1734538	2.325	NA
43386	1	80	2	1	1	1	20.51	19	28	5.7	60.13173269	1	1	0	1	1	0	0	0	NA	NA	NA	0.755	101.4043325	2.425	NA
43391	1	71	1	0	1	1	31.6	22	38	6.1	79.20070163	1	1	0	1	0	0	0	0	NA	NA	NA	0.838	125.4071943	2.425	NA
43413	0	61	1	1	2	0	33.55	45	42	5.8	79.82784151	1	1	0	1	0	0	1	0	NA	NA	NA	0.744	133.3886928	2.3	NA
43414	1	67	2	1	1	1	21.93	22	22	6.1	64.66740758	1	1	0	0	0	0	0	0	NA	NA	NA	0.689	105.5932834	2.475	NA
43418	0	63	2	1	1	1	33.01	21	23	5.7	103.066917	1	1	0	0	1	0	0	0	NA	NA	NA	0.821	136.7327032	2.325	NA
43432	1	64	1	1	1	1	27.61	27	21	5.5	98.58277336	1	1	0	0	0	0	0	0	NA	NA	NA	0.82	113.3788092	2.35	NA
43438	0	77	1	0	2	1	30.26	24	33	5.1	42.83207569	1	1	0	1	1	0	1	1	NA	NA	NA	0.59	129.0843453	2.475	NA
43441	0	63	1	0	1	1	32.66	19	26	5.8	95.76776712	1	0	0	1	1	0	0	0	NA	NA	NA	0.752	134.2771441	2.425	NA
43452	0	80	2	0	2	1	29.12	18	27	6.7	95.08321809	1	1	1	1	0	0	1	0	NA	NA	NA	0.837	126.7028203	2.425	NA
43458	0	62	0	0	1	0	27.58	26	26	6.3	74.72841525	0	0	0	1	0	0	0	0	NA	NA	NA	0.721	125.1895968	2.4	NA
43464	1	76	1	1	2	1	27.02	28	29	5.6	86.77321428	0	1	0	0	1	0	0	0	NA	NA	NA	0.787	116.7401859	2.475	NA
43469	1	78	1	1	1	1	29.49	24	31	5.5	56.4326772	0	1	0	0	0	0	0	0	NA	NA	NA	0.635	119.9306428	2.325	NA
43474	0	69	1	1	2	1	31.14	17	21	5.5	89.53698396	0	1	0	1	0	0	0	0	NA	NA	NA	0.814	127.1358271	2.15	NA
43479	1	63	0	1	1	1	26.65	23	21	5	99.27771738	0	1	0	0	0	0	0	0	NA	NA	NA	0.731	114.5314304	2.175	NA
43484	0	61	2	0	2	0	25.67	16	21	6.7	108.6596122	1	1	1	0	0	0	0	0	NA	NA	NA	0.749	120.8510616	2.45	NA
43489	0	64	2	0	2	1	23.02	27	21	5.3	87.45458325	0	1	0	0	0	0	0	0	NA	NA	NA	0.621	112.3547973	2.45	NA
43498	1	78	0	0	1	1	27.46	17	25	5.7	70.07160764	1	1	0	1	0	0	0	0	NA	NA	NA	0.894	117.5603897	2.375	NA
43500	1	63	1	1	1	1	27.68	33	31	6.1	77.85801984	1	1	0	0	1	0	0	0	NA	NA	NA	0.737	114.9993749	2.3	NA
43514	1	80	0	0	1	1	25.08	NA	NA	NA	NA	0	1	0	1	1	0	0	1	NA	NA	NA	0.771	47.54172686	NA	NA
43523	0	68	2	1	2	1	25.28	19	21	6	85.03144679	1	NA	1	1	0	0	0	0	NA	NA	NA	0.568	108.285085	2.4	NA
43526	1	72	0	0	1	0	21.58	17	23	4.8	88.34483875	0	1	0	1	0	0	0	0	NA	NA	NA	0.612	100.4733386	2.25	NA
43527	1	67	0	1	0	1	30.95	50	33	5.9	85.75875598	1	1	1	1	0	0	0	0	NA	NA	NA	0.9	119.7161249	2.35	NA
43535	1	71	1	1	1	1	30.97	15	20	5	89.87511158	1	1	0	1	1	0	0	0	NA	NA	NA	0.833	124.2273453	2.4	NA
43542	0	60	1	1	1	1	21.14	24	33	5.7	104.1812483	0	1	0	0	0	0	1	0	NA	NA	NA	0.658	109.266169	2.45	NA
43543	1	67	0	1	1	1	33.25	28	26	5.8	85.75875598	0	NA	0	1	0	0	0	0	NA	NA	NA	0.779	122.5777676	2.275	NA
43546	0	72	2	1	2	1	23.88	11	17	5.4	82.67544907	0	1	0	1	1	0	1	NA	NA	NA	NA	0.765	114.4920466	2.4	NA
43556	1	63	2	1	1	1	18.36	NA	NA	NA	NA	1	1	0	0	1	0	0	0	NA	NA	NA	0.806	34.80021479	NA	NA
43558	1	69	1	1	1	1	24.15	18	36	6	70.44845378	1	1	1	1	0	0	0	0	NA	NA	NA	0.669	103.8424589	2.15	NA
43570	0	70	1	1	2	1	29.01	21	33	5.4	78.48128954	0	1	0	0	0	1	1	0	NA	NA	NA	0.53	130.3647219	2.425	NA
43573	1	77	1	1	1	1	26.26	19	22	8.4	78.90318893	1	1	1	0	0	0	0	0	NA	NA	NA	0.711	116.7852768	2.45	NA
43592	0	69	1	1	1	1	27.09	23	20	6.1	90.87604106	1	1	0	1	0	0	0	0	NA	NA	NA	0.686	122.4655293	2.375	NA
43597	1	65	0	0	2	1	29.06	17	19	7.7	76.7718226	1	1	1	1	0	0	0	0	NA	NA	NA	0.662	114.636518	2.275	NA
43606	0	80	1	1	2	1	32.08	NA	NA	NA	NA	1	1	1	1	0	0	0	1	NA	NA	NA	0.746	69.05104833	NA	NA
43614	1	64	1	1	2	0	25.91	16	41	5.1	61.65310173	1	1	0	1	0	0	0	0	NA	NA	NA	0.701	116.1172186	2.225	NA
43615	1	80	1	1	1	1	22.62	46	37	5.8	57.34583884	1	1	0	1	0	0	0	0	NA	NA	NA	0.595	96.47468221	2.3	NA
43621	1	61	0	1	1	0	21.58	15	28	5.6	100.1131777	1	1	0	0	0	0	0	0	NA	NA	NA	0.783	107.9056682	2.325	NA
43632	0	65	0	1	2	0	35.33	24	27	5.5	75.33316728	0	1	0	0	1	0	0	0	NA	NA	NA	0.855	136.0009181	2.275	NA
43635	0	64	0	0	2	0	29.91	17	16	6.1	95.59931603	0	1	0	1	0	0	0	0	NA	NA	NA	0.856	122.8049752	2.275	NA
43639	1	77	1	1	1	1	29.3	21	24	5.6	56.83049063	1	1	0	0	1	0	0	0	NA	NA	NA	0.778	115.1037157	2.325	NA
43656	1	80	2	0	1	1	27.07	27	26	8.3	71.33490522	0	1	1	1	1	0	0	0	NA	NA	NA	0.658	110.8659764	2.45	NA
43672	0	63	1	1	1	1	19.08	16	22	5.5	75.28756723	0	1	0	1	0	0	0	0	NA	NA	NA	0.667	108.2450327	2.3	NA
43682	0	80	1	1	2	1	29.83	25	25	6.7	73.15745947	1	1	1	1	0	0	0	0	NA	NA	NA	0.712	127.2451368	2.3	NA
43684	1	67	0	0	2	1	26.38	19	27	5.8	85.75875598	0	1	1	1	0	0	0	0	NA	NA	NA	0.767	117.0149227	2.4	NA
43697	1	79	1	1	1	1	25.3	26	21	5	84.1057953	1	1	0	0	1	0	0	0	NA	NA	NA	0.813	111.9735372	2.375	NA
43699	1	61	2	1	0	0	17.75	15	20	4.6	96.99825688	0	0	0	0	0	0	0	0	NA	NA	NA	0.761	99.15578139	2.425	NA
43702	0	80	2	0	2	1	22.35	15	25	5.8	68.91130188	0	0	1	0	1	1	0	0	NA	NA	NA	0.44	101.7557903	2.25	NA
43705	1	80	2	0	2	1	31.27	14	18	12.2	38.63363108	1	1	1	1	0	0	0	0	NA	NA	NA	0.747	112.8747652	2.275	NA
43720	1	64	2	1	1	1	41.02	16	21	7.4	86.29802158	1	1	1	1	0	0	0	0	NA	NA	NA	1.136	138.807039	2.375	NA
43726	0	76	2	1	1	1	30.46	14	19	5.3	31.70843628	0	1	1	1	1	0	1	0	NA	NA	NA	0.795	127.7807267	2.375	NA
43733	0	63	0	1	2	1	42.18	NA	NA	NA	NA	0	NA	1	1	0	0	0	0	NA	NA	NA	0.774	91.68232829	NA	NA
43738	1	80	1	0	1	NA	23.2	21	19	6.9	88.10265732	0	1	1	0	0	0	0	0	NA	NA	NA	0.627	100.5621721	2.325	NA
43743	1	80	1	1	2	1	29.36	15	31	6.8	36.73535947	0	1	1	1	0	0	0	0	NA	NA	NA	0.804	116.7055957	2.5	NA
43749	1	63	0	1	1	1	21.04	15	16	4.9	77.85801984	1	1	0	0	0	0	0	0	NA	NA	NA	0.66	102.413229	2.4	NA
43757	0	62	0	0	1	0	29.92	26	26	8.1	66.07596955	0	0	1	0	1	0	0	0	NA	NA	NA	0.79	126.0138141	2.375	NA
43761	1	60	2	0	1	1	27.02	33	31	5.2	91.92298113	0	1	0	1	0	0	0	0	NA	NA	NA	0.823	115.2439245	2.325	NA
43767	0	67	1	1	2	1	21.02	21	27	5.8	86.93020094	0	0	0	1	0	0	1	0	NA	NA	NA	0.59	113.6717427	2.375	NA
43771	0	68	0	1	1	1	26.8	19	27	5.6	41.48212896	0	1	0	1	1	0	0	0	NA	NA	NA	0.664	119.1526678	2.375	NA
43773	1	80	1	1	2	1	22.92	19	27	5.9	88.10265732	1	1	0	1	1	0	1	0	NA	NA	NA	0.806	103.0070902	2.2	NA
43786	1	71	0	1	1	1	23.73	17	23	5.3	80.20974044	1	1	0	0	0	0	0	0	NA	NA	NA	0.807	109.0074827	2.35	NA
43792	1	75	1	1	1	1	30.33	25	25	6.7	71.56395535	1	1	1	0	0	0	0	0	NA	NA	NA	0.793	114.0776572	2.35	NA
43794	0	70	0	1	2	1	44.11	12	22	5.8	40.90341178	1	1	0	1	0	0	0	0	NA	NA	NA	0.952	146.3677123	2.3	NA
43795	0	67	2	0	2	1	32.08	NA	NA	NA	NA	0	0	0	1	0	0	0	0	NA	NA	NA	0.809	69.5924335	NA	NA
43801	1	72	1	1	0	1	29.81	28	30	5.3	74.8590305	1	1	0	0	0	0	0	0	NA	NA	NA	0.931	120.5369685	2.25	NA
43802	1	64	2	1	1	1	22.96	24	28	6	101.2509761	1	1	0	1	1	0	0	0	NA	NA	NA	0.8	106.0600342	2.375	NA
43813	1	73	1	1	1	1	27.56	19	17	6.2	59.03450608	0	1	1	1	0	0	0	0	NA	NA	NA	0.695	113.2966574	2.275	NA
43816	0	77	1	1	2	1	36	16	23	7.6	87.25594283	1	1	1	1	1	0	0	0	NA	NA	NA	0.902	143.0411875	2.425	NA
43824	0	79	1	1	1	1	26.08	19	30	5.6	41.01214157	0	1	0	0	0	0	0	0	NA	NA	NA	0.699	125.9418041	2.55	NA
43826	1	60	1	1	1	0	26.87	72	75	5.4	98.63249195	1	1	0	0	0	0	0	0	NA	NA	NA	0.76	111.9748847	2.35	NA
43827	1	60	1	1	1	1	29	94	101	5.4	59.3055999	0	1	0	1	1	0	0	0	NA	NA	NA	0.711	111.5519529	2.425	NA
43833	1	77	1	1	1	1	36.37	25	24	6	56.83049063	0	0	0	0	0	0	0	0	NA	NA	NA	0.835	132.9624078	2.275	NA
43842	1	62	0	1	1	1	30.19	40	30	8.7	93.83987145	0	1	1	0	0	0	0	0	NA	NA	NA	0.903	118.2814162	2.25	NA
43843	0	61	1	1	1	1	30.69	26	22	5.1	90.67241698	0	1	0	1	0	0	0	0	NA	NA	NA	0.818	131.319515	2.425	NA
43853	1	77	0	0	1	1	29.09	24	29	6.3	63.02108143	1	1	1	1	0	0	0	0	NA	NA	NA	0.705	119.1690806	2.375	NA
43859	1	79	1	0	1	1	33.46	23	22	6	50.94658227	1	1	1	0	1	0	0	0	NA	NA	NA	0.874	128.9316096	2.375	NA
43861	0	80	1	1	2	1	28.86	17	28	5.9	50.28147851	0	1	0	1	0	0	0	0	NA	NA	NA	0.77	126.340786	2.375	NA
43864	0	65	1	1	1	1	23.18	24	30	5.7	46.5991655	1	0	1	0	0	0	0	0	NA	NA	NA	0.787	113.7202708	2.425	NA
43867	1	63	1	1	1	0	27.14	18	21	5.7	94.11047077	0	1	1	0	0	0	0	0	NA	NA	NA	0.761	113.9758905	2.4	NA
43877	1	80	1	1	2	1	30.73	27	21	5.6	36.47879194	1	1	0	1	1	0	0	0	NA	NA	NA	0.89	125.2437602	2.425	NA
43881	1	64	1	1	1	1	30.34	27	21	5.7	73.79983981	0	1	0	1	0	0	0	0	NA	NA	NA	0.841	118.5531985	2.225	NA
43887	0	80	0	0	2	1	21.64	19	29	5.8	58.99380643	0	0	1	0	0	1	1	0	NA	NA	NA	0.481	103.7652109	2.25	NA
43891	1	66	2	1	2	1	16.88	NA	NA	NA	NA	1	1	0	0	0	0	0	0	NA	NA	NA	0.751	32.00447807	NA	NA
43903	1	80	1	1	2	1	21.3	21	23	5.7	83.51705473	1	1	0	1	0	0	1	0	NA	NA	NA	0.606	88.02025554	2.275	NA
43904	1	70	1	0	1	1	25.44	14	18	6.1	91.45538809	0	1	1	1	0	0	0	0	NA	NA	NA	0.981	112.2441444	2.2	NA
43906	1	68	2	0	1	1	43.69	26	22	8.7	98.4455779	1	1	1	1	1	0	0	0	NA	NA	NA	0.908	149.8131562	2.35	NA
43911	1	60	1	1	2	0	28.58	31	23	6.4	79.5161984	1	1	0	1	0	0	0	0	NA	NA	NA	0.909	107.7846515	2.35	NA
43923	1	67	0	0	1	1	28.61	21	27	6.9	96.52699298	0	1	1	0	0	0	0	0	NA	NA	NA	0.909	116.760865	2.325	NA
43926	1	71	1	1	0	1	24.42	22	24	5.3	93.85248391	0	1	0	1	0	0	0	0	NA	NA	NA	0.682	116.2608642	2.375	NA
43934	1	80	1	1	1	1	33.7	20	24	5.8	78.27421177	0	1	0	0	1	0	0	0	NA	NA	NA	0.838	123.4355557	2.375	NA
43945	1	70	1	1	1	1	31.12	39	36	5.9	61.51902232	0	1	1	1	0	0	0	0	NA	NA	NA	0.7	120.0262765	2.175	NA
43956	0	80	3	0	2	1	18.07	20	32	5.4	79.34341957	0	NA	0	1	0	1	0	0	NA	NA	NA	0.34	110.6975833	2.375	NA
43962	1	74	1	1	1	1	27.59	15	22	5.9	72.06843439	1	1	1	0	0	0	0	0	NA	NA	NA	0.727	114.8246763	2.4	NA
43964	1	78	1	0	1	1	32.69	NA	NA	NA	NA	1	1	0	1	1	0	0	0	NA	NA	NA	0.644	61.95729029	NA	NA
43966	0	71	1	1	1	1	19.53	26	31	5.7	72.22403005	0	1	0	1	0	1	0	0	NA	NA	NA	0.521	106.148043	2.425	NA
43976	0	60	0	0	1	1	33.61	23	18	5.4	81.62247862	0	0	0	1	1	0	0	0	NA	NA	NA	0.749	129.4927482	2.175	NA
43977	0	62	1	0	1	1	26.06	26	21	5.6	76.93757288	1	1	0	1	0	0	1	0	NA	NA	NA	0.666	117.715999	2.25	NA
43991	0	61	0	0	2	1	41.43	63	62	6.2	94.7127558	0	1	0	0	0	0	0	0	NA	NA	NA	0.909	147.437637	2.25	NA
43995	0	80	1	0	1	1	30.54	13	22	7.8	25.85827763	0	1	1	1	1	0	0	0	NA	NA	NA	0.585	127.2272263	2.275	NA
43997	1	60	0	1	2	1	31.09	27	27	5.5	41.98126082	0	0	0	1	0	0	0	1	NA	NA	NA	0.75	117.0021517	2.35	NA
44010	0	72	0	0	1	1	33.93	18	20	7.7	64.08445869	0	0	1	1	0	0	0	0	NA	NA	NA	0.84	135.820303	2.3	NA
44021	0	71	1	1	1	1	24.76	16	24	5.7	62.84390774	1	1	0	1	0	0	0	0	NA	NA	NA	0.659	117.2449057	2.45	NA
44027	1	76	1	0	1	1	26.28	13	17	3.7	47.63482608	1	1	0	0	0	0	0	0	NA	NA	NA	0.604	115.3279686	2.35	NA
44029	0	70	1	1	2	1	26.1	NA	NA	5.8	NA	0	1	0	1	0	0	0	0	NA	NA	NA	0.778	55.75716008	NA	NA
44041	1	60	2	1	1	1	30.79	30	32	6	56.75090744	0	1	0	1	0	0	0	0	NA	NA	NA	0.692	122.3889669	2.425	NA
44045	1	65	1	0	2	1	23.49	22	24	5.5	76.7718226	1	1	0	0	0	0	0	0	NA	NA	NA	0.921	104.0793053	2.35	NA
44053	0	80	1	1	1	1	25.05	22	23	5.9	58.99380643	0	1	0	1	0	0	1	0	NA	NA	NA	0.669	112.367875	2.35	NA
44060	0	69	1	1	2	1	25.3	11	21	5.8	65.44929529	0	1	0	1	0	0	0	0	NA	NA	NA	0.951	120.0204603	2.275	NA
44062	1	77	0	0	1	1	31.56	14	30	5.6	85.2957564	1	1	1	0	0	0	0	1	NA	NA	NA	0.692	119.3837137	2.325	NA
44068	0	60	0	1	1	1	31.47	18	19	7.9	70.66891348	0	1	1	1	0	0	0	0	NA	NA	NA	0.722	127.6869284	2.5	NA
44082	1	80	1	1	1	1	31.69	16	24	5.5	78.27421177	0	1	0	0	1	0	0	0	NA	NA	NA	0.953	119.6304125	2.325	NA
44085	1	79	1	1	1	1	19.73	29	48	5.7	62.14187432	1	1	0	1	0	0	0	0	NA	NA	NA	0.573	108.8649711	2.575	NA
44096	1	64	0	0	1	0	24.96	12	18	5.6	93.45169748	1	1	0	0	0	0	0	0	NA	NA	NA	0.76	103.8946571	2.2	NA
44104	0	80	1	1	1	1	32.07	32	24	5.7	52.07488199	0	1	0	1	0	0	0	0	NA	NA	NA	0.652	127.7180932	2.35	NA
44108	0	80	1	0	2	1	22.17	16	23	8.7	46.50731987	0	0	1	1	1	0	0	0	NA	NA	NA	0.669	108.9031184	2.6	NA
44116	0	80	0	0	2	1	21	12	21	5.2	84.118425	0	0	0	1	0	1	1	NA	NA	NA	NA	0.555	112.7198179	2.375	NA
44117	0	67	2	0	2	1	24.19	12	18	6.1	107.9066293	0	0	0	1	0	0	0	0	NA	NA	NA	0.709	117.3240413	2.3	NA
44126	1	60	1	1	1	0	31.87	13	15	5.3	79.5161984	1	1	0	0	0	0	0	0	NA	NA	NA	0.878	119.9675438	2.425	NA
44149	0	80	1	1	2	1	24.6	19	28	5.9	82.87894128	1	1	0	1	0	0	0	0	NA	NA	NA	0.693	123.1152631	2.475	NA
44155	0	71	2	1	1	1	32.59	19	20	6.3	87.09577906	1	1	0	1	0	0	0	0	NA	NA	NA	0.923	131.6876569	2.4	NA
44162	0	72	1	1	1	1	25.45	18	24	5.7	79.88823876	1	1	0	0	0	0	0	0	NA	NA	NA	0.631	123.296789	2.325	NA
44164	0	80	1	0	1	1	25.9	25	27	5.8	79.34341957	0	0	0	1	0	1	0	0	NA	NA	NA	0.442	112.3807996	2.35	NA
44176	1	73	1	0	2	1	35.67	19	28	5.9	54.12973909	1	1	0	1	0	0	0	0	NA	NA	NA	0.811	134.6130756	2.425	NA
44190	0	71	2	0	2	1	21.89	25	32	6.7	68.81170849	0	1	1	1	0	0	0	0	NA	NA	NA	0.822	114.2025525	2.4	NA
44191	1	80	2	1	1	1	21.46	NA	NA	4.7	NA	0	1	0	0	0	0	0	0	NA	NA	NA	0.724	40.67524817	NA	NA
44195	1	69	0	0	1	1	38.94	22	16	6.6	90.22635998	0	1	1	0	0	0	0	0	NA	NA	NA	0.74	136.3541881	2.4	NA
44201	1	76	1	1	1	1	21.02	14	21	6	29.68096829	1	1	0	1	0	0	0	0	NA	NA	NA	0.858	105.3541111	2.2	NA
44210	1	71	1	1	1	1	28.9	45	32	5.8	49.33763655	1	1	0	1	1	0	0	0	NA	NA	NA	0.776	120.2871544	2.4	NA
44218	1	64	0	1	1	1	34.89	16	22	6	92.98729018	0	1	0	0	0	0	0	0	NA	NA	NA	0.92	124.2113431	2.275	NA
44229	0	72	1	1	1	1	25.04	16	21	6.3	90.3750963	0	1	1	1	0	0	0	0	NA	NA	NA	0.743	114.8459495	2.375	NA
44233	1	65	0	0	2	1	27.46	36	30	5	86.9721038	1	1	1	0	0	0	0	0	NA	NA	NA	0.763	113.0980467	2.225	NA
44238	1	61	1	1	1	1	30.08	23	21	5.3	93.5918601	1	1	0	0	0	0	0	0	NA	NA	NA	0.807	118.0575245	2.3	NA
44243	1	60	0	1	1	1	33.8	24	21	5.4	79.5161984	1	1	0	0	0	0	0	0	NA	NA	NA	0.807	129.576562	2.325	NA
44259	1	62	1	1	1	1	25.08	23	23	5.4	91.21631415	0	1	0	0	1	0	0	0	NA	NA	NA	0.68	110.0827139	2.225	NA
44260	0	77	0	1	2	1	31.84	18	18	7.3	72.43475629	1	1	1	1	0	0	0	0	NA	NA	NA	0.711	128.5010848	2.375	NA
44275	1	62	2	1	2	0	21.99	16	18	8.4	45.61374668	1	1	1	1	0	0	0	0	NA	NA	NA	0.672	99.74717601	2.3	NA
44276	1	76	1	0	2	1	39.19	22	29	6.9	57.23110839	1	1	1	0	0	0	0	NA	NA	NA	NA	0.711	133.8390606	2.225	NA
44281	0	74	0	0	1	0	25.06	13	21	5	94.42326985	0	0	1	1	0	0	1	0	NA	NA	NA	0.908	123.0387538	2.375	NA
44296	0	73	1	1	1	1	33.43	21	23	7.2	58.12649499	0	1	1	1	0	0	0	0	NA	NA	NA	0.736	133.3481315	2.3	NA
44298	1	61	2	0	1	1	31.62	13	20	5.6	41.95837548	0	1	0	1	0	0	1	0	NA	NA	NA	0.902	120.9811952	2.35	NA
44299	1	67	0	1	2	1	25.01	26	29	5.9	83.55768146	0	1	0	1	0	0	0	0	NA	NA	NA	0.857	117.3837308	2.45	NA
44302	0	72	0	0	1	1	18.04	NA	NA	5.4	NA	0	0	0	1	0	1	1	0	NA	NA	NA	0.478	39.49207736	NA	NA
44313	1	62	3	1	1	1	23.5	34	28	5.9	69.27553288	0	1	0	1	0	1	0	0	NA	NA	NA	0.538	107.0826378	2.35	NA
44316	1	66	0	1	1	1	34.06	28	23	5.5	98.3394761	1	1	0	1	0	0	0	0	NA	NA	NA	0.942	131.5614419	2.25	NA
44324	0	80	0	1	1	1	24.07	NA	NA	5.5	NA	0	1	0	1	0	0	0	0	NA	NA	NA	0.638	52.54194007	NA	NA
44333	0	78	1	1	1	1	18.87	12	25	5.2	30.18726398	1	1	1	1	1	0	1	0	NA	NA	NA	0.608	104.9748463	2.45	NA
44345	0	74	1	1	1	1	20.08	22	27	5.4	82.75903594	0	1	0	1	0	0	0	0	NA	NA	NA	0.579	102.7266071	2.3	NA
44352	0	80	1	1	1	1	27.81	18	27	6.5	33.20316535	0	0	1	1	0	0	0	0	NA	NA	NA	0.637	119.4426775	2.4	NA
44353	0	80	1	1	2	1	19.14	14	23	5.1	58.99380643	1	1	0	1	0	0	1	0	NA	NA	NA	0.602	102.3499413	2.475	NA
44356	0	60	0	0	2	0	19.27	16	24	5.2	78.02611521	0	1	0	0	0	0	0	0	NA	NA	NA	0.657	108.6281572	2.45	NA
44361	0	75	1	1	2	1	29.44	26	31	5.6	36.15455756	0	1	0	1	0	0	0	0	NA	NA	NA	0.755	133.4074906	2.525	NA
44365	1	60	1	1	1	1	34.44	37	30	5.4	71.01476053	1	1	0	0	0	0	0	1	NA	NA	NA	1.033	132.2819954	2.35	NA
44366	1	67	1	1	2	1	31.43	33	28	5.4	67.60726486	1	1	0	1	0	0	0	NA	NA	NA	NA	0.893	119.1403861	2.4	NA
44381	1	75	1	1	1	1	28.93	19	30	5.4	93.42116054	0	0	0	1	0	0	0	0	NA	NA	NA	0.844	114.3951792	2.325	NA
44385	1	78	0	0	1	1	34.64	29	27	5.7	62.57993386	1	1	0	1	0	0	0	0	NA	NA	NA	0.772	125.2241027	2.325	NA
44400	1	60	1	1	0	1	24.1	37	32	5.2	95.167554	1	1	0	0	0	0	0	0	NA	NA	NA	0.863	108.2145156	2.4	NA
44405	0	64	0	0	2	0	32.04	27	30	5.5	108.6682403	0	0	0	1	0	0	1	0	NA	NA	NA	0.819	128.7448171	2.3	NA
44410	0	65	2	0	2	1	21.44	13	21	7.7	96.73501496	1	1	1	1	0	0	0	0	NA	NA	NA	0.618	106.0001568	2.4	NA
44420	1	80	1	0	2	1	29.69	16	24	6	75.29572987	0	1	0	0	0	0	0	0	NA	NA	NA	1.029	111.3735511	2.275	NA
44424	0	62	2	1	1	1	37.38	22	24	6.1	83.72909509	0	1	0	1	0	0	0	0	NA	NA	NA	0.902	136.7110967	2.4	NA
44426	0	78	0	0	2	1	21.42	18	26	5.3	12.67860472	1	1	0	1	0	0	1	0	NA	NA	NA	0.755	94.03858435	2.15	NA
44433	1	66	1	1	1	1	29.39	37	29	7.1	76.23441984	1	1	1	1	0	0	0	0	NA	NA	NA	0.944	118.2472929	2.425	NA
44455	0	64	1	1	1	1	31.42	17	20	5.8	92.73767822	0	1	0	0	0	0	0	0	NA	NA	NA	0.919	130.0884549	2.375	NA
44457	1	61	1	1	1	1	31.28	25	23	5.7	70.5176572	1	1	0	1	0	0	0	0	NA	NA	NA	0.937	127.7926136	2.6	NA
44460	0	75	0	1	2	0	37.07	18	24	6	86.68888751	0	0	0	1	0	0	0	0	NA	NA	NA	0.59	140.1027516	2.4	NA
44462	1	75	1	1	1	1	33.2	21	33	6.3	69.09936894	1	1	1	0	1	0	0	0	NA	NA	NA	0.756	118.0275468	2.275	NA
44474	0	73	0	1	2	1	26.46	22	23	6.8	83.34243297	0	1	1	1	1	0	1	0	NA	NA	NA	0.588	121.2077596	2.4	NA
44476	1	80	1	0	2	1	NA	12	22	5.7	81.89809505	1	1	0	1	0	0	0	0	NA	NA	NA	0.581	59.56	2.55	NA
44487	1	62	1	1	1	1	31.37	46	35	8.7	92.06272222	1	1	1	0	0	0	0	0	NA	NA	NA	0.807	123.4897964	2.4	NA
44492	0	68	1	0	1	1	32.3	29	46	5.6	91.98466552	1	1	0	1	0	0	0	0	NA	NA	NA	0.771	126.2504848	2.3	NA
44498	0	69	2	1	2	1	34.31	17	27	5.5	76.47460572	1	1	0	1	0	0	0	0	NA	NA	NA	0.863	134.9303216	2.475	NA
44503	1	80	1	1	1	1	26	28	35	5.7	46.31499034	0	1	0	1	1	0	0	0	NA	NA	NA	0.696	122.2394111	2.475	NA
44511	0	80	1	1	1	1	40.35	NA	NA	NA	NA	0	0	1	1	1	0	0	0	NA	NA	NA	0.88	87.12480068	NA	NA
44515	0	80	1	1	2	1	19.78	NA	NA	NA	NA	0	1	0	1	0	1	0	0	NA	NA	NA	0.471	43.23176526	NA	NA
44517	1	61	1	1	1	0	32.31	21	24	9.4	96.41552216	0	1	1	1	0	0	0	0	NA	NA	NA	0.93	122.2928358	2.15	NA
44522	0	72	2	1	2	1	34.85	21	20	7.2	34.00049287	0	1	1	1	0	0	0	0	NA	NA	NA	0.659	133.4042111	2.325	NA
44528	1	61	0	0	1	0	34.93	30	34	10.2	76.24030099	0	1	1	0	1	0	0	0	NA	NA	NA	1.121	131.7196207	2.325	NA
44531	1	79	2	0	1	1	30.03	NA	NA	NA	NA	1	1	0	1	1	0	0	0	NA	NA	NA	0.771	56.91115626	NA	NA
44532	1	63	1	1	1	1	26.25	49	42	5.5	66.6455648	0	1	0	0	0	0	0	0	NA	NA	NA	1.029	107.8301373	2.2	NA
44550	0	66	0	1	2	1	29.71	21	23	6	87.54300195	0	0	0	0	0	0	0	0	NA	NA	NA	0.714	126.5413321	2.425	NA
44556	1	64	0	0	1	1	30.52	18	21	7.4	79.18632906	1	1	1	1	1	0	1	1	NA	NA	NA	0.78	118.8902975	2.4	NA
44569	1	66	1	1	1	1	26.49	26	24	4.9	68.08385182	0	1	0	1	0	0	0	0	NA	NA	NA	0.838	115.7282519	2.375	NA
44572	0	60	2	0	1	1	27.14	17	17	5.7	63.75847078	0	1	0	1	0	0	0	0	NA	NA	NA	0.959	125.4277884	2.5	NA
44582	0	80	1	1	1	1	22.53	21	21	6	58.99380643	0	0	1	1	0	1	1	0	NA	NA	NA	0.546	115.5933993	2.45	NA
44587	0	75	2	0	2	1	25.65	16	24	6.4	82.16121779	1	1	0	1	0	0	0	0	NA	NA	NA	0.847	113.1023102	2.375	NA
44594	0	80	1	1	1	1	24.89	16	23	6.1	55.33741595	1	1	0	0	0	0	0	0	NA	NA	NA	0.691	114.814664	2.325	NA
44599	0	80	1	1	2	1	26.87	25	27	5.9	64.00549705	1	1	0	1	0	0	0	0	NA	NA	NA	0.716	116.0969756	2.325	NA
44600	1	62	2	1	1	1	22.75	35	38	4.8	108.4815535	1	1	0	1	0	0	0	0	NA	NA	NA	0.766	111.6191342	2.4	NA
44601	0	60	2	0	1	1	36.61	21	20	5.7	89.9467717	1	1	0	0	0	0	1	0	NA	NA	NA	0.801	138.2294415	2.375	NA
44614	0	62	2	0	2	1	26.01	13	17	5.8	77.17302819	1	1	0	1	0	0	0	0	NA	NA	NA	0.692	120.8015991	2.425	NA
44622	0	80	1	1	2	1	23.16	13	17	5.6	58.99380643	0	NA	0	1	0	0	0	0	NA	NA	NA	0.74	103.5731772	2.4	NA
44627	1	60	1	1	2	1	29.94	20	25	5.4	75.90290979	1	1	0	0	0	0	0	0	NA	NA	NA	0.717	120.7810222	2.325	NA
44628	0	80	1	1	2	1	33.58	22	31	5.8	58.99380643	0	0	0	1	0	0	1	1	NA	NA	NA	0.652	136.919203	2.575	NA
44633	1	60	1	1	1	1	27.49	29	30	9.3	90.08111083	0	1	1	0	1	0	0	1	NA	NA	NA	0.672	120.5991596	2.5	NA
44634	1	74	2	0	1	1	23.02	14	15	4.9	47.62198944	1	1	0	1	1	0	0	0	NA	NA	NA	0.575	89.78290199	2.35	NA
44637	1	63	2	0	1	1	22.99	25	27	5.9	80.38312096	0	1	0	0	0	0	0	0	NA	NA	NA	0.786	109.0859426	2.45	NA
44639	1	80	0	0	1	1	27.9	13	23	6.7	71.63334573	0	1	1	0	0	0	0	0	NA	NA	NA	0.693	112.4510053	2.3	NA
44648	1	80	1	0	2	1	29.6	16	16	5.4	21.68484327	1	1	1	1	0	0	0	0	NA	NA	NA	0.763	120.1341243	2.4	NA
44656	1	66	2	1	1	1	39.01	NA	NA	8.5	NA	1	1	1	0	0	0	0	0	NA	NA	NA	0.963	73.94426769	NA	NA
44661	0	60	1	1	1	1	34.2	17	24	5.1	84.1925465	0	0	0	0	0	0	0	1	NA	NA	NA	0.682	140.6022246	2.45	NA
44669	0	76	1	1	0	1	30.04	15	17	5.8	60.67494968	0	0	0	1	0	1	1	0	NA	NA	NA	0.551	129.5179205	2.425	NA
44673	0	64	1	1	1	0	31.44	21	23	5.3	75.8642168	0	0	0	1	0	0	0	0	NA	NA	NA	0.733	132.3917551	2.35	NA
44679	0	80	1	1	2	1	25.84	10	19	5.8	35.20626835	0	1	0	1	1	0	0	0	NA	NA	NA	0.929	120.0696484	2.2	NA
44684	1	61	2	0	2	0	42.45	18	24	6.2	81.52041223	1	1	0	1	0	0	0	0	NA	NA	NA	1.122	142.9918174	2.45	NA
44688	1	80	0	1	2	1	18.41	16	26	5.7	61.7068812	0	1	0	0	0	0	0	1	NA	NA	NA	0.761	88.50069359	2.425	NA
44691	1	60	2	1	1	1	27.28	34	25	5.5	91.92298113	1	1	0	0	0	0	0	0	NA	NA	NA	0.997	115.732688	2.475	NA
44698	1	74	1	0	1	1	24.34	15	25	5.3	81.64380034	0	0	0	1	1	0	0	0	NA	NA	NA	0.713	110.1542902	2.3	NA
44719	0	76	0	0	1	1	26.55	16	23	7.4	69.73133191	0	1	1	1	0	0	0	0	NA	NA	NA	0.694	127.6905547	2.7	NA
44725	1	80	1	1	1	1	24.98	17	25	5.6	78.27421177	1	1	0	1	1	0	0	0	NA	NA	NA	0.59	108.4063943	2.375	NA
44731	0	60	0	1	0	0	29.95	17	21	5.7	98.32360448	0	0	0	0	0	0	0	0	NA	NA	NA	0.668	117.6760957	2.375	NA
44744	0	73	1	1	1	1	23.78	23	35	5.5	54.69952499	1	0	0	1	0	0	0	0	NA	NA	NA	0.62	116.6998948	2.475	NA
44763	0	68	1	1	2	1	21.77	31	28	5.2	50.59764816	0	1	0	0	1	0	0	0	NA	NA	NA	0.646	109.1996241	2.35	NA
44771	0	78	1	1	1	1	36.21	17	19	5.7	52.81165742	1	1	0	1	0	0	0	0	NA	NA	NA	0.826	140.7461182	2.425	NA
44774	0	68	1	1	0	1	26.44	18	23	5.9	73.7622189	0	1	0	0	0	0	0	0	NA	NA	NA	0.63	118.1711725	2.425	NA
44788	1	80	1	1	1	1	26.08	18	23	5.3	50.5899562	0	1	0	0	1	0	0	0	NA	NA	NA	0.784	111.9721431	2.3	NA
44791	1	64	0	1	1	1	28.31	31	30	6.2	93.45169748	0	1	1	1	0	0	0	0	NA	NA	NA	0.992	120.6591254	2.325	NA
44795	1	61	1	1	1	1	34.76	26	29	5.5	80.87279724	0	0	0	1	0	0	0	0	NA	NA	NA	0.808	134.3799896	2.325	NA
44797	1	80	0	1	1	1	23.94	19	29	6	69.09403864	0	1	0	1	0	0	1	0	NA	NA	NA	0.727	106.4339919	2.4	NA
44804	0	80	1	1	2	1	21.88	13	20	5.9	42.35828708	0	1	0	1	1	1	0	0	NA	NA	NA	0.517	97.68969029	2.2	NA
44811	0	67	1	0	1	1	37.92	22	26	5.7	71.12433035	0	1	1	1	1	0	1	1	NA	NA	NA	0.699	137.0596801	2.3	NA
44817	0	70	0	1	1	1	24.15	15	15	5.8	76.08556392	0	1	0	1	0	0	0	0	NA	NA	NA	0.599	114.251129	2.375	NA
44821	1	67	1	1	2	1	20.73	16	25	5.9	75.70077891	1	1	0	0	1	1	0	0	NA	NA	NA	0.552	104.8169934	2.375	NA
44826	1	66	2	0	2	1	29.82	18	22	7.1	93.6505155	1	1	1	1	0	0	0	0	NA	NA	NA	0.842	114.6004872	2.4	NA
44838	0	71	1	1	2	1	22.97	22	22	5.7	84.52159373	1	1	0	1	0	0	1	0	NA	NA	NA	0.678	104.4859523	2.275	NA
44842	0	73	1	0	1	1	25.31	21	21	6	92.25970464	1	NA	0	1	0	0	0	0	NA	NA	NA	0.612	117.1155944	2.3	NA
44844	1	70	2	1	1	1	30.15	NA	NA	NA	NA	1	1	1	0	0	0	0	0	NA	NA	NA	0.715	57.15439272	NA	NA
44850	1	72	1	0	2	1	27.24	23	35	5.4	53.51435748	0	0	0	1	0	0	0	0	NA	NA	NA	0.642	115.6635347	2.4	NA
44854	0	80	0	0	0	1	21.17	20	32	5.7	85.43636472	0	0	0	1	0	1	0	0	NA	NA	NA	0.487	113.2863318	2.55	NA
44855	0	64	1	1	2	1	33.93	NA	NA	7.1	NA	0	1	1	1	0	0	0	0	NA	NA	NA	0.769	73.15296701	NA	NA
44862	1	70	1	1	1	1	32.4	24	25	5.4	52.81681094	1	1	0	1	0	0	0	0	NA	NA	NA	0.754	131.3926872	2.3	NA
44870	0	62	1	1	1	1	26.94	25	21	5.4	66.94527747	0	1	0	1	0	0	0	0	NA	NA	NA	0.685	122.103421	2.525	NA
44873	1	80	1	1	1	NA	24.9	NA	NA	5.6	NA	1	1	0	1	1	0	0	0	NA	NA	NA	0.778	47.19450257	NA	NA
44874	1	80	1	1	1	1	27.36	22	26	5.5	46.31499034	1	1	0	0	0	0	0	0	NA	NA	NA	0.836	114.4003583	2.4	NA
44878	1	71	1	1	1	1	17.79	22	32	5.4	73.60330945	1	1	0	1	0	0	0	0	NA	NA	NA	0.752	100.720248	2.375	NA
44885	0	65	1	1	2	1	30.19	31	24	5	65.54924464	0	1	0	1	0	0	0	0	NA	NA	NA	0.68	128.7749706	2.475	NA
44899	0	76	1	1	2	1	29.57	31	30	6	53.55885704	0	0	0	1	0	0	1	0	NA	NA	NA	0.848	135.2427016	2.525	NA
44905	0	74	1	1	2	1	22.96	31	34	5.4	48.50939092	0	0	0	1	0	0	1	0	NA	NA	NA	0.579	112.255041	2.025	NA
44906	1	70	1	1	1	1	30.03	28	28	6	88.71180016	1	1	0	1	0	0	0	0	NA	NA	NA	0.995	126.8966031	2.375	NA
44910	1	62	0	0	1	0	24.26	32	26	5.6	93.38454611	0	1	0	1	0	0	0	0	NA	NA	NA	0.882	111.4950529	2.375	NA
44915	1	69	2	1	2	1	29.28	16	22	5.8	110.0311789	1	1	0	1	0	0	0	0	NA	NA	NA	0.875	116.5511332	2.25	NA
44916	0	71	2	0	2	1	46.01	18	20	10.8	102.780809	1	1	1	1	0	0	0	0	NA	NA	NA	0.787	159.1637788	2.3	NA
44920	0	80	2	1	2	1	23.92	13	23	5.7	91.46533089	1	1	0	1	0	0	0	0	NA	NA	NA	0.69	119.0978712	2.45	NA
44928	1	77	2	1	1	1	30.08	32	35	6	81.57579686	1	1	0	1	0	0	0	0	NA	NA	NA	1.105	121.036773	2.325	NA
44941	0	64	1	1	1	1	23.87	22	23	5.3	60.4108541	0	1	0	1	1	0	1	0	NA	NA	NA	0.602	122.821559	2.425	NA
44951	1	60	2	1	1	1	28.44	24	27	5.6	104.1363196	1	1	0	0	0	0	0	1	NA	NA	NA	0.809	111.9709274	2.325	NA
44959	1	62	1	0	1	1	18.97	18	24	5	91.21631415	1	1	0	0	0	0	0	0	NA	NA	NA	0.68	105.9397678	2.3	NA
44971	0	74	2	0	2	1	28.67	26	26	5.8	102.728954	0	0	0	1	0	0	0	0	NA	NA	NA	0.803	123.1083991	2.275	NA
44980	1	76	1	1	1	1	36.53	24	27	6.4	71.06300766	1	1	0	1	0	0	0	0	NA	NA	NA	0.653	124.3388368	2.425	NA
44986	1	71	1	1	1	1	24.83	22	25	5.7	65.73404539	0	1	0	0	1	0	0	0	NA	NA	NA	0.858	109.6090783	2.4	NA
44988	1	79	1	1	1	1	27.35	47	37	5.1	62.14187432	1	1	0	1	0	0	0	0	NA	NA	NA	0.772	115.8674053	2.425	NA
45009	0	60	1	0	1	1	30.39	21	17	7.5	67.89244497	0	1	1	1	1	0	0	0	NA	NA	NA	0.826	123.1427957	2.425	NA
45013	0	67	1	1	1	1	26.59	26	33	5.5	74.28219426	0	1	0	0	0	0	0	0	NA	NA	NA	0.6	122.5221288	2.425	NA
45018	1	71	2	0	1	1	25.86	27	25	5.4	68.52584605	0	0	0	1	0	0	0	0	NA	NA	NA	0.866	119.0036567	2.5	NA
45025	1	67	1	0	2	1	31.5	14	18	6.3	40.8211476	1	1	1	1	0	0	0	0	NA	NA	NA	0.889	120.7535439	2.275	NA
45028	1	61	1	1	1	1	34.08	33	25	6.8	107.0641215	0	0	1	1	0	0	0	0	NA	NA	NA	0.839	116.7205581	2.25	NA
45029	0	68	0	0	1	1	31.87	16	19	6.1	83.50909381	0	0	0	0	0	0	0	0	NA	NA	NA	0.774	125.2476486	2.275	NA
45049	1	76	1	1	1	1	32.64	15	18	6.2	83.832662	1	1	0	1	0	0	0	0	NA	NA	NA	0.74	122.9156156	2.3	NA
45057	1	79	0	1	1	1	28.17	14	26	6.4	62.14187432	1	1	1	1	0	0	0	0	NA	NA	NA	0.706	117.421755	2.4	NA
45059	1	77	0	0	2	1	19.3	12	24	5.5	56.83049063	1	1	0	1	0	0	0	0	NA	NA	NA	0.728	96.14394608	2.3	NA
45060	1	66	1	1	1	1	26.3	28	27	6.5	61.39594268	0	0	1	1	0	0	0	0	NA	NA	NA	0.883	121.3156649	2.425	NA
45062	1	80	1	1	2	1	25.62	22	28	6	81.89809505	1	1	0	1	0	0	0	0	NA	NA	NA	0.804	103.6544272	2.15	NA
45065	1	75	0	0	1	1	31.21	NA	NA	NA	NA	0	1	0	1	0	0	0	0	NA	NA	NA	0.834	59.16316614	NA	NA
45078	1	78	1	1	2	1	24.38	27	25	5.9	73.54401974	1	1	0	0	0	1	0	0	NA	NA	NA	0.541	105.7771596	2.4	NA
45083	1	68	0	1	1	1	31.87	30	34	5.8	85.15844469	0	1	0	0	0	0	0	0	NA	NA	NA	1.053	130.3950576	2.45	NA
45087	0	63	3	1	2	0	34.83	19	25	5.6	96.27322863	0	1	0	0	0	0	0	0	NA	NA	NA	1.104	140.3437347	2.4	NA
45088	0	73	1	1	1	1	37.85	22	26	6	71.21643261	0	1	0	1	0	0	0	0	NA	NA	NA	0.818	149.2834202	2.375	NA
45089	1	79	1	0	1	1	29.34	15	19	5	78.82599373	1	1	0	1	0	0	0	0	NA	NA	NA	0.824	113.6849809	2.25	NA
45109	1	63	0	1	1	1	24.08	24	25	5.3	92.73085429	1	1	1	1	1	0	0	0	NA	NA	NA	0.733	108.1873859	2.375	NA
45113	0	78	1	1	1	1	31.52	17	21	5.7	73.04408118	0	1	0	0	0	0	0	0	NA	NA	NA	0.777	120.0857451	2.2	NA
45114	1	80	1	1	1	1	24.92	13	21	5.5	38.3466569	0	0	0	0	1	0	0	0	NA	NA	NA	0.585	109.7803593	2.3	NA
45119	0	72	1	1	1	1	23.67	19	29	5.6	62.40400039	0	1	0	1	1	0	1	0	NA	NA	NA	0.7	117.8267371	2.425	NA
45123	1	80	1	1	1	1	23.78	34	30	5.9	69.09403864	1	1	0	1	1	0	0	1	NA	NA	NA	0.638	113.5590845	2.425	NA
45142	0	61	1	0	2	1	20.7	18	24	6	76.35276465	1	1	0	1	0	1	0	1	NA	NA	NA	0.443	111.7810815	2.425	NA
45146	1	80	1	0	1	1	27.24	23	34	5.2	69.92196832	1	1	0	1	0	0	1	1	NA	NA	NA	0.657	115.6536926	2.3	NA
45147	1	72	0	1	2	1	26.92	24	31	5.4	99.10274668	0	1	0	1	1	0	0	0	NA	NA	NA	0.639	109.0942917	2.3	NA
45153	0	63	1	1	0	1	36.13	23	20	5.9	76.39900987	1	1	0	0	0	0	0	1	NA	NA	NA	0.737	135.9605765	2.275	NA
45169	1	60	1	1	1	1	33.69	26	21	5.5	87.76909924	1	1	0	1	1	0	0	0	NA	NA	NA	0.77	129.3667068	2.375	NA
45171	1	61	1	1	1	1	25.06	36	29	5.3	64.87424824	0	0	0	1	1	0	0	0	NA	NA	NA	0.608	113.0211102	2.375	NA
45172	1	73	1	1	1	1	28.76	41	25	5.8	82.21933569	1	1	0	0	0	0	0	1	NA	NA	NA	0.874	124.5006979	2.55	NA
45174	0	74	1	1	1	1	18.81	11	22	5.7	54.31662832	1	1	0	0	0	1	0	0	NA	NA	NA	0.548	104.2816705	2.25	NA
45176	1	65	1	0	2	1	24.49	9	16	7.1	67.11220276	1	1	1	1	0	0	0	0	NA	NA	NA	0.87	98.54020005	2.425	NA
45179	0	63	1	1	1	1	21.52	30	32	5.8	96.27322863	0	1	0	0	0	1	1	0	NA	NA	NA	0.502	112.3725617	2.425	NA
45181	1	80	1	1	1	1	23.49	30	53	6.1	69.09403864	1	1	0	1	1	0	0	0	NA	NA	NA	0.589	110.0361184	2.35	NA
45185	1	69	1	1	1	1	30.06	14	22	5.1	54.6540777	1	1	1	1	1	0	0	0	NA	NA	NA	0.921	122.5022553	2.375	NA
45186	0	63	2	1	1	1	42.39	10	14	5.5	83.14299143	1	1	0	0	0	0	0	0	NA	NA	NA	0.805	144.2997043	2.325	NA
45202	1	80	1	1	2	1	20.98	27	33	5.9	55.64538492	0	1	0	1	0	0	0	0	NA	NA	NA	0.917	109.7440023	2.375	NA
45209	1	62	0	0	1	0	36.29	NA	NA	NA	NA	0	1	0	0	0	0	0	0	NA	NA	NA	0.889	68.79542323	NA	NA
45215	1	71	1	1	1	1	24.81	15	23	5.3	41.1487703	1	1	1	1	0	0	0	0	NA	NA	NA	0.893	97.64707113	2.175	NA
45229	1	68	2	0	1	1	34.54	12	22	6.2	70.68514989	0	1	1	1	1	0	0	0	NA	NA	NA	0.886	132.4688884	2.425	NA
45243	0	76	1	0	2	1	23.19	31	35	5.6	93.10597082	1	1	0	0	0	0	0	0	NA	NA	NA	0.678	112.7861168	2.525	NA
45245	0	78	2	0	2	1	21.41	NA	NA	NA	NA	0	NA	0	1	0	0	0	0	NA	NA	NA	0.653	46.05376841	NA	NA
45247	1	62	1	1	1	1	27.62	27	35	5.3	94.77388799	1	1	0	0	0	0	0	0	NA	NA	NA	0.773	125.3177842	2.65	NA
45252	0	80	1	0	2	1	19.38	16	29	6	44.5754969	0	0	0	1	0	1	1	0	NA	NA	NA	0.497	105.6951335	2.375	NA
45255	1	67	1	0	1	1	33.59	23	28	6.1	73.0937247	0	1	0	0	0	0	0	0	NA	NA	NA	0.997	120.2478391	2.35	NA
45257	0	78	1	1	0	1	27.37	20	20	5.8	59.82847346	0	1	0	1	0	1	0	0	NA	NA	NA	0.544	123.2134674	2.375	NA
45258	0	80	3	1	2	1	27.24	16	23	5.8	78.03125003	1	1	0	1	0	0	0	0	NA	NA	NA	0.607	114.4855408	2.275	NA
45267	1	69	1	1	1	1	28.93	19	23	5.9	83.46426398	0	1	1	0	0	0	0	0	NA	NA	NA	0.786	120.3420686	2.35	NA
45270	1	61	1	1	1	1	27.84	28	36	5.7	78.95958501	1	1	0	1	0	0	0	0	NA	NA	NA	0.745	115.3039739	2.3	NA
45277	1	70	1	1	1	1	34.82	22	20	5.6	83.97039923	1	1	0	1	0	0	0	0	NA	NA	NA	0.77	127.0396436	2.35	NA
45278	1	69	1	1	1	1	34.08	24	23	6.3	95.1803449	1	1	1	1	0	0	1	0	NA	NA	NA	0.796	122.6597175	2.25	NA
45281	1	64	1	0	2	1	24.54	17	24	5.2	93.92416547	1	1	0	0	0	0	0	0	NA	NA	NA	0.729	110.5476041	2.25	NA
45282	1	74	1	1	2	1	30.07	20	24	5.9	87.1123399	1	1	0	1	0	0	0	0	NA	NA	NA	0.813	121.0140322	2.525	NA
45285	1	66	1	0	2	1	29	48	41	4.7	55.81807109	1	1	0	1	0	0	0	1	NA	NA	NA	0.655	108.5644453	2.3	NA
45293	0	76	0	1	2	1	19.11	16	27	5.8	87.87104011	0	1	0	1	0	1	1	0	NA	NA	NA	0.534	100.9782847	2.225	NA
45295	1	74	1	1	1	1	31.01	21	19	5.5	81.64380034	0	1	0	1	0	0	0	0	NA	NA	NA	0.708	119.830522	2.3	NA
45298	0	67	1	0	1	1	32.24	18	22	5.6	86.93020094	0	1	0	1	0	0	0	0	NA	NA	NA	0.716	132.5918832	2.425	NA
45299	1	60	2	1	1	1	27.87	49	61	6	111.6731696	1	1	0	0	0	0	0	0	NA	NA	NA	0.634	103.4535417	2.375	NA
45302	1	67	1	1	1	1	32.52	27	27	5.3	88.88532301	1	1	0	1	0	0	0	0	NA	NA	NA	0.783	128.6540821	2.375	NA
45309	0	62	0	0	2	0	29.57	26	35	8	96.95189188	0	1	1	1	1	0	0	0	NA	NA	NA	0.803	130.6681201	2.525	NA
45311	1	68	2	0	1	1	35.34	18	27	6.5	105.0395083	1	1	1	1	1	0	0	0	NA	NA	NA	0.686	122.0808913	2.325	NA
45319	1	60	1	1	1	1	40.3	34	37	5.3	96.11478536	0	1	1	1	1	0	0	0	NA	NA	NA	0.894	140.4183283	2.35	NA
45326	0	78	1	1	2	1	23	12	24	6	88.07057222	1	1	0	1	0	0	1	0	NA	NA	NA	0.652	115.1574299	2.25	NA
45334	1	71	2	0	2	1	28.35	18	33	5.6	68.52584605	1	1	0	0	0	0	0	0	NA	NA	NA	0.853	116.2712552	2.3	NA
45340	1	78	0	0	1	1	24.2	40	43	5.3	70.07160764	1	1	0	0	0	0	0	0	NA	NA	NA	0.732	115.8573055	2.4	NA
45343	1	78	1	1	1	1	29.97	29	31	5.3	62.57993386	0	1	0	1	1	0	0	0	NA	NA	NA	0.809	120.8298004	2.275	NA
45348	0	67	1	1	2	1	24.96	19	27	5.3	93.60575071	0	1	0	0	0	0	1	0	NA	NA	NA	0.666	113.1138607	2.375	NA
45356	0	73	0	0	2	1	23.9	10	17	7.6	20.35983617	1	NA	1	1	0	1	0	0	NA	NA	NA	0.341	102.5462008	2.15	NA
45360	1	63	1	1	2	1	29.04	17	21	5.6	84.84634195	1	1	0	0	0	0	0	0	NA	NA	NA	0.73	116.0842359	2.2	NA
45366	0	75	2	0	2	1	38.73	12	15	5.9	80.95138957	1	1	1	1	1	0	0	0	NA	NA	NA	0.911	139.5468872	2.375	NA
45367	0	61	0	0	2	1	26.94	15	19	5	103.4519796	0	NA	0	0	1	0	1	0	NA	NA	NA	0.791	122.4372746	2.275	NA
45387	0	80	1	1	2	1	22.68	13	21	5.4	58.99380643	0	1	0	0	0	1	0	0	NA	NA	NA	0.551	111.5671905	2.325	NA
45391	0	78	2	1	2	1	21.27	16	25	6.1	44.57579713	0	0	0	1	0	1	1	0	NA	NA	NA	0.544	113.0929029	2.325	NA
45404	1	80	1	0	2	1	27.7	15	21	5.5	27.13113281	1	1	0	0	0	0	0	0	NA	NA	NA	0.676	115.0471562	2.15	NA
45417	0	80	2	0	1	1	19.54	18	21	5.3	91.46533089	1	1	0	1	0	0	0	0	NA	NA	NA	0.888	97.11403913	2.4	NA
45420	0	76	1	1	1	1	24.5	23	26	5.6	81.60446463	1	1	0	1	0	0	0	0	NA	NA	NA	0.577	118.2677864	2.525	NA
45421	0	69	0	1	1	0	26.19	15	21	5.7	92.29985688	0	1	0	1	0	0	1	0	NA	NA	NA	0.714	124.9059449	2.35	NA
45422	1	75	1	1	1	1	37.55	17	20	5.4	85.23446563	1	1	0	1	0	0	0	0	NA	NA	NA	1.046	135.1930628	2.325	NA
45425	0	77	2	1	1	1	29.42	18	22	6.1	69.45512053	1	1	0	1	0	0	0	0	NA	NA	NA	0.88	125.2863792	2.575	NA
45431	0	65	1	1	1	1	25.97	21	23	5.6	51.67524987	0	1	0	1	0	0	1	1	NA	NA	NA	0.655	115.3457192	2.35	NA
45435	1	67	1	1	2	1	20.59	21	28	5.6	91.50291718	0	1	0	1	0	0	NA	0	NA	NA	NA	0.582	100.0792422	2.45	NA
45444	1	73	1	1	1	1	26.57	16	18	5.6	91.00342652	1	1	0	0	0	0	0	0	NA	NA	NA	0.684	108.4280549	2.425	NA
45445	1	78	1	0	2	1	32.5	17	24	6.7	71.76946176	1	1	1	1	0	0	0	0	NA	NA	NA	0.766	127.1157091	2.375	NA
45447	0	75	1	0	2	1	30.37	20	23	5.6	70.22289216	0	0	0	1	0	0	0	0	NA	NA	NA	0.805	128.5225547	2.35	NA
45451	0	75	1	1	2	1	33.46	36	26	7.9	48.69497848	0	0	1	1	0	0	0	0	NA	NA	NA	0.761	128.6928495	2.375	NA
45462	1	69	1	1	1	1	27.55	14	16	5.6	86.83948892	1	1	1	1	0	0	0	0	NA	NA	NA	0.748	120.7080267	2.45	NA
45463	1	61	0	0	1	0	32.26	29	26	5.7	83.90646761	0	1	0	0	0	0	0	0	NA	NA	NA	0.918	129.6404006	2.325	NA
45465	0	62	2	0	1	1	28.28	NA	NA	NA	NA	0	1	0	1	0	0	0	0	NA	NA	NA	0.797	60.81607811	NA	NA
45468	1	80	1	1	1	1	22.05	12	23	5	55.64538492	1	1	0	1	0	1	1	0	NA	NA	NA	0.546	95.40541103	2.5	NA
45472	0	77	0	0	1	1	30.5	20	24	6.2	52.56031411	0	NA	0	0	0	0	0	0	NA	NA	NA	0.564	125.6444336	2.325	NA
45476	1	65	1	1	1	1	33.17	24	25	5.4	96.79651007	0	NA	0	0	0	0	0	0	NA	NA	NA	0.72	134.3508093	2.375	NA
45482	1	74	0	0	1	1	26.46	17	19	5.6	88.92139985	1	1	0	1	0	0	0	1	NA	NA	NA	0.82	108.2307013	2.275	NA
45488	0	80	0	0	2	1	25.85	20	25	5.4	46.50731987	0	0	0	1	1	0	0	0	NA	NA	NA	0.659	118.6307498	2.4	NA
45491	1	78	1	0	1	1	26.06	18	20	8.9	57.57176748	0	1	1	1	0	0	0	0	NA	NA	NA	0.66	110.4450112	2.25	NA
45492	1	78	0	0	2	1	32.21	25	21	6.9	50.38137175	1	1	1	1	1	0	0	0	NA	NA	NA	0.809	126.5731809	2.325	NA
45499	1	73	1	1	2	1	37.65	24	20	5.8	60.23614505	0	1	0	0	1	0	0	0	NA	NA	NA	0.89	132.4207178	2.125	NA
45500	1	80	1	1	1	1	24.9	19	27	6.2	63.76605511	1	0	0	0	0	0	0	NA	NA	NA	NA	0.649	115.692788	2.25	NA
45507	1	70	1	0	2	1	28.35	25	33	5.2	60.89975911	1	1	0	1	0	0	0	0	NA	NA	NA	0.755	126.6960662	2.425	NA
45523	0	71	2	1	2	1	29.47	17	21	5.8	41.45010728	0	1	0	1	0	0	0	0	NA	NA	NA	0.825	118.6045685	2.25	NA
45535	0	76	1	0	2	1	32.53	16	21	7	93.10597082	0	NA	1	1	0	0	0	0	NA	NA	NA	0.606	130.98165	2.275	NA
45536	0	76	0	0	1	1	26.19	19	19	5.2	81.60446463	0	0	0	1	0	0	0	0	NA	NA	NA	0.593	113.2997637	2.325	NA
45547	1	80	0	0	1	1	21.51	16	27	5.6	46.31499034	1	0	0	0	0	0	1	0	NA	NA	NA	0.593	103.3084688	2.375	NA
45553	0	68	1	1	1	1	22.75	22	21	5.7	69.63479359	0	1	0	1	0	0	1	1	NA	NA	NA	0.789	108.5135259	2.425	NA
45594	0	78	1	1	1	1	24.29	19	28	5.4	38.66816137	1	1	0	1	0	0	0	0	NA	NA	NA	0.656	117.5563229	2.475	NA
45596	1	80	2	1	2	1	24.27	21	29	6.7	42.46711768	1	1	1	1	0	0	0	1	NA	NA	NA	0.862	110.0380847	2.375	NA
45601	1	80	1	1	2	1	28.67	NA	NA	NA	NA	1	1	0	1	1	0	0	0	NA	NA	NA	0.672	54.33918518	NA	NA
45603	1	61	2	0	1	1	24.33	14	19	6.1	80.64902444	1	1	0	0	0	0	0	0	NA	NA	NA	0.938	105.6685933	2.3	NA
45607	0	64	0	1	2	1	22.54	11	20	5.1	95.59931603	0	1	0	0	0	1	0	0	NA	NA	NA	0.527	115.5718919	2.325	NA
45612	1	68	2	0	2	1	30.33	24	23	6.2	92.34399716	1	1	0	1	0	0	0	0	NA	NA	NA	1.163	120.0336449	2.375	NA
45621	0	78	1	1	1	1	26.54	15	23	5.7	80.46600075	0	1	0	1	0	0	0	0	NA	NA	NA	0.908	116.8209359	2.45	NA
45624	1	71	1	1	1	1	30.68	32	32	5.2	88.96761203	1	1	0	1	1	0	0	0	NA	NA	NA	0.931	117.7123755	2.4	NA
45625	1	76	0	1	1	1	28.38	37	30	6.7	96.35687025	0	1	1	1	0	0	0	0	NA	NA	NA	0.753	117.8291023	2.425	NA
45632	1	76	1	1	1	1	25.91	13	15	7.6	85.05050235	0	0	1	1	0	0	0	0	NA	NA	NA	0.678	110.1582004	2.35	NA
45640	0	73	2	1	0	1	30.83	13	22	6.1	59.51161983	1	1	0	1	0	0	0	0	NA	NA	NA	0.957	128.9241151	2.3	NA
45641	0	62	3	1	1	1	24.72	24	24	5.4	90.03771006	0	0	0	1	0	0	0	0	NA	NA	NA	0.651	117.096043	2.35	NA
45649	1	73	1	1	2	1	27.86	21	20	6.5	64.12414811	0	1	1	1	0	1	0	0	NA	NA	NA	0.532	116.8337824	2.325	NA
45660	1	65	1	1	1	1	33.64	31	30	7.6	83.66265064	1	1	1	1	1	0	1	0	NA	NA	NA	0.648	126.3047886	2.475	NA
45664	0	72	1	1	2	1	22.12	21	24	4.8	76.18852039	1	1	1	1	0	0	1	0	NA	NA	NA	0.706	110.2632811	2.275	NA
45671	1	63	0	0	2	1	27.93	NA	NA	NA	NA	1	NA	1	1	0	0	1	0	NA	NA	NA	0.833	52.94728952	NA	NA
45678	1	66	1	1	1	1	31.29	25	21	5.6	79.0361464	1	1	0	0	0	0	0	0	NA	NA	NA	0.756	120.3507633	2.55	NA
45688	0	80	1	1	2	1	22.29	17	29	5.4	52.07488199	1	1	0	1	0	0	1	0	NA	NA	NA	0.58	113.6727854	2.425	NA
45691	1	60	1	1	1	1	26.12	35	32	5.2	71.01476053	1	1	0	0	0	0	0	0	NA	NA	NA	0.895	119.4956869	2.4	NA
45703	0	66	1	0	1	1	28.71	25	26	5.8	74.80583511	1	1	0	1	1	0	1	0	NA	NA	NA	0.832	122.8294863	2.3	NA
45706	1	65	2	1	1	1	33.25	18	23	5.9	103.2496901	1	1	0	1	0	0	0	0	NA	NA	NA	1.164	134.4964952	2.45	NA
45712	1	69	2	0	1	1	35.87	19	19	6.5	86.29136458	1	1	1	1	1	0	0	0	NA	NA	NA	0.786	132.0093316	2.325	NA
45724	1	73	2	1	2	1	25.77	35	34	8.1	66.90624534	0	0	1	1	0	0	0	0	NA	NA	NA	0.848	112.8657053	2.375	NA
45728	0	62	1	1	1	1	29.58	23	26	5.4	96.95189188	1	1	0	1	0	0	0	0	NA	NA	NA	0.783	126.8133202	2.375	NA
45734	0	62	2	1	1	0	22.13	15	18	5.5	111.7639865	0	0	0	1	0	0	0	0	NA	NA	NA	0.729	110.1839313	2.425	NA
45746	0	61	2	0	0	0	16.64	10	21	5.1	113.1555828	1	1	0	0	0	0	0	1	NA	NA	NA	0.632	97.74621852	2.45	NA
45754	1	65	1	1	1	0	37.43	34	32	9.2	58.89802881	1	1	1	1	0	0	0	1	NA	NA	NA	0.932	133.4791807	2.525	NA
45764	1	80	1	1	1	1	22.45	17	29	5.4	50.5899562	0	1	0	0	0	0	0	0	NA	NA	NA	0.758	112.5291933	2.525	NA
45768	0	80	1	1	1	1	27.79	16	24	6.2	67.79926013	1	NA	0	1	1	0	0	0	NA	NA	NA	0.781	121.3317172	2.225	NA
45777	0	67	1	1	2	1	24.59	19	24	4.8	90.8037876	0	1	0	1	0	0	0	0	NA	NA	NA	0.585	118.5315008	2.3	NA
45787	1	66	1	1	1	1	36.39	25	20	5.3	86.36329907	1	1	0	0	0	0	0	0	NA	NA	NA	1.066	127.0457693	2.3	NA
45788	0	64	0	1	1	1	41.05	23	27	6.9	88.78159397	0	0	1	1	0	0	1	0	NA	NA	NA	0.856	153.7982126	2.4	NA
45801	0	80	0	0	2	1	27.07	NA	NA	NA	NA	0	1	0	0	1	1	0	0	NA	NA	NA	0.551	59.4424575	NA	NA
45804	1	80	1	1	1	1	25.81	20	25	5.9	93.68707483	0	0	0	1	0	0	0	0	NA	NA	NA	0.769	117.4192009	2.375	NA
45806	1	64	1	1	1	1	NA	28	36	6.3	69.04712831	1	NA	1	1	1	0	0	0	NA	NA	NA	0.847	62.538	2.275	NA
45815	1	67	1	0	1	1	24.29	28	38	7.8	41.40940918	1	1	1	1	0	0	0	0	NA	NA	NA	0.605	113.0370939	2.4	NA
45817	0	67	0	0	2	1	33.36	37	40	5.2	99.18232768	0	1	0	1	0	0	0	0	NA	NA	NA	0.774	134.8956958	2.3	NA
45819	1	63	2	0	2	1	34.28	38	29	7.2	60.33271166	1	1	1	1	0	0	0	0	NA	NA	NA	0.859	131.9818855	2.375	NA
45823	0	78	3	1	2	1	28.1	19	26	6.2	68.7585101	0	0	0	1	0	1	0	0	NA	NA	NA	0.496	117.9670169	2.25	NA
45826	0	62	1	1	1	0	30.94	37	41	5.1	90.03771006	0	1	0	1	0	0	0	0	NA	NA	NA	0.685	133.5812305	2.425	NA
45828	1	70	1	1	1	1	38.24	25	30	5.3	87.8580005	0	1	0	1	0	0	0	0	NA	NA	NA	1.052	130.5503437	2.175	NA
45829	1	80	1	1	1	1	20.22	26	22	6.3	39.49431026	1	1	1	1	0	0	0	0	NA	NA	NA	0.678	102.3439536	2.325	NA
45831	1	62	2	0	2	0	28.28	40	34	5.5	63.44903764	0	1	0	1	1	0	0	0	NA	NA	NA	0.833	120.6050131	2.475	NA
45833	0	80	1	0	2	1	21.64	13	23	5.4	64.9169969	1	1	0	1	1	1	1	0	NA	NA	NA	0.51	104.1411563	2.225	NA
45834	0	72	1	1	2	1	23.91	16	26	5.4	83.92994257	1	1	0	1	0	0	0	0	NA	NA	NA	0.763	106.2906414	2.35	NA
45838	0	62	1	1	1	1	27.02	24	24	5.4	85.70188253	0	1	0	1	0	0	0	0	NA	NA	NA	0.757	118.9736715	2.275	NA
45842	0	80	2	1	2	1	26.07	15	21	5.9	35.63927152	1	1	0	1	0	0	0	0	NA	NA	NA	0.608	120.1505996	2.45	NA
45845	1	75	1	1	1	1	31.73	24	24	5.5	80.01954156	1	1	0	1	1	0	0	0	NA	NA	NA	0.778	127.1513323	2.525	NA
45846	1	60	0	0	1	0	23.72	16	21	5.5	101.3920812	1	1	0	0	0	0	0	0	NA	NA	NA	0.767	106.0034908	2.325	NA
45871	1	77	0	0	1	0	26.31	20	19	5.6	26.12855949	1	1	0	1	0	0	0	0	NA	NA	NA	0.781	109.4307612	2.2	NA
45882	1	67	1	1	1	1	35.26	36	30	6.5	91.50291718	1	1	1	1	0	0	0	0	NA	NA	NA	0.778	129.3765	2.325	NA
45883	1	65	0	1	1	1	25.05	23	25	5.5	97.89269395	0	1	0	1	0	0	0	0	NA	NA	NA	0.815	111.5020836	2.3	NA
45884	1	76	0	0	1	1	28.95	18	25	5.9	90.6133139	1	1	0	1	0	0	0	0	NA	NA	NA	1.02	118.8999495	2.375	NA
45886	1	73	1	0	1	1	31.41	38	28	6.8	72.57646968	1	1	1	1	1	0	0	0	NA	NA	NA	0.921	125.0427925	2.375	NA
45890	1	71	2	0	1	1	NA	26	23	6.1	68.52584605	0	NA	0	0	0	0	0	0	NA	NA	NA	0.988	61.049	2.35	NA
45903	0	71	1	1	1	0	21.94	21	28	5.6	76.72559959	0	1	0	1	1	0	0	0	NA	NA	NA	0.743	114.3280764	2.35	NA
45905	0	68	0	0	2	1	34.77	20	20	6	82.16480951	0	1	0	1	0	0	0	0	NA	NA	NA	0.766	141.2626204	2.45	NA
45918	1	62	2	0	1	1	24.04	NA	NA	NA	NA	1	1	0	1	0	0	0	0	NA	NA	NA	0.771	45.57558889	NA	NA
45922	0	63	0	0	1	1	36.57	20	20	6.7	102.008721	0	0	1	0	0	0	0	0	NA	NA	NA	0.704	149.0744401	2.575	NA
45925	1	68	3	1	1	1	24.54	20	24	6	75.17087345	1	1	0	1	0	0	0	0	NA	NA	NA	0.822	100.1205513	2.2	NA
45928	1	73	2	1	2	1	23.64	14	19	5.7	67.56984197	1	1	0	1	0	0	0	0	NA	NA	NA	0.886	101.3855103	2.275	NA
45933	0	63	1	1	1	1	25.82	18	17	6.8	77.54080223	1	1	1	0	0	0	0	0	NA	NA	NA	0.619	112.4494924	2.325	NA
45939	0	80	1	1	1	1	29.93	15	24	4.8	40.72505658	0	0	0	1	0	0	0	0	NA	NA	NA	0.615	123.4527042	2.3	NA
45953	0	80	2	0	1	1	18.85	18	32	5.7	31.91667239	1	1	0	1	0	1	0	0	NA	NA	NA	0.433	98.88752189	2.4	NA
45959	0	60	2	1	2	1	33.4	16	20	6.4	83.73514018	0	1	1	1	0	0	0	0	NA	NA	NA	0.726	140.1429108	2.375	NA
45960	1	63	2	1	1	0	29.71	36	33	6.6	93.31393489	1	1	1	0	0	0	0	0	NA	NA	NA	0.857	114.3843553	2.45	NA
45982	1	80	2	1	1	1	33.6	12	19	6.2	72.11260704	1	1	1	0	0	0	0	0	NA	NA	NA	0.651	118.7788376	2.375	NA
45989	0	80	1	1	2	1	29.71	16	20	5.3	55.33741595	0	1	1	1	0	0	0	0	NA	NA	NA	0.853	119.6527243	2.3	NA
46006	0	74	1	1	1	1	22.33	24	34	5.2	48.50939092	0	0	0	0	0	0	0	0	NA	NA	NA	0.795	106.2134437	2.4	NA
46028	0	80	1	1	0	1	28	14	19	5.4	62.25100274	0	1	0	1	0	0	1	0	NA	NA	NA	0.614	120.5232124	2.15	NA
46035	1	74	1	1	0	1	31.26	27	25	5.6	72.06843439	0	1	0	1	0	0	0	0	NA	NA	NA	0.698	124.7643062	2.4	NA
46050	1	60	1	1	2	0	29.08	23	22	5.8	79.5161984	1	1	0	0	0	0	0	0	NA	NA	NA	0.901	116.1677171	2.275	NA
46051	0	80	1	1	2	1	29.14	11	17	5.9	52.69887707	0	0	0	1	0	0	0	0	NA	NA	NA	0.629	124.3763067	2.3	NA
46059	0	73	3	1	1	1	23.88	31	29	5.7	43.62002226	0	1	0	1	0	0	0	0	NA	NA	NA	0.716	116.6911468	2.375	NA
46068	1	80	1	1	1	1	24.33	15	31	5.3	81.12790953	1	1	0	1	0	0	0	0	NA	NA	NA	0.799	114.612831	2.4	NA
46069	0	74	1	1	1	1	32.57	21	25	5.5	43.74429038	0	0	0	1	0	0	0	0	NA	NA	NA	0.62	132.4836112	2.5	NA
46074	0	61	0	0	0	1	32.15	29	24	5.6	77.4799324	0	1	0	1	0	0	0	0	NA	NA	NA	0.825	121.4300367	2.325	NA
46076	0	80	1	1	1	1	24.18	18	22	7.9	56.03507807	0	0	1	1	1	0	0	0	NA	NA	NA	0.613	116.6246674	2.275	NA
46085	1	67	1	1	1	1	27.29	24	22	6.9	78.48289337	0	1	1	1	0	0	0	0	NA	NA	NA	0.565	118.7328748	2.4	NA
46095	1	64	0	0	1	1	34.74	39	29	5.2	69.04712831	1	1	0	1	0	0	0	0	NA	NA	NA	0.913	125.4139335	2.3	NA
46097	1	74	1	0	1	1	30.49	27	28	5.7	87.1123399	1	1	1	1	0	0	0	0	NA	NA	NA	0.862	117.3482288	2.55	NA
46098	1	65	1	0	1	1	25.56	20	31	7.2	82.61017421	1	1	1	1	0	0	0	0	NA	NA	NA	0.574	121.4170813	2.425	NA
46101	1	65	2	0	1	1	32.08	22	26	5.7	50.35390275	1	1	0	1	0	0	0	0	NA	NA	NA	0.936	124.8279347	2.55	NA
46111	1	64	2	1	1	1	31.71	21	15	6.7	65.44023032	0	1	1	1	0	0	0	0	NA	NA	NA	1.011	121.1570747	2.45	NA
46120	1	61	1	1	1	1	27.53	28	27	5.4	89.45054306	1	1	0	0	0	0	0	0	NA	NA	NA	0.702	114.7132876	2.35	NA
46123	1	69	1	0	1	1	41.57	41	34	7.2	42.66706802	1	1	1	1	0	0	0	0	NA	NA	NA	1.034	141.3277975	2.3	NA
46126	0	65	1	0	2	1	26.8	26	25	5.3	88.16012281	1	1	0	1	0	1	1	0	NA	NA	NA	0.52	125.289009	2.35	NA
46140	1	73	1	1	1	1	33.7	15	17	5.3	68.49651243	1	1	0	1	0	0	0	0	NA	NA	NA	0.652	126.4235519	2.25	NA
46141	0	62	0	1	1	1	29.61	16	19	5.8	81.73292747	0	1	0	0	0	0	0	0	NA	NA	NA	0.711	130.8624457	2.4	NA
46144	1	75	1	1	1	1	22.21	17	22	5.4	76.0474957	0	1	0	0	0	0	0	0	NA	NA	NA	0.754	106.1336373	2.275	NA
46145	0	80	1	1	2	1	23	18	24	6.2	61.4063642	0	1	1	1	1	0	0	0	NA	NA	NA	0.671	104.7920872	2.325	NA
46148	0	72	1	1	1	1	27.04	26	29	5.4	83.92994257	0	1	0	1	0	0	0	0	NA	NA	NA	0.611	117.7119563	2.375	NA
46149	1	80	1	1	1	1	25.53	27	23	6.8	47.1161061	0	0	1	1	0	0	0	0	NA	NA	NA	0.862	100.4969579	2.025	NA
46158	1	70	1	1	1	1	26.23	18	18	5.6	68.40645193	1	1	1	1	0	0	0	0	NA	NA	NA	0.6	113.7522438	2.35	NA
46159	1	72	2	1	2	1	26.81	25	30	4.9	84.49190116	0	1	0	1	0	0	0	0	NA	NA	NA	1.01	110.367794	2.375	NA
46167	1	75	1	0	2	1	25.03	37	63	5.9	73.29796946	1	1	1	1	1	0	0	0	NA	NA	NA	0.777	98.07140681	2.4	NA
46169	0	80	1	1	2	1	22.71	35	33	6.2	18.88753536	1	1	0	1	0	0	1	0	NA	NA	NA	0.68	105.7099219	2.125	NA
46171	1	78	1	1	1	1	30.79	36	34	5.1	50.83970891	0	1	1	1	1	0	0	0	NA	NA	NA	0.61	120.8933505	2.375	NA
46172	1	66	1	0	2	1	21.37	16	26	5.5	68.08385182	1	0	0	0	0	0	0	0	NA	NA	NA	0.751	104.5319835	2.3	NA
46176	1	72	1	0	2	1	30.86	20	20	6.2	68.97936801	1	1	1	1	0	0	0	0	NA	NA	NA	0.841	122.5249394	2.425	NA
46194	0	75	1	1	1	1	27.31	18	24	5.5	44.31487546	0	0	0	1	0	0	1	0	NA	NA	NA	0.583	123.1025377	2.35	NA
46196	1	79	1	1	1	1	25.95	20	22	5.5	75.82651547	1	1	0	1	0	0	0	0	NA	NA	NA	0.803	116.197977	2.45	NA
46203	0	64	2	1	0	1	29.15	25	23	6.6	67.97652841	1	1	1	1	0	0	0	0	NA	NA	NA	0.81	122.0910975	2.425	NA
46204	1	80	1	1	1	1	27.79	18	21	6.1	65.95434248	1	1	0	1	1	0	0	1	NA	NA	NA	0.563	112.2295021	2.2	NA
46218	1	66	1	1	1	1	28.33	16	17	5.7	81.01056862	0	1	0	1	0	0	0	0	NA	NA	NA	0.791	117.7339095	2.35	NA
46239	0	61	1	1	1	1	21.61	23	25	5.7	95.17552813	0	0	0	1	0	0	0	0	NA	NA	NA	0.588	113.4385223	2.425	NA
46242	1	80	0	1	1	1	29.29	29	26	5.8	55.64538492	1	1	0	0	0	0	0	0	NA	NA	NA	0.712	110.6048205	2.275	NA
46243	1	62	1	1	1	1	21.72	20	21	5.4	88.82438926	1	1	0	0	0	0	0	0	NA	NA	NA	0.627	103.7091304	2.375	NA
46244	1	65	2	1	1	1	17.85	NA	NA	NA	NA	1	1	0	1	0	0	0	0	NA	NA	NA	0.69	33.83395516	NA	NA
46248	0	65	2	0	0	0	26.16	NA	NA	NA	NA	0	1	0	1	0	0	0	0	NA	NA	NA	0.882	55.89837342	NA	NA
46249	1	76	1	1	1	1	25.82	25	30	5.9	32.46305197	0	1	0	1	0	0	0	0	NA	NA	NA	0.67	120.4180795	2.325	NA
46252	0	80	1	1	2	1	24.01	14	24	6.7	64.00549705	0	0	1	1	1	0	0	0	NA	NA	NA	0.701	115.4622029	2.375	NA
46258	0	62	0	0	0	1	28.1	40	37	6.4	93.59912808	0	1	1	1	1	0	1	0	NA	NA	NA	0.699	128.2114131	2.45	NA
46262	1	80	1	1	1	1	26.56	18	31	4.8	69.09403864	1	0	0	0	0	0	0	0	NA	NA	NA	1.008	118.8354129	2.4	NA
46264	0	80	1	1	2	1	31.8	16	20	7.2	67.79926013	0	0	1	1	1	0	0	0	NA	NA	NA	0.745	122.2470996	2.45	NA
46273	0	80	0	0	2	1	25.31	15	21	5.2	79.34341957	0	1	0	1	0	0	0	0	NA	NA	NA	0.566	119.3943901	2.4	NA
46275	0	73	2	1	2	1	29.36	15	15	7.1	47.91923821	0	0	1	1	0	0	0	0	NA	NA	NA	0.572	116.864749	2.275	NA
46281	1	70	2	1	1	1	34.01	20	20	5.8	102.0557531	1	1	0	1	0	0	0	0	NA	NA	NA	0.855	125.5104166	2.5	NA
46282	1	60	2	1	1	1	23.44	31	32	5.4	104.1363196	0	1	0	0	0	0	0	0	NA	NA	NA	0.725	111.4420226	2.425	NA
46283	0	80	1	0	2	1	28.29	20	29	6.2	58.22775115	1	0	0	1	0	0	0	0	NA	NA	NA	0.64	117.6365737	2.275	NA
46293	1	68	0	0	1	1	25.37	30	25	6.2	79.88039018	1	1	1	1	0	0	0	0	NA	NA	NA	0.725	110.6230638	2.225	NA
46315	0	76	1	1	1	1	32.55	14	18	7.3	60.67494968	0	1	1	1	1	0	0	0	NA	NA	NA	0.685	132.6605137	2.4	NA
46316	0	73	1	0	1	1	28.48	22	29	5.8	56.70981263	0	0	0	0	0	0	1	0	NA	NA	NA	0.751	125.501266	2.425	NA
46317	0	71	2	0	0	1	35.63	11	17	8.5	97.43461499	0	1	1	0	0	0	0	0	NA	NA	NA	0.571	132.8290469	2.325	NA
46322	0	80	1	1	2	1	20.65	17	27	5.1	67.79926013	1	1	0	0	1	0	1	0	NA	NA	NA	0.633	103.9262765	2.3	NA
46333	1	80	1	1	2	1	29.64	15	23	5.4	69.09403864	1	1	0	0	0	0	0	0	NA	NA	NA	0.695	117.2372745	2.4	NA
46337	0	70	1	1	1	1	24.06	21	26	5.9	72.73316219	0	1	0	0	0	0	1	0	NA	NA	NA	0.684	113.9328575	2.35	NA
46346	1	75	1	1	1	1	25.87	21	26	6.6	86.50255352	1	1	1	0	1	0	0	0	NA	NA	NA	0.785	107.1145427	2.375	NA
46363	0	63	1	1	2	1	21.57	13	25	4.5	4.63937605	1	1	1	1	0	0	0	0	NA	NA	NA	0.74	114.6629725	2.475	NA
46364	1	68	2	0	2	1	29.64	42	32	5.9	101.0965888	1	NA	0	1	0	0	0	0	NA	NA	NA	0.859	117.2276251	2.25	NA
46368	0	68	0	1	1	1	33.52	37	29	5.8	73.7622189	0	1	0	1	0	0	0	0	NA	NA	NA	0.74	131.4300392	2.35	NA
46372	0	62	1	1	1	1	24.24	13	18	5.4	91.57313565	0	1	0	0	1	0	0	0	NA	NA	NA	0.618	108.2553031	2.175	NA
46376	0	80	3	1	2	1	25.3	14	24	6	76.75819489	0	0	0	1	0	0	0	0	NA	NA	NA	0.675	115.0295661	2.275	NA
46389	1	79	1	1	1	1	24.27	16	27	5.9	46.64148071	1	1	0	1	1	0	1	0	NA	NA	NA	0.668	110.0252077	2.35	NA
46392	1	69	0	0	2	1	23.94	32	32	9.4	66.66407591	1	1	1	1	0	0	0	0	NA	NA	NA	0.893	104.9463217	2.4	NA
46394	1	66	1	1	1	1	33.51	38	28	5.5	86.36329907	1	1	0	1	0	0	0	0	NA	NA	NA	0.898	124.5730276	2.25	NA
46398	0	80	1	1	2	1	24.89	13	22	5.9	58.99380643	0	0	0	1	0	0	0	0	NA	NA	NA	0.725	120.770664	2.325	NA
46406	1	76	1	1	1	1	25.46	23	22	5.2	71.06300766	1	1	0	1	1	0	0	0	NA	NA	NA	0.643	103.3506753	2.25	NA
46420	1	73	0	0	1	1	31.29	28	24	8.3	81.15168877	1	1	1	1	0	0	0	0	NA	NA	NA	0.846	111.4217149	2.375	NA
46428	1	71	2	1	1	1	34.23	15	21	5.7	75.99042126	1	1	0	1	0	0	0	0	NA	NA	NA	0.804	124.4360547	2.325	NA
46442	0	66	0	1	2	1	32.13	19	17	5.8	65.09039992	0	0	0	1	0	0	0	1	NA	NA	NA	0.67	132.1238765	2.375	NA
46447	0	65	0	0	2	1	23.15	16	24	5.6	94.431711	0	0	0	1	0	0	0	0	NA	NA	NA	0.685	111.2275451	2.375	NA
46451	0	75	1	1	1	1	30.01	25	23	6	37.10007317	1	1	0	1	0	0	0	0	NA	NA	NA	0.937	129.3141523	2.375	NA
46452	1	67	1	1	0	1	24.86	30	29	5.5	62.82922163	0	0	0	1	0	0	0	0	NA	NA	NA	0.594	109.6521409	2.3	NA
46458	1	61	2	1	1	1	23.55	16	18	6.2	81.52041223	0	1	1	1	0	0	0	0	NA	NA	NA	0.656	111.6431448	2.425	NA
46464	1	72	1	1	2	1	24.9	20	27	5.3	73.08808628	1	1	0	0	1	0	1	0	NA	NA	NA	0.838	108.2528308	2.35	NA
46465	1	72	0	1	1	1	24.53	34	31	7.1	65.27390707	1	1	1	1	0	0	0	0	NA	NA	NA	0.774	114.9874927	2.325	NA
46468	0	60	2	0	1	0	24.51	24	24	5.7	78.26490184	0	1	0	1	0	0	0	0	NA	NA	NA	0.846	117.0806529	2.425	NA
46470	1	66	1	1	1	1	29.06	28	25	5.9	93.57039228	1	1	1	0	1	0	0	0	NA	NA	NA	0.775	116.1374362	2.25	NA
46475	1	60	2	1	1	1	27.43	21	23	5.4	64.91920126	1	1	0	1	1	0	0	0	NA	NA	NA	0.785	121.9756397	2.4	NA
46477	1	68	1	1	2	1	38.18	16	19	6.3	31.03895908	1	1	1	1	0	0	0	0	NA	NA	NA	0.584	133.4155595	2.25	NA
46481	1	75	1	1	1	1	26.64	11	25	5.5	60.0048835	0	1	0	1	0	0	0	0	NA	NA	NA	0.981	117.5035243	2.575	NA
46492	0	66	1	1	1	1	28.49	12	19	5.5	74.80583511	1	1	0	1	0	0	1	1	NA	NA	NA	0.632	116.2330863	2.3	NA
46493	0	66	2	1	2	1	29.86	15	24	9.2	48.49624759	0	0	1	1	0	0	0	0	NA	NA	NA	0.846	123.7093582	2.325	NA
46495	0	75	1	1	1	1	26.34	24	23	5.2	42.59247158	1	1	0	1	1	0	0	0	NA	NA	NA	0.606	119.308049	2.325	NA
46497	1	64	2	0	1	1	29.87	27	27	8.8	101.2509761	1	1	1	1	0	0	0	0	NA	NA	NA	1.095	116.1688105	2.35	NA
46499	1	80	0	0	1	1	26.3	40	38	9.5	69.09403864	0	NA	1	0	0	0	0	0	NA	NA	NA	0.764	115.3746685	2.325	NA
46501	0	74	1	0	2	1	30.74	15	21	5.7	61.53340218	1	1	0	0	0	0	0	0	NA	NA	NA	0.671	121.1218597	2.3	NA
46507	1	80	1	1	1	1	39.1	22	21	5.7	52.01579331	1	1	0	1	0	0	1	0	NA	NA	NA	0.676	130.6961532	2.425	NA
46514	0	61	1	1	1	0	25.05	26	26	5.7	90.67241698	1	1	0	0	0	0	1	0	NA	NA	NA	0.65	121.0741389	2.5	NA
46522	0	61	1	1	1	1	31.09	26	24	5	95.17552813	1	1	1	1	0	0	0	0	NA	NA	NA	0.699	137.0502115	2.3	NA
46528	1	76	1	1	1	1	28.12	10	17	6	52.03161539	1	1	0	1	0	0	0	0	NA	NA	NA	0.755	114.3449928	2.4	NA
46546	1	80	1	0	2	1	29.71	18	33	5.2	61.7068812	0	1	0	1	0	0	0	0	NA	NA	NA	0.694	121.8278227	2.4	NA
46547	1	74	1	1	1	1	29.22	14	22	5.3	72.06843439	0	1	0	0	0	0	0	0	NA	NA	NA	0.826	119.4132092	2.375	NA
46548	1	80	2	0	1	1	22.86	21	19	6.1	90.48720936	1	1	1	0	0	0	0	0	NA	NA	NA	0.82	107.3634635	2.4	NA
46555	1	80	1	1	1	1	26.37	30	29	5.4	46.31499034	0	1	0	1	0	0	0	0	NA	NA	NA	0.645	118.4842545	2.45	NA
46559	0	71	1	1	2	1	38.58	21	25	5.7	37.184852	1	0	1	1	0	0	0	1	NA	NA	NA	1.088	144.2537809	2.35	NA
46562	1	70	0	0	1	1	29.85	22	24	5.4	94.51408248	1	1	0	0	0	0	0	0	NA	NA	NA	0.705	117.6293808	2.325	NA
46563	1	60	1	1	0	1	31.72	32	35	5.4	98.63249195	1	1	0	1	1	0	0	0	NA	NA	NA	0.934	128.6258033	2.45	NA
46564	0	65	0	0	2	1	23.91	16	18	5	94.93012082	1	1	0	1	0	0	0	0	NA	NA	NA	0.585	113.9684244	2.35	NA
46569	0	63	1	1	2	1	31.63	15	22	5.9	76.39900987	1	1	0	1	1	0	0	0	NA	NA	NA	0.755	126.5996524	2.35	NA
46570	1	61	2	0	1	1	29.1	14	22	6.4	103.4073654	1	1	1	1	0	0	0	0	NA	NA	NA	0.915	116.206464	2.4	NA
46571	0	61	0	1	1	1	25.71	28	28	6.1	56.16492632	0	1	1	1	0	0	1	0	NA	NA	NA	0.687	117.9222469	2.4	NA
46572	0	61	2	1	2	1	25.48	33	31	4.9	92.02376174	1	1	0	0	0	0	0	0	NA	NA	NA	1.033	119.5888358	2.3	NA
46575	0	62	1	1	0	1	27.28	17	25	6.1	93.15708679	0	0	1	0	0	0	0	0	NA	NA	NA	0.689	124.3719615	2.3	NA
46577	1	62	1	1	1	1	22.67	34	25	5.3	73.17157326	1	1	0	0	0	0	0	0	NA	NA	NA	0.881	114.4494007	2.4	NA
46578	1	72	2	0	2	1	24.14	19	21	5.9	93.26122485	0	1	1	1	1	0	0	0	NA	NA	NA	0.788	112.7670585	2.4	NA
46586	0	63	3	1	1	1	24.31	NA	NA	NA	NA	0	1	0	1	1	0	0	0	NA	NA	NA	0.596	52.19549138	NA	NA
46590	0	74	0	NA	2	1	21.89	18	23	8.1	82.75903594	0	1	1	1	0	0	0	0	NA	NA	NA	0.587	107.0582774	2.425	NA
46594	0	60	2	1	1	1	28.36	21	20	7.4	92.67246903	0	1	1	1	0	0	0	0	NA	NA	NA	0.993	121.7776839	2.25	NA
46595	0	80	1	0	2	1	29.58	23	24	5.3	78.03125003	0	0	0	1	0	0	0	0	NA	NA	NA	0.569	131.9187039	2.175	NA
46609	0	61	1	1	2	1	23.23	19	18	5.8	77.4799324	0	1	0	0	0	0	0	0	NA	NA	NA	0.652	109.5160642	2.325	NA
46619	1	79	1	1	1	1	27.97	23	25	5.3	78.82599373	1	1	0	1	1	0	0	0	NA	NA	NA	0.899	115.5565444	2.375	NA
46627	0	73	0	0	1	1	27.43	23	27	9.2	70.18038542	1	0	1	0	0	0	0	1	NA	NA	NA	0.793	115.9586807	2.325	NA
46629	1	80	1	0	1	1	27.69	12	16	5.6	63.0658756	1	1	1	1	0	0	0	0	NA	NA	NA	0.718	112.0441338	2.475	NA
46634	0	63	1	1	2	1	25.15	18	24	5.8	66.47666053	1	1	0	1	0	0	1	1	NA	NA	NA	0.715	115.0332458	2.45	NA
46636	0	76	1	1	2	1	35.57	25	26	4.1	71.84443171	0	1	0	1	0	0	1	0	NA	NA	NA	0.65	143.9149528	2.375	NA
46642	1	61	0	0	1	0	23.22	27	35	5.4	95.44198186	0	1	0	1	0	0	0	0	NA	NA	NA	0.722	112.5059086	2.325	NA
46650	1	80	0	0	1	1	34.09	53	159	6.9	51.05722299	1	NA	1	1	0	1	0	0	NA	NA	NA	0.546	131.6157657	2.45	NA
46656	1	70	1	0	2	1	24.89	19	22	6.6	50.54484931	1	0	1	1	0	0	0	0	NA	NA	NA	0.743	109.7134762	2.4	NA
46657	1	74	1	1	1	1	37.77	19	23	5.8	81.64380034	1	1	0	0	1	0	0	0	NA	NA	NA	0.809	135.6256356	2.35	NA
46670	0	80	3	1	2	1	29.51	21	21	5.9	40.72505658	0	0	0	1	1	0	0	1	NA	NA	NA	0.725	117.9745884	2.325	NA
46674	0	69	0	0	2	1	31.08	92	61	6.5	87.17918909	0	0	1	1	0	0	0	0	NA	NA	NA	0.711	131.5192814	2.35	NA
46687	0	80	1	1	2	1	28.26	17	24	6	31.64560119	1	1	0	1	0	0	0	0	NA	NA	NA	0.584	119.0975495	2.4	NA
46688	1	66	1	1	1	1	34.06	26	18	5.6	97.20744509	1	1	0	1	0	0	0	0	NA	NA	NA	1.004	128.593274	2.575	NA
46692	1	78	1	1	1	1	26.14	35	40	5.7	72.64684182	0	1	0	1	0	0	0	0	NA	NA	NA	0.584	115.0655094	2.275	NA
46710	1	60	0	0	1	1	32.87	21	22	5.4	73.38454068	0	1	0	0	0	0	0	0	NA	NA	NA	0.927	121.8609721	2.35	NA
46712	0	80	1	1	2	1	25.73	16	22	5.5	91.70193408	1	1	0	0	1	0	0	0	NA	NA	NA	0.657	116.3637981	2.275	NA
46724	1	73	0	0	1	1	29.34	55	30	4.7	82.21933569	1	NA	0	0	0	0	0	NA	NA	NA	NA	0.942	125.5980002	2.425	NA
46731	0	62	0	1	1	1	36.64	15	20	7	48.06754222	0	1	1	1	0	0	1	0	NA	NA	NA	0.609	141.7655671	2.35	NA
46732	1	77	0	0	1	1	26.49	22	30	5.4	79.94125417	1	1	0	1	0	0	0	0	NA	NA	NA	0.821	111.2550929	2.375	NA
46734	1	80	1	1	0	1	35.22	23	23	5.8	69.09403864	0	1	0	1	1	0	0	0	NA	NA	NA	0.875	123.3450505	2.325	NA
46761	0	65	2	1	2	1	27.17	14	18	6.1	78.65389835	0	1	0	0	0	0	1	0	NA	NA	NA	1.071	119.1752823	2.375	NA
46764	0	64	2	1	2	1	18.47	8	11	5	16.7334609	1	1	0	1	1	1	0	1	NA	NA	NA	0.39	77.53606308	1.975	NA
46770	0	70	1	1	2	1	28.87	20	28	5.2	48.83547901	1	1	0	1	0	1	1	0	NA	NA	NA	0.55	129.6595607	2.375	NA
46776	0	73	1	1	1	1	22.06	28	35	5.6	89.74247063	1	1	0	0	1	0	0	0	NA	NA	NA	0.703	110.1357587	2.275	NA
46778	1	73	1	0	2	1	26.9	21	30	6.9	88.6212639	0	0	1	0	0	0	0	0	NA	NA	NA	0.838	119.4880565	2.3	NA
46779	1	80	2	0	1	1	25.31	NA	NA	NA	NA	0	1	0	1	0	0	0	0	NA	NA	NA	0.868	47.98044791	NA	NA
46781	0	71	2	0	1	1	29.79	21	25	6.7	54.73921344	0	1	1	1	0	0	0	0	NA	NA	NA	0.83	127.1549841	2.325	NA
46800	1	68	1	1	1	1	31.69	29	28	5.6	60.53940789	0	1	0	1	1	0	0	0	NA	NA	NA	0.816	125.5864594	2.225	NA
46805	0	80	1	1	2	1	22.68	15	18	7.6	72.0250432	1	1	1	1	0	1	0	0	NA	NA	NA	0.376	111.2910474	2.35	NA
46807	1	66	1	0	1	1	26.72	22	19	11.4	28.22758563	1	1	1	1	0	0	0	0	NA	NA	NA	0.861	113.183966	2.25	NA
46822	0	80	1	1	2	1	28.3	19	17	6	27.68675195	1	0	1	1	0	1	0	0	NA	NA	NA	0.558	126.7729068	2.3	NA
46828	1	72	1	1	1	1	32.23	31	31	5.8	65.27390707	1	1	0	1	0	0	0	0	NA	NA	NA	0.801	126.6079552	2.35	NA
46838	1	75	1	1	1	1	28.11	27	27	5.8	71.56395535	1	1	0	0	0	0	0	0	NA	NA	NA	0.884	115.8156413	2.45	NA
46840	0	61	2	1	2	1	35.18	21	27	6.2	46.37990657	1	1	0	1	0	0	0	0	NA	NA	NA	0.808	133.330709	2.375	NA
46846	0	78	1	0	1	1	25.02	33	36	5.2	87.58492623	0	0	0	1	0	1	0	0	NA	NA	NA	0.511	112.3085195	2.3	NA
46853	1	61	1	0	1	1	35.1	41	34	6	80.87279724	1	1	0	1	0	0	0	0	NA	NA	NA	0.976	127.584598	2.25	NA
46857	0	72	1	0	1	1	28.32	16	21	5.7	87.24976946	1	1	0	1	1	0	0	0	NA	NA	NA	0.669	117.6041642	2.3	NA
46861	0	63	1	1	2	1	24.06	16	22	5.7	68.26679025	1	1	0	0	0	0	0	0	NA	NA	NA	0.646	117.1740493	2.45	NA
46874	0	80	1	1	2	1	32.25	29	35	5.9	46.50731987	0	1	0	1	0	1	1	0	NA	NA	NA	0.524	135.2357908	2.375	NA
46875	1	65	1	1	1	1	29.1	50	35	5.2	65.71579252	1	1	0	1	1	0	0	0	NA	NA	NA	0.854	122.1581023	2.75	NA
46876	0	61	0	1	1	0	27.53	23	21	6.4	70.17423108	0	0	1	1	0	0	0	0	NA	NA	NA	0.615	122.1869333	2.4	NA
46898	0	80	1	0	2	1	23.55	17	29	5.5	70.92424947	0	0	0	1	0	0	0	0	NA	NA	NA	0.628	115.010586	2.45	NA
46909	1	68	1	1	1	1	33.02	44	43	6.2	89.53039555	1	1	1	0	1	0	0	1	NA	NA	NA	0.806	122.1474049	2.3	NA
46916	0	75	2	0	2	1	34.7	29	30	5.1	38.38630925	0	1	0	1	0	0	1	0	NA	NA	NA	0.7	134.692628	2.275	NA
46926	1	73	0	1	1	1	27.46	18	20	5.9	51.25602308	1	1	1	1	0	0	0	0	NA	NA	NA	0.875	117.5737304	2.4	NA
46927	1	61	1	1	1	1	36.5	27	24	5.5	89.45054306	1	1	1	1	0	0	0	0	NA	NA	NA	0.748	133.2069098	2.35	NA
46928	0	79	2	1	2	1	25.14	17	25	7.2	87.67447664	0	1	1	1	0	1	0	0	NA	NA	NA	0.537	109.6909802	2.375	NA
46933	1	62	2	0	2	1	22.61	18	18	7	105.9340045	1	1	1	0	0	0	0	0	NA	NA	NA	0.708	115.8227682	2.6	NA
46936	1	75	0	1	1	1	22.08	20	20	6.1	91.25207845	0	1	1	0	0	0	0	0	NA	NA	NA	0.793	114.8201885	2.425	NA
46940	1	62	0	0	1	1	26.33	11	16	9.9	81.28843511	0	1	1	1	0	0	0	0	NA	NA	NA	0.965	112.4372493	2.425	NA
[truncated: 5,406 more rows]
