# Supplementary material for: Association of geriatric nutritional risk index with the risk of osteoporosis in the elderly population in the NHANES
Source: Front Endocrinol (Lausanne). 2022 Nov 29;13:965487. doi: 10.3389/fendo.2022.965487 (PMC9744963; doi:10.3389/fendo.2022.965487)
Supplement: Supplementary file 1 [file DataSheet_1.zip › Raw data/dt_SEL_TRN_sup.txt]

SEQN	SEX	AGE	RACE	OSTEOPOROSIS	GNRI	EDUCATION	MARRIAGE	HEALTH_COVER	BMI	ALT	AST	HB1AC	EGFR	SMOKE	ALCOHOL.USER	DM	CANCER	HYPERTENSION	GLUCOCORTICOID	CA2	MET_PAIAF
31132	1	70	1	0	121.3475495	1	1	1	24.74	31	29	7.1	63.60678619	0	1	1	0	1	0	2.475	18620
31134	1	73	1	0	116.1257675	1	1	1	30.63	30	31	5.9	62.28037206	0	1	0	0	1	1	2.375	1365
31149	0	85	1	0	101.9467074	0	2	1	21.63	19	28	5.6	48.00388992	0	0	0	1	1	1	2.25	5702.97918
31150	1	79	1	0	115.8906692	1	2	1	28.93	23	28	5	82.31044573	1	1	0	1	0	0	2.375	10635
31154	1	62	2	0	118.1478713	1	1	1	26.98	13	17	6.1	86.54151458	1	1	0	0	1	0	2.55	12755.96137
31158	1	71	1	0	105.0553867	1	1	1	21.65	16	22	5.9	70.27473819	1	1	0	0	1	0	2.35	14280
31162	0	71	1	0	122.473035	1	1	1	29.6	33	30	7.3	93.52186656	0	1	1	0	1	0	2.325	2025
31179	1	71	1	0	107.5049226	1	2	1	26.08	12	19	5.3	70.27473819	1	1	0	0	1	0	2.425	23370.56982
31190	1	72	1	0	120.6026478	1	1	1	27.49	29.8188392	34.08410523	5.5	69.78281502	0	1	0	0	1	0	2.25	14940
31195	1	73	1	0	102.6885382	1	1	1	22.75	18	23	5.5	56.46324819	1	1	0	0	1	0	2.275	-3332.882072
31223	1	61	0	0	118.335406	0	1	0	30.22	17	18	5.2	75.38878626	0	1	0	0	1	0	2.25	-5902.619003
31227	1	64	1	0	105.2563258	1	1	1	23.32	25	26	5.2	82.98346179	0	1	0	0	1	0	2.275	15912.17966
31257	1	70	1	0	108.6720508	1	1	1	23.55	31	40	7.5	92.11894803	0	1	1	1	0	0	2.225	-2819.636922
31263	0	78	2	0	132.5340257	0	1	1	31.64	19	24	6.9	58.12691682	1	1	1	0	1	0	2.375	10530
31266	1	62	1	0	124.6105032	1	2	1	28.82	21	24	5	67.2836379	1	1	0	0	1	1	2.2	2652.699639
31273	1	62	1	0	123.772033	0	1	0	29.16	40	37	5.2	84.15754368	0	1	0	0	1	0	2.425	1365
31277	0	61	1	0	132.9918247	1	1	1	28.8	29	30	5	63.87508905	0	1	0	1	1	0	2.5	1705
31278	1	65	0	0	111.8382127	0	1	1	26.01	17	19	5.7	82.40257756	1	0	0	0	1	0	2.45	-2025.44067
31279	0	76	1	1	99.82594617	0	1	1	22.69	13	15	6	85.71619742	0	0	0	0	0	0	2.25	2100
31280	0	60	1	0	127.244596	1	2	1	31.32	15	17	5.5	64.32536662	1	1	0	0	0	0	2.35	-809.946888
31297	0	85	1	0	120.725441	1	2	1	26.87	15	20	5.5	43.14494266	1	1	0	1	1	0	2.275	7873.128814
31301	1	66	0	0	128.1693098	0	2	1	33.05	33	25	4.8	81.82575952	0	1	0	0	1	0	2.325	17115
31309	1	60	0	0	121.6684418	0	1	0	31.98	19	19	5	94.06308799	1	1	0	0	1	0	2.35	-691.8005923
31311	1	71	1	0	45.04661379	1	1	1	23.77	53.79018246	48.61718307	7.513344306	85.18678219	1	1	1	0	0	0	2.312365421	13492.6397
31323	1	83	1	0	108.0864637	0	2	1	25.6	18	26	6	40.83020549	1	1	0	1	1	0	2.325	1490
31332	1	68	2	0	103.7029023	0	1	1	20.93	26	24	5.6	102.7973009	1	1	0	0	0	0	2.4	25229.88802
31339	0	85	3	0	114.5572755	0	2	1	24.69	16	25	5.8	48.00388992	0	0	0	0	0	0	2.2	-4211.095604
31345	0	67	1	0	120.2334587	0	1	1	26.15	17	24	4.9	48.96022706	1	1	0	0	1	0	2.375	19043.07932
31348	1	62	2	0	126.063791	0	1	1	31.16	22	25	6	86.54151458	1	1	1	0	1	0	2.425	12499.66214
31358	0	62	2	0	110.6747155	1	1	1	30.71	17	21	7.5	96.24503403	0	0	1	0	1	1	2.3	5604.223806
31367	0	85	1	1	101.9953538	1	2	1	18.99	19	27	4.8	53.96516167	0	1	0	0	1	0	2.3	20920.97502
31380	1	69	2	0	98.43781935	0	1	1	20.51	13	25	4.8	82.38899989	1	1	0	0	1	0	2.425	2314.642808
31382	1	61	2	0	109.4595134	1	1	1	25.54	32	26	5.7	107.978421	0	1	0	0	1	0	2.275	2572.5
31400	0	78	1	0	108.1142104	1	2	1	24.52	14	20	5.4	84.52037075	1	1	0	1	1	1	2.4	9936.010439
31425	0	63	1	0	123.3123732	1	1	1	28.96	20	15	5.5	62.98396768	0	1	0	0	0	0	2.35	630
31442	1	67	0	0	113.740753	1	1	1	29.37	12	19	11.3	89.54966624	1	1	1	0	0	0	2.325	-2793.251653
31447	1	85	1	0	117.1952856	1	2	1	26.48	20	26	5.4	71.60210112	0	0	0	1	1	0	2.45	4212.612151
31454	1	75	0	0	110.2777626	0	1	1	25.19	19	24	7.6	61.41149859	1	1	1	0	1	0	2.35	180
31457	0	61	0	0	104.7745289	1	2	1	22.44	26	27	5.3	72.71492122	0	1	0	0	0	1	2.275	-12665.6203
31464	1	64	1	0	111.9170105	1	1	1	28.41	37	26	6.9	96.08453193	1	1	1	0	1	0	2.275	3923.417763
31469	0	74	1	0	115.250777	1	1	1	24.54	19	25	4.9	76.74033953	1	1	0	0	0	0	2.325	3412.5
31472	1	76	1	0	116.3129545	1	1	1	32.3	16	19	6.1	37.1442064	1	0	0	0	0	0	2.35	8295.4885
31498	0	63	0	0	113.9995152	0	1	0	22.4	22	24	6.1	93.91234088	0	1	0	0	0	0	2.35	2227.5
31508	1	73	1	0	85.12810075	0	1	1	18.2	11	16	5.9	90.19796001	1	1	0	0	0	0	2.25	10964.6786
31531	0	80	1	0	123.9419269	1	1	1	25.73	17	24	5.5	83.34122706	0	1	0	0	1	0	2.425	20605.12958
31548	1	69	0	0	126.6171299	0	2	1	34.59	21	22	5.7	98.12226196	1	1	0	0	1	0	2.175	780
31559	0	66	1	0	125.6384671	1	1	1	30.52	25	29	7	91.95395462	0	0	1	1	1	0	2.25	7720
31569	0	62	1	0	118.1014849	1	1	1	28.08	31	26	5.4	72.20591678	1	1	1	0	1	1	2.3	10150
31587	1	70	0	0	101.3976527	0	1	1	26	10	16	5.1	92.11894803	1	1	0	0	0	0	2.275	11570.1085
31592	0	62	0	1	124.0367996	0	1	1	26.98	25	27	5.6	94.57436141	0	1	1	0	1	1	2.425	13293.93391
31601	0	82	1	0	110.8034522	1	1	1	24.5	15	21	5	62.74191302	0	1	0	0	0	0	2.45	2281.421067
31603	1	79	1	0	119.2263902	0	0	1	29.12	24	37	5.3	74.68446523	1	1	0	0	0	0	2.375	3544.042981
31606	0	78	1	1	133.1298009	1	1	1	33.39	22	20	6.2	84.52037075	1	0	0	0	1	0	2.35	7598.096547
31610	1	85	1	0	111.4783753	1	1	1	28.18	46	59	5.9	71.60210112	1	1	0	1	1	0	2.225	3840
31622	0	71	2	0	65.24195278	1	1	1	30.21	17.04876837	24.50657174	4.765550672	63.29673047	0	1	0	0	1	0	2.36481182	3600
31625	1	63	0	0	111.0700835	0	1	0	27.18	31	30	10.6	74.3370373	1	1	1	0	1	0	2.325	5404.173379
31633	0	85	1	0	128.6110644	0	2	1	29.57	15	24	5.5	61.43353439	0	1	0	0	1	0	2.375	11546.9794
31634	1	67	0	1	121.5682148	0	2	0	32.71	22	29	6.5	106.1933995	1	1	1	0	0	0	2.35	3720.856672
31657	1	73	2	0	102.5651935	0	1	1	22.69	36	33	5.4	80.10621742	1	0	0	0	1	0	2.35	-13689.26399
31663	1	76	1	0	116.9262906	1	1	1	30.27	16	18	5.2	60.9816181	1	0	0	1	0	0	2.275	105
31668	0	85	1	0	96.47985629	1	2	1	21.13	14	26	5.7	61.43353439	0	0	0	1	0	0	2.35	7447.5
31720	0	73	2	1	117.492591	1	0	1	26.22	14	24	6.1	106.3058732	0	0	0	0	1	0	2.4	8100
31721	1	62	2	0	125.6010375	1	2	1	32.49	42	43	5.6	97.28850795	0	1	0	0	1	0	2.325	18360
31729	1	80	1	0	104.6743749	1	2	1	26.16	17	20	5.4	41.69978542	1	1	0	0	1	0	2.425	6510
31734	1	64	0	0	122.9733665	1	2	1	31.88	25	29	6.4	66.34496386	1	1	1	0	1	0	2.375	2205
31736	1	79	2	0	101.6413729	0	2	1	22.99	16	23	6	57.15323068	1	1	1	0	1	0	2.35	3036.227421
31741	1	75	2	0	116.1545089	1	1	1	27.5	29	39	7.1	70.99343454	1	1	1	1	1	0	2.35	6834.316678
31744	0	65	1	0	126.551864	0	1	1	30.65	22	24	5.8	70.70018203	0	1	1	0	1	0	2.25	1950
31746	0	77	1	1	119.3759348	0	2	1	27.66	15	21	6	34.73139722	0	0	1	0	1	0	2.4	1365
31762	0	70	0	0	117.3343259	0	2	0	27.37	14	17	8.7	59.96181292	0	0	1	0	1	0	2.475	5752.566807
31765	1	70	1	0	127.838916	1	1	1	35.24	21	22	5.4	79.55858295	1	1	1	0	1	0	2.275	6125
31785	0	83	1	0	99.74138293	1	2	1	20.1	17	30	5.7	54.72868151	1	1	0	1	1	0	2.325	-8353.469936
31795	0	60	0	0	106.9068047	0	1	1	24.7	35	27	5.2	84.67091196	0	0	0	0	1	0	2.225	630
31796	1	60	2	0	137.6515302	0	1	1	38.06	26	29	6.6	98.66498313	1	1	1	0	1	0	2.375	2160.585814
31800	0	60	1	0	111.1670516	1	2	1	23.35	104	60	5.4	73.22751382	0	1	0	1	0	0	2.35	4410
31802	0	60	1	0	131.7537006	1	1	1	29.29	22	24	6	64.32536662	1	1	1	0	1	0	2.425	3780
31808	1	79	1	1	107.80674	1	1	1	21.53	16	26	4.6	9.354808706	0	1	0	0	1	0	2.6	10670.15702
31830	0	62	0	0	112.0910379	1	1	1	26.17	16	21	6	99.62536595	0	1	0	0	0	0	2.35	945
31846	1	80	1	0	61.049	1	1	1	32.64975931	27	25	6.1	49.09322262	0	1	0	1	1	0	2.35	180
31857	0	74	1	0	108.1774554	1	2	1	22.48	26	28	5.4	76.74033953	1	1	0	1	0	0	2.35	5400
31877	1	62	2	0	96.28255646	1	2	0	26.44	16	15	5.7	13.67938603	1	1	0	1	1	0	2.125	9750
31893	0	81	1	1	116.3351726	1	1	1	24.97	19	25	5.2	63.18420244	0	1	0	1	1	0	2.45	11160
31894	0	61	0	0	129.129094	1	1	1	32.96	44	48	7	100.3276596	0	1	1	0	1	0	2.2	14168.7143
31895	1	74	1	0	115.9170263	1	1	1	27.38	16	22	4.9	56.06800546	1	1	0	0	0	0	2.375	45
31897	1	79	1	0	144.4325733	1	1	1	43.21	31	36	5.4	74.68446523	0	1	1	0	1	0	2.25	19598.87788
31898	1	73	1	0	107.3686014	1	2	1	24.44	19	21	5.2	95.40355218	1	1	0	1	0	0	2.425	18902.72693
31903	0	73	1	0	113.0384587	1	1	1	24.74	16	25	5.2	87.54173525	0	0	1	0	0	0	2.375	16426.6403
31923	1	65	2	0	130.4640783	1	1	1	35.05	21	29	5.8	76.15978373	1	1	0	1	1	0	2.325	18880
31943	0	65	1	0	69.00238316	1	2	1	32.09	4.229500183	16.37199503	6.3	75.36777724	0	1	0	0	0	0	2.484151804	1220
31944	0	66	1	0	118.1670539	1	0	1	27.88	28	24	6.1	91.95395462	1	1	1	1	1	0	2.325	700
31945	1	67	1	0	121.1016149	0	1	1	29.33	20	18	5.8	99.51053341	1	1	1	0	0	0	2.425	5350.846718
31946	0	65	1	0	114.2350118	1	1	1	24.71	15	21	6.197876209	62.10527835	0	0	1	0	1	1	2.275	8373.687731
31964	1	77	1	0	126.3707163	1	1	1	31.32	21	24	5.4	67.37437155	1	1	1	1	1	0	2.325	11755.67531
31967	0	63	2	0	129.5307396	0	2	1	33.98	15	17	5.9	95.57131879	1	1	0	0	0	0	2.225	-1584.622098
31972	0	73	1	1	115.684667	0	1	1	23.37	17	24	5.9	58.71140866	1	1	0	0	1	1	2.4	1890
31992	1	81	1	0	121.3725255	1	1	1	25.54	21	27	5.4	73.64254225	1	1	0	1	1	0	2.5	-13425.56296
31993	0	61	2	0	110.3012398	1	2	1	22.06	14	21	6	96.92349852	1	1	0	0	1	0	2.475	2520
32008	1	62	3	0	103.429964	1	1	0	21.57	22	20	10.1	92.75081385	0	1	1	0	0	0	2.325	11310
32011	0	74	2	0	129.4669476	1	1	1	33.07	16	19	6.8	48.71339732	1	1	1	0	1	0	2.425	1050
32015	0	60	2	0	51.08607718	1	2	1	23.55	16.40337298	32.81456205	5.3	37.98661207	1	0	0	0	0	0	2.32566393	-1510.913235
32022	1	70	0	0	118.6731541	0	1	1	31.19	19	21	7.8	70.77012909	1	1	1	0	0	1	2.45	-3401.530427
32030	1	80	1	1	103.0870959	0	1	1	21.39	15	29	6.1	81.73427261	1	0	0	1	0	0	2.425	28800
32035	1	60	2	0	114.9249808	1	1	1	26.85	95	125	8.6	60.02964933	1	1	1	0	0	0	2.35	1046.116257
32038	1	61	0	0	122.6995962	0	1	1	32.53	28	29	8.4	84.75079928	1	1	1	0	0	0	2.4	360
32039	1	77	1	0	106.6609206	1	1	1	25.63	21	27	5.6	67.37437155	0	1	0	0	0	0	2.2	700
32042	0	66	2	0	114.5019458	0	2	1	23.47	23	30	5.2	71.09242967	0	1	0	0	1	0	2.4	15495
32045	0	85	1	0	50.06240126	0	2	1	22.94	4.762625391	27.07820033	5.561748482	80.26242008	0	0	0	1	1	0	2.306477491	7121.157385
32061	0	79	1	0	118.5534066	1	2	1	29.23	14	22	5.1	64.07815681	1	1	0	0	0	0	2.275	10050
32062	1	73	0	0	123.6710829	0	1	1	32.25	36	28	7.3	69.29433531	1	1	1	0	1	0	2.4	-2737.681442
32068	0	81	1	0	138.7667645	0	2	1	34.25	23	25	6	55.50300392	0	1	0	1	1	0	2.4	-2076.715991
32075	0	85	1	1	116.2221301	1	2	1	26.25	16	21	5.5	39.11511003	1	1	0	0	1	0	2.375	-287.6621806
32082	1	60	2	0	103.2655764	1	1	0	22.27	21	24	6.2	98.66498313	1	1	0	0	1	0	2.55	840
32084	1	79	1	0	114.5764911	0	1	1	27.45	21	33	5.7	74.68446523	1	1	0	0	0	0	2.375	4944.889791
32110	0	62	0	0	122.1014954	0	2	1	25.96	16	22	6.4	83.48966807	1	1	1	0	1	0	2.35	541.2477372
32113	0	62	0	0	131.0464987	0	1	1	32.89	37	36	5.6	99.62536595	0	1	0	0	0	0	2.25	1890
32118	1	62	1	0	117.6175245	1	1	1	31.42	28	23	4.7	67.2836379	0	1	0	0	1	0	2.25	3865.042257
32140	0	69	2	0	129.3745134	1	1	1	33.23	18	20	5.6	61.92044248	0	0	0	0	0	0	2.225	6435.373231
32193	1	76	1	0	118.7961663	1	2	1	25.75	22	26	4.9	84.06344968	1	1	1	0	1	0	2.4	4080
32200	0	60	0	1	133.6602751	0	1	0	32.84	20	26	5.9	95.9124358	0	1	0	1	1	0	2.2	14228.18614
32202	1	81	1	0	101.5997159	1	1	1	22.96	20	24	5.4	41.40788692	1	1	0	1	0	0	2.35	4490.498687
32229	1	61	2	0	126.7688927	1	1	1	31.53	30	25	6.3	87.1515756	1	1	1	0	1	0	2.325	600
32239	0	60	1	0	115.4781398	1	1	1	21.11	20	23	5.1	95.9124358	1	1	0	0	1	0	2.45	-9557.656688
32245	1	61	1	0	127.4418627	1	1	1	34.24	22	20	5.1	51.56399566	0	1	0	0	0	0	2.425	4642.5
32265	0	69	1	0	60.20721364	0	2	1	28.05	30.14920028	33.50296711	5.829813878	80.25221776	1	1	0	0	1	0	2.202615904	8294.383738
32268	1	65	1	0	131.3623932	1	2	1	37.1	20	24	6	65.88054912	1	1	0	0	0	0	2.575	3840
32271	1	83	1	0	116.2062359	1	1	1	27.53	17	21	6	58.05554191	1	1	0	1	1	0	2.375	3775
32272	0	83	1	0	121.4810025	0	2	1	29.93	16	30	5.6	36.22905473	1	1	0	0	1	0	2.325	2100
32279	0	73	1	0	121.4777024	1	2	1	28.92	16.05826528	33.73068544	5.2	77.28130869	1	1	0	1	1	0	2.3	6165
32283	1	62	0	0	116.2410835	0	1	0	25.98	37	26	5.8	97.4439728	0	1	0	0	0	0	2.425	2229.532285
32294	0	77	1	1	117.7999808	1	2	1	26.79	26	32	7.6	95.38115258	0	1	1	0	1	0	2.3	5917.5
32298	0	62	3	0	114.1128228	1	2	1	23.17	19	26	6.2	94.57436141	0	1	0	0	1	0	2.375	1020
32312	1	83	1	0	105.7958393	0	1	1	19.68	25	30	5.5	64.59370834	1	1	0	0	1	0	2.375	21319.47313
32316	0	85	1	0	106.8196879	0	2	1	22.8	13	20	5.3	61.43353439	1	1	0	0	1	0	2.35	10160.63191
32321	1	66	3	0	112.5417752	1	2	1	25.6	41	33	5.2	81.82575952	1	1	0	0	0	0	2.375	1810
32343	0	61	2	1	130.6060831	1	1	1	34.36	20	23	5.6	73.63378321	0	0	0	0	0	0	2.325	962.1117505
32350	1	76	2	0	108.6342792	0	2	1	27.46	17	32	5.4	88.17612754	1	1	0	1	1	0	2.325	10294.4273
32355	1	63	0	0	124.3343221	0	1	0	32.6	16	16	5.3	102.3462796	1	1	1	0	0	0	2.35	22167.44848
32377	0	72	1	1	92.89698786	1	2	1	21.13	10	22	5	67.30778076	1	1	0	0	1	0	2.625	-271.1821425
32383	0	83	1	0	134.1042129	1	2	1	29.66	19	27	5.5	43.75537388	0	0	0	0	1	0	2.45	-3063.209159
32403	0	78	1	0	98.89508888	1	2	1	16.94	14	19	5.3	84.52037075	1	1	0	1	1	0	2.45	5104.909723
32414	0	78	1	0	115.9715536	1	1	1	22.86	27	26	7.8	64.52986587	0	1	1	0	1	0	2.45	2880
32416	1	83	1	0	115.6854316	0	2	1	28.04	48.78625749	55.16637257	5.7	48.06946481	1	1	0	0	1	0	2.45	4095
32428	0	63	1	0	104.7489884	1	1	1	20.23	25	30	5.9	82.90524039	1	1	0	0	1	0	2.3	3937.5
32440	1	72	1	0	127.1680867	0	1	1	36.45	19	24	5.4	38.20270281	0	1	0	0	0	0	2.25	270
32442	1	72	0	0	109.0116852	0	2	1	23.73	29	32	5.2	78.44866116	1	1	0	0	1	0	2.4	14355
32444	1	85	1	0	116.6781066	0	2	1	27.78	24	25	6.2	51.89874313	1	0	1	0	1	0	2.425	1500
32447	1	65	1	0	114.7208331	1	1	1	26.74	27	38	5	82.40257756	1	1	0	0	0	0	2.3	16110
32452	1	74	1	0	116.2723777	1	1	1	25.99	27	26	5.6	68.80927497	1	1	0	0	1	1	2.45	15210
32455	1	85	1	0	97.81093184	1	1	1	21.75	28	28	5	82.90633125	0	1	0	1	1	0	2.4	-2616.470051
32459	0	62	1	1	103.3554261	1	2	0	19.56	14	24	5.6	56.42138149	1	1	0	0	1	0	2.325	15931.33016
32481	0	64	1	0	118.1453096	1	2	1	22.34	22	24	5.3	93.25495449	1	1	0	0	1	0	2.425	2677.5
32489	1	62	1	0	116.611393	0	1	1	30.88	34	26	5.4	92.75081385	0	1	0	0	1	0	2.275	1562.788172
32517	1	61	1	0	102.1488227	1	2	1	20.11	27	23	6.1	75.38878626	1	1	0	0	0	0	2.4	4200
32530	0	72	1	0	116.2360546	1	1	1	22.85	22	37	5	67.30778076	1	1	1	0	1	0	2.425	-679.2499083
32548	1	64	1	0	107.3720609	0	1	1	22.87	19	19	5.4	91.45684725	1	1	0	1	1	0	2.45	3780
32581	0	83	1	0	143.6567825	1	2	1	36.85	23	27	5.8	62.30271963	0	1	0	0	1	0	2.375	8728.687553
32586	0	67	1	0	124.4949804	1	1	1	27.98	34	32	4.9	80.60815426	0	1	0	0	1	0	2.4	280
32588	1	65	1	0	113.901467	1	1	1	23.96	15	24	4.8	59.72716079	0	1	0	0	0	0	2.525	2425
32602	1	85	1	0	116.9124868	0	2	1	33.4	14	21	6.2	24.55730881	1	1	0	0	1	0	2.175	3872.734079
32615	0	64	0	0	119.3840544	0	2	1	28.97	17	18	8.3	55.6342468	1	1	1	0	1	0	2.35	3666.484587
32618	0	64	0	0	53.604	1	1	1	24.69338069	14	25	4.8	41.40199622	0	1	0	0	1	1	2.325	8007.58517
32624	0	74	1	0	123.2653957	1	1	1	28.64	27	31	6.3	66.36876991	1	1	1	0	0	0	2.4	11321.8234
32629	0	71	1	0	114.573776	1	1	1	22.01	26	26	5	78.37471433	0	0	0	0	1	0	2.375	2205
32630	1	60	3	0	105.9705143	1	1	0	23.7	36	25	5.7	61.86223807	1	1	0	0	0	0	2.275	3620
32644	1	84	1	0	124.1464695	0	1	1	31.72	19	23	5.5	83.49076661	1	1	0	0	1	0	2.375	8400
32666	1	85	1	0	111.2402083	1	1	1	27.27	16	22	5.3	43.56407801	0	0	0	1	0	0	2.475	3600
32681	0	67	1	0	118.4630872	1	2	1	25.38	17	16	5.6	80.60815426	0	1	0	0	1	1	2.525	5186.427158
32684	0	67	2	0	138.3357686	1	2	1	33.24	16	23	6.3	70.59478266	1	1	0	0	1	0	2.55	12362.30981
32687	0	74	1	0	120.6595118	0	2	1	29.01	12	15	5.9	86.92894311	0	0	1	0	0	0	2.275	892.5
32703	1	71	1	0	122.5382191	1	1	1	28.51	33	31	5.3	87.06848054	1	1	0	1	1	0	2.3	5270
32710	0	82	3	0	57.3461157	1	2	1	26.29	24.22071593	38.07755222	6.7	29.54884435	0	1	1	0	1	0	2.280994873	9540
32711	0	60	0	0	133.610229	0	2	1	34.71	22	27	5.3	95.9124358	0	1	0	0	0	0	2.275	20860.79765
32727	1	65	2	0	56.582	0	2	1	27.47493432	31	50	5.6	95.25971732	0	1	0	0	0	0	2.425	50
32732	0	61	1	0	124.7143525	1	2	1	29.92	23	23	5.4	72.71492122	1	1	0	0	0	0	2.35	7192.873368
32743	1	75	3	0	107.533202	0	1	1	20.6	29	32	4.9	88.93960827	0	1	1	0	0	0	2.2	8640
32761	1	85	1	0	106.7802333	1	2	1	25.7	95	88	5.8	43.56407801	1	1	0	1	1	0	2.475	-1160.873061
32804	1	80	1	0	119.8397902	0	1	1	29.45	6.776880535	4.36903026	5.7	49.09322262	1	1	0	0	1	0	2.425	2047.5
32808	0	76	3	0	67.005	1	2	1	24.80587675	20	26	6.6	45.96070266	0	0	1	0	1	0	2.8	-3614.984311
32817	0	66	1	0	110.5555532	1	1	1	22.78	18	25	5.2	91.95395462	1	1	0	0	1	0	2.45	5980
32832	0	75	1	1	88.36016132	1	1	1	15.98	19	23	5.8	76.20315716	1	1	0	1	0	0	2.3	8685
32855	0	85	2	1	124.8357762	0	2	1	26.72	16	25	6.4	70.81921326	0	1	1	0	0	0	2.475	682.5
32859	0	65	1	0	103.4227671	1	0	1	16.92	17	27	5.2	92.60216981	1	1	0	0	0	0	2.35	4200
32880	0	62	2	0	131.4680687	0	1	1	32.2	22	24	7.3	58.45784168	1	0	1	0	1	0	2.45	20498.29647
32908	0	62	2	0	127.7598821	1	2	0	30.29	33	27	6.2	96.24503403	1	0	0	0	1	0	2.45	2373.553551
32918	0	64	2	0	126.5020324	0	2	0	34.62	11	11	7.5	113.2436927	1	1	1	0	1	1	2.35	288.7457677
32926	1	70	1	0	123.7472669	1	1	1	28.36	25	27	6.4	41.54231313	1	1	1	0	1	0	2.225	16748.33081
32932	1	74	1	1	103.8110277	0	1	1	22.56	16	18	5.2	61.84440945	0	1	0	0	1	0	2.3	2730
32938	0	79	1	0	118.3957564	1	1	1	26.52	19	26	5.4	64.07815681	1	1	0	0	1	0	2.3	6148.534483
32943	0	63	2	0	109.7553453	0	1	1	20.49	25	23	4.9	108.2600596	1	1	0	0	1	0	2.775	4465
32952	0	76	1	1	88.2896664	1	2	1	13.36	24	32	5.3	90.29410729	1	1	0	1	1	0	2.425	1053
32954	0	73	1	0	125.3374651	1	2	1	31.12	15	19	6.1	58.71140866	1	1	1	0	1	0	2.275	-8195.085119
32969	1	78	2	0	110.4760708	1	1	1	25.29	24	22	4.6	86.94598239	0	1	0	0	0	0	2.3	1350
32972	0	67	0	0	111.6745243	1	1	1	23.26	23	27	11.5	91.31027694	0	1	1	0	1	0	2.525	779.9168814
32984	1	64	2	0	103.2265008	0	2	1	20.68	12	16	12.3	111.0764447	1	1	1	0	1	0	2.575	3192.28711
32991	0	64	1	0	134.4986817	1	1	0	33.52	20	23	5.7	82.32490371	1	1	0	0	0	0	2.45	210
33001	1	82	1	0	107.1446299	1	1	1	21.18	20	26	7.2	73.12704446	0	0	1	0	1	0	2.375	13083.59018
33002	0	67	1	1	115.6629093	1	2	1	24.57	13	23	5.2	61.23884761	0	1	0	0	0	0	2.475	300
33006	1	80	1	0	128.7107532	1	1	1	32.55	18	23	5.4	49.09322262	0	1	0	1	1	0	2.325	11790
33050	0	62	2	0	68.96045989	1	2	1	32.04	-10.22243719	10.13560704	4.800284198	65.54700401	0	0	0	0	1	0	2.088664676	3570
33069	1	80	1	0	106.8245582	0	1	1	22.58	17	26	5.3	65.96939068	0	1	0	0	1	0	2.425	12453.82868
33071	0	69	1	1	128.6672667	0	1	1	30.71	17	24	7	79.4835899	0	0	1	0	1	0	2.4	787.5
33114	1	64	1	0	123.5240673	1	1	0	28.25	17	21	7.3	91.45684725	1	1	1	0	1	0	2.375	1020
33153	1	82	1	0	118.6921694	1	1	1	29.63	14	22	5.9	73.12704446	0	1	1	0	1	0	2.325	1710.918457
33182	1	73	1	0	119.5853679	1	2	1	32.45	18	17	5.9	51.56758604	1	1	1	0	1	0	2.275	2228.320691
33184	1	77	0	0	113.8062873	0	1	0	27.83	25	27	5.6	60.55474677	0	1	0	0	1	0	2.35	2512.833013
33197	0	85	1	1	123.390143	1	2	1	26.15	14	24	5.7	30.34364708	1	1	1	0	0	0	2.45	682.5
33207	0	62	1	0	106.7453375	0	2	0	21.22	12	19	5.2	45.9739523	1	1	0	0	1	0	2.275	4650
33209	0	73	0	1	62.42704457	0	1	1	28.71	52.3140845	42.72389327	7.191539687	67.31131512	0	1	1	0	1	0	2.276640038	1365
33214	1	62	2	0	121.997932	1	1	1	29.01	25	27	5.9	77.78179416	1	1	0	0	1	0	2.45	10695
33235	1	66	1	0	120.8612847	1	1	1	26.06	14	29	6.2	72.78686157	1	1	0	0	0	0	2.425	1170
33236	0	68	1	0	125.8634382	1	1	1	30	18	19	6	80.04389718	1	1	1	0	1	0	2.25	14460
33246	0	73	1	0	141.5897617	1	1	1	35.2	23	16	5.7	58.71140866	0	1	0	1	1	0	2.35	4522.5
33260	1	67	1	0	115.1378291	0	2	1	28.54	15	27	5.2	81.2529792	1	1	0	0	1	0	2.3	12516.11736
33263	1	61	0	0	100.935498	0	1	1	19.47	16	23	5.5	98.13088902	1	1	0	0	0	0	2.55	3856.646896
33265	1	85	1	0	114.8589306	1	2	1	26.82	29	33	5	78.91334349	1	1	0	0	0	0	2.4	8085
33271	1	68	2	0	107.656232	0	0	1	23.02	13	22	5.8	82.96978841	1	1	0	0	1	0	2.375	-8319.057486
33277	0	77	2	0	133.092182	0	1	1	35.31	16	17	6	32.04598642	1	1	1	0	1	0	2.175	8936.930608
33285	1	81	1	0	105.3466755	0	1	1	24.16	19	25	6	58.87693402	0	0	0	1	1	0	2.325	5070
33291	1	79	1	0	104.9540798	1	1	1	23.16	13	23	5.6	59.7099475	1	1	0	1	0	0	2.25	3150
33316	1	74	1	0	114.1428033	1	1	1	24.87	28	27	5.4	56.06800546	1	1	0	0	1	0	2.4	945
33320	0	85	2	1	112.3957009	0	2	1	23.64	14	21	6.4	62.20983915	0	1	1	0	1	0	2.4	750
33321	1	63	1	0	118.2379635	1	1	1	26.24	23	21	4.4	55.32027329	0	1	0	0	1	0	2.45	25605
33324	1	70	0	0	114.2898419	0	2	1	26.52	22	24	5.8	92.11894803	1	1	0	0	0	0	2.45	4335.18606
33337	0	68	2	0	142.3249589	0	2	1	37.14	14	13	6.7	117.1291322	0	1	1	0	1	0	2.325	3150
33346	0	72	0	0	127.3164864	1	2	1	32.73	18	28	10.8	33.24509269	1	1	1	0	1	0	2.55	18139.40409
33356	1	70	0	0	100.6725411	1	1	1	28.76	26	57	4.4	79.55858295	0	1	0	0	1	0	2.2	24139.97944
33383	1	67	0	1	95.76441219	0	1	1	19.89	16	26	5.6	72.27735353	1	1	0	0	1	0	2.3	420
33385	0	64	1	0	127.295776	1	1	1	28.74	18	24	5.3	71.19857203	1	1	0	0	0	1	2.4	5905
33400	1	62	1	0	114.421517	1	1	1	28.16	21	25	5.1	92.75081385	0	1	0	0	0	0	2.3	8280
33416	1	70	1	0	129.4939213	0	1	1	36.9	37	30	5.8	70.77012909	1	1	0	0	1	0	2.225	5591.433101
33419	0	70	0	0	129.3059772	0	1	0	31.41	18	23	6.7	100.188489	0	0	1	0	1	0	2.425	2899.882462
33420	0	74	1	0	129.0555817	1	1	1	28.73	23	29	6.5	86.92894311	0	0	1	1	1	0	2.4	10675
33428	1	62	1	0	113.0639652	0	1	1	27.44	12	20	5.1	67.2836379	1	1	0	0	1	0	2.325	630
33450	1	64	1	0	125.6922341	1	1	1	32.53	22	22	5.2	91.45684725	1	1	0	0	0	0	2.275	3780
33454	1	84	2	0	111.7663235	0	1	1	25.19	28	29	6.9	74.14945418	1	1	1	0	1	0	2.475	892.5
33457	1	62	0	0	112.6501615	0	1	1	26.44	21	21	5.2	97.4439728	1	1	0	0	0	0	2.325	5817.367944
33467	1	60	1	0	143.6564826	1	1	0	43.58	26	22	5.5	98.82264755	0	1	1	0	0	0	2.3	2835
33478	0	70	1	0	120.2164815	1	1	1	23.96	31	33	5.6	68.26007709	0	0	0	0	1	0	2.35	420
33483	0	60	2	0	126.7546965	0	1	0	30.47	13	13	12.5	116.470792	0	1	1	0	1	0	2.4	3210
33517	1	71	0	0	51.17684412	0	2	1	27	22.39946	24.62498658	5.6	98.45101905	1	1	0	0	0	0	2.300162121	5673.448974
33520	1	74	1	0	103.2656542	1	1	1	25.41	21	24	5	61.84440945	0	1	0	0	1	0	2.3	21000
33527	1	63	1	0	125.2840548	1	2	0	29.96	51	32	5.5	102.3462796	0	1	0	0	1	0	2.425	-3486.181327
33531	1	82	1	0	113.2156955	1	1	1	29.09	33	23	5.3	58.46479548	0	1	0	0	1	0	2.25	4510
33534	1	78	1	0	111.6515177	0	1	1	24.34	17	22	5.8	75.21094182	1	1	0	0	1	0	2.4	2400
33543	1	76	1	0	102.017695	1	1	1	20.83	15	19	5.4	93.41406919	0	1	1	0	1	0	2.45	780
33551	1	76	1	0	116.0179279	1	1	1	26.64	41	48	6.1	84.06344968	1	1	1	1	1	0	2.4	5000
33552	0	67	3	0	112.5427066	0	2	1	21.8	16	22	5.8	80.60815426	0	1	0	0	0	0	2.375	36000
33561	0	83	1	0	139.3008244	1	2	1	35.49	17	24	5.3	54.72868151	0	0	0	0	1	0	2.425	1267.5
33566	1	82	1	0	116.4469597	0	2	1	31.58	17	23	5.9	58.46479548	0	0	0	1	1	0	2.4	2100
33569	0	79	1	0	121.6024211	1	1	1	25.03	15	25	5.6	31.64989602	0	1	0	0	1	1	2.4	-1577.96326
33576	0	68	1	0	115.8523497	1	1	1	25.33	21	20	5.2	60.81017568	0	1	0	0	0	0	2.4	5400
33591	0	65	0	0	120.6690217	1	2	1	27.57	22	20	5.3	92.60216981	0	0	0	0	0	0	2.2	945
33592	1	62	2	0	113.7427568	1	1	1	24.66	34	33	5.6	77.78179416	1	1	0	0	1	0	2.375	1845
33594	1	75	2	0	119.6055922	1	1	1	28.54	32	32	5.7	58.78192315	0	1	0	1	1	0	2.525	420
33614	0	65	1	0	159.8069067	1	1	1	45.8	22	27	5.5	81.74862939	0	1	0	0	1	0	2.4	11100
33621	1	63	1	0	114.4543661	1	1	1	28.18	20	22	5.4	55.32027329	1	1	0	0	1	0	2.35	19080
33625	0	81	1	0	119.5002458	1	1	1	25.15	18	24	5.5	36.74163731	0	0	0	1	0	0	2.35	2100
33666	1	71	1	0	99.2227899	1	1	1	23.28	20	20	5.7	44.42123041	1	1	0	0	1	0	2.275	8775
33696	1	61	1	0	121.076601	1	1	1	27.74	14	18	7.1	93.40464638	1	1	1	0	0	0	2.4	8256.778646
33713	1	62	3	0	119.3177489	1	1	1	30.74	24	21	5	74.86106476	1	1	0	0	1	0	2.475	1202.567267
33725	0	76	1	0	102.2274001	0	2	0	22.37	69	39	5.5	85.71619742	0	0	0	0	1	0	2.225	4663.789294
33729	0	69	2	0	107.3702015	1	2	1	22.16	17	29	5.2	91.62691613	0	1	0	0	1	0	2.375	10895.69707
33768	0	65	1	0	140.2364684	1	1	1	36.63	23	21	5.9	92.60216981	1	1	0	0	0	0	2.25	600
33771	1	66	0	0	110.2422405	0	1	1	27.52	18	16	8.4	81.82575952	1	1	1	0	0	0	2.375	9177.8729
33792	0	73	0	0	103.9320106	0	2	0	24.5	19	26	5.5	77.28130869	0	0	0	0	1	0	2.35	5014.009224
33796	0	81	1	0	121.6105967	1	2	1	27.99	23	27	5.7	63.18420244	0	0	1	0	1	0	2.325	840
33808	1	74	0	0	103.859905	0	2	0	25.73	21	31	6.7	68.80927497	1	1	1	0	0	0	2.5	1342.408693
33812	1	80	2	0	57.99613489	0	1	1	30.6	15.33923185	26.2346658	8.4	77.57972402	0	1	1	1	1	0	2.058664548	17036.56923
33825	0	61	0	0	123.2084534	0	1	1	30.9	25	20	5.3	100.3276596	0	1	0	0	1	0	2.3	2250
33853	1	69	0	0	108.1627593	1	2	1	24.86	23	25	6	71.26901218	1	1	0	1	0	0	2.25	18480
33854	0	63	0	1	144.2434412	0	2	1	34.33	14	21	6.1	93.91234088	1	1	1	0	1	0	2.475	6300
33861	1	81	1	0	125.4182012	1	1	1	34.75	29	21	6.2	65.50760494	1	1	0	0	1	0	2.375	13873.42088
33871	0	62	2	0	128.5935876	0	2	1	31.75	14	21	5.9	33.33441674	0	1	0	0	1	0	2.35	1354.76257
33892	0	70	1	0	99.52296348	1	2	1	19.23	42	54	5.4	78.92720477	1	1	0	0	0	0	2.3	4753.855914
33894	0	63	1	0	139.7711887	1	2	0	34.35	20	19	5.8	71.70047536	1	1	0	0	1	0	2.5	-3295.943626
33895	0	64	2	0	120.1168637	1	1	1	30.22	29	30	6	107.5022392	0	1	1	0	1	0	2.4	23517.66822
33915	1	85	1	0	120.2011978	1	1	1	30.42	24	27	5.4	51.89874313	1	1	0	0	1	0	2.45	5250
33921	0	83	1	0	123.3920995	0	2	1	27.22	13.11066997	29.57142404	5.7	81.60328386	0	1	0	0	1	0	2.45	9145.700979
33922	0	83	1	0	108.0493655	1	1	1	23.11	15	21	6.3	72.03888011	1	1	1	0	1	0	2.3	-6310.415405
33925	0	71	1	1	102.4615389	1	2	1	19.93	14	18	5.6	88.78030935	0	0	0	0	0	0	2.3	187.5
33930	1	74	1	0	122.3019123	1	1	1	31.53	28	31	6.7	43.49489925	1	1	1	0	1	0	2.525	420
33941	0	81	0	0	114.8670822	1	1	1	25.04	16	17	6.8	55.50300392	1	1	1	1	1	0	2.375	-3481.613214
33945	1	65	1	0	122.1609336	0	2	0	30.67	21.05690233	21.92752162	6.1	82.40257756	1	1	0	0	1	0	2.4	735
33947	1	64	1	0	109.0002639	1	1	1	28.44	15	21	6.1	73.81667804	1	1	0	0	1	0	2.425	-9800.752536
33961	1	78	1	0	117.6529107	1	1	1	28.29	20	29	6	49.78781239	1	1	0	0	1	1	2.325	19680
33971	0	64	1	0	143.5250043	1	1	1	34.77	22	22	5.2	82.32490371	1	1	0	0	1	0	2.525	18587.36284
33972	1	65	2	0	104.331567	1	1	1	21.26	20	20	7.6	116.6645873	1	1	1	0	0	0	2.45	2730
33979	1	83	2	0	100.229723	0	2	1	20.67	13	17	5.6	74.67215929	1	1	0	0	1	0	2.35	1050
33982	0	85	1	0	117.7755393	1	2	1	26.72	19	30	5.1	30.34364708	0	1	0	0	1	1	2.4	-13764.68608
34006	1	81	1	0	125.2145824	1	1	1	29.92	18	23	5.3	58.87693402	1	1	0	0	1	0	2.325	-1955.727236
34016	0	85	2	0	111.0672824	0	2	1	26.02	12	21	4.3	49.73653113	0	0	0	0	1	0	2.35	14873.00971
34040	0	84	1	1	133.3918613	1	2	1	27.21	9	22	6.1	30.55754993	0	0	1	0	1	0	2.325	13954.15536
34050	0	74	1	0	123.6696935	0	2	1	29.72	12.45565699	7.435728069	5.7	66.36876991	0	1	0	0	1	0	2.375	3150
34058	1	71	1	0	105.6986595	1	2	1	25.13	17	24	5.4	44.42123041	1	1	0	1	1	0	2.375	3241.566168
34062	0	67	1	0	151.1848703	1	1	1	43.3	20	23	5.7	40.53862619	0	1	0	0	1	1	2.35	8267.92963
34064	0	81	1	0	105.855688	1	1	1	20.85	42.07222534	38.14929807	5.2	87.17774902	1	1	0	1	1	0	2.475	840
34069	0	62	1	0	126.7221876	1	1	1	29.31	23	23	5.1	72.20591678	1	1	0	0	1	0	2.4	185.5282897
34079	1	70	0	0	118.2300479	0	1	1	24.67	23	25	5.2	79.55858295	0	1	0	0	1	0	2.4	21208.34487
34087	1	81	1	0	106.2396247	1	1	1	26.2	19	25	5.7	58.87693402	1	1	0	1	1	0	2.275	3000
34090	1	65	1	0	121.2778879	0	2	1	34.92	29	21	5.7	95.41194021	1	1	0	0	1	0	2.325	-3225.49218
34091	1	69	3	0	111.2861026	1	1	1	24.15	25	25	5.7	71.26901218	1	1	0	0	1	0	2.325	2475
34096	1	82	1	0	121.1677456	0	1	1	27.79	17	21	5.4	73.12704446	1	0	0	0	0	0	2.275	-8014.695003
34107	0	62	1	0	121.7785964	1	1	1	23.62	17	20	5.3	94.57436141	0	1	0	0	0	0	2.475	270
34114	1	69	2	0	107.505456	1	2	1	24.51	16	19	4.2	74.04959645	1	1	0	0	0	0	2.425	1320
34122	1	73	1	0	126.0997462	1	0	1	30.39	26	37	7	47.39554757	1	1	1	0	1	0	2.475	2100
34127	1	85	1	0	116.8273965	1	1	1	27.07	11	22	5.4	82.90633125	1	1	0	0	0	0	2.35	2190
34133	1	61	2	0	117.0294612	1	1	0	27.96	27	26	6	87.1515756	1	1	0	0	0	0	2.35	9000
34138	0	78	1	1	107.4456572	1	2	1	18.62	19	27	5.2	84.52037075	1	1	0	0	0	0	2.575	3065.680519
34150	1	64	0	0	121.925428	1	1	1	31.33	100	61	5.7	96.08453193	1	1	0	0	0	0	2.25	4200
34173	1	78	1	1	101.5457977	1	1	1	20.58	14	21	5.4	75.21094182	1	1	0	1	0	0	2.325	24018.34967
34186	0	60	1	0	148.0535577	1	1	1	37.72	18	19	5.6	84.67091196	1	1	0	0	1	0	2.4	12797.01061
34213	1	78	1	0	112.1208606	1	1	1	28.52	19	25	5.8	60.13086354	1	1	0	0	1	0	2.325	-2329.462585
34223	1	60	0	0	100.9090756	0	1	0	21.81	62	38	5.6	98.82264755	1	1	0	0	0	0	2.25	7974.426878
34233	1	81	1	0	111.4731418	0	2	1	23.46	31	35	5.2	53.37769876	0	0	0	1	1	0	2.375	3570
34234	1	65	0	0	120.6246325	0	1	1	26.72	21	23	5.4	82.40257756	0	1	0	0	1	0	2.35	6755.737046
34249	0	81	1	0	117.6180418	1	2	1	23.59	31.95345713	42.41502483	6.9	55.50300392	1	1	1	0	1	0	2.5	-7309.477627
34281	1	83	2	0	103.4067379	1	2	1	21.56	17	26	5.5	83.94517935	0	1	0	0	1	0	2.425	9356.521305
34289	1	61	1	0	120.3629101	1	1	1	28.94	25	22	6.1	93.40464638	1	1	0	0	1	0	2.425	840
34300	1	81	1	0	100.4343512	1	1	1	25.49	15	22	5.9	48.74957006	1	1	0	0	0	0	2.225	52.5
34327	0	82	0	1	135.6587614	0	2	0	31.86	21	30	5.9	86.56750478	0	0	0	0	1	0	2.425	18428.64775
34329	0	80	1	0	101.803539	1	2	1	21.66	8	14	5.7	83.34122706	1	1	0	0	0	0	2.25	17788.73649
34353	0	64	2	0	133.0939701	1	2	0	30.48	20	25	5.9	94.90231956	0	1	0	0	1	0	2.35	10783.04336
34361	0	85	1	0	128.6063508	0	2	1	31.56	17	32	5.6	53.96516167	1	1	1	0	0	0	2.375	630
34393	1	69	1	0	109.1695377	1	2	1	23.03	31	25	5.9	80.11941889	1	1	0	1	0	0	2.4	2730
34418	1	63	1	0	108.9451461	1	1	1	22.91	27	31	5.4	60.5722036	1	1	0	0	1	0	2.425	13500
34419	1	60	1	0	118.5997729	0	1	0	32.72	16	21	5.7	75.92022785	1	1	0	0	1	0	2.325	1742.548096
34427	0	74	0	1	133.4871424	0	0	1	26.86	16	23	5.2	86.92894311	1	1	0	0	1	0	2.4	3150
34435	0	70	1	0	137.5791408	1	2	1	33.16	19	24	5.4	89.40615242	1	1	0	1	1	0	2.425	1560
34462	0	85	1	1	112.5823667	1	2	1	23.09	24	33	6	43.14494266	0	1	1	1	1	0	2.475	-23.40411822
34470	1	60	1	0	113.0129001	1	1	1	26.63	22	23	5.5	61.86223807	0	1	0	0	0	0	2.375	22500
34477	0	70	0	0	113.734229	1	2	1	26.44	21	22	6	78.92720477	0	1	1	0	0	0	2.25	280
34483	1	62	1	0	120.949199	1	1	1	30.82	23	23	5.8	92.75081385	0	1	1	0	0	0	2.45	11400
34507	1	61	0	0	136.8405147	0	1	1	33.7	35	32	5.9	67.7579435	1	1	0	0	1	0	2.425	910
34514	1	63	1	0	112.9886016	1	2	1	28.19	17	23	5.4	83.56844088	1	1	0	0	1	0	2.275	13800
34528	1	85	1	0	58.071	0	1	1	25.61371756	15	24	5.5	37.38775623	0	1	0	0	1	0	2.425	2372.554546
34535	1	77	2	0	113.9942469	1	1	1	27.93	14	21	4.6	77.88668485	1	1	0	0	0	0	2.325	7470.316443
34551	0	73	2	0	125.4701964	1	2	1	31.15	9	21	6.1	49.05679489	0	1	0	0	1	0	2.325	-1449.495543
34557	1	62	0	0	111.8712922	0	1	1	26.81	15	23	5.6	92.75081385	1	1	0	0	1	0	2.4	8592.071567
34561	0	71	1	0	123.8337691	1	2	1	24.44	18	27	5.2	78.37471433	1	1	0	0	1	0	2.35	1575
34569	1	69	1	0	105.6039625	1	1	1	22.72	21	30	4.7	80.11941889	0	1	0	0	1	0	2.375	6180
34572	1	82	1	0	111.5209214	0	0	1	28.2	15	22	5.9	65.04905171	1	1	0	0	1	1	2.35	630
34573	1	66	1	0	127.0224338	1	0	1	33.24	27	31	5.6	81.82575952	1	1	0	1	1	0	2.375	2520
34582	1	61	2	0	49.137	0	1	1	33.07126146	83	88	8.7	12.54816947	1	1	1	0	0	1	2.25	-7462.46805
34584	0	68	1	0	129.7073518	1	2	1	30.56	24	27	5.5	69.22584688	0	1	0	0	0	0	2.4	1137.5
34586	1	65	1	0	107.1859106	1	2	1	22.77	13	14	5.4	73.29996129	1	1	0	0	0	0	2.325	2597.329726
34590	0	62	1	0	123.88058	1	2	0	27.63	9	16	5.7	56.42138149	0	0	0	0	1	0	2.45	12091.95706
34594	1	76	2	0	116.8891793	0	1	1	33.39	18	23	5.9	46.04205059	1	1	1	0	1	0	2.2	-5029.34521
34596	0	79	2	0	123.8162225	0	2	1	31.3	15	21	5.3	64.88788033	0	0	0	0	1	0	2.35	1949.185939
34607	0	63	0	0	117.9184347	1	2	1	25.49	15	20	5.6	98.92798839	0	1	1	0	1	0	2.5	4444.217435
34620	0	67	2	0	119.9677801	1	2	1	24.76	19	26	5	105.2604581	0	1	0	0	1	0	2.525	1365
34633	1	70	2	0	104.6239007	1	2	1	24.56	17	34	6.2	91.97197888	0	1	0	0	1	0	2.3	2515
34649	1	64	1	1	124.2522668	1	1	0	30.99	17	21	5.3	91.45684725	1	1	0	0	1	0	2.4	12636.52562
34656	1	65	2	0	129.1851361	1	1	1	35.16	39	28	5.4	110.2989096	1	1	0	1	1	1	2.575	24855
34675	0	78	2	0	119.5706603	1	2	1	28.4	17	22	6.7	39.75731982	0	0	1	0	1	0	2.325	225
34703	1	61	1	0	131.1301994	1	1	1	36.19	21	23	5.4	93.40464638	0	1	0	0	1	0	2.275	9450
34711	0	76	0	0	124.0420973	0	0	1	29.69	18	22	5.6	90.29410729	0	0	0	1	0	0	2.375	9855.350575
34713	1	72	1	0	111.03136	1	1	1	25.58	21	26	4.4	86.45900118	0	1	0	1	1	1	2.35	-4596.734239
34716	1	62	1	0	114.122665	1	1	1	27.21	24	29	5.9	84.15754368	1	1	0	0	0	0	2.325	5400
34726	0	67	2	0	119.2923019	1	2	1	28.31	11	21	5.5	46.73202741	1	1	0	0	1	0	2.325	12159.73452
34745	0	61	2	0	141.1214889	1	1	1	36.1	19	25	5.6	96.92349852	1	1	0	0	1	0	2.375	12233.90675
34756	1	66	0	0	109.2261102	0	1	1	26.99	22	21	5.4	90.18093277	0	1	0	0	0	0	2.25	3541.490122
34762	1	62	1	0	112.7904745	1	1	1	28.08	18	24	5.6	84.15754368	1	1	0	1	0	0	2.325	15534.75698
34771	0	60	0	0	130.3558272	1	1	1	31.36	16	16	5.7	84.67091196	1	1	0	0	1	0	2.45	3150
34774	0	62	0	1	112.0415712	0	1	1	22.88	12	18	5.3	72.20591678	1	1	0	0	0	0	2.6	3150
34777	0	74	0	0	127.9649371	0	1	1	26.43	18	23	5.4	91.571623	1	0	0	0	1	0	2.4	6732.808928
34788	1	85	1	0	107.079024	0	2	1	26.64	18	26	5.3	71.60210112	0	1	0	0	1	0	2.325	10085.99628
34812	1	63	0	0	119.7127667	0	1	1	27.02	21	25	5.7	74.3370373	1	1	1	0	1	0	2.4	8563.513207
34813	0	62	1	0	144.2128263	1	1	1	36.59	23	22	5.7	83.48966807	1	1	0	0	0	0	2.675	11798.77479
34820	0	81	1	0	61.5741001	0	1	1	28.43	15.69452353	15.50500079	5.819907348	60.22628512	0	1	0	0	1	0	2.534908266	-4667.636832
34843	1	79	1	0	110.8341866	0	1	1	27.05	20	26	5.4	36.36962552	0	1	0	0	1	0	2.425	10125
34849	0	71	2	0	130.4790109	0	2	1	30.27	51	138	4.7	61.05659039	1	1	1	0	1	0	2.4	6013.457648
34850	1	71	1	0	104.3194586	1	1	1	25.19	15	21	5.3	70.27473819	1	1	0	0	1	0	2.15	18960
34855	0	76	2	0	117.2881512	0	2	1	24.18	18	24	7.5	66.26982778	1	1	1	0	1	0	2.45	14349.55432
34857	1	85	1	0	112.8429701	1	2	1	26.54	14	22	5.4	32.64316529	1	1	0	0	1	0	2.55	11374.13345
34873	1	73	2	0	104.3242038	0	1	1	22.83	22	26	7.3	59.61359237	0	1	1	0	1	0	2.325	2677.5
34899	0	84	1	1	111.6044388	1	2	1	23.18	22	40	5.6	48.34228592	1	1	0	1	1	0	2.3	840
34904	1	61	2	0	37.33591681	0	1	1	19.7	20.08014785	28.41064934	7.662107035	59.51052448	1	1	1	1	1	0	2.405606876	1641.237931
34910	1	85	1	0	110.208546	0	1	1	25.94	132	92	7.3	71.60210112	0	1	1	0	0	0	2.175	426.6942185
34911	0	70	1	1	110.6322379	1	2	1	22.34	20	25	5.2	53.33811995	1	1	0	0	1	0	2.35	1615
34913	0	81	1	0	130.0679276	1	1	1	32.83	19	25	5.5	55.50300392	0	1	0	1	1	1	2.35	2341.716715
34928	1	85	1	0	95.55749919	1	1	1	22.13	15	15	5.5	57.24560905	0	1	0	1	0	0	2.25	6685.357709
34934	0	66	1	0	144.9791238	1	1	1	37.36	21	19	6.8	96.86500911	0	1	1	0	1	0	2.45	910
34974	1	64	0	0	129.0297095	0	1	1	32.72	32	31	5.9	96.08453193	1	1	1	0	1	0	2.325	3118.686554
34975	1	63	1	0	123.0161948	1	1	1	27.98	57	48	5.1	83.56844088	1	1	1	0	1	0	2.4	2080
34994	0	65	0	1	112.9681164	0	1	1	25.28	98	83	7.1	92.60216981	0	0	1	0	0	0	2.375	270
34995	0	60	0	1	110.9563413	0	1	1	22.22	26	25	8.5	73.22751382	0	1	1	0	1	0	2.275	3600
34997	1	78	1	0	107.3694795	0	1	1	21.3	23	28	5.5	66.90275095	1	0	0	0	0	0	2.425	8567.999446
35004	1	69	1	0	109.6220404	1	1	1	24.84	17	20	5.5	64.05517239	1	1	0	0	0	1	2.45	8820
35018	0	66	2	0	129.3697513	0	2	1	32.32	23	29	5	106.0024755	0	0	0	0	1	0	2.375	27900
35041	0	76	1	0	118.1550712	1	2	1	25.37	19	24	5.1	90.29410729	1	1	0	1	0	0	2.5	3510
35053	0	80	1	0	117.6104347	1	2	1	27.02	40	39	5.6	49.71989338	0	0	0	0	1	0	2.475	22620
35061	1	71	1	0	118.9758728	1	1	1	29.78	34	30	5.8	79.00167287	1	1	0	0	1	0	2.4	-6303.70506
35087	0	60	1	0	128.6588927	1	1	1	30.03	18	26	5.5	46.62440944	0	1	0	0	1	0	2.425	4515
35099	1	80	1	0	125.4817092	0	2	1	30.85	31	34	6.3	45.12137074	1	1	0	0	1	0	2.375	-2115.157743
35100	0	60	2	1	61.93786624	0	0	0	28.82	15.85435287	37.98044446	6.2	75.84273368	0	0	0	0	1	0	2.346876161	1470
35116	0	85	1	1	109.2781731	1	2	1	21.12	24	22	5.8	80.46483645	0	1	1	1	1	0	2.425	4230
35121	1	73	1	0	118.6585164	1	1	1	27.25	24	28	4.5	51.56758604	0	1	0	0	1	0	2.35	3465
35122	0	70	1	0	129.0894213	1	2	1	29.65	41	35	5.4	78.92720477	1	1	0	0	1	0	2.6	10168.79453
35142	1	81	1	0	123.6107644	1	1	1	33.01	41	47	5.2	48.74957006	1	1	0	0	0	0	2.425	300
35143	1	71	1	0	119.326232	1	1	1	26.82	15	20	6.2	63.16153868	1	1	0	0	0	0	2.375	5974.048662
35144	1	66	0	0	114.4479667	0	1	1	27.39	21	29	5.6	72.78686157	1	1	0	0	1	0	2.4	7200
35146	0	85	1	0	128.3087048	1	2	1	29.89	15	22	5.1	61.43353439	0	0	0	0	1	0	2.475	7260
35161	0	62	0	1	122.191068	0	1	0	27.98	23	21	8	83.48966807	0	0	1	0	1	0	2.4	1050
35165	0	85	2	0	104.9136055	1	2	1	23.88	16	27	5.7	41.18139895	0	0	0	0	1	0	2.375	3825
35175	0	85	1	0	126.4965497	1	2	1	31.72	19	25	5.9	48.00388992	0	1	0	0	0	0	2.275	8365.125469
35178	1	69	2	0	109.6053804	1	1	1	22.48	30	41	5.34944366	82.38899989	1	1	0	0	1	0	2.4	2445
35185	1	81	1	0	116.3226803	0	2	1	26.8	14	14	5.5	65.50760494	1	1	0	1	1	1	2.375	9360
35198	0	61	3	0	115.0377975	1	1	1	23.67	30	25	6.8	95.24104875	0	1	1	0	1	0	2.375	6967.5
35203	0	72	1	0	101.415847	1	2	1	18.56	22	32	5.5	67.30778076	0	1	0	0	0	0	2.3	4725
35206	1	68	1	0	114.3858573	0	1	1	29.71	17	17	4.7	25.10377447	1	1	1	1	1	1	2.25	6375.376579
35221	0	61	0	1	106.5618549	0	1	0	27.7	19	18	13.2	95.24104875	0	0	1	0	1	0	2.3	10275.58378
35235	0	82	3	0	127.4507054	1	2	1	30	30	23	6.1	28.77858078	0	1	0	0	1	0	2.4	-7691.068323
35237	1	67	1	0	109.762414	1	2	1	24.13	20	23	5.1	94.08084823	1	1	0	0	0	0	2.4	2981.798043
35245	1	67	3	1	35.63811661	1	1	1	18.8	17.49733776	36.00201227	6.04222457	66.55680635	1	1	0	0	1	0	2.384921585	337.5
35249	0	83	1	0	99.89297387	1	1	1	19.46	22	18	5.2	43.75537388	0	1	0	0	1	0	2.425	5434.206422
35260	0	74	1	0	117.5568439	0	1	1	24.16	16	19	4.9	30.44215444	0	1	0	1	0	0	2.475	1316.217558
35273	1	79	1	0	121.7201466	0	1	1	28.87	28	28	6.6	66.4344317	0	1	1	0	1	0	2.425	-1432.722105
35301	0	80	2	0	110.3158311	1	2	1	22.26	21	34	5.2	73.35080008	0	1	0	0	1	0	2.35	8190
35311	0	72	1	0	121.7072308	1	2	1	24.88	30	35	5.1	67.30778076	1	1	0	0	0	0	2.45	2580
35313	0	76	3	1	109.3727829	0	2	1	21.06	14	19	5.6	85.71619742	1	1	0	0	1	0	2.35	8020.211273
35315	0	60	1	0	112.058264	1	2	1	24.67	13	20	5.4	95.9124358	0	0	0	0	0	0	2.325	1105.409629
35324	1	76	1	0	126.1781751	1	1	1	32.79	16	16	5.7	55.28580071	1	1	0	0	1	0	2.425	11781.71107
35341	0	81	1	0	103.1770311	1	1	1	20.19	19	24	6.8	55.50300392	0	0	1	0	1	0	2.35	2205
35349	0	63	1	0	105.0851703	1	1	1	19.18	14	20	5.1	71.70047536	1	1	0	0	1	1	2.425	3235.544827
35352	0	85	2	1	103.883253	1	2	1	22.02	13	24	6	28.36126357	1	0	0	0	0	0	2.3	-7728.758346
35353	1	73	1	0	111.1415043	1	2	1	24.07	26	28	5.8	85.85378817	1	1	1	1	1	0	2.225	3885
35362	1	69	0	0	109.8336306	0	1	0	27.31	26	24	4.8	88.30035885	1	1	0	0	0	0	2.225	23028.99968
35375	0	65	1	0	125.3761112	1	1	1	31.49	74	57	5.9	70.70018203	1	1	0	0	1	0	2.375	3852
35384	0	71	0	0	53.17414099	0	2	1	24.36	10.77329244	31.06508561	5.7	102.9092219	0	0	1	0	0	0	2.400515327	8722.160489
35385	0	66	1	0	115.8925582	1	1	1	23.46	11	13	5.7	91.95395462	1	1	0	0	0	0	2.4	3732.73388
35392	1	64	2	0	130.0521037	1	1	1	37.98	25	23	6	85.33417391	1	1	0	0	1	0	2.4	46140
35396	0	83	1	1	100.3751843	1	1	1	18.22	28	48	5.2	85.96153224	1	1	0	1	0	0	2.225	4190
35407	1	67	2	0	126.1597175	0	2	1	34.35	22	22	5.9	75.09727859	0	1	1	0	1	0	2.275	30650
35408	1	66	1	0	115.1656635	0	0	1	24.62	26	24	5.7	81.82575952	1	1	0	0	0	0	2.45	2521.092939
35413	1	63	1	0	112.4143135	1	1	1	25.53	15	21	5.3	83.56844088	1	1	0	0	1	0	2.45	6760
35416	1	63	1	0	115.5797081	1	1	1	24.06	50	33	5.6	96.76186499	0	1	0	0	1	0	2.45	2100
35430	0	66	1	1	115.6662292	1	1	1	27.5	15	19	5.2	70.20528075	0	1	0	0	1	0	2.475	1575
35432	1	84	1	1	104.5047311	1	1	1	22.14	17	27	5.4	47.73297855	1	1	0	0	1	0	2.4	7218.014132
35434	1	71	2	0	124.8876515	0	2	1	31.32	18	19	7.6	100.6536335	1	1	1	0	1	0	2.425	6300
35439	0	78	2	0	106.4749487	1	2	1	23.59	20	21	6.9	39.75731982	0	1	1	1	1	0	2.35	168.2884123
35465	1	70	1	0	126.3275818	1	2	1	36.01	18	20	6.1	79.55858295	1	1	0	0	0	0	2.225	945
35485	0	85	1	0	119.462715	0	2	1	26.17	15	24	5.4	21.77688818	0	1	0	0	1	0	2.275	14143.5276
35493	1	69	1	0	112.8042899	1	1	1	28.09	15	16	5.5	71.26901218	0	1	0	0	1	0	2.325	2507.671643
35495	0	76	0	0	119.3296154	0	2	0	22.71	21	26	5.5	85.71619742	0	0	0	0	1	0	2.4	5510.835115
35507	0	85	1	1	110.3232085	1	2	1	20.73	14	26	4.8	26.27979882	0	0	0	0	1	1	2.375	-10945.94456
35517	1	73	1	0	119.5800459	1	1	1	30.88	5.877065927	23.04734971	5.2	51.56758604	1	1	0	0	1	0	2.325	16200
35522	0	85	1	0	111.3655821	1	2	1	23.96	19	26	5.2	43.14494266	0	0	0	0	1	0	2.25	19623.94528
35528	1	71	1	0	112.0288791	1	0	1	24.54	21	27	5.3	79.00167287	1	1	1	0	1	0	2.4	6969.066097
35547	1	73	1	0	121.395566	1	1	1	27.12	21	27	5.5	62.28037206	0	1	0	1	1	0	2.35	1620
35549	0	70	0	0	113.682204	1	2	1	24.38	14	20	5.4	94.1811345	0	1	0	0	1	0	2.275	4944.164247
35559	0	62	1	0	125.8298955	1	2	1	30.95	43	50	7.4	99.62536595	0	1	1	1	0	0	2.325	3240
35564	0	66	1	1	127.0297179	0	2	0	33.15	11	15	5.6	96.86500911	1	0	0	0	0	0	2.35	-11242.54424
35569	1	85	1	0	108.3276779	1	1	1	22.59	25	31	5.6	43.56407801	0	1	0	0	1	0	2.525	4690.419339
35573	0	63	0	0	114.1084602	0	2	0	27.15	22	24	6.3	98.92798839	0	0	0	0	0	0	2.375	5400
35578	1	68	1	0	122.3162123	1	1	1	32.32	23	26	5.2	71.77141206	1	1	0	0	1	0	2.35	14070
35586	0	67	0	0	114.7241115	0	1	1	24.19	20	19	7.5	69.71384379	0	1	1	1	0	0	2.3	-5571.080489
35588	0	67	0	0	125.2595968	1	1	1	29.2	74	45	8.2	96.18695405	1	0	1	0	0	0	2.4	5304.117098
35592	0	85	1	1	102.7226226	0	2	1	23.13	16	27	6.1	80.46483645	0	1	0	0	1	0	2.2	799.7936828
35602	0	85	1	1	114.8369362	1	2	1	23.43	12	18	5	43.14494266	0	0	0	0	0	0	2.45	8799.760778
35609	0	64	1	0	137.6410002	1	1	1	32.07	16	20	6.1	62.54307991	1	1	0	0	1	0	2.45	9897.357513
35614	1	73	1	0	103.898118	1	1	1	23.39	31	30	7.1	56.46324819	0	1	1	0	1	0	2.4	16571.09484
35617	0	81	0	0	138.4102646	1	2	1	32.26	19	23	5.6	63.18420244	1	1	0	0	1	0	2.475	750
35619	1	72	1	0	112.1505671	0	1	1	28.53	17	27	4.9	78.44866116	0	1	0	1	1	0	2.05	420
35620	0	83	1	0	117.7407207	1	2	1	27.73	17	25	5.8	72.03888011	1	1	1	0	0	0	2.15	4725
35625	0	63	1	0	116.3406811	1	1	1	23.05	22	22	5.4	93.91234088	0	1	0	0	1	0	2.475	9682.5
35645	1	85	1	0	109.9062084	1	2	1	21.85	14	23	5.5	40.2605833	0	0	0	1	1	0	2.375	1800
35652	1	65	0	0	123.8366957	0	1	0	35.48	45	28	6.2	65.88054912	1	1	1	0	1	0	2.175	720
35668	0	81	1	0	118.5022337	1	1	1	28.22	18	22	5.5	63.18420244	0	1	0	0	0	0	2.325	1080
35673	1	71	1	0	119.2795664	1	1	1	28.36	17	22	5.6	44.42123041	0	0	0	0	1	0	2.425	1125
35687	0	70	1	0	105.7273175	1	1	1	24.2	21	19	4.8	59.96181292	1	1	0	0	1	0	2.225	107100
35688	1	85	1	0	112.6738477	1	2	1	28.02	15	24	5.1	47.3988477	1	1	0	1	1	0	2.375	6300
35689	0	71	1	0	118.0160838	0	1	1	26.49	15	10	5.6	78.37471433	0	1	0	0	1	0	2.275	30375
35708	0	66	0	1	124.9193731	1	2	0	30.16	24	23	5.8	96.86500911	0	1	0	0	1	0	2.425	7560
35718	0	77	1	0	126.5808004	1	1	1	28.44	27	26	5.6	64.98475918	0	0	0	1	1	0	2.375	17833.90833
35724	0	70	1	0	121.6241555	1	2	1	30.81	13	12	6.1	89.40615242	1	1	1	0	1	0	2.425	2730
35737	0	77	1	0	123.6735965	1	2	1	29.63	19	24	5.5	75.14004691	1	1	0	1	1	0	2.275	-3655.686865
35745	1	66	2	0	93.30835166	0	1	1	18.59	19	24	5.8	53.18789871	1	1	0	0	1	0	2.5	6965
35756	0	80	1	0	122.8885144	1	2	1	25.7	21	30	5.9	49.71989338	1	0	0	0	1	0	2.5	3920
35766	1	68	2	0	113.5632934	0	1	1	24.56	20	20	6.4	102.7973009	1	1	0	0	0	0	2.55	-4184.983783
35783	1	80	1	0	113.924722	1	2	1	23.18	47	42	5.3	59.29197786	0	0	1	1	0	0	2.35	-9409.599281
35784	0	78	0	0	132.4221897	0	2	1	33.42	17	20	7.5	89.0344142	1	1	1	0	0	1	2.425	7151.552118
35788	1	72	1	0	123.23952	1	1	1	28.88	23	30	5.4	62.71940791	0	1	0	0	1	0	2.45	6505
35792	0	75	3	0	53.37710385	1	2	1	24.63	-8.030710167	9.868077794	5.8	65.65515937	0	1	0	1	1	0	2.509386699	9199.5957
35798	1	65	1	0	113.4541684	1	1	1	26.08	24	25	5.3	82.40257756	1	1	0	0	1	0	2.325	3675.183862
35802	1	76	1	0	108.6600803	1	1	1	28.26	22	24	5.6	39.82778609	1	1	0	0	1	0	2.35	2850
35809	1	74	2	0	106.8266854	0	2	1	28.08	13	19	5.6	71.49389178	1	1	0	0	1	0	2.1	11670
35818	1	85	1	0	114.4182424	1	2	1	30.51	18	23	6.1	40.2605833	1	1	1	0	1	0	2.4	-3044.519861
35826	1	72	0	0	118.3734661	0	1	1	29.46	22	23	5.8	44.11028179	1	1	1	0	1	0	2.425	10335
35832	1	81	1	0	120.0761794	1	2	1	28	26	26	6.7	58.87693402	1	1	1	0	0	0	2.35	9091.356149
35858	1	72	1	0	124.3292672	1	1	1	28.67	19	25	5.3	86.45900118	1	1	0	0	1	0	2.5	16260
35867	0	66	1	0	126.9697639	1	1	1	26.39	22	19	5.2	70.20528075	1	1	0	0	0	0	2.475	-1979.151941
35882	0	76	2	1	95.84237503	0	2	1	20.31	11	17	6.6	32.27188964	1	1	1	0	1	0	2.325	2357.1478
35883	1	68	1	0	118.4506357	1	2	1	27.14	22	23	5.3	80.68420834	1	1	0	0	0	0	2.4	5280
35887	1	73	1	0	113.3278311	1	1	1	27.58	22	21	5.5	56.46324819	0	0	0	0	0	0	2.425	5250
35891	1	63	2	0	119.054194	1	1	1	29.82	21	24	5.4	77.2373216	1	1	1	0	1	1	2.375	-9142.33164
35908	1	72	1	0	120.2323096	1	1	1	29.65	16	21	5.2	51.93110377	1	1	0	1	1	0	2.325	10803.58997
35928	0	62	1	0	114.5262506	1	1	1	26.12	16	18	5.1	99.62536595	1	1	0	0	0	0	2.425	210
35936	1	62	2	1	109.726163	1	2	1	24.11	10	16	5.8	77.78179416	1	1	0	0	1	0	2.425	4168.263083
35947	0	60	0	0	129.0869124	0	1	0	28.65	20	19	5.2	101.0349039	0	1	0	0	0	0	2.3	1103.744663
35958	1	63	1	0	122.9790949	1	1	1	31.1	23	22	5.7	66.81265243	1	1	0	0	0	0	2.4	-9388.857239
35961	1	66	1	0	114.5057758	1	2	1	25.85	21	24	5.7	81.82575952	0	1	0	1	1	0	2.375	280
35963	0	74	0	0	116.9136551	0	2	1	25.09	15	21	7.3	86.92894311	0	0	1	0	1	0	2.35	480
35972	1	61	1	0	122.7741656	1	1	1	31.78	40	28	7.6	67.7579435	1	1	1	0	1	0	2.425	-6634.94042
35977	1	66	1	0	119.3870343	1	1	1	29.21	21	21	5.4	90.18093277	1	1	0	0	1	0	2.4	22610
35983	0	67	1	0	109.6973834	1	1	1	23.38	19	20	5.5	91.31027694	0	1	0	1	1	0	2.45	2700
35999	0	69	1	0	110.700396	0	1	1	23.76	20	27	6	79.4835899	1	1	0	0	1	0	2.35	1417.5
36020	0	82	1	0	115.772809	1	2	1	24.56	14	21	5.5	55.11448289	0	0	0	0	0	0	2.375	1575
36048	1	82	1	0	110.1773748	1	1	1	25.13	18	25	5	65.04905171	1	1	0	0	0	0	2.325	14265
36066	1	84	1	0	106.592103	1	1	1	23.24	11.701487	19.11103701	6	72.10684906	0	1	0	0	1	0	2.25	10080
36074	1	70	0	0	109.9004433	1	1	1	24.2	19	23	5.5	70.77012909	0	1	0	1	0	0	2.2	15725
36077	0	72	1	0	121.0967062	1	1	1	27.83	18	15	5.3	67.30778076	0	1	0	0	0	0	2.575	19575
36085	0	62	2	0	128.4729548	0	2	1	32.88	14	19	10.3	96.24503403	0	1	1	0	1	0	2.325	1834.198405
36100	0	80	1	0	119.9405564	1	2	1	29.6	17	25	6.1	83.34122706	0	1	0	0	0	0	2.275	-11106.8165
36108	1	76	0	0	113.1067304	0	2	1	27.46	9	19	5.9	67.84931677	0	1	0	0	0	0	2.275	2522.267503
36118	1	73	2	0	101.034315	1	1	1	26.59	53	14	12.9	65.27311671	1	1	1	0	0	1	2.3	21870.61001
36119	1	83	0	0	123.908567	1	1	1	29.24	30	31	6.3	48.06946481	1	1	1	0	1	0	2.525	5888.362692
36147	0	79	1	0	117.090208	1	2	1	28.5	21	27	5.5	56.28828173	0	0	0	1	1	0	2.4	16341.26703
36159	1	65	2	0	122.3231278	0	1	1	31.54	15	17	5.603116762	63.05961366	0	1	1	0	1	0	2.45	13425.0656
36174	0	78	2	0	113.6622394	1	2	1	24.44	23	28	5.2	86.01343787	0	1	0	0	1	0	2.45	11775
36187	0	85	1	1	110.7189616	1	2	1	23.56	14	16	6.7	61.43353439	0	1	1	0	0	0	2.375	2735.424979
36197	0	60	2	0	124.0371212	0	2	1	26.45	13	20	6.1	74.15285318	1	1	0	0	0	0	2.45	-3933.378439
36207	1	85	1	0	117.5492702	0	2	1	30.59	26	30	5.3	40.2605833	1	1	0	0	1	0	2.275	5915.228135
36211	0	81	1	1	99.70125944	0	2	1	21.88	12	15	6.3	18.11312087	1	1	0	1	1	0	2.225	-11818.84417
36216	1	75	1	0	62.0427688	1	1	1	32.73	28.50186671	34.01708667	5.732240449	81.65660038	1	1	0	0	1	0	2.331129193	140
36223	1	71	0	0	109.0123368	0	2	1	27.66	23	20	5.6	79.00167287	0	1	0	0	1	0	2.225	16830
36227	1	62	2	0	120.6769018	1	2	1	29.89	31	23	5.9	97.28850795	1	1	0	0	0	0	2.5	1680
36247	1	60	3	0	112.3292274	1	1	1	26.27	19	25	6.2	85.34823694	0	1	0	0	0	0	2.45	9450
36251	0	84	1	0	107.8318734	0	2	1	21.63	13	17	6.1	48.34228592	1	1	0	0	1	0	2.45	-5518.237435
36266	0	85	1	0	103.9153358	0	2	1	21.06	20	23	6.4	84.76228291	0	1	1	1	1	0	2.475	-7747.75749
36275	1	84	1	0	95.24675692	0	2	1	19.61	20	22	5.4	64.14155239	1	1	0	0	0	0	2.25	2275
36277	0	65	1	0	115.5353217	1	1	1	24.49	27	31	5.1	70.70018203	1	1	0	0	1	0	2.45	690
36279	0	76	1	0	114.6115426	1	2	1	25.02	20	29	6	75.66973506	0	1	0	0	1	0	2.35	315
36281	0	66	2	0	136.9469443	1	2	1	33.29	13	19	7	106.0024755	0	1	1	0	1	0	2.675	1417.5
36284	1	64	1	0	132.8905413	1	1	1	33.97	24	24	5.2	91.45684725	1	1	0	0	1	0	2.45	5530
36286	1	64	1	0	132.5377913	1	1	1	36.14	33	23	5.6	66.34496386	1	1	0	0	1	0	2.125	17640
36291	1	72	2	0	97.92076984	1	2	1	21.81	26	28	5.9	90.6888778	1	1	0	0	0	0	2.3	12961.1226
36298	1	72	1	0	120.0443792	1	1	1	30.34	37	30	4.4	86.45900118	0	1	0	0	1	0	2.575	4995
36311	1	63	1	0	116.2403598	0	1	1	25.98	47.64485832	49.79126137	5.6	92.10155816	0	1	0	0	1	0	2.475	2700
36319	1	65	1	0	115.4838471	1	2	1	29.5	16	22	5.5	90.81664932	1	1	0	0	0	0	2.3	15316.58659
36328	1	83	2	0	98.94859984	1	2	1	22.35	15	24	5.3	92.51676515	1	1	0	0	0	0	2.35	-175.2160596
36333	0	79	1	0	111.6196997	1	1	1	22.58	41.22542866	49.09648905	5.8	64.07815681	0	0	0	0	1	0	2.525	-909.0038569
36346	1	85	1	1	100.6460351	1	1	1	21.68	64	35	5.6	57.24560905	0	0	0	1	0	0	2.35	19432.05064
36351	1	64	2	0	111.687865	1	1	1	24.36	20	20	6	85.33417391	1	1	0	0	1	0	2.4	3108.262074
36354	1	70	2	0	115.4913778	1	2	1	30.29	19	27	6.3	73.53124928	1	1	1	0	1	0	2.35	11180.76001
36356	0	64	1	0	113.025019	1	1	1	25.62	77	52	5.3	71.19857203	0	1	0	0	1	0	2.375	630
36390	1	67	2	0	115.6116464	0	1	1	29.57	24	24	5.8	75.09727859	0	1	0	0	1	0	2.5	6300
36398	1	63	1	0	97.59751948	0	1	0	18.5	17	26	5.6	102.3462796	1	1	0	0	0	0	2.425	17443.49747
36401	1	66	1	0	119.3035313	1	1	1	32.3	42	34	7.2	81.82575952	0	1	1	0	1	0	2.35	5445
36407	1	80	1	0	103.7920619	0	1	1	20.19	24	37	4.7	49.09322262	1	1	0	0	1	0	2.35	2625
36409	1	61	2	0	109.884606	1	1	1	26.55	16	16	6.3	97.97432824	1	1	0	0	0	0	2.5	7258.172355
36440	0	65	1	0	112.4064909	1	2	1	21.86	13	21	5.6	62.10527835	0	1	0	0	0	0	2.45	5663.931523
36451	0	65	2	0	129.8962047	0	2	1	31.75	24	29	5.3	71.59358476	1	1	0	0	0	0	2.375	3547.626425
36462	0	60	1	0	113.8268389	1	1	1	24.12	24	29	5.2	84.67091196	0	1	0	1	0	0	2.375	6300
36478	1	67	2	0	125.1776405	0	2	1	33.83	20	17	6	62.17986899	0	1	0	1	1	0	2.4	6456.234187
36484	1	85	1	0	107.0005192	1	1	1	25.03	11	21	5.4	63.69256152	0	1	1	1	1	0	2.325	2007.5
36487	1	81	1	1	113.7581337	0	1	1	24.67	14	23	5	31.53807221	0	1	0	1	0	1	2.4	-3286.08083
36494	1	72	1	0	130.0350113	0	1	1	37.18	17	24	5.9	86.45900118	1	1	0	1	1	0	2.2	1080
36506	1	62	0	0	113.3408572	1	2	1	26.02	27	24	5.3	92.75081385	0	1	0	0	1	0	2.4	-9207.883832
36518	1	63	1	0	114.1592843	0	2	1	25.66	20	20	5.1	92.10155816	1	1	0	0	1	0	2.35	7969.054758
36519	0	67	1	0	109.7166969	1	2	1	26	16	21	5.2	61.23884761	1	1	0	1	0	1	2.225	3895
36528	1	78	0	0	109.9330735	1	1	1	29.72	15	16	6.1	82.89068049	0	1	0	0	1	0	2.275	11910
36539	1	62	1	0	126.3226377	0	2	1	28.15	25	24	6.1	97.4439728	1	1	0	0	1	0	2.525	5460
36555	0	78	0	0	56.582	0	2	1	25.06327654	13	20	6.5	50.42334953	0	0	1	0	1	0	2.525	12968.99028
36559	1	85	1	1	96.97868674	0	1	1	19.74	17	29	5	57.24560905	0	1	0	0	1	0	2.25	-8987.009055
36570	1	60	0	0	122.7440802	0	1	1	29.41	19	21	5.7	94.06308799	1	1	0	0	0	0	2.225	9995.648253
36582	0	61	2	1	114.6625949	0	2	1	19.38	18	25	5.3	83.8241453	1	1	0	0	1	0	2.675	-1327.691724
36586	1	76	2	0	121.8559552	0	1	1	30.51	17	19	8.1	58.37044969	1	1	1	0	1	0	2.375	-4576.772977
36606	1	85	1	0	115.4796423	0	1	1	27.15	14	21	5.1	47.3988477	0	1	0	1	1	0	2.425	6300
36614	1	62	0	0	103.3856312	0	1	1	23.91	20	19	5.3	103.0677539	1	1	0	0	1	0	2.275	11246.95395
36617	1	68	1	0	110.277822	1	1	1	26.76	15	22	6.4	53.41098158	1	1	1	0	1	0	2.275	2520
36631	1	76	1	0	112.3360685	1	1	1	26.27	19	28	5.8	42.88810191	1	1	1	0	1	0	2.525	7340.234028
36634	0	61	1	0	116.5922882	1	1	1	24.4	14	19	5.2	84.07821558	0	1	0	0	0	0	2.45	40380
36642	1	84	1	0	124.6938035	0	1	1	25.72	14	17	6.5	29.09771305	0	1	1	1	1	0	2.575	6075
36646	0	66	1	1	144.3163731	0	1	1	37.9	17	25	5.2	49.30536461	1	1	0	1	1	0	2.35	12039.04096
36649	0	69	0	1	129.4445315	1	1	1	32.21	27	21	7	90.03640727	0	1	1	0	0	0	2.3	540
36686	1	62	2	0	105.4610631	0	1	0	21.86	48	44	9.8	97.28850795	1	1	1	0	0	0	2.525	720
36690	0	85	1	1	111.1883736	0	2	1	21.83	11	18	5.2	53.96516167	0	0	0	1	1	0	2.425	14477.83159
36691	1	82	1	0	109.3784033	1	2	1	26.28	14	20	5.3	84.67202605	1	1	0	0	0	0	2.275	1500
36697	1	81	1	0	118.6084114	1	2	1	27.22	18	23	6.1	73.64254225	1	1	0	0	0	0	2.475	90
36699	1	66	0	0	108.2849737	1	2	0	24.92	25	17	5.9	94.74405663	0	1	0	0	0	0	2.325	14424.4942
36713	0	70	1	0	113.3346578	1	1	1	22.63	21	25	5.4	68.26007709	0	1	0	0	0	0	2.275	2730
36725	0	69	1	0	129.866405	1	2	1	29.6	21	23	5.7	60.38450445	0	0	0	0	1	0	2.3	1260
36728	0	69	1	0	154.1860522	1	0	1	40.89	23	27	6	60.38450445	1	0	1	0	1	0	2.45	420
36731	0	85	1	1	117.0003504	1	2	1	25.99	15	26	6.3	39.11511003	0	0	1	0	1	0	2.425	3219.068202
36736	0	76	1	0	116.4654037	0	2	1	26.38	21	30	5.6	65.4428592	1	1	0	0	0	0	2.35	11430
36739	0	62	0	1	122.157327	1	2	1	25.9	19	28	5.2	83.48966807	0	1	0	0	1	0	2.425	-3899.137367
36747	0	64	0	1	128.0483879	0	1	0	33.4	18	20	5.9	93.25495449	1	0	0	0	1	0	2.275	945
36765	0	72	1	0	126.6734756	0	1	1	29.16	18	23	5.1	42.8552789	0	0	0	0	0	0	2.45	4410
36776	1	69	1	0	121.6508609	0	1	1	31.19	23	26	5.4	64.05517239	1	1	0	0	1	0	2.35	8845
36788	1	85	3	0	124.1612034	1	1	1	28.58	42	34	5.4	51.89874313	0	1	0	0	1	0	2.325	1092.783611
36791	1	75	2	0	117.8206555	1	2	1	30.74	22	27	6.4	97.86478611	0	1	0	0	1	0	2.425	2067.667313
36809	1	78	1	0	103.1679652	1	1	1	21.44	11	18	5.5	66.90275095	1	1	0	1	0	0	2.35	-5589.203832
36827	0	83	1	1	135.2774077	0	1	1	28.07	19	28	5.7	62.30271963	0	0	0	1	1	1	2.5	-941.1995471
36830	1	60	2	0	119.2299397	1	1	1	29.12	24	29	5.9	78.88228086	0	1	0	0	1	0	2.425	612.5
36832	0	77	1	0	116.0937486	1	1	1	23.47	20	18	5.2	64.98475918	1	1	0	0	1	0	2.35	4355.606245
36838	1	69	1	0	106.2846682	1	2	1	25.44	32	25	5.8	71.26901218	1	1	1	0	0	0	2.425	2100
36847	1	66	2	0	109.2971937	0	1	1	27.03	15	18	5.1	104.2517166	1	0	0	0	1	0	2.3	7766.248334
36849	1	80	1	0	121.9066756	1	2	1	28.96	22	22	6.7	31.76039498	1	1	1	0	0	0	2.375	1527.18327
36853	1	65	2	0	117.2477624	1	1	1	26.51	16	22	4.9	57.95782095	0	0	1	0	0	0	2.375	-6010.357787
36875	0	74	2	0	132.3648054	1	2	1	37.19	22	26	8.9	59.78335637	1	1	1	0	1	0	2.225	1200
36876	1	74	1	0	107.4658387	1	1	1	25.27	23	22	5.6	68.80927497	0	1	0	0	1	0	2.425	480
36896	0	60	2	0	117.7990655	1	1	1	25.56	17	26	7.7	84.41505065	0	1	1	0	1	0	2.425	10800
36908	1	66	2	0	121.5988228	1	1	1	32.73	25	26	6	75.62666524	0	0	0	0	1	0	2.45	13290
36932	0	85	3	0	125.2183164	0	2	1	31.8	15	21	8.4	32.83342913	0	1	1	0	1	0	2.275	3150
36941	0	66	1	0	135.5008654	1	1	1	33.01	27	24	5.9	81.17638898	0	0	0	0	0	0	2.475	8562.197265
36947	0	85	1	1	118.8632011	1	2	1	26.2	9	27	5.6	71.0338657	0	1	0	0	0	0	2.35	11988.64717
36952	1	78	1	1	102.6793411	1	1	1	21.18	19	28	5.8	82.89068049	1	1	0	0	0	0	2.4	7181.492792
36957	0	72	2	0	129.5448497	0	2	1	32.97	13	22	5.6	89.71618862	1	1	0	0	1	0	2.475	2415
36959	1	80	1	0	114.2409451	0	1	1	24.92	29	27	5.3	59.29197786	0	1	0	0	1	0	2.4	405
36971	0	60	1	0	139.0051676	1	1	1	35.62	15	18	5.6	84.67091196	1	1	0	0	1	0	2.4	7931.15793
36974	1	65	0	1	106.2312084	0	1	1	23.84	18	21	5.8	90.81664932	1	1	0	0	0	0	2.325	20270.7406
36975	1	75	1	0	106.0518921	1	1	1	25.31	23	22	5.7	61.41149859	1	1	0	1	0	0	2.35	-4032.633028
36977	1	60	1	0	111.7141869	1	1	1	24.37	35	24	5.3	68.23559265	1	1	0	0	1	0	2.45	2257.5
36978	0	67	0	1	123.4594056	0	1	1	28.05	20	26	4.8	91.31027694	1	1	0	0	1	0	2.375	14552.23793
36981	1	65	0	0	127.3188001	1	1	1	35.75	19	20	9.9	65.88054912	1	1	1	0	1	0	2.425	3150
37012	0	60	0	0	116.5044363	1	2	1	21.67	20	20	5.6	101.0349039	0	1	0	1	1	0	2.45	2100
37014	1	77	1	0	114.1525848	1	1	1	28.8	13	18	5.6	60.55474677	1	1	0	1	0	0	2.275	682.5
37025	1	83	1	0	96.63226605	1	1	1	21.13	15	21	5.8	58.05554191	0	0	0	1	0	0	2.375	4830
37030	1	62	1	0	118.1530986	1	2	1	32.48	28	18	8.1	103.0677539	0	0	1	0	1	0	2.325	2752.558007
37033	1	70	2	0	125.4504565	1	1	1	34.76	24	25	7.4	60.88321085	0	1	1	0	1	0	2.4	3150
37047	1	84	1	0	116.1551345	1	1	1	27.5	22	31	5.6	52.2645953	1	1	0	1	1	0	2.5	-17804.48069
37049	0	70	0	0	116.6473201	0	1	1	22.75	35	35	5.4	78.92720477	0	0	0	0	0	0	2.5	180
37050	1	69	2	0	113.1157254	1	2	1	29.04	27	19	10.8	102.0777198	1	1	1	0	1	1	2.35	8550
37066	1	67	1	0	114.7769948	1	1	1	26.77	30	29	5.3	58.89390717	1	1	1	0	1	0	2.275	2730
37069	1	75	1	0	105.3742415	1	1	1	21.81	18	22	5.4	68.32761004	1	1	0	0	0	0	2.35	-1144.282647
37075	0	61	2	0	104.0918233	1	1	1	18.53	21	26	6.2	41.40296187	0	1	0	0	1	0	2.425	15334.16294
37088	1	66	3	0	112.7832041	0	1	1	28.86	16	19	5.2	81.82575952	1	1	0	1	1	1	2.3	3915.629244
37091	1	63	1	0	124.3114514	1	1	1	32.59	17	24	5.5	96.76186499	1	1	0	0	1	0	2.375	2520
37116	1	74	1	0	123.3729101	1	1	1	31.31	20	26	6.3	68.80927497	0	1	0	0	1	0	2.35	1050
37127	0	71	2	0	114.5944549	1	2	1	22.61	18	26	5.2	68.63878693	1	1	0	0	1	0	2.525	16560
37128	0	64	2	1	120.4694843	0	2	1	29.77	40	57	5.5	82.07613165	1	1	0	0	0	0	2.225	-3322.722525
37129	1	61	0	0	123.6158752	0	1	0	33.01	24	21	8.1	61.42920241	0	1	1	0	1	0	2.275	12666.69437
37130	1	82	1	0	117.0405165	0	1	1	28.75	14	23	5.8	58.46479548	1	1	0	0	1	0	2.375	-521.5738016
37133	0	80	2	0	137.2156122	0	2	1	35.69	15	18	6	84.8134644	0	1	0	0	1	0	2.45	6261.993182
37147	1	60	0	0	111.8145509	0	1	1	23.64	23	21	12.2	98.82264755	0	1	1	0	0	0	2.375	5460
37148	1	84	1	0	136.1290289	0	2	1	32.54	20	25	5.8	29.09771305	1	1	0	0	0	0	2.5	1200
37154	0	83	1	1	127.4680288	1	1	1	29.27	39	41	5.1	81.60328386	0	0	1	1	1	0	2.575	3757.5
37174	0	63	2	0	127.0626462	1	1	1	30.77	13	19	5.5	95.57131879	0	0	0	0	1	0	2.4	745
37188	1	78	2	0	121.175855	1	2	1	30.94	20	24	5.4	57.55612354	0	1	0	0	1	0	2.3	-156.6565204
37208	0	70	1	0	117.6409074	1	1	1	26.33	26	39	5	94.1811345	0	1	0	0	0	0	2.3	720
37236	0	78	0	0	135.184464	0	2	0	29.27	16	25	6.2	74.61406658	0	0	0	0	1	0	2.3	-119.32425
37243	1	64	1	0	110.8319894	1	1	1	23.91	20	26	5.4	91.45684725	1	1	0	0	0	0	2.375	210
37248	1	67	2	0	121.3374194	1	1	1	31.02	23	25	5.2	68.08302744	1	1	0	0	1	0	2.45	19011.61192
37252	1	78	1	0	111.1853239	0	1	1	23.31	16	18	5.2	75.21094182	1	1	0	0	0	0	2.45	5250
37275	1	61	2	0	113.9218353	1	1	1	27.89	52	36	6	78.3301049	1	1	0	0	1	0	2.45	2160
37278	1	77	1	0	114.9316691	0	1	1	26.07	18	23	6.2	54.89880011	1	1	1	0	0	0	2.3	10398.64628
37293	0	72	2	0	74.8904268	1	2	1	35	-12.49423177	-0.346766306	5.3	64.82823338	0	1	0	1	1	1	2.412714955	-4683.794093
37303	1	66	2	0	113.0086421	0	2	0	29.77	16	22	5.9	53.18789871	1	1	0	0	1	0	2.325	7107.3883
37304	1	82	1	0	111.2801978	0	1	1	24.14	22	28	5.4	65.04905171	0	1	0	0	1	0	2.325	6615
37311	1	62	1	0	131.088367	1	1	1	35.38	22	28	6.2	67.2836379	0	1	1	0	1	1	2.375	1295
37312	1	76	1	0	120.2092264	1	1	1	31.21	38	39	5.6	76.27505511	1	1	0	1	1	0	2.375	2100
37327	1	79	1	0	98.29101736	1	1	1	22.79	11	16	5.7	66.4344317	0	1	0	0	0	0	2.325	2275
37329	0	69	1	0	131.9484745	0	1	1	34.47	22	20	5.7	68.74126595	1	0	0	1	0	0	2.35	420
37330	0	68	1	0	100.1741637	1	1	1	20.17	21	25	5.4	95.51364537	1	1	0	0	0	0	2.275	12578.68326
37350	0	60	1	1	113.8242808	1	2	1	23.15	19	23	5.4	84.67091196	1	1	0	0	0	0	2.475	-1531.040548
37361	0	66	3	1	111.8432421	1	1	1	23.33	24	24	5.5	91.95395462	0	0	0	0	1	0	2.35	4050
37366	0	85	1	0	124.5170482	1	1	1	25.87	18	23	5.2	39.11511003	0	1	0	0	1	0	2.35	14175
37369	1	70	2	0	110.3654649	1	1	1	26.8	16	23	5.5	81.81227689	1	1	0	0	0	0	2.325	12736.99157
37378	1	65	1	0	115.12812	1	1	1	26.17	37	30	5.7	90.81664932	1	1	0	0	1	0	2.475	9096.865326
37386	1	61	0	0	110.6056239	1	1	1	28.5	16	21	5.7	75.38878626	1	1	0	0	1	1	2.275	12071.04834
37388	1	73	1	0	114.260463	1	1	1	26.5	19	30	5.9	56.46324819	1	1	1	0	0	0	2.3	6300
37389	1	71	1	0	98.68057965	0	2	1	23	8	16	5.2	52.29718406	1	1	0	0	1	0	2.4	11027.42587
37394	0	68	1	0	129.4948926	0	2	1	31.81	33	33	5	69.22584688	0	1	0	0	0	0	2.4	4095
37402	0	62	0	0	122.1441061	0	2	0	26.85	28	24	5.7	99.62536595	1	0	1	0	0	0	2.35	5400
37412	0	85	1	1	114.1005603	0	2	1	23.09	17	24	5.5	80.46483645	0	0	0	0	1	0	2.35	-4009.887824
37413	0	62	0	0	138.0702281	1	1	0	31.56	25	24	5.9	83.48966807	0	1	0	0	1	0	2.5	3918.502127
37419	1	65	2	0	124.3824641	1	1	1	33.41	26	25	5.6	84.73683469	1	1	0	0	1	0	2.35	6300
37432	0	71	1	0	114.3933436	1	1	1	28.8	16	20	5.4	39.41540749	0	0	0	1	0	0	2.55	3449.870521
37444	0	71	1	1	99.06909471	1	1	1	19.8	22.76734364	30.72755338	5.5	52.96475311	1	1	0	1	0	0	2.325	9530
37457	0	72	1	0	116.3568092	1	2	1	24.23	16	28	5.7	67.30778076	1	1	0	0	1	1	2.375	11970
37458	0	63	1	1	136.9821826	1	1	1	34.61	17	21	5.5	82.90524039	1	1	0	0	1	0	2.375	137.5
37460	0	79	0	0	115.405805	1	2	1	25.32	15	19	5.4	64.07815681	1	1	0	0	1	0	2.325	7060.690604
37465	1	61	0	0	119.0472033	0	1	1	30.6	33	32	9.9	93.40464638	0	1	1	0	1	0	2.425	4800
37478	1	66	0	0	108.0632892	1	1	1	24.02	25	31	5.6	65.41938527	1	1	0	0	0	0	2.3	36840
37494	1	62	1	0	121.7937444	1	1	1	34.4	29	20	7.8	84.15754368	1	1	1	1	1	0	2.275	12390
37497	0	62	1	0	123.2670032	1	1	1	31.64	17	19	6.2	35.66441159	1	1	0	0	1	0	2.25	13538.80508
37515	0	67	2	0	116.2196433	1	2	1	29.23	16	17	10.6	92.92328894	1	0	1	0	1	0	2.525	3780.745993
37520	1	66	1	0	113.6412965	1	1	1	26.96	28	27	5.9	81.82575952	1	1	0	0	1	0	2.4	4882.5
37522	0	66	1	0	124.0111288	1	1	1	26.59	21	26	5.1	70.20528075	0	1	0	0	1	0	2.425	2625
37524	1	84	1	0	112.2440103	0	1	1	27.01	13	22	6.4	47.73297855	1	0	1	1	1	0	2.375	-4388.512142
37527	1	85	1	1	118.0361406	1	1	1	25.35	28	35	5.8	63.69256152	0	1	0	1	0	0	2.475	-7253.867306
37540	0	70	2	0	126.4654233	0	2	1	30.36	23	23	5.7	78.68869998	1	1	0	0	0	0	2.675	21120
37542	0	65	1	0	135.6147981	1	2	1	30.28	22	25	4.8	92.60216981	1	1	0	0	1	0	2.425	1000
37551	1	83	1	0	118.5206146	1	1	1	27.96	21	22	5.3	48.06946481	0	1	0	1	1	0	2.325	3360
37558	1	62	1	0	110.8800602	1	1	1	25.5	27	29	5.6	92.75081385	1	1	1	0	1	0	2.375	23760
37560	1	61	1	0	111.9769579	1	1	1	27.65	20	19	5.4	84.75079928	1	1	0	0	0	0	2.475	-4968.081414
37562	1	84	0	0	103.6709729	0	2	1	24.06	14	17	6.2	79.46963091	1	0	1	0	1	0	2.325	1680
37580	0	70	1	0	123.7061073	1	2	1	28.31	36	32	5.5	78.92720477	0	1	0	0	1	0	2.475	8610
37593	1	73	2	0	118.2251542	1	1	1	27.81	22	28	5.8	71.99787692	1	1	0	0	1	0	2.35	3520
37629	1	80	1	0	106.4575495	0	2	1	24.74	20	25	5.4	74.16167397	1	1	0	0	1	0	2.375	4898.450827
37646	1	66	2	0	104.0982967	1	2	1	28.21	25	23	6.2	94.5928993	0	1	0	0	1	0	2.225	6300
37650	0	60	1	0	126.720816	0	1	1	27.79	15	26	5.2	73.22751382	1	1	0	0	1	0	2.325	945
37652	1	68	2	0	125.1476008	1	1	1	33.82	49	34	6.9	52.44587433	1	1	1	0	1	0	2.45	675
37653	0	82	1	0	118.6560793	1	2	1	27.27	11	23	6.1	72.54670706	0	1	1	0	0	0	2.35	5823.215851
37657	1	75	1	0	119.2612667	1	1	1	26	27	29	5.6	61.41149859	0	1	0	0	1	0	2.475	1050
37665	0	76	1	0	106.1755305	1	1	1	22.98	18	26	5.4	45.96070266	1	1	0	0	0	0	2.325	7522.5
37670	1	78	1	1	112.8623254	0	2	1	24.98	17	27	4.6	66.90275095	1	1	0	0	0	1	2.35	12204.51612
37682	1	74	1	0	121.3994737	1	2	1	31.84	28	25	5.9	56.06800546	1	1	1	0	1	0	2.375	2520
37700	1	72	1	0	121.2956759	1	1	1	28.64	23	23	5.7	78.44866116	0	1	0	0	0	0	2.375	-2533.044101
37702	1	71	1	0	112.4270874	1	1	1	24.75	22	30	5.6	79.00167287	0	1	0	0	1	0	2.4	383.2717222
37712	1	70	0	0	119.2276811	0	1	1	27.55	19	22	5.7	87.68225634	0	1	0	1	1	0	2.4	7560
37717	1	61	0	0	118.4840418	1	2	1	29.52	30	27	8.2	56.10296577	1	1	1	0	1	0	2.425	10657.81671
37722	0	84	1	1	123.1047894	1	2	1	28.08	22	23	5.7	54.34558074	0	1	0	0	1	0	2.375	787.5
37725	0	71	1	0	117.7727301	1	1	1	25.81	23	30	5.4	52.96475311	0	1	0	0	1	0	2.425	15427.56794
37727	1	65	1	0	114.2410689	1	1	1	24.14	17	21	5.4	82.40257756	0	1	0	0	1	0	2.45	4725
37743	1	63	2	0	111.1605336	1	1	1	24.87	22	27	6	63.9518053	1	1	0	0	1	0	2.475	8377.685044
37749	0	84	1	0	142.0910846	0	1	1	35.89	20	19	6.5	61.8666006	0	1	1	1	1	1	2.275	21087.70364
37754	1	82	1	0	120.9985287	1	2	1	32.41	17	20	6	65.04905171	1	1	0	0	1	0	2.275	14822.30846
37762	1	84	1	0	104.9053958	0	2	1	22.35	14	17	6.2	35.11438543	1	1	0	0	1	0	2.35	2205
37765	1	73	2	0	120.7781836	1	1	1	33.08	31	21	5.8	99.2494147	0	1	1	1	1	0	2.275	16875.5224
37775	1	71	1	0	121.2245747	1	1	1	31.75	43.22649617	41.94903249	5	70.27473819	1	1	0	1	1	0	2.375	20430
37780	0	61	2	0	117.7492867	1	1	1	27.18	19	26	5.8	96.92349852	0	1	0	0	1	0	2.475	10800
37793	1	61	0	0	117.0226342	1	1	1	26.39	35	28	5.1	67.7579435	0	1	0	0	0	0	2.35	1519.745385
37799	0	61	1	0	55.14214974	1	2	1	25.55	19.02708443	30.47995508	5.7	67.59271581	1	1	0	0	0	0	2.303389776	2572.5
37803	0	68	2	0	102.5082577	1	2	1	20.74	28	29	5.4	104.5236349	0	1	0	1	0	0	2.325	-902.1105739
37806	1	62	1	0	120.5716643	1	1	1	29.05	26	31	5.2	55.71024501	0	0	0	0	1	0	2.35	22590
37810	0	75	1	0	113.5448263	0	1	1	24.37	22	22	5.6	86.3204405	0	1	0	0	0	0	2.325	3366.875088
37825	1	74	1	0	120.0733356	1	1	1	28.78	22	25	5.8	77.35422389	1	1	1	0	0	0	2.35	13290
37829	0	74	2	0	118.267159	0	2	1	27.34	16	24	5.8	88.46455807	0	0	0	0	1	0	2.45	-2266.862682
37841	1	75	2	0	113.975879	1	1	1	25.57	15	25	5.6	49.92936807	1	1	0	0	1	0	2.45	3670
37860	1	65	2	0	113.6289784	1	1	1	26.17	24	34	5.6	84.73683469	1	1	0	0	1	0	2.4	1755
37870	1	70	1	0	117.4717175	0	1	1	27.41	17	21	5.4	79.55858295	1	1	0	1	0	0	2.4	7457.201673
37871	1	65	1	0	133.057598	1	2	1	34.85	18	18	6.3	82.40257756	0	1	1	0	1	0	2.45	3440
37873	0	84	1	1	38.3169054	1	2	1	17.54	18.78941509	27.20781358	6.547906722	92.02477686	0	1	0	0	1	0	2.469724521	750
37897	1	74	0	0	101.4542941	0	1	1	23.67	20	25	5.6	89.56657429	0	0	0	0	0	0	2.125	1487.5
37901	1	77	1	0	102.3947522	0	1	1	25.74	12	23	6.8	54.89880011	1	1	1	0	1	0	2.4	4809.598321
37914	0	78	1	1	130.4211991	1	2	1	30.03	20	22	5.6	74.61406658	0	1	0	0	1	0	2.425	8100
37928	0	76	2	0	131.2238304	0	2	1	29.84	9	17	5.4	66.26982778	0	0	0	0	1	0	2.5	-8318.798705
37944	1	73	1	0	108.5834706	1	1	1	25.86	17	22	5.5	85.85378817	1	1	0	1	0	0	2.275	46200
37967	0	68	2	0	149.774725	1	2	1	41.41	14	24	5.4	62.35694107	0	0	0	0	1	1	2.375	13640
38000	1	85	2	0	95.67973664	0	1	1	21.41	12	23	5.3	95.84207087	1	1	0	0	1	0	2.425	-7640.205045
38027	1	67	2	0	117.4157019	1	1	1	30.52	30.84663523	30.03508247	9.6	40.22667678	0	1	1	0	1	0	2.4	255.7817339
38028	1	64	1	0	109.908032	1	1	0	27.35	12	19	5.5	73.81667804	1	1	0	0	1	1	2.3	3150
38042	0	63	2	0	115.8254211	1	2	1	25.36	19	29	5.3	82.65471465	1	1	0	0	0	1	2.45	6240
38060	0	69	2	0	116.1509224	0	2	1	27.63	15	20	8.4	79.24340381	0	0	1	0	1	0	2.425	2324.345488
38063	1	71	1	0	108.2588985	1	1	1	24.91	17	18	5.6	79.00167287	1	1	0	0	1	0	2.375	4515
38065	1	66	2	0	112.081096	0	1	1	26.92	27	29	6.3	53.18789871	0	1	1	0	1	0	2.475	9520.980177
38071	0	74	1	1	100.7434514	1	2	1	18.37	16	21	5.7	76.74033953	1	1	0	0	1	0	2.35	13479.85509
38073	0	75	1	0	107.0496683	1	1	1	22.03	18	20	5.7	90.93062164	0	0	0	0	1	0	2.4	3469.625528
38098	0	67	0	0	117.2005105	1	2	1	25.22	19	22	5.8	91.31027694	1	1	1	0	1	0	2.3	3780
38106	1	73	0	0	109.9296605	0	1	1	28.93	15	16	6.4	51.56758604	1	1	0	0	1	0	2.275	975
38110	0	65	0	0	122.8350083	0	2	1	29.2	28	33	5.5	92.60216981	1	1	0	0	0	0	2.425	20807.66628
38119	0	81	2	0	110.820143	0	2	1	23.64	14	20	6.6	38.92824679	0	0	1	0	0	0	2.4	1370
38124	0	71	2	0	149.2164861	1	2	1	42.1	21.98273552	27.89354934	6.5	102.3439677	1	1	1	0	1	0	2.25	472.5
38125	1	66	1	0	114.7855892	1	1	1	29.14	12	18	5.7	72.78686157	0	1	0	0	1	1	2.35	270
38131	0	64	0	0	117.9690227	0	1	1	24.41	18	17	8	82.32490371	0	0	1	0	1	0	2.45	-56.99813683
38138	1	65	0	0	113.4379184	1	1	1	29.21	49	52	11.9	73.29996129	0	1	1	0	1	0	2.35	2660
38143	0	60	3	1	126.0907298	0	1	0	26.15	19	29	5.6	64.32536662	1	1	0	0	0	0	2.5	3150
38146	1	78	2	0	50.91507273	0	1	1	26.86	36.25297986	36.42473687	6.290491203	67.23952792	1	1	0	1	1	0	2.250050688	9615
38147	1	77	1	0	113.2712458	1	1	1	25.19	20	30	5.4	50.13878388	0	1	0	1	0	0	2.4	7770
38152	1	85	0	0	103.1956064	1	2	1	23.81	22	24	5.2	78.91334349	0	0	0	1	1	0	2.3	-9551.009825
38154	1	66	1	0	126.3238028	1	1	1	35.22	27	29	5.7	81.82575952	1	1	0	0	1	0	2.325	17744.75573
38163	1	64	0	0	121.7915838	0	2	1	29.69	26	17	7.1	96.08453193	1	1	1	0	1	0	2.475	12600
38166	0	62	1	0	54.83208779	1	2	1	25.53	-0.197944653	13.72160299	5.6	90.98600842	0	0	1	1	0	0	2.403575574	11920
38192	0	62	2	1	128.4664164	1	1	1	31.72	17	15	6.9	96.24503403	0	0	1	0	0	0	2.225	2082.5
38194	1	65	1	1	118.6113315	1	1	1	27.23	26	26	5.6	82.40257756	1	1	0	0	1	0	2.275	19080
38206	0	73	1	0	121.9213996	1	1	1	26.91	19	24	5.5	66.83662629	1	1	0	0	0	0	2.275	525
38207	1	60	2	0	113.9924863	0	2	1	25.58	28	30	6	98.66498313	1	1	0	0	1	0	2.475	3819.644121
38220	0	67	1	0	121.017084	1	1	1	27.15	33	31	5.8	61.23884761	1	1	1	0	1	0	2.325	10535
38225	0	85	1	1	110.2973197	0	2	1	22.9	17	27	5.3	48.00388992	1	0	0	0	1	0	2.425	6300
38239	1	62	1	0	122.9236281	1	1	1	31.07	21	20	5.7	84.15754368	1	1	0	1	1	0	2.325	840
38240	1	75	1	0	107.6278255	1	1	1	26.93	24	29	6.6	50.84816665	1	1	1	0	1	0	2.375	-1046.153084
38250	0	85	1	1	115.0026351	0	2	1	26.31	81	33	5.5	43.14494266	0	1	0	0	1	0	2.425	120
38259	1	71	1	0	114.1814575	1	1	1	24.89	17	18	4.7	70.27473819	1	1	0	0	0	0	2.525	900
38260	1	69	1	0	108.2607996	1	1	1	28.05	20	21	5.5	88.30035885	1	1	0	1	0	0	2.3	5970
38285	0	81	1	1	112.2561576	1	2	1	25.16	15	20	5.4	73.05811386	0	0	0	0	1	0	2.325	4590
38290	1	73	1	0	112.9455791	1	1	1	28.95	15	17	5.6	90.19796001	1	1	0	1	0	0	2.3	2385
38315	0	68	0	0	124.7215419	1	1	1	28.86	22	31	5.4	90.671105	0	1	0	0	1	0	2.375	16980.57327
38317	1	84	1	1	90.97976064	1	2	1	19.72	13	22	5.4	79.46963091	1	1	0	1	0	0	2.15	9089.795386
38318	0	70	0	0	157.7548957	1	1	1	43.76	16	22	6.5	68.26007709	0	0	1	0	1	0	2.4	14924.73457
38337	1	64	0	0	144.8848956	0	1	1	41.87	58	45	6.2	60.14819818	1	1	0	0	1	0	2.3	1783.018211
38364	0	63	1	0	134.0299419	0	1	1	37.55	10	21	6.4	56.02643182	0	0	1	0	1	0	2.35	18109.79472
38368	0	60	1	1	125.7679776	1	1	1	29.86	27	24	4.4	73.22751382	1	0	0	0	1	0	2.35	550
38378	0	78	1	0	70.02706686	1	2	1	32.38	22.23353201	34.07660632	5.5	46.18566145	1	1	0	0	0	1	2.290606492	4175
38388	0	64	1	0	121.229971	1	1	0	27.39	14	18	5.8	71.19857203	1	1	0	1	0	0	2.35	3981.368784
38409	0	63	0	0	132.3261887	0	2	0	34.35	31	26	10.8	82.90524039	1	1	1	0	0	0	2.4	940
38410	0	63	0	0	129.3351492	1	2	1	30.93	22	23	5.7	82.90524039	1	0	0	0	1	1	2.3	2730
38414	0	61	2	0	129.3942946	1	0	0	29.93	12	18	5.5	73.63378321	0	0	0	0	1	0	2.425	1215
38427	1	77	2	0	119.7312986	0	1	1	30.96	13	19	5.8	63.46457034	0	1	0	0	1	0	2.45	869.1269592
38432	0	69	2	0	121.6969827	1	2	1	27.65	18	25	5.5	69.60991485	0	0	0	0	1	0	2.425	4057.5
38433	0	72	2	0	128.7237195	1	1	1	30.75	21	24	6.9	68.15831542	0	1	1	1	1	0	2.45	140
38450	0	85	0	0	65.516	0	1	0	31.69927812	30	29	5.8	84.76228291	0	1	0	0	0	0	2.45	3455.564533
38454	1	72	1	0	108.9266852	1	1	1	24.47	22	25	5.3	69.78281502	0	1	0	0	1	0	2.375	6480
38491	0	85	1	0	107.9347292	1	1	1	22.36	20	21	5.4	53.96516167	0	1	0	1	1	0	2.45	1085.160826
38505	1	74	2	0	120.8285051	0	2	1	33.11	20	22	5.3	89.42367726	0	1	1	0	1	0	2.35	29400
38509	1	67	1	1	106.9786753	1	2	1	26.59	9.1381756	29.08779802	5.4	89.54966624	0	1	0	1	0	0	2.25	5775
38528	1	60	0	0	121.4614231	1	1	0	29.52	19	34	5.4	94.06308799	1	1	0	0	1	0	2.325	9195.334866
38539	0	70	1	0	122.9362965	1	2	1	27.36	49	46	5.7	78.92720477	0	1	0	0	1	0	2.3	1635
38562	1	81	1	0	121.3219973	1	1	1	29.44	15	20	5.2	33.57339578	1	1	0	1	1	0	2.5	5040
38571	0	73	1	0	124.3322707	1	1	1	30.25	15	26	5.2	58.71140866	0	1	0	0	1	0	2.25	420
38572	0	61	0	0	99.75635758	0	2	0	22.7	17	14	13.4	100.3276596	0	0	1	0	1	0	2.45	6867.915733
38575	1	66	1	0	121.6494514	1	1	1	32.76	19	18	5.4	90.18093277	1	1	0	0	0	0	2.275	622.5
38577	0	81	1	0	128.6116266	1	2	1	31.88	21	29	6.2	36.74163731	0	1	0	1	1	0	2.3	2640
38588	0	61	1	0	102.5942855	1	1	1	18.72	25	30	5.1	95.24104875	1	1	0	0	1	0	2.375	7200
38602	0	69	2	0	112.8339802	1	1	1	26.16	23	23	5.5	69.60991485	0	1	0	0	1	0	2.45	1742.5
38606	1	77	1	0	128.0367592	0	1	1	35.34	25	27	5.4	67.37437155	1	1	0	1	0	0	2.375	2677.5
38607	0	82	1	1	116.3123954	1	1	1	24.24	14	21	5.3	55.11448289	0	1	0	0	1	0	2.525	5475
38608	0	74	2	0	114.0337341	0	1	1	23.12	19	17	9	59.78335637	0	0	1	0	1	0	2.475	10680
38617	1	64	2	0	117.1609766	0	1	0	25.68	34	43	4.8	95.93123597	1	1	0	0	1	0	2.425	9811.839659
38636	1	85	1	1	109.2732602	0	2	1	27.01	13	20	5.3	30.66423519	0	1	0	1	1	0	2.275	8875.80484
38637	1	69	3	0	117.4948983	1	1	1	29.78	35	33	6	71.26901218	1	1	0	0	1	0	2.35	18150
38640	0	61	1	0	99.9421618	0	1	1	18.67	19	24	5.2	84.07821558	1	1	0	0	1	0	2.375	11574.34761
38649	0	65	1	0	114.5102563	1	2	1	24.13	23	26	5.7	81.74862939	1	1	0	0	1	0	2.375	4732.5
38651	1	75	0	0	95.69964277	0	2	0	21.42	35	45	5.8	84.65604197	1	1	0	0	1	0	2.275	19858.32726
38660	0	84	1	1	53.83090909	0	2	1	24.96	7.646785883	27.09773569	5.6	45.88253921	0	0	0	1	1	0	2.390445866	2025
38669	1	65	1	0	126.4826986	1	1	1	36.88	19	20	9.8	59.72716079	1	1	1	0	1	0	2.225	2068.551493
38673	1	69	2	1	86.75377351	0	2	1	15.92	10	24	5.3	45.10397691	1	1	0	0	1	0	2.475	10248.57246
38675	0	73	1	0	117.4468349	1	1	1	24.81	19	25	5.4	77.28130869	1	1	0	1	1	0	2.325	4807.5
38678	0	68	1	0	113.5912891	1	1	1	25.63	15	22	5.5	69.22584688	0	1	0	0	1	0	2.625	5574.480792
38679	1	65	1	1	127.9647308	0	1	1	36.09	22	22	7.6	37.56706741	0	1	1	0	1	0	2.475	2160
38689	1	62	2	0	123.9631173	0	2	1	30.05	19	22	11.8	70.51680335	1	1	1	0	1	1	2.675	-2194.774687
38696	1	82	0	0	109.9216509	0	2	1	24.21	15	21	7.3	38.18402071	0	1	1	0	0	0	2.475	420
38700	0	64	1	0	121.8146052	0	1	1	28.02	36	29	5	71.19857203	0	1	0	0	1	1	2.4	1950
38703	0	76	0	0	114.0794874	1	2	1	27.44	23	27	5.7	65.4428592	1	1	0	0	0	0	2.375	7800
38721	0	85	1	0	115.9721387	0	2	1	24.66	29	28	7.3	48.00388992	0	1	1	1	1	1	2.5	503.8728961
38725	1	80	0	0	97.38800387	0	1	0	21.53	15	28	5.8	90.82581105	1	1	0	0	0	0	2.375	14386.15621
38735	1	72	1	0	62.538	1	1	1	26.29254774	16	17	5.3	78.44866116	1	1	0	0	0	0	2.425	1440
38745	1	62	1	0	113.52087	1	1	1	24.54	29	29	5.3	92.75081385	0	1	0	0	1	0	2.425	9855
38755	1	67	1	0	109.223635	0	1	1	27.77	15	17	6	8.469359996	1	1	1	0	1	0	2.475	240
38759	1	67	2	0	107.8967762	1	1	1	25.5	25	23	5.7	83.55467111	0	1	0	0	0	0	2.45	6300
38763	1	84	1	0	110.8244582	0	2	1	29.4	16	24	5.7	37.65131544	0	1	0	0	0	0	2.3	7020
38773	1	64	1	0	145.9713956	1	1	1	41.66	28	20	5.5	66.34496386	0	0	1	0	1	0	2.35	8190
38777	1	82	2	0	102.590711	1	1	1	24.27	11	18	5.7	67.58696215	1	1	0	1	0	0	2.475	-6271.761637
38780	1	76	2	0	104.9967157	0	2	1	23.19	41	23	4.8	70.49648049	0	1	0	0	1	0	2.3	5010
38796	0	85	1	0	131.2310759	1	2	1	35.68	19	29	5.1	43.14494266	0	1	0	0	1	0	2.25	10249.01859
38826	1	82	0	0	94.82600013	0	2	0	20.18	15	20	6.1	80.59399777	1	1	0	0	0	0	2.25	3150
38838	0	63	1	0	118.8254641	1	1	0	26.15	10	17	5.3	82.90524039	1	1	0	0	1	0	2.4	2677.5
38849	0	65	1	0	109.0686101	1	1	1	22.95	19	30	5.3	70.70018203	0	0	0	0	1	0	2.375	10126.82929
38850	0	61	3	0	115.9021021	1	1	1	24.24	38	40	5.3	63.87508905	1	1	0	0	0	0	2.375	3330
38853	1	60	1	0	117.8192386	1	1	1	27.59	24	27	5.1	85.34823694	1	1	0	0	1	0	2.35	3465
38854	1	64	0	0	117.0330284	0	2	0	28.75	24	24	5.5	91.45684725	1	1	0	0	0	0	2.225	4095
38870	1	70	0	0	111.9737407	0	1	1	27.65	16	19	6.4	57.66577232	1	1	1	0	1	0	2.25	9888.313443
38880	0	67	2	0	122.0794883	1	2	1	29.78	19	23	6.3	80.36456992	1	1	0	1	1	0	2.35	3150
38885	1	66	1	0	123.2756102	1	1	1	32.04	19	23	5.3	90.18093277	1	1	0	0	1	0	2.325	2730
38886	0	77	1	0	112.1199605	1	2	1	25.74	23	21	5.4	75.14004691	1	1	0	0	0	0	2.275	9114.143838
38892	1	71	2	0	111.652726	0	1	1	27.48	24	25	6	51.35220253	1	1	0	1	1	0	2.4	232.5618483
38897	1	78	1	0	124.7099536	0	2	1	29.66	19	26	7.5	66.90275095	1	1	1	0	1	0	2.45	22050
38908	1	79	1	0	103.0641509	1	1	1	25.31	18	27	5.3	66.4344317	1	1	0	0	0	0	2.275	15464.9561
38933	1	85	1	0	102.4266821	0	2	1	21.83	20	24	5.6	71.60210112	0	0	0	0	0	0	2.35	6299.171258
38936	1	62	1	1	111.205314	1	1	1	24.89	25	24	5.7	92.75081385	1	1	0	0	0	0	2.3	945
38944	0	60	0	0	134.0148751	1	1	1	33.25	15	19	5.5	95.9124358	0	1	0	0	0	0	2.4	3832.5
38969	0	77	1	0	121.9376328	0	2	1	26	19	27	5.6	57.08466996	1	1	0	0	0	0	2.425	10080.02811
38970	1	82	2	0	84.27377052	0	2	1	16.97	55	105	11.7	97.88326415	1	1	1	0	0	0	2.375	4195.243197
38978	0	76	0	1	117.9697474	0	2	1	28.08	15	22	6	85.71619742	0	0	1	0	1	0	2.275	2138.003781
38980	1	64	1	0	116.1029703	1	1	1	28.26	22	28	5.1	66.34496386	0	1	0	0	1	0	2.4	4410
38986	1	66	3	0	121.7343143	1	1	1	28.87	21	24	5.9	81.82575952	0	1	1	0	0	0	2.4	7350
38987	1	61	0	0	122.4337026	1	2	1	34.74	22	20	8.8	93.40464638	0	1	1	0	1	0	2.275	3026.503487
39009	1	78	1	0	54.71081217	1	1	1	28.86	0.740486357	24.81511016	6.486906805	59.61382893	1	1	0	1	1	1	2.167249058	23988.70314
39039	0	73	1	0	122.4375678	0	1	1	27.01	22	21	6.1	87.54173525	1	1	0	1	1	0	2.45	20604.39021
39040	0	70	1	1	110.2621722	0	1	1	21.32	19	25	5.4	59.96181292	0	1	0	0	0	0	2.375	3015
39046	1	70	1	0	123.5243704	1	2	1	32.18	37	35	5.3	63.60678619	1	1	0	0	1	0	2.375	9450
39048	1	64	0	0	100.0720439	1	1	1	24.52	16	22	5.8	96.08453193	0	1	0	0	1	0	2.35	-2307.887619
39060	0	75	1	0	96.98372774	0	1	1	17.4	24	29	5.5	90.93062164	1	1	0	0	1	0	2.325	12021.06164
39077	1	75	1	0	111.4408401	1	2	0	25.8	17	26	5.6	46.73433228	0	1	0	0	0	0	2.3	1260
39078	1	64	1	0	47.70424065	1	2	1	25.17	7.021552539	28.49613924	5.109727294	37.03839982	1	1	0	0	1	0	2.471497061	3015
39079	1	75	1	0	117.7223077	1	1	1	30.69	19	22	5.4	68.32761004	0	0	0	1	0	0	2.375	9949.785336
39080	0	70	1	0	139.7306699	1	1	1	35.78	21	29	5	94.1811345	1	1	0	0	0	1	2.4	2280
39084	1	79	1	0	125.5741056	1	1	1	31.69	17	22	5.8	54.13290695	1	1	0	1	1	0	2.475	-2732.599825
39086	1	62	2	0	133.5048341	0	1	1	38.23	34	40	9	86.54151458	0	1	1	0	1	0	2.4	-15247.53698
39093	1	60	1	0	123.1563608	1	2	0	31.2	25	17	5.5	85.34823694	1	1	0	0	0	0	2.425	1482.23851
39098	1	72	1	0	103.8598895	0	1	1	22.59	22	24	8.3	86.45900118	1	0	1	0	0	0	2.35	4217.278088
39103	1	74	1	0	54.32662179	0	1	1	28.66	11.67638664	25.74809639	4.417969022	52.79277549	1	1	0	1	1	0	2.404864833	-3485.19882
39116	1	60	2	0	116.0281863	1	1	1	32.15	17	15	13.7	60.02964933	0	0	1	0	1	0	2.275	910
39125	1	76	1	0	109.021013	1	1	1	22.17	42.81413781	34.08148722	5.3	67.84931677	0	1	0	1	1	1	2.55	6277.5
39126	1	66	1	0	126.8040826	1	1	1	31.55	22	21	5.6	90.18093277	1	1	0	0	0	0	2.425	11025
39147	1	60	2	0	108.7106304	0	0	1	26.72	16	23	6.6	71.51450217	0	0	1	0	1	0	2.325	1380.72541
39170	1	77	1	0	113.7768439	1	2	1	30.17	17	26	4.8	75.74112973	1	1	0	0	0	0	2.25	2410
39175	1	83	1	0	123.5261772	1	1	1	29.03	22	22	5.9	88.93178926	1	1	1	1	1	0	2.325	1702.5
39177	0	61	1	0	120.3089613	1	2	1	28.83	21	23	5.6	84.07821558	1	1	0	0	0	0	2.325	-5262.540471
39181	0	81	1	1	111.6062034	1	2	1	21.47	20	24	5.3	55.50300392	1	1	0	0	1	0	2.325	5051.032725
39190	1	85	1	0	96.8968343	1	1	1	17.34	31	49	5.4	71.60210112	1	1	0	1	0	0	2.3	4312.5
39203	1	80	1	0	117.1159134	1	1	1	28.79	17	21	5	81.73427261	1	1	0	0	1	0	2.4	4270
39215	0	64	2	0	114.7366466	0	2	1	24.9	21	25	5.9	52.25837895	1	1	1	0	1	0	2.35	-6970.63401
39220	0	61	2	0	119.4180253	1	2	1	24.33	73	42	5.8	83.8241453	0	0	0	0	0	0	2.775	1365
39226	1	79	1	0	107.3771255	1	1	1	25.23	25	30	6.1	59.7099475	1	1	0	0	1	0	2.225	5400
39232	1	77	2	0	104.87535	1	2	1	26.26	21	23	6	77.88668485	1	1	0	0	0	0	2.3	2760
39241	1	78	1	0	101.0155141	1	1	1	24.23	32.15554555	32.20542683	5.6	66.90275095	0	0	0	0	0	0	2.375	12600
39244	0	60	0	1	123.5535255	0	1	0	29.53	20	23	5.8	73.22751382	0	0	0	0	0	0	2.3	2100
39245	1	83	1	0	107.482924	1	2	1	27.64	30	42	7.5	80.02983979	1	1	1	0	1	0	2.35	1709.92023
39246	0	85	1	0	131.4659885	0	2	1	32.65	24	22	5.7	71.0338657	0	1	0	0	1	0	2.325	8825.673017
39248	1	60	1	0	111.7952569	1	1	1	25.2	21	28	5.5	61.86223807	0	1	0	0	0	0	2.35	8040
39251	0	67	1	0	111.3608068	1	1	1	21.99	16	24	5.4	69.71384379	1	1	0	0	1	0	2.35	2970
39265	1	71	1	0	119.948655	1	1	1	25.58	20	24	5.9	79.00167287	1	1	1	1	1	1	2.4	15879.67607
39271	1	66	1	0	98.15889664	0	0	1	20.36	15	18	5.5	81.82575952	1	1	0	0	0	0	2.425	-1461.096904
39277	1	66	1	0	109.745603	1	1	1	26.48	40	52	5.5	94.74405663	1	1	0	0	0	0	2.4	5171.569016
39278	1	60	1	0	107.9009963	0	0	1	23.15	38	23	5.5	75.92022785	1	1	0	0	1	0	2.5	1620
39288	0	85	3	1	117.0641058	1	2	1	23.8	18	23	6.5	80.46483645	0	0	1	0	1	0	2.475	6420
39295	1	83	1	0	98.51904614	1	1	1	22.91	79	68	5.4	48.06946481	1	1	0	0	1	0	2.275	-17029.39263
39307	1	81	1	0	102.6046608	1	1	1	21.92	23	34	5.2	73.64254225	1	1	0	0	0	0	2.3	900
39320	0	66	1	1	114.7311242	1	2	1	22.91	14	15	4.5	91.95395462	0	1	0	0	0	0	2.275	8167.143116
39323	1	63	1	0	119.6348045	1	1	1	29.34	22	21	5.1	83.56844088	0	1	0	0	0	0	2.35	3570
39324	0	85	1	0	131.3883397	1	2	1	33.11	19	27	4.5	35.72362318	1	1	0	0	1	0	2.45	9749.623453
39343	0	60	1	0	93.87150493	1	2	0	18.76	12	16	5.9	101.0349039	1	1	0	1	0	0	2.25	2445
39367	0	64	1	0	120.3584789	1	2	1	29.82	20	28	5.4	82.32490371	1	1	0	0	0	0	2.375	1592.5
39372	1	66	1	0	118.2539461	0	2	1	35.68	11.66024646	25.06148226	5.4	35.04260762	1	1	1	0	1	0	2.15	11120.80962
39376	1	80	1	0	41.00324607	1	1	1	21.63	3.855552413	20.81258158	5.581590463	50.14161365	1	1	0	1	0	0	2.355985539	5400
39379	0	67	0	0	138.263995	0	1	1	36.03	21	25	5.7	96.18695405	1	0	0	0	0	0	2.275	4260
39382	0	76	1	0	122.355106	1	1	1	27.87	25	22	6	57.48707952	1	1	0	0	1	0	2.4	-58.81349876
39389	1	78	1	0	110.8383276	1	1	1	24.7	25	25	5.2	66.90275095	1	1	0	0	1	0	2.6	3780
39400	0	67	1	0	126.8930816	1	2	1	26.51	23	22	5.9	96.18695405	0	1	0	0	1	0	2.575	-15752.38312
39405	0	69	1	0	117.520005	1	1	1	27.74	35	25	5.7	60.38450445	0	0	1	0	1	0	2.35	1627.5
39424	0	66	1	0	117.5847007	1	1	1	24.03	17.70413976	40.73934701	5.5	81.17638898	0	1	0	1	1	0	2.6	17804.68967
39433	0	80	1	0	127.6501495	1	1	1	32.94	149	110	8.7	34.00713148	0	0	1	0	1	0	2.4	-7905.066197
39434	0	70	1	1	106.4832734	1	1	1	19.21	22	21	5.3	78.92720477	0	1	0	0	0	0	2.275	11070
39448	0	60	3	0	99.69184222	1	1	1	19.76	20	24	5.3	95.9124358	0	0	0	0	0	0	2.15	-7531.466702
39454	1	67	2	0	114.5281886	0	2	1	25.07	17	19	5.5	103.5219546	1	1	0	0	1	0	2.425	1785
39459	1	81	1	0	109.6979205	0	1	1	26.45	17	30	5.2	85.26890841	1	1	0	0	1	0	2.275	21140.16856
39474	1	72	1	0	123.3809115	0	1	1	30.53	39	29	5.5	78.44866116	1	1	0	0	1	0	2.425	7470.676036
39475	0	75	1	0	110.4001996	1	1	1	19.91	32	34	4.8	76.20315716	1	1	0	1	1	0	2.4	945
39476	1	70	1	0	120.3211593	1	1	1	28.13	44	34	6	70.77012909	0	1	0	0	0	0	2.475	3760.155049
39482	0	75	1	0	112.0420046	1	1	1	20.32	24	44	5.3	51.49723912	0	1	1	1	1	0	2.6	14033.01977
39490	1	69	1	0	123.6820029	0	1	1	25.97	19	26	6.2	64.05517239	1	1	0	1	1	0	2.45	-3966.095988
39493	1	82	1	0	114.2278302	0	1	1	24.13	17	21	5.2	53.00405487	0	1	1	0	1	0	2.475	-8328.316804
39502	1	60	2	0	124.5678727	1	1	1	34.3	39	24	4.7	71.51450217	0	1	0	1	1	0	2.375	1050
39505	0	74	1	0	123.2431463	1	1	1	22.8	20	33	5.2	66.36876991	0	1	0	1	1	0	2.425	16920
39511	0	65	0	1	112.1922533	0	1	0	23.42	30	27	5.5	97.54784402	1	1	0	0	1	0	2.375	420
39524	1	68	0	0	62.7524824	0	1	1	33.11	42.11808752	46.79471896	7.725225301	35.20563437	1	1	1	0	1	0	2.240367466	600
39533	0	65	0	0	112.9661282	1	1	1	24.07	16	13	5.4	81.74862939	0	1	0	0	0	0	2.375	19140
39543	0	76	1	1	116.8275286	1	1	1	26.51	21	23	5.6	65.4428592	1	1	0	1	1	0	2.325	3937.5
39547	1	83	1	1	100.3175709	1	1	1	21.5	22	26	5.7	80.02983979	1	1	0	0	0	0	2.375	2712.5
39553	0	70	1	0	130.8721894	1	1	1	31.79	22.91623759	31.21331304	5.7	39.69326031	0	1	0	0	1	0	2.525	5670
39577	0	67	0	0	119.9185276	1	0	1	27.18	16	18	5.3	80.60815426	0	1	0	0	1	0	2.4	3757.5
39583	0	85	2	0	57.38992067	1	2	1	26.59	3.549748154	25.20752428	4.174935042	81.4140896	1	0	0	0	1	0	2.413158178	8960.756029
39588	1	61	1	0	123.2503122	1	1	1	31.24	29	38	5.4	75.38878626	1	1	0	0	1	1	2.45	3400
39591	0	61	1	0	117.4437916	1	2	1	23.98	21	26	5.7	72.71492122	1	1	0	1	0	0	2.45	4650
39592	1	84	1	0	103.2403418	1	2	1	30.11	22	25	5.4	64.14155239	1	1	0	0	0	1	2.175	14465.65533
39621	1	78	1	0	112.4343942	0	1	1	24.75	16	18	5.5	12.34927986	1	1	0	1	1	0	2.35	9672.843976
39638	0	70	1	0	108.5127624	0	2	1	22.61	72	74	5.3	94.1811345	1	1	0	1	1	0	2.4	3150
39674	1	78	1	0	113.866372	1	2	1	21.58	16	24	5.3	42.28977	1	1	0	0	0	1	2.375	11796.25476
39676	0	67	2	0	143.2863136	1	2	1	35.96	17	20	6.2	92.92328894	0	1	0	0	0	0	2.575	4972.5
39690	1	69	0	1	112.6946658	0	1	1	24.89	22	21	4.9	80.11941889	1	1	0	0	1	0	2.3	15795
39721	0	63	0	0	61.15562727	0	2	1	28.29	6.951716412	24.37233896	6.682004218	71.04681048	0	1	0	0	1	0	2.133946983	13649.17712
39725	0	79	1	0	118.9297248	0	1	1	27.45	37	37	7.9	50.07038608	1	1	1	0	1	0	2.4	6154.111993
39727	1	72	1	0	113.9878209	0	1	1	25.57	29	28	5.7	78.44866116	1	1	0	0	0	0	2.375	9366.160262
39728	0	64	1	0	120.1730229	1	2	1	29.03	24	17	6.2	50.00295585	0	1	1	0	1	0	2.35	1050
39751	0	75	1	0	127.1376012	1	1	1	30.45	8	24	5.4	51.49723912	0	1	0	1	1	0	2.3	15108.88786
39752	1	72	0	0	118.5653428	0	1	1	27.2	27	27	6.3	90.83379659	0	1	1	0	1	0	2.35	6438.951419
39772	1	61	1	0	114.7973681	1	2	1	28.36	23	24	5.7	98.13088902	1	1	0	0	1	0	2.45	405
39773	1	81	1	1	101.0004696	0	2	1	23.43	14	28	5.2	73.64254225	1	1	0	0	1	0	2.325	9821.659676
39783	1	68	2	0	120.9525894	1	1	1	33.17	22	25	6.1	93.27323376	1	1	0	0	1	0	2.4	7438.205516
39785	0	71	1	0	111.4660912	1	1	1	25.07	20	23	5.8	52.96475311	1	1	1	1	1	0	2.425	5344.790584
39790	0	69	1	0	124.061757	1	1	1	26.57	19	22	5.6	68.74126595	0	1	0	0	1	0	2.5	2047.5
39792	0	77	0	0	122.4854885	0	1	1	29.22	16	22	5.7	64.98475918	1	0	0	0	0	0	2.425	750
39793	1	70	1	0	120.576519	1	1	1	29.05	28	26	5.6	57.66577232	0	1	1	1	1	0	2.35	2400
39797	0	84	1	1	107.1559304	1	2	1	23.56	15	22	5.2	54.34558074	0	1	0	0	1	1	2.4	5367.119702
39830	0	85	2	1	101.5670355	0	2	1	22.1	28	43	5.5	49.73653113	1	0	1	0	1	0	2.3	13160.96484
39831	1	66	1	0	122.1740906	1	1	1	29.11	28	31	5.3	72.78686157	0	1	0	0	1	0	2.375	10800
39834	0	71	1	0	110.0282425	0	1	1	24.46	16	25	5.3	88.78030935	0	0	0	0	1	0	2.3	6300
39839	1	75	2	0	117.9603457	1	1	1	29.24	19	25	5.5	70.99343454	1	1	0	0	1	0	2.45	27180
39842	1	71	1	0	124.9815308	1	1	1	31.37	29	26	5.6	87.06848054	1	1	0	0	1	0	2.3	16170
39853	0	63	1	0	127.5260638	1	1	1	31.05	20	26	5.4	71.70047536	0	1	0	0	0	0	2.325	210
39861	1	63	2	0	108.0013783	1	1	1	26.34	8	17	5.2	27.46708445	1	1	1	0	1	0	2.15	-13330.31621
39872	1	64	1	0	119.3542159	1	1	1	26.83	32	23	11.2	66.34496386	1	1	1	0	1	0	2.475	6870.317659
39876	0	80	1	0	113.650746	0	2	1	27.67	13	18	5.3	83.34122706	1	1	0	0	1	1	2.3	630
39877	1	63	2	0	96.76949056	0	2	1	17.27	13	20	5.3	85.93572397	1	1	0	1	1	0	2.425	-845.5720411
39879	0	79	1	0	119.322394	1	1	1	23.02	23	25	5.5	83.92872816	1	1	0	0	0	1	2.4	315.8333734
39892	1	60	2	0	94.48695845	0	1	1	20.78	95	113	5.7	98.66498313	1	1	0	0	0	0	2.325	1766.935545
39894	1	85	0	0	112.5989332	0	1	1	24.84	23	28	5.4	51.89874313	1	1	0	0	1	0	2.35	2213.370319
39909	1	81	1	0	106.0261809	1	1	1	24.51	16	26	5.6	44.80552114	1	1	0	0	0	0	2.35	6030
39913	1	75	0	0	121.4991652	1	1	1	30.32	22	30	6.9	61.41149859	1	1	1	0	1	0	2.325	21226.02497
39919	1	74	2	0	114.7355689	1	2	1	25.97	18	34	6.8	19.38533353	1	1	1	0	1	0	2.5	12547.52465
39920	0	85	1	0	111.088168	1	1	1	22.46	3.501699793	13.43056191	5.7	48.00388992	0	1	0	0	1	0	2.525	480
39949	0	63	2	0	120.4841303	1	2	0	25	29	23	11.5	95.57131879	0	1	1	0	1	0	2.475	1427.096243
39953	1	69	0	0	122.7423249	1	1	1	30.19	22	24	6.5	80.11941889	1	1	1	0	0	0	2.375	2617.5
39958	0	78	0	0	117.0662714	1	1	1	23.36	14	20	5.8	74.61406658	0	1	1	0	1	0	2.425	12294.27298
39965	0	78	1	0	110.1677755	1	1	1	22.03	17	20	5.6	74.61406658	1	1	0	0	1	0	2.35	420
39972	1	60	0	0	109.7187799	1	1	1	23.32	19	29	4.8	85.34823694	1	1	0	0	0	0	2.25	13680
39976	1	70	0	0	123.3022256	0	1	1	31.27	23	27	5	70.77012909	1	1	0	0	0	0	2.275	337.5
39997	1	61	2	0	93.00419022	0	2	0	18.43	13	25	5.7	64.85662	1	1	0	0	1	0	2.45	-2418.558982
40005	1	70	0	0	123.1005628	1	1	1	28.81	22	22	4.9	79.55858295	1	1	1	0	1	0	2.475	3780
40007	1	69	1	0	115.7807312	1	1	1	28.88	21	22	6.1	71.26901218	1	1	0	1	1	0	2.275	18180
40010	0	63	1	0	130.2456611	1	2	0	29.96	23	24	6.1	82.90524039	0	0	1	1	1	0	2.35	-4124.514876
40025	1	61	0	0	114.118124	0	1	0	26.43	24	21	5.7	103.7943141	0	1	0	0	1	0	2.175	10296.4982
40044	0	79	1	0	128.3098566	1	2	1	29.69	14	23	6.7	74.09176812	0	1	1	0	1	0	2.4	1050
40065	0	63	2	0	160.8716922	1	2	1	48.57	26	32	6.2	72.6065183	0	1	0	0	1	0	2.325	1105
40084	1	77	0	0	108.3918396	0	1	1	22.62	14	16	6	87.6988118	1	1	1	0	1	0	2.35	425
40085	0	62	0	0	133.9437294	1	1	1	32.93	22	30	5.8	83.48966807	0	1	0	1	0	1	2.525	637.7875202
40104	1	81	1	0	97.93714222	1	1	1	17.89	40	47	5.5	53.37769876	1	1	0	0	0	0	2.325	3150
40110	0	65	3	0	114.4504934	0	2	1	24.75	22	17	5.7	81.74862939	1	1	0	0	1	0	2.5	114.9315419
40111	1	70	1	0	115.4648278	1	2	1	27.14	33	27	5.4	63.60678619	1	1	0	0	0	0	2.325	14522.8714
40118	1	80	0	0	104.8557259	0	1	1	23.9	18	19	5.4	65.96939068	1	1	0	0	0	0	2.575	8075.511035
40124	0	80	2	0	113.2149794	0	2	1	22.8	18	30	6.4	36.22989973	1	1	1	0	1	0	2.475	1050
40129	0	74	2	0	144.1270312	0	2	1	38.61	15	20	6.1	59.78335637	1	0	0	1	1	0	2.375	-1216.755875
40152	1	68	0	0	113.1828663	1	1	1	29.08	26	24	5.6	71.77141206	0	0	1	0	0	0	2.25	2160
40154	0	62	0	0	130.4044264	0	1	1	37.5	13	16	9.4	83.48966807	1	0	1	0	1	0	2.425	840
40161	0	83	1	1	115.9425544	0	2	1	20.87	15	28	5.6	36.22905473	0	0	1	0	1	0	2.4	-9040.777018
40172	1	68	0	0	106.3959021	0	1	1	23.14	21	27	6.4	98.81395968	1	1	0	0	0	0	2.4	-1421.01668
40190	1	72	2	0	95.68170324	1	2	1	15.91	11	33	5	72.50541482	1	1	0	0	1	0	2.325	6784.189578
40193	0	68	1	1	131.4411832	1	0	1	32.05	19	20	5.6	54.09276816	0	0	0	0	0	0	2.375	13345.62917
40211	0	62	1	0	157.3880083	0	2	1	41.21	42	35	5.3	63.42796343	1	1	0	0	1	0	2.5	1050
40217	1	71	1	0	117.311212	1	1	1	29.68	13	23	5.3	79.00167287	0	1	0	0	0	0	2.35	8396.968371
40225	0	66	1	0	121.6219661	1	2	1	26.1	25	29	5.4	81.17638898	0	0	0	0	1	0	2.475	4440
40235	1	61	0	0	107.4143346	0	1	1	29.17	23	31	6.6	84.75079928	1	1	1	0	0	0	2.175	-8741.62869
40237	1	85	1	0	110.4927041	0	1	1	24.51	16	25	5	63.69256152	1	0	0	1	1	0	2.225	105
40248	0	74	1	0	65.516	0	1	1	24.73800957	17.17461166	29.60065196	5.2	76.74033953	0	1	0	1	0	0	2.525	3150
40277	1	78	1	0	122.8482186	1	1	1	31.03	22	19	5.8	82.89068049	1	1	0	0	1	0	2.35	5698.25364
40280	1	66	0	0	116.1005888	1	1	1	29.83	24	24	5.8	72.78686157	1	1	0	0	0	0	2.275	18600
40282	0	67	0	0	124.5081362	1	1	1	29.13	14	21	5.5	91.31027694	0	0	0	0	0	0	2.25	1800
40293	1	82	1	0	118.6590966	1	1	1	27.25	15	19	5.8	41.11803171	0	1	0	1	1	0	2.4	7560
40295	1	64	2	0	66.45250272	1	1	1	35.06	36.0478319	32.74446848	7.587255834	57.8875631	1	1	1	0	1	0	2.175053184	7410
40318	1	74	3	0	115.0598419	1	1	1	29.28	29	21	8.7	33.12763281	1	1	1	0	0	0	2.375	1260
40335	0	61	3	0	123.3989455	1	1	1	31.76	21	27	6	56.8191153	0	1	1	0	1	0	2.225	200
40353	1	66	1	1	120.8999892	1	1	1	29.22	17	23	5.8	72.78686157	1	1	1	0	1	0	2.45	7920
40358	0	63	1	0	130.5116318	1	1	1	30.17	16	22	5.6	82.90524039	1	1	0	1	0	0	2.475	472.5
40363	0	62	1	0	106.907237	1	1	1	20.74	19	24	5.3	63.42796343	0	1	0	1	1	0	2.475	6820
40369	1	67	1	0	109.6755893	1	1	1	21.73	18	24	5.8	72.27735353	0	1	0	0	1	0	2.45	11794.35461
40380	0	70	2	0	133.0105645	0	2	1	36.95	14	17	5.2	90.98552772	1	1	0	0	1	0	2.15	18518.09332
40382	1	83	1	0	114.1307991	1	2	1	28.79	11	22	5.4	72.61515515	0	0	0	0	1	0	2.4	10734.7478
40383	0	63	1	1	115.9052633	1	1	0	24.82	15	20	5.2	62.98396768	1	1	0	0	0	0	2.35	2149.310047
40391	1	69	1	0	117.9353704	1	1	1	30.01	15	20	5.2	71.26901218	1	1	0	1	0	0	2.3	630
40396	0	62	0	0	121.9672932	0	0	0	26.65	15	18	5.8	83.48966807	1	1	0	0	0	0	2.3	12588.48661
40400	0	69	0	1	136.4583409	0	1	1	34.95	18	22	5.3	68.74126595	0	0	0	0	1	0	2.425	15955.29514
40410	1	77	1	0	123.9449976	1	1	1	33.18	18	22	6	60.55474677	1	1	0	0	1	0	2.35	680
40422	0	61	0	0	113.9628799	1	1	1	30.18	15	19	5.8	18.16072951	1	0	1	0	1	0	2.175	-8739.892571
40485	0	69	0	0	113.4304344	1	2	1	22.06	13	23	5.5	79.4835899	1	1	0	0	1	0	2.45	1215
40520	0	85	1	1	104.222311	0	2	1	20	13	24	5.2	61.43353439	0	1	0	0	0	0	2.45	-1831.8845
40523	1	67	0	0	111.7629653	0	2	1	22.04	20	20	13.9	89.54966624	1	1	1	0	0	0	2.625	657.2704179
40524	0	60	0	1	132.4442402	0	1	1	30.79	48	39	5.2	84.67091196	0	0	0	0	1	0	2.375	16529.61447
40531	0	69	0	0	64.99323601	0	2	1	30.07	2.120647043	29.49243175	6.490879766	54.44323196	0	1	1	0	1	0	2.309376461	2205
40545	0	78	1	1	108.3371328	1	2	1	19.91	20	32	5.3	64.52986587	1	1	0	1	0	0	2.425	3900
40548	0	64	1	1	133.7604027	1	1	1	32.85	22	23	5.7	82.32490371	1	1	0	0	1	0	2.45	3067.5
40551	1	65	1	0	127.6025478	1	1	1	32.76	27	28	5.6	43.02733348	1	1	0	0	1	1	2.3	1341.423165
40563	1	70	2	0	116.5260249	0	1	1	25.34	12	21	6.7	91.97197888	0	1	1	0	0	0	2.525	-6725.452517
40570	0	75	1	0	109.3099193	1	1	1	22.5	25	35	5.5	65.90418852	1	1	0	0	1	0	2.475	5880
40573	0	83	1	0	129.6824372	0	2	1	30.67	12	22	7.5	54.72868151	1	1	1	1	1	0	2.325	3157.342084
40575	1	85	1	0	118.0108837	1	2	1	28.48	19	24	6.5	43.56407801	1	1	1	0	1	0	2.375	3600
40585	1	61	0	0	107.8074546	0	1	1	23.1	17	21	6.8	93.40464638	1	1	1	0	0	0	2.575	840
40599	0	71	1	0	122.6717823	1	1	1	28.04	13	23	5.5	43.15738057	0	1	0	0	1	0	2.425	11633.92406
40604	0	63	0	1	106.9542036	0	1	1	22.45	20	18	11.2	105.2381215	0	0	1	0	1	0	2.425	3150
40614	1	70	2	0	99.58658808	0	1	1	23.47	22	40	5.8	91.97197888	1	1	0	0	1	0	2.4	6713.800246
40643	1	67	0	0	113.0100784	1	1	1	22.7	24	22	6.1	64.96144958	1	1	1	0	1	0	2.425	1365
40644	1	71	1	0	119.3196336	0	2	1	29.17	39.54944628	37.14494863	7.7	57.26211192	1	1	1	1	1	0	2.475	3730
40660	1	64	1	1	105.7849695	1	1	1	24.39	39	26	10.9	96.08453193	1	1	1	1	0	0	2.25	2655
40703	1	62	1	0	129.2582819	1	1	1	32.84	23	28	5.5	84.15754368	0	1	0	0	1	0	2.45	1695
40705	1	72	2	0	109.120363	0	2	1	28.5	11	20	5	60.03382918	1	1	0	0	1	0	2.15	6300
40711	1	68	2	0	102.6875381	1	0	1	21.97	38	33	6.3	74.57159764	1	1	0	0	1	0	2.475	4767.02553
40717	0	74	0	1	125.845149	0	2	1	26.43	21	23	5.3	91.571623	0	0	0	1	0	0	2.425	315
40718	1	82	0	0	104.9668823	0	1	1	23.96	17	25	5.2	73.12704446	1	1	0	1	0	0	2.375	12460.18204
40737	0	63	1	0	130.7285142	1	1	1	31.04	21	21	5.8	71.70047536	0	1	0	0	0	0	2.4	24748.18296
40755	0	70	1	0	135.4066133	0	1	1	31.01	19	23	5	53.33811995	0	1	0	0	0	1	2.475	10800
40763	0	66	1	0	124.5700962	1	2	1	27.53	25	21	4.9	91.95395462	1	1	0	1	1	0	2.525	821.7740847
40767	0	61	1	0	115.3216782	1	2	0	25.84	20	25	5.3	95.24104875	1	1	0	0	0	0	2.325	560
40773	1	72	1	0	120.4718435	1	1	1	31.35	27	22	5.5	62.71940791	1	1	0	0	0	0	2.45	840
40784	1	85	1	0	107.5331997	1	2	1	22.95	18	28	5.3	82.90633125	1	1	0	1	1	0	2.325	5850
40800	1	81	1	0	127.9727089	1	1	1	31.38	19	24	5.2	53.37769876	1	1	0	0	1	0	2.4	8277.5
40801	0	60	1	0	143.8800354	1	1	1	36.52	25	28	5.5	73.22751382	1	1	0	0	0	0	2.35	4477.5
40807	1	76	1	0	122.8885258	1	1	1	30.27	27	37	5.9	50.49222948	0	1	0	0	1	0	2.275	11025
40810	1	71	1	0	127.9130744	1	1	1	32.92	20	27	5.7	63.16153868	1	1	0	0	1	0	2.45	9078.183556
40815	0	70	1	0	149.9829527	1	2	1	41.12	27	28	5.7	59.96181292	0	1	0	0	1	0	2.225	24672.00129
40824	1	71	1	0	117.5903826	1	1	1	26.69	24	23	5.7	79.00167287	1	1	0	0	0	0	2.4	13800
40831	0	63	3	0	141.6791775	1	2	1	40.97	18	19	6.3	93.91234088	0	1	0	0	1	0	2.25	-8880.838045
40838	0	73	1	0	119.0077831	0	2	1	24.74	16	20	7.8	77.28130869	1	1	1	0	1	0	2.525	19950
40842	1	76	1	0	120.7570924	1	1	1	31.5	25	26	5.4	67.84931677	1	1	0	0	1	0	2.325	4875
40852	1	85	1	0	103.7613044	1	1	1	20.18	19	33	5.1	51.89874313	1	1	0	0	1	0	2.4	5089.719507
40860	1	82	1	0	67.005	0	1	1	24.66951563	32	40	5.6	48.40832307	0	1	0	0	0	0	2.475	1590
40871	0	79	1	1	104.2738631	1	2	1	20.59	17	26	5.9	64.07815681	0	0	0	0	1	0	2.35	39.80115818
40886	0	64	0	0	135.785862	0	1	0	34.6	16	20	5.5	82.32490371	1	1	0	0	1	0	2.475	5880
40888	1	66	0	0	129.3689174	0	1	1	32.9	26	24	5.4	81.82575952	1	1	0	0	1	0	2.35	22950
40900	1	85	1	0	119.766585	0	1	1	30.19	22	26	4.6	63.69256152	1	1	0	1	1	1	2.175	13471.63869
40912	1	61	0	0	114.8883261	0	1	1	26.05	22	20	5.7	93.40464638	1	1	0	0	1	0	2.4	5271.233349
40930	0	67	1	0	123.3307937	1	2	1	27.74	17	23	5.6	80.60815426	1	1	0	0	0	1	2.375	6300
40954	1	69	2	0	105.2340237	0	2	1	22.53	28	29	4.9	74.04959645	1	1	0	0	0	0	2.525	104.6778607
41005	1	65	2	0	103.7553478	0	1	1	23.32	21	21	5.3	9.565832756	1	1	0	0	1	1	2.375	5040
41013	0	64	2	0	132.8776194	1	2	0	32.15	22	28	6.5	72.09827267	1	1	1	0	1	0	2.4	4725
41021	1	66	0	0	123.4089912	0	1	1	28.19	30	27	5.4	81.82575952	0	1	0	0	0	0	2.375	18900
41022	1	66	2	0	118.564509	0	1	1	31.13	24	25	8.5	53.18789871	1	1	1	0	1	0	2.375	10290
41040	0	85	1	0	122.7210861	0	2	1	27.56	20	25	5.8	48.00388992	0	1	0	0	1	0	2.275	4135.751876
41053	1	75	1	0	116.4050801	0	2	1	27.63	21	30	6.4	55.67552942	1	1	1	0	1	0	2.45	-8917.539575
41103	0	84	1	0	116.377552	0	2	1	24.95	21	19	5.9	71.53460795	0	1	1	1	1	0	2.375	-1570.816806
41105	0	66	2	0	151.9294496	1	0	1	40.19	21	25	5.4	93.5783373	0	1	0	0	1	0	2.35	210
41106	1	73	2	0	119.8896475	0	1	1	29.47	23	21	6.1	34.33779193	1	0	0	0	1	0	2.575	9450
41124	0	68	2	0	129.1419534	1	1	1	33.45	18	22	6.5	104.5236349	0	1	1	0	1	0	2.375	3721.063844
41126	1	80	1	0	96.68513637	0	1	1	22.73	20	34	6.2	85.86999839	1	1	0	0	0	0	2.35	9871.187262
41127	0	70	2	0	130.2958004	0	1	1	31.44	13	19	7	103.0654257	1	0	1	1	1	0	2.35	17719.61318
41138	1	62	2	0	129.9854962	0	0	1	35.58	18	21	6.5	86.54151458	1	1	1	0	1	0	2.3	730.765571
41142	0	71	0	1	124.3771503	0	2	1	26.15	22	30	5.1	78.37471433	0	0	0	0	1	0	2.475	10800
41143	1	71	0	0	121.1251384	1	2	1	29.34	24	21	5.4	57.26211192	0	1	0	0	1	0	2.35	32400
41156	1	65	0	0	117.5081669	0	1	1	27.43	26	22	5.4	65.88054912	1	0	0	0	0	0	2.35	1520
41158	0	71	1	0	125.7339777	1	1	1	30.07	51	44	5.6	67.78225655	0	1	1	1	1	0	2.4	1415.27166
41190	1	65	1	0	111.9786765	1	1	1	28.44	56	39	5.9	90.81664932	1	1	0	0	1	0	2.325	840
41192	1	63	1	0	113.4157931	1	2	1	25.27	14	16	5.4	92.10155816	1	1	0	0	0	0	2.35	13870
41194	0	66	1	0	133.9743908	0	1	1	32.47	18	18	5.3	81.17638898	1	0	0	0	1	0	2.4	8904.778319
41204	1	60	2	0	112.8171186	0	1	1	27.31	25	34	3.9	87.76593716	1	0	1	0	1	0	2.425	90
41216	0	61	0	1	101.8211965	0	2	0	18.73	14	27	4.7	72.71492122	0	0	0	0	1	0	2.275	-1959.932771
41220	1	82	2	0	102.0549825	0	2	1	20.85	12	21	5.3	44.14181117	0	0	0	0	1	0	2.45	5576.011275
41230	0	73	0	1	118.2010346	1	1	1	24.91	21	23	5.5	92.217143	0	1	0	0	1	0	2.4	12690
41234	1	78	1	0	126.629662	1	1	1	33.03	30	25	6	66.90275095	1	1	1	1	1	1	2.425	8084.704366
41243	1	78	1	0	121.6547829	1	1	1	28.83	25	29	5.5	75.21094182	0	1	0	0	1	0	2.4	7375
41252	0	73	1	1	114.9463325	1	2	1	24.39	30	30	5.1	66.83662629	0	1	0	0	0	0	2.3	6750
41267	1	73	2	0	119.4493923	1	0	1	31.6	16	22	7.2	65.27311671	1	0	1	1	1	0	2.325	300
41312	0	71	1	0	140.2256561	1	2	1	35.82	17	21	5.8	67.78225655	1	1	0	1	1	0	2.35	12500
41314	0	69	1	0	127.1464362	0	2	1	30.15	15	19	5.9	90.03640727	0	1	0	0	1	0	2.3	1190
41320	0	65	1	0	119.1120774	1	1	1	28.28	46	35	5.4	62.10527835	0	0	0	0	0	0	2.3	-12830.83168
41362	0	84	1	0	131.5723252	1	2	1	30.54	15	24	5.4	43.44908627	0	1	0	0	1	0	2.45	-2132.487748
41376	1	71	1	0	109.8110035	1	2	1	28.87	19	16	6.1	44.42123041	1	1	0	1	0	1	2.325	-625.9190667
41394	1	76	1	0	130.6968415	0	1	1	32.82	17	24	5.1	76.27505511	1	1	0	0	1	0	2.425	8478.709856
41403	1	60	0	0	127.4276779	1	1	1	37.38	21	17	9	75.92022785	0	1	1	0	0	0	2.425	3150
41413	0	69	2	0	117.6428924	0	2	0	26.95	15	19	5.6	103.7919695	0	1	0	1	1	0	2.375	-1831.694933
41415	1	85	1	0	109.2946084	1	1	1	25.45	17	23	5.6	25.86329872	1	1	0	0	1	0	2.425	12745.02707
41416	1	80	1	0	119.2743136	0	1	1	29.93	15	19	6.2	65.96939068	1	1	0	1	0	1	2.425	470
41427	1	68	1	0	125.4944081	1	1	1	36.36	25	24	5.6	71.77141206	1	1	0	0	1	0	2.225	2625
41430	1	64	2	0	131.2853717	1	1	1	32.34	14	15	9.1	105.7267099	1	1	1	1	1	0	2.425	5160
41436	1	63	1	0	130.1512863	1	1	1	33.31	33	22	5.1	83.56844088	0	1	0	0	1	0	2.425	18431.56887
41451	0	74	2	0	114.1777614	1	1	1	25.96	14	21	4.9	88.46455807	0	1	0	0	1	0	2.4	4816.422186
41460	1	71	1	0	112.3997225	1	1	1	28.66	25	25	5.7	57.26211192	0	1	0	0	0	0	2.325	25799.3275
41461	1	85	1	0	105.4681972	0	1	1	22.65	17	22	5.3	71.60210112	0	1	0	0	1	0	2.375	14831.90363
41468	0	66	0	1	122.6288561	0	2	0	26.44	18	21	6.6	103.0435548	1	1	1	0	1	0	2.65	960
41477	1	71	1	0	123.9587645	1	1	1	30.05	20	20	9.5	91.78993045	1	1	1	0	1	0	2.5	-1287.043951
41482	1	64	0	0	130.7590146	0	1	1	33.64	42	35	7	99.73082078	1	1	1	0	1	0	2.275	9434.147214
41483	1	66	2	0	135.6352692	1	1	1	44.06	19	23	6.5	62.23986741	0	1	1	0	1	0	2.225	-2536.862559
41486	0	61	0	0	130.9936511	0	1	0	31.21	51	40	6.1	97.63533925	0	0	1	1	1	0	2.475	-16465.8812
41490	0	66	2	0	119.2785372	1	1	1	27.69	12	18	5.9	100.9176272	1	1	0	0	0	0	2.35	18755.01913
41492	1	72	1	0	119.0397375	0	1	1	29.02	26	22	5.3	88.34483875	0	1	0	0	1	0	2.375	12529.5674
41493	0	77	1	0	108.4488643	0	2	1	19.96	18	33	6.2	39.30041715	1	1	0	1	0	0	2.15	2218.324413
41495	1	61	1	0	104.979834	1	1	1	25.53	25	23	5.5	95.44198186	1	1	0	0	0	0	2.225	8081.60739
41498	1	68	2	0	114.4175351	0	1	1	28.16	16	19	5.8	86.89966222	0	0	0	0	1	0	2.3	13368.62474
41501	1	70	1	0	132.7818543	0	0	1	36.27	26	23	6.3	74.1221646	1	0	1	1	1	0	2.35	1885.410935
41504	1	63	1	0	111.2053539	1	1	1	23.32	28	27	5.2	62.70352071	1	1	0	0	1	0	2.35	10138.73045
41514	1	70	1	0	120.2202585	1	0	1	29.65	30	25	6.8	72.40230524	1	1	1	0	1	0	2.4	4221.591831
41519	1	70	2	0	114.7828485	1	1	1	28.35	17	15	7.5	103.5741021	1	1	1	1	1	0	2.4	10762.25586
41522	1	72	1	0	113.8454033	1	1	1	26.28	17	15	5.9	85.41996379	0	1	1	0	1	0	2.35	5588.258771
41526	0	64	1	0	125.0649736	1	2	1	25.84	19	20	5.9	79.36093444	1	1	0	1	0	0	2.45	-329.2742139
41528	1	63	3	0	58.93756164	0	2	0	31.09	1.529054394	30.78973836	6.344450834	89.07236466	1	1	0	0	0	0	2.302399445	4033.06638
41549	0	61	2	0	134.2014278	1	2	1	35.01	46	58	5.3	109.1827602	0	1	0	0	1	0	2.35	11813.0998
41555	0	78	2	0	143.9968931	0	2	1	37.82	19	17	5.4	60.88010508	0	1	0	0	1	0	2.525	-1208.879477
41575	1	76	0	0	109.20955	0	2	1	27.77	12	15	5.5	50.18716365	1	1	0	0	0	0	2.4	5951.440715
41576	1	68	2	0	121.4004617	0	1	1	34.2	17	20	8.5	106.1109466	1	1	1	1	0	0	2.425	-8382.999505
41578	0	67	1	0	102.0482374	1	1	1	19.69	35	29	4.8	50.95432846	0	1	0	1	1	1	2.275	4066.065803
41579	0	71	1	0	103.5843735	1	1	1	19.12	21	28	5.8	74.4126672	1	1	0	0	1	0	2.35	-197.1403301
41581	1	60	2	0	49.59437971	1	1	1	26.16	17.56134399	30.60307665	4.258607172	64.60109572	1	1	0	0	0	0	2.208269329	-992.3682793
41583	0	66	0	0	144.8010449	0	1	1	35.87	27	28	6.2	91.00574245	0	0	0	0	0	0	2.4	161.0818145
41595	0	76	1	0	102.714842	0	2	1	18.49	17	29	5.6	60.67494968	1	1	0	0	0	0	2.4	-4707.604621
41610	0	67	0	0	57.05657793	1	1	1	26.31	6.105482121	23.67574782	5.327084033	91.18917392	1	1	0	1	0	0	2.223940479	-1824.635849
41612	0	80	1	0	127.6028593	0	1	1	28.65	21	24	6.1	75.52258292	0	0	1	0	0	0	2.45	-4391.863607
41613	1	71	2	0	122.5003418	1	1	1	32.42	40	45	6.5	86.10708765	1	1	1	0	0	0	2.35	15092.4878
41616	0	67	2	0	130.5220251	0	2	1	33.37	48	59	5	89.57774268	1	1	0	0	1	0	2.225	702.4158868
41624	0	68	0	0	121.3384301	0	1	1	25.83	24	21	5.6	96.11579978	0	1	1	0	1	0	2.375	21589.69704
41627	0	80	1	0	110.2950655	1	1	1	24.04	26	31	5.2	85.43636472	1	1	0	1	1	0	2.25	12746.90596
41636	0	61	0	0	125.5178853	1	1	0	26.44	63	49	5.4	93.81378327	0	1	0	0	1	0	2.5	6447.418469
41641	0	80	1	0	136.132965	1	2	1	34.1	17	25	5.7	46.50731987	0	1	0	0	1	0	2.35	2415.462503
41642	0	73	1	0	122.7650687	1	2	1	27.16	21	28	6	71.21643261	0	1	0	0	0	0	2.375	7720.721804
41652	0	70	3	0	112.3159968	1	1	1	26.43	15	22	5.6	91.17254988	0	0	0	0	1	0	2.2	10338.77345
41654	0	80	1	1	120.478339	0	2	1	24.56	12	15	5.2	47.53156849	0	1	0	0	1	0	2.475	8850.141755
41664	1	64	1	0	55.19733909	1	2	1	29.12	21.11337694	31.73687669	5.65673377	74.38244787	1	1	0	0	0	1	2.257230853	566.4654508
41668	1	66	2	0	114.6453864	1	1	1	28.28	22	30	5.8	92.49640923	0	1	0	0	0	0	2.175	9290.626907
41671	1	80	1	1	109.8708366	1	2	1	25.76	14	24	5.9	30.61208577	0	0	0	1	1	0	2.15	-4016.113355
41672	0	63	0	0	111.4685229	0	1	1	23.42	26	25	6.1	66.47666053	0	1	0	0	1	0	2.375	-10420.90277
41675	0	71	1	0	108.0819529	1	2	1	24.53	13	18	6.3	87.44986337	1	1	1	1	0	0	2.3	548.446956
41676	0	61	1	0	114.0891959	1	1	1	23.31	19	26	5.3	90.67241698	1	1	0	0	1	0	2.4	9418.945873
41677	1	71	1	0	131.1420413	1	1	1	36.98	16	25	6	65.03140119	0	0	0	0	1	0	2.25	3401.981456
41683	1	72	1	0	117.0627754	1	1	1	27.19	25	24	6.1	56.61039813	0	1	0	1	1	0	2.275	24351.75462
41691	1	60	1	0	115.710097	1	1	1	31.98	36	34	5.6	75.90290979	0	1	0	0	1	0	2.175	7342.23564
41694	0	60	0	0	120.490535	1	2	0	26.06	32	29	5.6	91.31159817	1	1	0	0	1	0	2.25	14478.37258
41711	0	73	1	0	123.4025992	1	1	1	29.08	18	24	5.3	44.052659	0	1	0	0	1	0	2.425	10073.34403
41715	0	74	1	0	116.6631826	1	1	1	24.33	28	30	5.6	61.53340218	0	1	0	0	1	0	2.6	-781.3176695
41717	0	72	1	0	120.1408773	0	1	1	23.87	20	24	7.2	83.92994257	1	0	1	0	1	0	2.425	-9375.128652
41725	0	77	1	0	122.1814273	1	2	1	26.36	18	26	5.4	69.24321259	0	0	0	0	1	0	2.45	15349.61433
41735	0	64	1	0	115.3405523	1	1	1	25.4	15	15	5.6	92.73767822	0	1	0	1	1	0	2.4	16051.15171
41739	1	69	2	0	118.19393	0	0	1	30.93	14	22	6.5	40.16555377	0	1	1	0	1	0	2.325	2091.878207
41740	1	79	2	0	111.4857596	1	2	1	28.18	18	32	6.1	79.49452612	0	0	0	1	1	0	2.35	-5982.278042
41751	0	73	1	0	156.658402	1	1	1	40.45	29	29	6.8	71.21643261	0	0	1	0	1	0	2.65	-2576.515682
41753	1	78	1	0	133.9516594	1	2	1	37.68	24	25	12	73.54401974	1	1	1	0	1	0	2.3	-5147.865801
41755	0	79	1	0	117.5744065	0	2	1	25.79	18	23	5.8	18.45201828	1	0	0	0	1	0	2.35	-5127.056277
41756	0	60	0	0	121.9335573	0	1	1	29.56	20	22	5.7	98.32360448	0	0	0	0	0	0	2.3	1480.836566
41760	0	73	1	0	123.1886948	1	2	1	28.2	25	25	5.4	71.21643261	0	1	0	0	1	0	2.475	5689.52672
41770	0	71	0	0	126.721962	0	2	1	31.13	12	17	5.4	84.52159373	0	0	0	0	1	0	2.15	5304.160826
41771	0	80	0	0	120.6094098	0	2	1	26.75	14	25	5.6	85.43636472	0	1	0	0	1	0	2.35	10044.24359
41772	1	69	0	0	111.7307918	0	1	1	25.95	16	22	6.2	86.83948892	1	1	0	0	0	0	2.35	11995.09026
41775	0	61	2	0	75.15669691	0	0	0	34.75	20.6532595	39.36086158	5.4	90.43148862	0	1	0	0	1	0	2.520326307	-2882.998853
41780	0	64	1	0	164.7230227	0	2	1	47.06	19	26	6.1	39.05901778	0	1	1	1	1	1	2.525	3551.900737
41782	1	66	1	0	121.7694612	1	1	1	32.03	18	19	6.8	61.39594268	1	1	1	0	0	0	2.425	-2923.410622
41783	0	80	1	0	115.816244	1	2	1	26.65	16	26	5.7	58.99380643	0	1	0	1	0	0	2.225	21775.37208
41791	1	78	1	0	131.6546476	0	1	1	35.68	24	26	6	70.07160764	1	1	0	1	1	0	2.35	7607.109572
41796	0	60	2	0	62.538	1	2	1	32.12395882	39	38	9.4	43.34032822	0	0	1	0	1	0	2.475	12844.51248
41797	1	69	1	0	120.3676015	1	1	1	28.15	47	34	5.4	84.56233557	1	1	0	1	1	0	2.425	2505.681005
41808	0	68	1	0	113.1294036	1	1	1	23.48	17	22	5.6	92.95051045	0	0	0	0	0	0	2.35	436.2448317
41814	1	80	1	0	114.0675444	0	2	1	27.97	20	29	5.6	79.31533135	1	0	0	0	0	0	2.35	6319.756424
41820	0	79	0	0	65.2550226	0	2	1	29.97	20.88632534	35.22378094	5.8	55.92339433	0	0	1	0	0	0	2.463859141	3680.216883
41827	1	78	1	0	111.1624461	1	1	1	25.65	17	22	5.6	62.57993386	0	1	0	1	1	0	2.45	-6150.27487
41840	0	75	1	0	128.8592946	0	1	1	30.19	17	23	6.5	55.24330586	0	1	1	0	1	0	2.45	15944.42936
41852	1	65	1	0	111.5841717	1	1	1	25.09	12	24	5.7	76.7718226	1	1	0	0	1	0	2.225	5258.037378
41858	1	60	1	0	104.9917001	1	0	1	20.83	16	20	6.4	100.2567119	1	1	0	1	0	0	2.2	13566.01845
41865	1	76	2	0	111.1923383	1	1	1	28.03	21	30	6.7	81.18755812	1	1	1	0	1	0	2.4	11285.56125
41868	1	78	1	0	120.6949383	0	1	1	29.9	18	22	6	65.39286555	1	1	0	0	0	0	2.225	9687.911243
41871	0	65	1	0	108.9987185	1	1	1	19.65	26	34	5.3	74.23723038	0	0	0	0	0	0	2.525	2316.586427
41873	0	78	1	0	52.39996191	1	1	1	24.31	9.528473317	12.10199022	5.508283295	78.80667723	0	1	0	0	1	0	2.187432338	14503.01641
41881	1	70	1	0	117.6622517	1	1	1	29.87	26	27	5.6	66.19742738	1	1	0	1	1	0	2.35	15514.26203
41888	1	71	1	0	125.7794333	1	1	1	28.65	22	24	6	65.73404539	1	1	0	0	1	0	2.625	22149.95964
41897	1	77	1	0	119.4541789	1	1	1	30.81	21	24	4.8	85.72699003	1	1	0	1	1	0	2.3	19214.46458
41901	1	68	2	0	49.18792239	0	2	1	25.95	-11.87180644	10.0369623	6.127720523	66.48858092	0	0	0	0	1	0	2.261817013	6864.259777
41904	0	70	1	0	147.9732839	1	1	1	38.48	29	22	6.3	76.08556392	1	1	1	1	1	0	2.25	181.0966832
41909	1	69	0	0	68.31788511	0	1	1	36.04	-15.0238918	2.819769383	8.09846936	50.82336479	0	1	1	1	0	1	2.219641349	1458.510769
41915	0	63	1	0	122.7396357	1	1	1	26.65	17	24	5.3	71.12297284	1	1	0	0	0	0	2.325	20308.26966
41921	1	60	0	0	111.9637433	0	2	0	27.65	64	35	5.4	96.11478536	0	1	0	0	1	0	2.35	12802.50352
41923	0	60	1	0	119.8444817	1	2	1	25.77	33	30	5.7	78.02611521	0	1	0	1	1	1	2.45	-3189.917632
41946	0	65	2	0	129.3768239	1	2	1	32.26	26	25	6.5	83.15058125	1	1	1	0	1	1	2.325	8418.546692
41952	0	71	1	0	133.0582192	1	1	1	34.22	25	27	5.5	72.22403005	1	1	0	1	0	0	2.275	13414.73171
41960	0	80	1	0	120.0330438	1	2	1	25.8	16	28	5.7	39.57391793	0	1	0	0	1	0	2.35	8506.094168
41966	1	62	3	0	103.0229141	1	1	1	21.36	18	20	5.4	73.99914913	1	0	0	0	1	0	2.4	16020.9306
41969	0	61	1	0	126.8495983	1	1	1	32.58	31	25	5.6	86.3060247	0	1	0	0	1	0	2.225	15351.67963
41971	1	66	2	0	97.33315964	1	1	1	19.93	27	25	6.6	50.37482454	1	1	1	0	1	0	2.325	-5883.678803
41973	1	71	1	0	123.0490827	1	2	1	32.71	20	26	5.5	73.60330945	1	1	1	0	1	0	2.475	182.5805588
41983	0	71	1	0	112.9981267	1	1	1	23.48	18	21	5	72.22403005	0	0	0	0	1	0	2.325	16175.98919
41984	0	78	0	0	131.123085	1	0	1	34.91	16	18	6.5	91.80704942	0	0	1	0	1	0	2.325	9588.472305
41991	1	66	0	0	115.657945	0	1	0	27.24	20	25	7.5	95.59011971	1	1	1	0	0	0	2.275	4667.401899
42003	1	68	0	0	110.5036298	0	2	1	25.31	25	40	6.2	55.03935318	0	1	0	0	1	0	1.75	13010.47109
42015	0	79	1	0	115.2909413	1	1	1	20.31	22	27	5.7	67.2839129	0	0	0	0	1	0	2.45	-4996.182908
42018	1	62	0	0	119.4024477	0	1	0	27.64	34	24	5.5	78.40686791	1	1	0	0	0	0	2.375	-236.4500005
42029	0	71	1	0	130.8626403	0	2	1	27.94	31	29	5.8	90.53434203	0	0	0	0	1	0	2.6	-6191.41258
42033	1	63	2	0	75.78334807	0	2	1	39.98	11.0425684	22.3978898	7.008787878	67.55434341	0	1	0	0	1	0	2.15424361	3962.036019
42041	1	80	1	0	106.8949773	0	1	1	22.62	15	32	5.4	69.09403864	0	1	0	0	0	0	2.275	13224.70457
42042	1	76	0	1	44.73899262	0	2	1	23.6	16.42327863	22.94602721	5.016953502	61.17492404	0	1	0	0	1	0	2.323414263	9624.276386
42074	1	77	1	0	106.3432421	1	1	1	25.47	23	24	5.3	70.56556661	1	1	1	1	0	0	2.35	-1762.127842
42079	1	80	1	0	104.7674411	1	1	1	20.71	14	24	5.5	50.5899562	1	1	0	0	1	0	2.425	-624.2311948
42099	1	66	1	0	132.0325111	1	1	1	36.66	42	33	5.7	61.39594268	1	1	0	0	1	0	2.35	-311.0505204
42103	0	67	2	0	125.1660176	1	1	1	29.17	46	58	5.5	85.63086283	1	1	1	0	1	0	2.475	9941.445114
42104	0	71	1	0	123.6443356	1	2	1	29.04	15	15	5.6	84.52159373	0	1	0	0	0	0	2.35	10084.39518
42107	1	78	1	0	109.7686834	1	1	1	25.7	19	25	6	56.4326772	1	1	0	1	1	0	2.375	4352.724354
42120	1	72	3	0	114.666739	1	2	1	23.57	31	42	5.9	65.27390707	0	0	0	0	0	0	2.3	6630.301167
42123	1	61	0	0	118.7462466	1	1	1	26.51	32	26	4.7	95.44198186	0	1	1	0	1	0	2.5	7466.835862
42124	1	66	2	0	120.3484129	1	2	1	28.14	26	28	5.6	83.17488552	1	1	1	0	1	0	2.325	-1555.113254
42125	1	80	2	0	121.560786	0	1	1	31.14	39	32	5.7	70.57239232	0	1	0	0	1	1	2.375	13113.84669
42127	0	60	0	0	121.421674	0	1	1	28.77	13	16	5.2	91.31159817	0	0	0	0	1	0	2.375	6798.674021
42133	0	63	0	0	129.8207622	1	1	0	31.03	37	32	5.9	76.39900987	0	1	0	0	1	0	2.525	640.2447303
42154	1	75	1	0	110.5184502	0	1	1	25.31	71	64	6.4	74.19403549	0	0	1	0	1	0	2.425	10792.50517
42157	0	67	1	0	123.8505497	1	2	1	28.42	15	23	5.5	59.88159314	0	1	0	0	0	0	2.35	4381.282175
42161	1	72	1	0	114.3419233	1	2	1	28.9	14	16	5.4	68.97936801	0	1	0	1	0	0	2.275	7555.897473
42164	1	60	0	0	111.7639368	1	2	0	29.11	17	19	5.9	64.03894683	1	1	0	0	1	0	2.275	9675.236472
42165	1	67	2	0	128.0960802	0	1	1	36.16	21	24	6.7	89.63269353	1	1	1	0	1	0	2.4	7748.437227
42170	1	79	1	0	115.9478648	0	1	1	28.96	8	17	6	71.26707553	0	1	0	0	0	0	2.35	650.9770253
42172	0	71	2	0	139.9928161	1	2	1	34.31	16	22	6.9	85.78126913	0	1	1	0	1	0	2.4	2274.001706
42180	1	74	1	0	134.5630345	1	1	1	37.21	20	27	6.6	59.21238698	0	1	1	0	0	0	2.275	-6724.41643
42181	1	80	1	0	94.42832358	0	1	1	25.47	14	21	5.9	81.12790953	0	1	0	1	0	0	2.35	-5233.440797
42190	1	80	1	0	116.7424627	1	1	1	28.6	20	26	6.1	46.31499034	0	1	1	1	1	0	2.35	8941.483398
42193	1	61	1	0	137.1584092	1	1	1	37.8	26	19	5.5	92.28213838	1	1	0	0	1	0	2.325	12686.6106
42197	1	65	0	0	119.4829163	1	1	1	28.47	43	45	5.9	86.9721038	0	1	0	0	1	0	2.4	1305.020438
42200	1	65	1	0	128.9127223	1	1	1	33.45	24	23	6.4	96.26396748	0	1	1	0	0	0	2.3	9753.725541
42211	0	61	1	0	104.1954802	1	1	1	25.57	16	28	5.5	59.51035939	1	1	0	0	1	0	2.225	2370.271414
42215	1	77	0	0	115.1390474	0	1	1	30.89	24	24	5.7	85.2957564	1	1	0	0	0	0	2.275	13326.24524
42220	1	69	1	0	116.6858551	1	1	1	28.57	18	27	9.3	101.2133841	1	1	1	1	1	0	2.425	5163.817259
42232	0	61	0	0	132.6489619	1	1	1	31.77	17	20	5.4	90.67241698	0	1	0	0	1	0	2.325	14246.46709
42255	1	68	1	0	118.9132484	1	2	1	25.03	19	22	5.5	95.85130403	1	1	0	0	0	0	2.35	9778.603529
42265	1	60	0	0	118.7332636	1	1	1	31.22	32	20	5.6	86.65335407	1	1	0	0	0	0	2.325	27753.95114
42269	0	69	0	0	118.3846478	0	2	1	27.88	11	18	9.7	73.24588337	0	0	1	0	1	0	2.4	6068.95958
42275	0	63	0	0	118.4809397	1	0	0	25.41	16	21	6.1	96.27322863	0	1	1	0	1	0	2.3	-2437.536347
42285	0	61	0	0	125.3887366	1	2	0	27.04	26	26	5.5	67.41719785	0	1	0	0	0	0	2.425	-10233.54001
42287	0	66	2	0	120.3380811	1	2	1	24.83	16	21	6.6	69.51678738	1	1	1	0	0	0	2.525	-2510.30056
42291	0	70	1	0	140.2567561	1	1	1	38.2	42	35	6	63.28691616	0	1	0	1	0	0	2.35	17626.59545
42294	1	63	0	0	103.8038979	1	2	1	22.56	18	20	5.7	88.20261853	1	1	0	1	0	0	2.525	-4269.159481
42297	0	65	1	0	119.9790666	1	1	1	26.59	32	38	5.7	94.93012082	0	0	1	0	1	0	2.325	-459.5496752
42307	0	66	1	0	134.4214461	1	1	1	33.36	41	46	8	94.26560997	1	1	1	0	0	0	2.45	-7358.387147
42311	0	67	1	0	112.9680549	1	2	1	25.48	39	56	5.4	86.93020094	1	1	0	0	0	0	2.175	5893.078322
42319	1	79	2	0	47.22540372	0	2	1	24.92	13.84660325	32.5184715	5.615431557	91.40835913	1	1	0	0	1	0	2.519902187	-4281.53744
42321	0	62	1	0	119.2833935	1	2	1	29.21	15	17	4.9	66.94527747	0	0	1	0	1	0	2.275	13379.80244
42329	1	80	1	0	104.2118264	1	2	1	22.77	15	22	5.7	81.89809505	0	1	1	0	1	0	2.15	9649.967643
42330	0	80	1	1	120.0090282	0	2	1	25.07	12	21	5.5	58.99380643	1	1	0	0	1	0	2.5	14277.13337
42332	0	61	2	0	122.5952344	1	1	1	28.04	12	19	5.7	55.24929509	0	1	0	0	1	0	2.425	10452.84788
42340	0	60	0	0	132.9444352	0	2	0	32.35	15	24	5.1	98.32360448	0	1	0	0	1	0	2.25	-1455.105587
42358	0	64	0	0	127.6695986	0	1	1	30.6	26	25	5.8	100.0447041	1	1	0	0	0	0	2.375	1298.71714
42364	1	77	0	0	115.433683	0	1	1	27.91	18	22	5.3	90.49774066	0	1	0	0	1	0	2.375	18553.44823
42368	1	60	0	0	123.967447	0	1	1	27.7	34	35	6.3	96.11478536	1	1	1	0	0	0	2.525	5867.229851
42369	0	80	2	0	111.4806128	0	2	1	24.85	16	24	5.7	60.03076674	0	1	0	1	1	0	2.325	25001.5145
42379	0	62	0	0	120.3231531	1	1	0	28.57	16	21	5.8	81.73292747	0	0	0	0	0	0	2.325	-4408.028082
42389	0	64	1	0	118.9221296	1	1	1	22.11	15	23	5.7	70.62511203	1	1	0	0	0	0	2.475	6418.960269
42402	0	61	0	0	113.6998759	1	1	0	24.28	23	38	5.4	68.31390908	0	0	0	0	1	0	2.275	14894.61016
42404	1	79	1	0	102.9429852	1	1	1	23.67	19	20	8.8	44.73034831	1	1	1	0	1	0	2.225	13862.4703
42405	0	71	1	0	128.1872766	1	1	1	29.05	15	23	5.3	55.47343488	1	0	0	1	1	0	2.3	5332.22755
42406	1	62	2	0	95.92648014	1	1	1	26.26	55	59	5.7	7.844962807	1	1	1	0	1	0	2.05	-6573.482461
42407	0	62	2	0	40.39210886	0	2	0	18.66	38.34551974	49.12149869	5.5	79.33068761	1	1	0	0	1	0	2.32923907	16810.70272
42416	1	62	2	0	118.5840217	1	2	1	35.07	15	20	6	68.23657895	1	1	0	0	0	0	2.2	10803.49828
42424	0	64	2	0	136.5105343	1	1	1	30.81	17	23	6.3	71.37999207	1	1	1	0	1	0	2.5	-11044.81687
42426	0	73	1	0	107.350983	1	1	1	22.19	16	25	5.3	74.49892555	1	1	0	0	0	0	2.45	3839.690978
42438	0	67	0	0	129.9654325	1	2	1	28.48	35	34	5.9	93.1142942	1	1	0	0	1	0	2.525	8219.539525
42441	1	64	3	0	116.3991209	1	1	1	30.77	17	18	5.7	93.45169748	1	1	0	0	1	0	2.375	9521.572674
42444	0	68	1	0	119.553385	1	1	1	26.37	14	22	5.9	56.6548785	0	1	0	1	1	0	2.4	-5591.239777
42449	1	80	1	0	107.5530399	0	2	0	23.75	12	20	5.8	78.27421177	1	1	0	0	1	0	2.325	-1803.72515
42450	0	80	2	0	64.81643013	0	2	1	30	5.593291097	24.78448725	5.539521214	77.56888537	1	0	0	0	1	0	2.225968188	17070.38132
42453	1	74	1	0	130.6516283	0	1	1	35.15	30	38	5.8	46.71325096	1	1	1	0	1	0	2.25	768.7995758
42484	0	72	1	0	151.5899773	1	1	1	42.44	12	18	7	40.33276828	0	1	1	0	1	1	2.3	13559.30103
42491	0	60	0	0	136.774796	0	2	0	34.31	43	27	5.8	104.848946	0	0	0	0	0	0	2.575	5858.581446
42492	1	71	2	0	117.1850706	0	1	1	29.62	19	28	6.1	75.99042126	0	1	0	0	1	0	2.375	6262.800494
42502	1	64	0	0	130.5614182	1	1	1	35.89	34	29	4.9	79.18632906	0	1	0	0	1	0	2.325	-9.561615984
42504	1	63	1	0	108.8866939	0	1	1	25.24	28	24	5.3	93.64278971	1	1	0	0	1	0	2.325	9547.366968
42517	0	60	2	0	132.1352586	1	2	1	29.13	24	24	5.6	105.2619812	1	1	0	0	1	0	2.4	5501.846459
42519	1	62	0	0	112.3471927	0	1	0	23.92	27	27	5.3	66.42246772	1	1	0	0	0	0	2.3	-8538.724943
42524	1	64	1	0	124.5957093	1	1	1	28.03	27	29	5.2	87.5852002	1	1	0	0	1	0	2.425	6004.171336
42526	1	65	1	0	113.4384683	1	1	1	26.85	24	21	5.3	74.99048313	0	0	0	0	0	0	2.2	15685.54765
42529	1	71	1	0	133.3123741	0	2	1	39.7	22	16	8	74.48527214	1	1	1	1	0	0	2.3	-2993.332094
42532	0	67	0	0	122.4890954	1	1	1	28.39	16	24	6	60.62875427	1	1	1	0	1	0	2.425	2801.102764
42533	0	66	1	0	111.8435164	0	2	1	24.8	20	27	5.6	57.45645348	0	1	0	0	1	0	2.35	3310.213755
42537	0	62	2	0	126.7262634	1	1	1	29.85	13	16	5.5	68.12200431	0	1	0	0	1	0	2.4	9160.524162
42544	0	67	0	0	135.791095	0	1	1	35.99	21	28	6.1	86.93020094	0	0	1	0	1	0	2.425	613.0410362
42545	0	74	1	0	142.4892294	1	1	1	36.97	23	19	5.3	61.53340218	0	0	0	0	0	0	2.25	1425.217886
42547	0	79	1	1	113.5560476	1	2	1	21.34	24	31	5.7	59.40967415	0	1	0	0	1	0	2.55	-10621.01026
42567	1	62	1	0	126.5928814	0	1	1	32.22	26	22	5.4	95.7406135	0	1	0	0	1	0	2.225	16192.20935
42578	0	69	2	0	128.5165469	0	0	1	31.84	16	21	6.3	84.43622667	0	0	1	0	1	0	2.4	8152.430904
42580	0	80	1	0	103.9706723	1	2	1	22.79	27	44	5.8	67.79926013	0	0	0	0	1	0	2.3	8598.386023
42591	0	68	2	0	107.5810633	1	2	1	23.65	21	25	5.7	58.3278444	0	1	0	0	1	0	2.35	10789.64737
42594	1	64	1	0	129.2750098	1	1	1	33.64	24	20	6.2	84.25241756	1	1	0	0	1	0	2.375	13675.96262
42599	0	67	1	0	124.6320419	1	1	1	29.61	36	29	6	64.63476712	1	1	0	0	0	0	2.25	13481.91727
42603	1	80	1	0	128.3901514	1	2	1	34.74	21	20	6	42.65689976	1	1	1	0	1	0	2.375	5267.879983
42617	1	71	3	0	103.9701294	1	1	1	23.43	23	29	6.3	90.34095822	0	1	0	1	0	0	2.325	14478.67375
42639	1	64	1	0	123.0365916	1	2	1	30.35	21	22	5.5	62.26459606	1	1	0	0	1	0	2.4	13801.28858
42640	0	79	1	0	115.9731064	1	2	1	25.28	10	13	4.6	68.27720053	0	1	0	1	0	0	2.225	9120.795191
42651	1	76	1	0	114.938273	1	2	1	30	26	25	5.5	85.89703565	1	1	0	0	0	0	2.375	-1355.614323
42658	0	60	0	0	123.3978035	1	2	1	28.44	21	25	5.6	91.31159817	1	0	0	0	0	0	2.25	-408.675655
42668	0	65	1	0	111.242188	1	1	1	21.93	21	28	6	57.86148387	0	1	1	0	1	0	2.275	11753.90162
42670	0	62	1	0	131.3317179	1	1	1	29.29	12.45582055	19.30172413	5.9	90.03771006	1	0	0	0	1	0	2.45	-4517.352189
42672	0	64	2	0	111.4429243	0	2	1	22.15	15	24	5.7	76.09638728	1	1	0	0	1	0	2.375	-4369.027823
42682	1	80	1	0	107.5305623	0	1	1	26.09	23	37	5.6	37.5252125	0	1	0	0	1	0	2.225	8997.793868
42683	1	75	1	0	129.9270272	1	1	1	33.98	32	31	5.4	86.50255352	1	1	0	0	1	0	2.55	17768.18668
42692	0	63	0	0	131.1650201	0	1	0	31.09	24	26	5.6	96.27322863	0	1	0	0	0	0	2.3	-900.1700631
42696	1	78	1	0	114.1849812	1	1	1	28.82	19	17	6.5	83.05682076	1	1	1	0	0	0	2.225	32574.56967
42699	1	62	1	0	137.0239417	0	0	1	36.94	22.86994097	28.50410047	7	71.56619986	0	0	1	0	1	0	2.566356095	-33883.67428
42700	1	64	3	0	119.067277	1	2	1	28.25	21	35	5.5	80.15438015	0	1	0	0	1	0	2.425	1330.536869
42702	0	70	1	0	137.1071721	1	2	1	35.76	24	24	5.6	85.11741564	1	1	0	0	1	0	2.45	14665.22935
42712	0	63	2	0	119.2403204	1	1	1	26.98	21	23	5.5	88.07108082	0	0	0	0	0	0	2.325	9361.902596
42716	1	65	0	0	68.494	0	1	1	29.11735608	48	28	5.8	92.7975356	1	1	0	0	1	0	2.375	7505.755125
42733	1	68	2	0	147.4241805	0	1	1	44.78	12	16	7	82.01451269	0	1	1	0	1	0	2.375	7870.668847
42736	1	61	0	0	114.4819704	0	1	1	28.19	29	22	5.3	100.6823367	0	1	0	0	1	0	2.325	11427.91576
42738	1	75	0	0	107.0004589	1	2	1	22.67	19	32	5.7	97.03612311	0	0	0	0	0	0	2.35	-1144.601332
42740	1	73	1	0	116.9706826	1	1	1	27.93	31	30	5.8	57.87595456	0	1	0	0	1	0	2.275	6998.361641
42746	0	69	1	1	106.7453375	1	1	1	21.22	28	27	5.3	50.24346462	0	1	0	1	0	1	2.3	12555.07955
42751	1	76	1	0	127.9608854	1	1	1	34.52	15	18	6.9	43.87249108	1	1	1	1	1	0	2.475	11006.28554
42752	0	63	2	0	129.4989499	0	2	1	36.65	19	19	14.4	76.632817	1	1	1	0	1	0	2.35	3142.909625
42761	1	62	0	0	137.9972553	1	1	1	35.1	27	29	5.4	41.68672919	1	1	0	0	0	0	2.475	13945.50933
42764	0	68	2	0	107.3187827	0	2	1	23.56	36	42	5.4	50.58625478	1	1	0	0	1	0	2.3	1614.764354
42769	0	73	1	1	120.3174405	1	2	1	26.7	41	26	5.7	88.80996031	1	1	0	1	1	0	2.3	13959.49838
42772	0	65	1	0	146.4691019	1	1	1	36.37	19	24	5.3	73.17007797	0	1	0	0	0	0	2.475	13981.78355
42788	0	71	1	0	135.3047617	1	1	1	34.06	28	27	6.6	62.84390774	1	1	1	1	1	0	2.4	10710.00826
42792	1	66	1	0	112.5868803	1	1	1	26.4	22	27	5.5	86.36329907	1	1	0	0	0	0	2.325	9067.14414
42799	1	63	0	0	117.9987762	0	1	0	27.69	117	65	5.6	98.16602428	1	1	0	0	1	0	2.375	12287.60074
42802	1	62	0	0	123.365812	1	1	1	36.8	23	23	5.7	95.25304064	0	1	0	0	1	0	2.2	7684.103566
42813	1	80	1	1	109.9228101	1	1	1	24.21	21	31	5.3	85.70476642	0	1	0	0	1	0	2.175	16604.83884
42814	0	80	2	0	126.2847676	1	2	1	32.31	17	24	5.4	53.61260486	0	1	0	1	1	0	2.375	7393.982333
42818	0	77	1	0	115.3189391	0	2	1	23.77	15	23	5.2	69.24321259	1	1	1	0	0	0	2.575	-695.6460897
42820	1	68	1	0	98.72783962	0	1	1	19.88	24	23	5.5	86.29113094	1	1	0	1	0	0	2.35	8133.069265
42825	1	61	1	0	120.0935489	1	1	0	28.01	40	32	5.8	94.96768387	1	1	0	0	1	0	2.35	-4382.860565
42827	0	69	0	0	127.5369379	1	1	1	29	23	24	5.3	80.29352705	0	1	0	1	0	0	2.4	-4703.500358
42833	0	65	1	0	133.3674226	1	2	1	32.05	19	23	5.9	83.91471178	0	1	0	0	0	0	2.525	7032.152806
42835	1	64	1	0	122.054641	0	2	1	27.47	28	25	5.6	70.5677798	1	1	0	0	1	0	2.4	5830.052039
42844	0	63	1	0	126.6785968	1	1	1	27.58	38	28	5.6	52.40637115	1	1	0	0	1	0	2.525	-8273.260567
42866	0	80	1	0	142.9427445	0	1	1	38.47	15	27	6	54.65546286	0	1	0	0	1	0	2.4	-4544.829629
42867	1	68	2	0	111.9337424	1	0	1	25.27	13	27	5.4	50.8073534	1	1	0	0	0	0	2.55	-7353.294984
42869	0	64	1	0	125.8622242	1	2	1	29.28	15	24	5.8	88.78159397	1	0	0	1	0	0	2.375	1930.534754
42876	0	80	1	0	125.292837	1	0	1	29.98	16	27	5	79.34341957	0	1	0	1	1	0	2.3	6560.747799
42898	0	63	2	0	132.6841824	1	2	0	30.75	28	24	6.3	103.066917	1	1	1	0	0	0	2.425	9812.026394
42900	1	63	2	0	136.6994201	1	1	1	36.77	24	31	6.4	72.48704876	0	1	1	0	1	0	2.275	10022.75982
42908	0	80	1	0	116.499122	1	2	1	27.38	19	24	5.9	84.98779979	0	0	0	1	0	0	2.175	14452.29135
42918	0	60	0	0	134.3591353	0	1	0	32.54	24	28	5.3	91.31159817	0	0	0	0	0	0	2.525	4830.707493
42920	1	80	1	0	114.6329501	1	1	1	24.34	23	31	5.5	61.04728416	0	0	0	1	1	0	2.375	-1399.048369
42922	1	70	0	0	119.3763639	1	2	1	29.2	19	22	5.7	66.19742738	1	1	0	0	1	0	2.35	2555.569157
42927	0	61	0	0	117.5847007	1	2	0	24.03	25	28	5.1	97.63533925	1	1	0	0	0	0	2.45	6316.925632
42940	0	71	1	0	116.1005426	0	2	1	25.02	14	17	5.9	72.22403005	1	1	0	0	0	0	2.425	2921.386089
42941	0	70	1	0	130.9543047	1	1	1	28.34	16	21	5.2	63.28691616	0	0	0	1	0	0	2.425	9528.956978
42947	1	66	1	0	105.5220515	0	1	1	21.11	19	20	5.7	77.14791021	1	1	0	0	1	0	2.475	26066.51819
42949	0	60	1	0	121.4627779	1	1	1	28.68	17	21	5.3	67.89244497	0	1	0	0	0	0	2.45	-2198.584405
42975	1	80	1	0	109.9084317	1	2	1	25.78	18	26	5.4	69.09403864	0	1	0	0	0	0	2.325	0.665165349
42978	1	79	1	0	115.460278	0	1	1	26.35	22	25	5.3	27.17366341	0	0	0	1	1	0	2.35	-67.61919749
42981	0	65	0	0	127.3728332	0	1	1	28.62	18	23	5.5	65.54924464	1	1	0	0	1	0	2.375	-2152.951984
42985	1	63	1	0	111.3492163	0	1	1	25.75	19	19	7.8	77.85801984	1	0	1	0	1	0	2.625	-11531.51889
42987	0	61	1	0	123.0658024	1	1	1	32.38	24	27	5.4	67.41719785	1	1	0	1	1	0	2.275	8165.984599
43005	0	80	1	1	113.2446194	0	2	1	25.19	15	31	6.1	75.52258292	1	1	0	0	1	0	2.25	-665.1656518
43016	0	73	1	0	119.0897071	1	1	1	21.92	13	15	5.4	68.1888995	1	1	0	1	1	0	2.35	7646.151056
43018	0	68	0	0	140.4764534	0	0	0	35	51	61	5.9	86.32168953	0	1	0	0	1	0	2.4	3233.507788
43019	1	60	1	1	121.2993308	0	2	1	30.22	63	30	12.1	43.81158878	0	1	1	0	1	0	2.3	-13471.95453
43020	0	80	1	0	141.4592534	0	2	0	34.33	25	28	5.1	79.34341957	1	1	0	0	1	0	2.375	8988.620109
43023	0	61	0	0	128.4883548	1	1	1	31.71	31	27	5.7	77.4799324	0	0	0	0	1	0	2.3	19089.76712
43025	0	80	1	0	112.3149565	1	2	1	25.11	23	28	5.9	58.99380643	1	1	0	0	1	0	2.425	-10717.27854
43029	1	80	0	0	51.71431373	1	1	1	27.28	8.225248648	20.11795589	7.215045079	110.1012155	1	1	1	1	1	0	2.336674697	16086.95759
43030	1	72	1	0	119.5993708	1	2	1	30.89	17	22	6	72.23106089	0	1	0	0	1	0	2.3	-837.4041434
43031	0	80	0	1	94.55760179	0	2	1	19.5	24	33	5.8	59.77847874	0	1	1	0	0	0	2.225	5720.271966
43047	0	71	3	0	109.9530819	1	2	1	22.15	35	34	7.1	22.90564944	1	1	1	1	0	1	2.45	13208.44333
43049	0	73	2	0	143.0699066	0	2	1	40.26	11	14	6	89.99598311	0	0	0	0	1	0	2.275	6178.957944
43063	1	66	0	0	62.538	0	2	0	32.90686048	37	33	5.4	76.23441984	1	1	1	0	0	0	2.275	2809.804346
43073	1	75	1	0	113.7365063	1	1	1	26.23	17	22	5.5	75.11032103	1	1	0	0	1	0	2.35	14338.5065
43079	1	68	1	0	118.7114531	1	2	1	27.28	34	35	5.6	75.17087345	0	1	1	0	0	0	2.375	6305.960159
43080	0	80	1	1	112.5410639	1	1	1	22.38	25	24	5.6	58.99380643	0	1	0	0	1	0	2.325	12864.40479
43084	1	68	1	0	123.3037248	1	0	1	32.06	22	21	5.9	65.02247783	1	1	0	1	1	0	2.375	12103.41346
43099	1	70	1	0	107.2691291	0	1	1	27.53	29	28	9.6	80.7751666	1	1	1	1	0	0	2.175	12879.86985
43111	1	62	0	0	122.5458842	0	1	0	34.02	26	20	5.8	99.97756031	1	1	1	0	0	0	2.175	-3826.472963
43115	0	80	1	0	112.4004391	1	2	1	23.18	26	25	5.7	29.76612146	1	1	0	1	1	0	2.425	12479.34755
43128	1	61	2	0	38.97724653	1	2	1	20.56	7.109688372	29.96880888	4.587315264	35.12681616	1	1	0	0	1	0	2.31840284	-873.1931489
43131	1	64	1	0	122.3319567	1	0	1	33.9	25	25	5.7	89.94375535	1	1	0	0	1	0	2.325	2062.029977
43153	1	64	2	0	118.690077	0	0	0	31.98	16	20	6.1	96.17291535	1	1	0	0	1	0	2.2	3076.214474
43168	1	78	0	0	123.8487419	0	1	1	30.78	15	20	6.6	84.6986861	1	1	1	0	1	0	2.375	8443.04132
43180	0	64	2	0	133.2617153	1	2	0	35.64	16	22	5.8	76.09638728	0	0	0	0	1	0	2.35	1274.692965
43185	1	77	1	0	104.5465241	1	0	1	20.59	27	42	5	98.34131535	1	1	0	0	0	0	2.5	9439.253441
43186	1	67	1	0	123.0752213	1	1	1	32.72	27	23	5.8	95.44610196	1	1	1	1	1	0	2.45	-11269.84651
43204	0	80	0	1	111.5280063	0	2	1	24.66	14	24	5.4	90.52624927	1	1	1	0	1	0	2.3	9723.347961
43210	1	71	3	0	109.7393337	1	1	1	24.9	22	18	9.5	92.80154154	1	1	1	1	0	1	2.425	7755.856831
43235	1	66	0	0	119.5933002	1	1	1	32.46	14	15	6.7	66.64241734	0	1	1	0	1	0	2.325	11240.09599
43237	1	68	1	0	109.7760646	1	1	1	23.35	21	22	5.6	90.86239676	1	1	0	0	1	0	2.475	5181.766997
43240	0	72	0	0	135.0192804	0	2	1	32.79	19	23	6.1	71.71846184	1	1	0	0	1	0	2.375	-11078.84854
43245	1	62	1	0	133.5391722	0	1	1	39.03	22	20	6.1	81.28843511	1	1	0	0	1	0	2.3	2710.806333
43251	0	67	1	0	125.1528988	1	1	1	28.4	15	21	5.7	93.60575071	0	0	0	0	1	0	2.35	8541.740833
43254	1	71	1	0	109.1156175	1	1	1	23.79	10	20	5.3	87.66338751	1	1	0	0	1	0	2.325	6811.856428
43261	1	62	2	0	115.2015503	1	1	1	30.14	41	38	6.5	11.66607548	1	0	1	1	1	0	2.4	-5042.285144
43268	0	70	0	0	119.4515408	0	2	1	25.19	17	24	6	92.14539291	1	1	0	0	0	1	2.325	18249.57166
43275	1	68	2	0	102.5568886	1	1	1	28.18	31	25	6.1	105.0395083	1	1	0	0	1	0	2.025	-77.57364858
43288	0	61	1	0	58.071	1	1	1	28.90161786	13	17	7.6	90.67241698	1	1	1	0	0	0	2.55	7052.346783
43296	0	65	1	0	108.5522813	1	1	1	21.4	22	24	5.7	92.99742952	0	1	0	0	0	0	2.25	4874.424243
43297	1	67	0	0	126.7160891	0	1	1	31.5	29	29	5.4	91.50291718	0	1	0	0	1	0	2.425	2990.280816
43302	0	68	1	0	148.5862295	1	1	1	39.98	20	22	6.6	71.64423724	1	1	1	0	1	1	2.375	12877.7507
43305	0	77	1	0	134.6865819	0	1	1	31.37	12	15	6	89.19162398	1	0	1	1	1	0	2.375	-3541.063623
43313	0	68	1	0	116.5573862	1	0	1	24.96	20	21	5.8	84.89411441	0	0	0	0	1	0	2.375	17375.99228
43314	0	80	2	1	105.2890222	0	2	1	21.21	15	22	6.3	91.46533089	1	0	1	0	1	0	2.375	1920.749086
43317	0	60	1	0	111.4737182	1	1	1	22.96	19	23	5.8	78.02611521	1	1	0	0	1	0	2.4	8697.13213
43318	0	63	1	0	123.2927231	1	1	1	25.47	18	27	5.7	58.68013037	1	1	0	0	1	0	2.475	-4686.161309
43330	0	72	1	0	144.5374086	0	1	1	39.45	45	52	7.6	64.08445869	1	0	1	0	1	0	2.375	12701.15492
43343	1	66	0	0	107.9463126	0	1	1	23.17	17	20	5.9	76.23441984	1	1	0	0	0	0	2.375	1380.004608
43351	1	63	0	0	112.8740212	0	1	0	25.77	24	26	6.4	87.05727658	0	1	1	0	0	0	2.5	-3514.257089
43352	0	80	1	0	119.1437391	1	1	1	28.83	17	23	5.4	85.43636472	0	1	0	0	1	0	2.325	21528.63642
43353	0	71	1	1	103.2739923	1	1	1	17.52	23	31	5.4	55.47343488	1	1	0	0	1	0	2.375	4496.316845
43358	1	71	2	0	118.2100904	0	1	1	29.37	24	25	4.7	85.08751376	1	1	0	1	0	0	2.275	16998.61685
43366	0	61	0	0	122.882879	0	1	1	32.79	22	24	5.2	97.63533925	0	0	0	0	0	1	2.65	1506.107754
43383	0	60	1	0	123.1734538	1	1	1	27.6	17	22	6.4	75.78570157	0	1	0	0	1	0	2.325	6908.420335
43386	1	80	2	0	101.4043325	1	1	1	20.51	19	28	5.7	60.13173269	1	1	0	1	1	0	2.425	6561.597263
43391	1	71	1	0	125.4071943	0	1	1	31.6	22	38	6.1	79.20070163	1	1	0	0	1	0	2.425	1518.429492
43413	0	61	1	0	133.3886928	1	2	0	33.55	45	42	5.8	79.82784151	1	1	0	0	1	0	2.3	-3563.434158
43414	1	67	2	0	105.5932834	1	1	1	21.93	22	22	6.1	64.66740758	1	1	0	0	0	0	2.475	4522.341215
43418	0	63	2	0	136.7327032	1	1	1	33.01	21	23	5.7	103.066917	1	1	0	1	0	0	2.325	14170.71669
43432	1	64	1	0	113.3788092	1	1	1	27.61	27	21	5.5	98.58277336	1	1	0	0	0	0	2.35	12929.20703
43438	0	77	1	0	129.0843453	0	2	1	30.26	24	33	5.1	42.83207569	1	1	0	1	1	1	2.475	9247.126291
43441	0	63	1	0	134.2771441	0	1	1	32.66	19	26	5.8	95.76776712	1	0	0	1	1	0	2.425	-1428.791127
43452	0	80	2	0	126.7028203	0	2	1	29.12	18	27	6.7	95.08321809	1	1	1	0	1	0	2.425	7862.48029
43458	0	62	0	0	125.1895968	0	1	0	27.58	26	26	6.3	74.72841525	0	0	0	0	1	0	2.4	-4779.15491
43464	1	76	1	0	116.7401859	1	2	1	27.02	28	29	5.6	86.77321428	0	1	0	1	0	0	2.475	1682.963396
43469	1	78	1	0	119.9306428	1	1	1	29.49	24	31	5.5	56.4326772	0	1	0	0	0	0	2.325	12041.68269
43474	0	69	1	0	127.1358271	1	2	1	31.14	17	21	5.5	89.53698396	0	1	0	0	1	0	2.15	11190.06901
43479	1	63	0	0	114.5314304	1	1	1	26.65	23	21	5	99.27771738	0	1	0	0	0	0	2.175	11739.55226
43484	0	61	2	0	120.8510616	0	2	0	25.67	16	21	6.7	108.6596122	1	1	1	0	0	0	2.45	6591.242792
43489	0	64	2	0	112.3547973	0	2	1	23.02	27	21	5.3	87.45458325	0	1	0	0	0	0	2.45	9238.966782
43498	1	78	0	0	117.5603897	0	1	1	27.46	17	25	5.7	70.07160764	1	1	0	0	1	0	2.375	5697.580853
43500	1	63	1	0	114.9993749	1	1	1	27.68	33	31	6.1	77.85801984	1	1	0	1	0	0	2.3	18268.67734
43514	1	80	0	0	47.54172686	0	1	1	25.08	39.46822821	49.31323631	6.482417814	46.94954114	0	1	0	1	1	1	2.205314543	13753.33118
43523	0	68	2	0	108.285085	1	2	1	25.28	19	21	6	85.03144679	1	1	1	0	1	0	2.4	-4.772685421
43526	1	72	0	0	100.4733386	0	1	0	21.58	17	23	4.8	88.34483875	0	1	0	0	1	0	2.25	10056.94659
43527	1	67	0	0	119.7161249	1	0	1	30.95	50	33	5.9	85.75875598	1	1	1	0	1	0	2.35	-10538.29183
43535	1	71	1	0	124.2273453	1	1	1	30.97	15	20	5	89.87511158	1	1	0	1	1	0	2.4	5908.240582
43542	0	60	1	0	109.266169	1	1	1	21.14	24	33	5.7	104.1812483	0	1	0	0	0	0	2.45	1260.417064
43543	1	67	0	0	122.5777676	1	1	1	33.25	28	26	5.8	85.75875598	0	1	0	0	1	0	2.275	-7004.701195
43546	0	72	2	0	114.4920466	1	2	1	23.88	11	17	5.4	82.67544907	0	1	0	1	1	0	2.4	12958.19956
43556	1	63	2	0	34.80021479	1	1	1	18.36	20.52411516	23.89051514	5.989921782	63.91337356	1	1	0	1	0	0	2.393675494	-904.8045798
43558	1	69	1	0	103.8424589	1	1	1	24.15	18	36	6	70.44845378	1	1	1	0	1	0	2.15	9643.123053
43570	0	70	1	1	130.3647219	1	2	1	29.01	21	33	5.4	78.48128954	0	1	0	0	0	0	2.425	760.9174216
43573	1	77	1	0	116.7852768	1	1	1	26.26	19	22	8.4	78.90318893	1	1	1	0	0	0	2.45	15298.45129
43592	0	69	1	0	122.4655293	1	1	1	27.09	23	20	6.1	90.87604106	1	1	0	0	1	0	2.375	9127.656399
43597	1	65	0	0	114.636518	0	2	1	29.06	17	19	7.7	76.7718226	1	1	1	0	1	0	2.275	1800.983495
43606	0	80	1	0	69.05104833	1	2	1	32.08	34.15314215	42.54686342	6.42389349	40.0672138	1	1	1	0	1	1	2.32169313	5299.883013
43614	1	64	1	0	116.1172186	1	2	0	25.91	16	41	5.1	61.65310173	1	1	0	0	1	0	2.225	14230.88913
43615	1	80	1	0	96.47468221	1	1	1	22.62	46	37	5.8	57.34583884	1	1	0	0	1	0	2.3	-2395.592664
43621	1	61	0	0	107.9056682	1	1	0	21.58	15	28	5.6	100.1131777	1	1	0	0	0	0	2.325	13316.92383
43632	0	65	0	0	136.0009181	1	2	0	35.33	24	27	5.5	75.33316728	0	1	0	1	0	0	2.275	6260.803069
43635	0	64	0	0	122.8049752	0	2	0	29.91	17	16	6.1	95.59931603	0	1	0	0	1	0	2.275	2690.481007
43639	1	77	1	0	115.1037157	1	1	1	29.3	21	24	5.6	56.83049063	1	1	0	1	0	0	2.325	1387.548335
43656	1	80	2	0	110.8659764	0	1	1	27.07	27	26	8.3	71.33490522	0	1	1	1	1	0	2.45	21246.25509
43672	0	63	1	0	108.2450327	1	1	1	19.08	16	22	5.5	75.28756723	0	1	0	0	1	0	2.3	11562.36918
43682	0	80	1	0	127.2451368	1	2	1	29.83	25	25	6.7	73.15745947	1	1	1	0	1	0	2.3	12270.92697
43684	1	67	0	0	117.0149227	0	2	1	26.38	19	27	5.8	85.75875598	0	1	1	0	1	0	2.4	10751.4782
43697	1	79	1	0	111.9735372	1	1	1	25.3	26	21	5	84.1057953	1	1	0	1	0	0	2.375	10074.28114
43699	1	61	2	0	99.15578139	1	0	0	17.75	15	20	4.6	96.99825688	0	0	0	0	0	0	2.425	2982.715365
43702	0	80	2	1	101.7557903	0	2	1	22.35	15	25	5.8	68.91130188	0	0	1	1	0	0	2.25	-10436.97719
43705	1	80	2	0	112.8747652	0	2	1	31.27	14	18	12.2	38.63363108	1	1	1	0	1	0	2.275	975.4242861
43720	1	64	2	0	138.807039	1	1	1	41.02	16	21	7.4	86.29802158	1	1	1	0	1	0	2.375	-1513.086917
43726	0	76	2	0	127.7807267	1	1	1	30.46	14	19	5.3	31.70843628	0	1	1	1	1	0	2.375	1976.629368
43733	0	63	0	0	91.68232829	1	2	1	42.18	-12.42795685	21.7009124	6.498114202	28.195927	0	0	1	0	1	0	2.173188242	-2731.63685
43738	1	80	1	0	100.5621721	0	1	1	23.2	21	19	6.9	88.10265732	0	1	1	0	0	0	2.325	14411.9548
43743	1	80	1	0	116.7055957	1	2	1	29.36	15	31	6.8	36.73535947	0	1	1	0	1	0	2.5	13808.16684
43749	1	63	0	0	102.413229	1	1	1	21.04	15	16	4.9	77.85801984	1	1	0	0	0	0	2.4	21917.86597
43757	0	62	0	0	126.0138141	0	1	0	29.92	26	26	8.1	66.07596955	0	0	1	1	0	0	2.375	-10566.53008
43761	1	60	2	0	115.2439245	0	1	1	27.02	33	31	5.2	91.92298113	0	1	0	0	1	0	2.325	6197.055802
43767	0	67	1	0	113.6717427	1	2	1	21.02	21	27	5.8	86.93020094	0	0	0	0	1	0	2.375	-5.630691875
43771	0	68	0	0	119.1526678	1	1	1	26.8	19	27	5.6	41.48212896	0	1	0	1	1	0	2.375	-4358.248504
43773	1	80	1	0	103.0070902	1	2	1	22.92	19	27	5.9	88.10265732	1	1	0	1	1	0	2.2	10798.93322
43786	1	71	0	0	109.0074827	1	1	1	23.73	17	23	5.3	80.20974044	1	1	0	0	0	0	2.35	16838.68991
43792	1	75	1	0	114.0776572	1	1	1	30.33	25	25	6.7	71.56395535	1	1	1	0	0	0	2.35	12892.04535
43794	0	70	0	0	146.3677123	1	2	1	44.11	12	22	5.8	40.90341178	1	1	0	0	1	0	2.3	12287.43367
43795	0	67	2	0	69.5924335	0	2	1	32.08	38.15843978	46.98136651	6.616474791	93.56616478	0	0	0	0	1	0	2.388367164	-1700.089936
43801	1	72	1	0	120.5369685	1	0	1	29.81	28	30	5.3	74.8590305	1	1	0	0	0	0	2.25	37338.07379
43802	1	64	2	0	106.0600342	1	1	1	22.96	24	28	6	101.2509761	1	1	0	1	1	0	2.375	-3329.888531
43813	1	73	1	0	113.2966574	1	1	1	27.56	19	17	6.2	59.03450608	0	1	1	0	1	0	2.275	12816.75001
43816	0	77	1	0	143.0411875	1	2	1	36	16	23	7.6	87.25594283	1	1	1	1	1	0	2.425	14321.58753
43824	0	79	1	0	125.9418041	1	1	1	26.08	19	30	5.6	41.01214157	0	1	0	0	0	0	2.55	1575.439139
43826	1	60	1	0	111.9748847	1	1	0	26.87	72	75	5.4	98.63249195	1	1	0	0	0	0	2.35	1869.925261
43827	1	60	1	0	111.5519529	1	1	1	29	94	101	5.4	59.3055999	0	1	0	1	1	0	2.425	5487.396157
43833	1	77	1	0	132.9624078	1	1	1	36.37	25	24	6	56.83049063	0	0	0	0	0	0	2.275	14052.67348
43842	1	62	0	0	118.2814162	1	1	1	30.19	40	30	8.7	93.83987145	0	1	1	0	0	0	2.25	-123.0150732
43843	0	61	1	0	131.319515	1	1	1	30.69	26	22	5.1	90.67241698	0	1	0	0	1	0	2.425	1654.913419
43853	1	77	0	0	119.1690806	0	1	1	29.09	24	29	6.3	63.02108143	1	1	1	0	1	0	2.375	5295.179536
43859	1	79	1	0	128.9316096	0	1	1	33.46	23	22	6	50.94658227	1	1	1	1	0	0	2.375	5082.989704
43861	0	80	1	0	126.340786	1	2	1	28.86	17	28	5.9	50.28147851	0	1	0	0	1	0	2.375	-576.6568172
43864	0	65	1	0	113.7202708	1	1	1	23.18	24	30	5.7	46.5991655	1	0	1	0	0	0	2.425	3228.992137
43867	1	63	1	0	113.9758905	1	1	0	27.14	18	21	5.7	94.11047077	0	1	1	0	0	0	2.4	-11031.95577
43877	1	80	1	0	125.2437602	1	2	1	30.73	27	21	5.6	36.47879194	1	1	0	1	1	0	2.425	-5807.644058
43881	1	64	1	0	118.5531985	1	1	1	30.34	27	21	5.7	73.79983981	0	1	0	0	1	0	2.225	4405.741939
43887	0	80	0	1	103.7652109	0	2	1	21.64	19	29	5.8	58.99380643	0	0	1	0	0	0	2.25	10355.39509
43891	1	66	2	0	32.00447807	1	2	1	16.88	-3.951165792	12.86212294	5.24891201	46.34987719	1	1	0	0	0	0	2.304709991	-18234.69654
43903	1	80	1	0	88.02025554	1	2	1	21.3	21	23	5.7	83.51705473	1	1	0	0	1	0	2.275	809.4441749
43904	1	70	1	0	112.2441444	0	1	1	25.44	14	18	6.1	91.45538809	0	1	1	0	1	0	2.2	5468.219975
43906	1	68	2	0	149.8131562	0	1	1	43.69	26	22	8.7	98.4455779	1	1	1	1	1	0	2.35	12419.40288
43911	1	60	1	0	107.7846515	1	2	0	28.58	31	23	6.4	79.5161984	1	1	0	0	1	0	2.35	-1836.383357
43923	1	67	0	0	116.760865	0	1	1	28.61	21	27	6.9	96.52699298	0	1	1	0	0	0	2.325	7657.825149
43926	1	71	1	0	116.2608642	1	0	1	24.42	22	24	5.3	93.85248391	0	1	0	0	1	0	2.375	10146.16236
43934	1	80	1	0	123.4355557	1	1	1	33.7	20	24	5.8	78.27421177	0	1	0	1	0	0	2.375	19606.95708
43945	1	70	1	0	120.0262765	1	1	1	31.12	39	36	5.9	61.51902232	0	1	1	0	1	0	2.175	-4547.343695
43956	0	80	3	1	110.6975833	0	2	1	18.07	20	32	5.4	79.34341957	0	1	0	0	1	0	2.375	-194.591049
43962	1	74	1	0	114.8246763	1	1	1	27.59	15	22	5.9	72.06843439	1	1	1	0	0	0	2.4	3141.327523
43964	1	78	1	0	61.95729029	0	1	1	32.69	19.05922304	28.33654906	5.902079177	65.08494557	1	1	0	1	1	0	2.293667984	3016.48307
43966	0	71	1	1	106.148043	1	1	1	19.53	26	31	5.7	72.22403005	0	1	0	0	1	0	2.425	17050.49828
43976	0	60	0	0	129.4927482	0	1	1	33.61	23	18	5.4	81.62247862	0	0	0	1	1	0	2.175	3968.471045
43977	0	62	1	0	117.715999	0	1	1	26.06	26	21	5.6	76.93757288	1	1	0	0	1	0	2.25	-7025.840752
43991	0	61	0	0	147.437637	0	2	1	41.43	63	62	6.2	94.7127558	0	1	0	0	0	0	2.25	-7078.616843
43995	0	80	1	0	127.2272263	0	1	1	30.54	13	22	7.8	25.85827763	0	1	1	1	1	0	2.275	9502.476774
43997	1	60	0	0	117.0021517	1	2	1	31.09	27	27	5.5	41.98126082	0	0	0	0	1	1	2.35	8021.716615
44010	0	72	0	0	135.820303	0	1	1	33.93	18	20	7.7	64.08445869	0	0	1	0	1	0	2.3	10930.47479
44021	0	71	1	0	117.2449057	1	1	1	24.76	16	24	5.7	62.84390774	1	1	0	0	1	0	2.45	15669.11342
44027	1	76	1	0	115.3279686	0	1	1	26.28	13	17	3.7	47.63482608	1	1	0	0	0	0	2.35	12968.86031
44029	0	70	1	0	55.75716008	1	2	1	26.1	29.1754316	38.20847824	5.8	50.71947286	0	1	0	0	1	0	2.320391242	-848.6409315
44041	1	60	2	0	122.3889669	1	1	1	30.79	30	32	6	56.75090744	0	1	0	0	1	0	2.425	5905.237127
44045	1	65	1	0	104.0793053	0	2	1	23.49	22	24	5.5	76.7718226	1	1	0	0	0	0	2.35	3988.294329
44053	0	80	1	0	112.367875	1	1	1	25.05	22	23	5.9	58.99380643	0	1	0	0	1	0	2.35	3920.322975
44060	0	69	1	0	120.0204603	1	2	1	25.3	11	21	5.8	65.44929529	0	1	0	0	1	0	2.275	5328.067004
44062	1	77	0	0	119.3837137	0	1	1	31.56	14	30	5.6	85.2957564	1	1	1	0	0	1	2.325	1463.985525
44068	0	60	0	0	127.6869284	1	1	1	31.47	18	19	7.9	70.66891348	0	1	1	0	1	0	2.5	28773.71416
44082	1	80	1	0	119.6304125	1	1	1	31.69	16	24	5.5	78.27421177	0	1	0	1	0	0	2.325	5972.718442
44085	1	79	1	0	108.8649711	1	1	1	19.73	29	48	5.7	62.14187432	1	1	0	0	1	0	2.575	4480.733056
44096	1	64	0	0	103.8946571	0	1	0	24.96	12	18	5.6	93.45169748	1	1	0	0	0	0	2.2	13256.1469
44104	0	80	1	0	127.7180932	1	1	1	32.07	32	24	5.7	52.07488199	0	1	0	0	1	0	2.35	5757.745582
44108	0	80	1	0	108.9031184	0	2	1	22.17	16	23	8.7	46.50731987	0	0	1	1	1	0	2.6	4422.107877
44116	0	80	0	1	112.7198179	0	2	1	21	12	21	5.2	84.118425	0	0	0	0	1	0	2.375	17787.73291
44117	0	67	2	0	117.3240413	0	2	1	24.19	12	18	6.1	107.9066293	0	0	0	0	1	0	2.3	6836.176482
44126	1	60	1	0	119.9675438	1	1	0	31.87	13	15	5.3	79.5161984	1	1	0	0	0	0	2.425	81.83284295
44149	0	80	1	0	123.1152631	1	2	1	24.6	19	28	5.9	82.87894128	1	1	0	0	1	0	2.475	-2818.94784
44155	0	71	2	0	131.6876569	1	1	1	32.59	19	20	6.3	87.09577906	1	1	0	0	1	0	2.4	-106.6489083
44162	0	72	1	0	123.296789	1	1	1	25.45	18	24	5.7	79.88823876	1	1	0	0	0	0	2.325	17076.67344
44164	0	80	1	1	112.3807996	0	1	1	25.9	25	27	5.8	79.34341957	0	0	0	0	1	0	2.35	3998.222897
44176	1	73	1	0	134.6130756	0	2	1	35.67	19	28	5.9	54.12973909	1	1	0	0	1	0	2.425	6033.364684
44190	0	71	2	0	114.2025525	0	2	1	21.89	25	32	6.7	68.81170849	0	1	1	0	1	0	2.4	12935.23622
44191	1	80	2	0	40.67524817	1	1	1	21.46	19.89891982	26.27194652	4.7	100.3268611	0	1	0	0	0	0	2.269469542	1059.642661
44195	1	69	0	0	136.3541881	0	1	1	38.94	22	16	6.6	90.22635998	0	1	1	0	0	0	2.4	189.0349138
44201	1	76	1	0	105.3541111	1	1	1	21.02	14	21	6	29.68096829	1	1	0	0	1	0	2.2	18316.47894
44210	1	71	1	0	120.2871544	1	1	1	28.9	45	32	5.8	49.33763655	1	1	0	1	1	0	2.4	9218.445235
44218	1	64	0	0	124.2113431	1	1	1	34.89	16	22	6	92.98729018	0	1	0	0	0	0	2.275	8127.771304
44229	0	72	1	0	114.8459495	1	1	1	25.04	16	21	6.3	90.3750963	0	1	1	0	1	0	2.375	4548.716366
44233	1	65	0	0	113.0980467	0	2	1	27.46	36	30	5	86.9721038	1	1	1	0	0	0	2.225	3797.864949
44238	1	61	1	0	118.0575245	1	1	1	30.08	23	21	5.3	93.5918601	1	1	0	0	0	0	2.3	3458.822043
44243	1	60	0	0	129.576562	1	1	1	33.8	24	21	5.4	79.5161984	1	1	0	0	0	0	2.325	15535.53274
44259	1	62	1	0	110.0827139	1	1	1	25.08	23	23	5.4	91.21631415	0	1	0	1	0	0	2.225	12603.09446
44260	0	77	0	0	128.5010848	1	2	1	31.84	18	18	7.3	72.43475629	1	1	1	0	1	0	2.375	-4019.841531
44275	1	62	2	0	99.74717601	1	2	0	21.99	16	18	8.4	45.61374668	1	1	1	0	1	0	2.3	-6042.316396
44276	1	76	1	0	133.8390606	0	2	1	39.19	22	29	6.9	57.23110839	1	1	1	0	0	0	2.225	9428.967195
44281	0	74	0	0	123.0387538	0	1	0	25.06	13	21	5	94.42326985	0	0	1	0	1	0	2.375	369.2441412
44296	0	73	1	0	133.3481315	1	1	1	33.43	21	23	7.2	58.12649499	0	1	1	0	1	0	2.3	-15789.25495
44298	1	61	2	0	120.9811952	0	1	1	31.62	13	20	5.6	41.95837548	0	1	0	0	1	0	2.35	5871.130308
44299	1	67	0	0	117.3837308	1	2	1	25.01	26	29	5.9	83.55768146	0	1	0	0	1	0	2.45	9966.268961
44302	0	72	0	1	39.49207736	0	1	1	18.04	28.71947759	29.15782116	5.4	78.04252019	0	0	0	0	1	0	2.392554801	5899.290878
44313	1	62	3	1	107.0826378	1	1	1	23.5	34	28	5.9	69.27553288	0	1	0	0	1	0	2.35	3749.576476
44316	1	66	0	0	131.5614419	1	1	1	34.06	28	23	5.5	98.3394761	1	1	0	0	1	0	2.25	10364.81836
44324	0	80	0	0	52.54194007	1	1	1	24.07	33.69083177	47.57023447	5.5	54.12930609	0	1	0	0	1	0	2.22498413	12919.52299
44333	0	78	1	0	104.9748463	1	1	1	18.87	12	25	5.2	30.18726398	1	1	1	1	1	0	2.45	12757.8113
44345	0	74	1	0	102.7266071	1	1	1	20.08	22	27	5.4	82.75903594	0	1	0	0	1	0	2.3	15664.15667
44352	0	80	1	0	119.4426775	1	1	1	27.81	18	27	6.5	33.20316535	0	0	1	0	1	0	2.4	13101.68648
44353	0	80	1	0	102.3499413	1	2	1	19.14	14	23	5.1	58.99380643	1	1	0	0	1	0	2.475	-7553.932129
44356	0	60	0	0	108.6281572	0	2	0	19.27	16	24	5.2	78.02611521	0	1	0	0	0	0	2.45	6149.576998
44361	0	75	1	0	133.4074906	1	2	1	29.44	26	31	5.6	36.15455756	0	1	0	0	1	0	2.525	-483.4137891
44365	1	60	1	0	132.2819954	1	1	1	34.44	37	30	5.4	71.01476053	1	1	0	0	0	1	2.35	18412.30791
44366	1	67	1	0	119.1403861	1	2	1	31.43	33	28	5.4	67.60726486	1	1	0	0	1	0	2.4	1501.571257
44381	1	75	1	0	114.3951792	1	1	1	28.93	19	30	5.4	93.42116054	0	0	0	0	1	0	2.325	14288.1804
44385	1	78	0	0	125.2241027	0	1	1	34.64	29	27	5.7	62.57993386	1	1	0	0	1	0	2.325	-11434.75997
44400	1	60	1	0	108.2145156	1	0	1	24.1	37	32	5.2	95.167554	1	1	0	0	0	0	2.4	508.1573781
44405	0	64	0	0	128.7448171	0	2	0	32.04	27	30	5.5	108.6682403	0	0	0	0	1	0	2.3	5775.778979
44410	0	65	2	0	106.0001568	0	2	1	21.44	13	21	7.7	96.73501496	1	1	1	0	1	0	2.4	1149.667568
44420	1	80	1	0	111.3735511	0	2	1	29.69	16	24	6	75.29572987	0	1	0	0	0	0	2.275	17616.78418
44424	0	62	2	0	136.7110967	1	1	1	37.38	22	24	6.1	83.72909509	0	1	0	0	1	0	2.4	22214.36797
44426	0	78	0	0	94.03858435	0	2	1	21.42	18	26	5.3	12.67860472	1	1	0	0	1	0	2.15	368.6614427
44433	1	66	1	0	118.2472929	1	1	1	29.39	37	29	7.1	76.23441984	1	1	1	0	1	0	2.425	-17923.99146
44455	0	64	1	0	130.0884549	1	1	1	31.42	17	20	5.8	92.73767822	0	1	0	0	0	0	2.375	-7699.186782
44457	1	61	1	0	127.7926136	1	1	1	31.28	25	23	5.7	70.5176572	1	1	0	0	1	0	2.6	-3595.590162
44460	0	75	0	0	140.1027516	1	2	0	37.07	18	24	6	86.68888751	0	0	0	0	1	0	2.4	-11782.51504
44462	1	75	1	0	118.0275468	1	1	1	33.2	21	33	6.3	69.09936894	1	1	1	1	0	0	2.275	17363.64954
44474	0	73	0	0	121.2077596	1	2	1	26.46	22	23	6.8	83.34243297	0	1	1	1	1	0	2.4	15144.64775
44476	1	80	1	0	59.56	0	2	1	22.97731569	12	22	5.7	81.89809505	1	1	0	0	1	0	2.55	8272.079352
44487	1	62	1	0	123.4897964	1	1	1	31.37	46	35	8.7	92.06272222	1	1	1	0	0	0	2.4	8635.333341
44492	0	68	1	0	126.2504848	0	1	1	32.3	29	46	5.6	91.98466552	1	1	0	0	1	0	2.3	16168.70843
44498	0	69	2	0	134.9303216	1	2	1	34.31	17	27	5.5	76.47460572	1	1	0	0	1	0	2.475	12673.07829
44503	1	80	1	0	122.2394111	1	1	1	26	28	35	5.7	46.31499034	0	1	0	1	1	0	2.475	-2218.975944
44511	0	80	1	0	87.12480068	1	1	1	40.35	4.420189549	19.14255876	7.185173201	36.47089122	0	0	1	1	1	0	2.386122132	-2790.773955
44515	0	80	1	1	43.23176526	1	2	1	19.78	13.52506268	27.28426053	5.406262206	23.34885166	0	1	0	0	1	0	2.112535807	3768.465263
44517	1	61	1	0	122.2928358	1	1	0	32.31	21	24	9.4	96.41552216	0	1	1	0	1	0	2.15	26066.56869
44522	0	72	2	0	133.4042111	1	2	1	34.85	21	20	7.2	34.00049287	0	1	1	0	1	0	2.325	15033.97966
44528	1	61	0	0	131.7196207	0	1	0	34.93	30	34	10.2	76.24030099	0	1	1	1	0	0	2.325	12336.92554
44531	1	79	2	0	56.91115626	0	1	1	30.03	37.03848006	31.74251029	5.62442108	76.4982915	1	1	0	1	1	0	2.272402052	5136.051668
44532	1	63	1	0	107.8301373	1	1	1	26.25	49	42	5.5	66.6455648	0	1	0	0	0	0	2.2	24254.77745
44550	0	66	0	0	126.5413321	1	2	1	29.71	21	23	6	87.54300195	0	0	0	0	0	0	2.425	-4847.250228
44556	1	64	0	0	118.8902975	0	1	1	30.52	18	21	7.4	79.18632906	1	1	1	1	1	1	2.4	8975.295987
44569	1	66	1	0	115.7282519	1	1	1	26.49	26	24	4.9	68.08385182	0	1	0	0	1	0	2.375	9296.465591
44572	0	60	2	0	125.4277884	0	1	1	27.14	17	17	5.7	63.75847078	0	1	0	0	1	0	2.5	19470.92421
44582	0	80	1	1	115.5933993	1	1	1	22.53	21	21	6	58.99380643	0	0	1	0	1	0	2.45	4274.707236
44587	0	75	2	0	113.1023102	0	2	1	25.65	16	24	6.4	82.16121779	1	1	0	0	1	0	2.375	5330.469063
44594	0	80	1	0	114.814664	1	1	1	24.89	16	23	6.1	55.33741595	1	1	0	0	0	0	2.325	-6160.14077
44599	0	80	1	0	116.0969756	1	2	1	26.87	25	27	5.9	64.00549705	1	1	0	0	1	0	2.325	3594.543113
44600	1	62	2	0	111.6191342	1	1	1	22.75	35	38	4.8	108.4815535	1	1	0	0	1	0	2.4	1736.394682
44601	0	60	2	0	138.2294415	0	1	1	36.61	21	20	5.7	89.9467717	1	1	0	0	0	0	2.375	25477.69964
44614	0	62	2	0	120.8015991	0	2	1	26.01	13	17	5.8	77.17302819	1	1	0	0	1	0	2.425	10409.53097
44622	0	80	1	0	103.5731772	1	2	1	23.16	13	17	5.6	58.99380643	0	1	0	0	1	0	2.4	871.4438513
44627	1	60	1	0	120.7810222	1	2	1	29.94	20	25	5.4	75.90290979	1	1	0	0	0	0	2.325	4214.823482
44628	0	80	1	0	136.919203	1	2	1	33.58	22	31	5.8	58.99380643	0	0	0	0	1	1	2.575	-7441.666247
44633	1	60	1	0	120.5991596	1	1	1	27.49	29	30	9.3	90.08111083	0	1	1	1	0	1	2.5	3594.400988
44634	1	74	2	0	89.78290199	0	1	1	23.02	14	15	4.9	47.62198944	1	1	0	1	1	0	2.35	6695.075928
44637	1	63	2	0	109.0859426	0	1	1	22.99	25	27	5.9	80.38312096	0	1	0	0	0	0	2.45	22938.65188
44639	1	80	0	0	112.4510053	0	1	1	27.9	13	23	6.7	71.63334573	0	1	1	0	0	0	2.3	17231.80477
44648	1	80	1	0	120.1341243	0	2	1	29.6	16	16	5.4	21.68484327	1	1	1	0	1	0	2.4	7286.51833
44656	1	66	2	0	73.94426769	1	1	1	39.01	30.02869166	40.57885979	8.5	100.0536606	1	1	1	0	0	0	2.456141592	6102.937269
44661	0	60	1	0	140.6022246	1	1	1	34.2	17	24	5.1	84.1925465	0	0	0	0	0	1	2.45	8315.373097
44669	0	76	1	1	129.5179205	1	0	1	30.04	15	17	5.8	60.67494968	0	0	0	0	1	0	2.425	-1135.344122
44673	0	64	1	0	132.3917551	1	1	0	31.44	21	23	5.3	75.8642168	0	0	0	0	1	0	2.35	9956.668487
44679	0	80	1	0	120.0696484	1	2	1	25.84	10	19	5.8	35.20626835	0	1	0	1	1	0	2.2	5559.934752
44684	1	61	2	0	142.9918174	0	2	0	42.45	18	24	6.2	81.52041223	1	1	0	0	1	0	2.45	-21881.47629
44688	1	80	0	0	88.50069359	1	2	1	18.41	16	26	5.7	61.7068812	0	1	0	0	0	1	2.425	-4055.726365
44691	1	60	2	0	115.732688	1	1	1	27.28	34	25	5.5	91.92298113	1	1	0	0	0	0	2.475	7006.373926
44698	1	74	1	0	110.1542902	0	1	1	24.34	15	25	5.3	81.64380034	0	0	0	1	1	0	2.3	11176.56126
44719	0	76	0	0	127.6905547	0	1	1	26.55	16	23	7.4	69.73133191	0	1	1	0	1	0	2.7	712.9675901
44725	1	80	1	0	108.4063943	1	1	1	24.98	17	25	5.6	78.27421177	1	1	0	1	1	0	2.375	9630.565823
44731	0	60	0	0	117.6760957	1	0	0	29.95	17	21	5.7	98.32360448	0	0	0	0	0	0	2.375	2275.222364
44744	0	73	1	0	116.6998948	1	1	1	23.78	23	35	5.5	54.69952499	1	0	0	0	1	0	2.475	10757.61439
44763	0	68	1	0	109.1996241	1	2	1	21.77	31	28	5.2	50.59764816	0	1	0	1	0	0	2.35	3057.178918
44771	0	78	1	0	140.7461182	1	1	1	36.21	17	19	5.7	52.81165742	1	1	0	0	1	0	2.425	10258.2579
44774	0	68	1	0	118.1711725	1	0	1	26.44	18	23	5.9	73.7622189	0	1	0	0	0	0	2.425	6845.498625
44788	1	80	1	0	111.9721431	1	1	1	26.08	18	23	5.3	50.5899562	0	1	0	1	0	0	2.3	11732.67419
44791	1	64	0	0	120.6591254	1	1	1	28.31	31	30	6.2	93.45169748	0	1	1	0	1	0	2.325	4596.316907
44795	1	61	1	0	134.3799896	1	1	1	34.76	26	29	5.5	80.87279724	0	0	0	0	1	0	2.325	26547.64108
44797	1	80	0	0	106.4339919	1	1	1	23.94	19	29	6	69.09403864	0	1	0	0	1	0	2.4	2716.550095
44804	0	80	1	1	97.68969029	1	2	1	21.88	13	20	5.9	42.35828708	0	1	0	1	1	0	2.2	-251.9104767
44811	0	67	1	0	137.0596801	0	1	1	37.92	22	26	5.7	71.12433035	0	1	1	1	1	1	2.3	17335.64189
44817	0	70	0	0	114.251129	1	1	1	24.15	15	15	5.8	76.08556392	0	1	0	0	1	0	2.375	-10848.76757
44821	1	67	1	1	104.8169934	1	2	1	20.73	16	25	5.9	75.70077891	1	1	0	1	0	0	2.375	3433.949738
44826	1	66	2	0	114.6004872	0	2	1	29.82	18	22	7.1	93.6505155	1	1	1	0	1	0	2.4	13934.46842
44838	0	71	1	0	104.4859523	1	2	1	22.97	22	22	5.7	84.52159373	1	1	0	0	1	0	2.275	5565.388235
44842	0	73	1	0	117.1155944	0	1	1	25.31	21	21	6	92.25970464	1	1	0	0	1	0	2.3	5292.106256
44844	1	70	2	0	57.15439272	1	1	1	30.15	37.94290492	43.08593414	5.307803091	76.94727927	1	1	1	0	0	0	2.217580132	9281.807113
44850	1	72	1	0	115.6635347	0	2	1	27.24	23	35	5.4	53.51435748	0	0	0	0	1	0	2.4	9179.153969
44854	0	80	0	1	113.2863318	0	0	1	21.17	20	32	5.7	85.43636472	0	0	0	0	1	0	2.55	10297.32626
44855	0	64	1	0	73.15296701	1	2	1	33.93	27.09855096	41.49615231	7.1	88.65268047	0	1	1	0	1	0	2.310803655	11333.21266
44862	1	70	1	0	131.3926872	1	1	1	32.4	24	25	5.4	52.81681094	1	1	0	0	1	0	2.3	12798.84859
44870	0	62	1	0	122.103421	1	1	1	26.94	25	21	5.4	66.94527747	0	1	0	0	1	0	2.525	1392.072045
44873	1	80	1	0	47.19450257	1	1	1	24.9	15.41164387	49.18710628	5.6	36.17911155	1	1	0	1	1	0	2.404615742	1249.546802
44874	1	80	1	0	114.4003583	1	1	1	27.36	22	26	5.5	46.31499034	1	1	0	0	0	0	2.4	9464.354349
44878	1	71	1	0	100.720248	1	1	1	17.79	22	32	5.4	73.60330945	1	1	0	0	1	0	2.375	11614.75376
44885	0	65	1	0	128.7749706	1	2	1	30.19	31	24	5	65.54924464	0	1	0	0	1	0	2.475	-6250.954734
44899	0	76	1	0	135.2427016	1	2	1	29.57	31	30	6	53.55885704	0	0	0	0	1	0	2.525	-454.4684986
44905	0	74	1	0	112.255041	1	2	1	22.96	31	34	5.4	48.50939092	0	0	0	0	1	0	2.025	13409.68526
44906	1	70	1	0	126.8966031	1	1	1	30.03	28	28	6	88.71180016	1	1	0	0	1	0	2.375	20177.94774
44910	1	62	0	0	111.4950529	0	1	0	24.26	32	26	5.6	93.38454611	0	1	0	0	1	0	2.375	4728.709159
44915	1	69	2	0	116.5511332	1	2	1	29.28	16	22	5.8	110.0311789	1	1	0	0	1	0	2.25	2865.011856
44916	0	71	2	0	159.1637788	0	2	1	46.01	18	20	10.8	102.780809	1	1	1	0	1	0	2.3	16693.27792
44920	0	80	2	0	119.0978712	1	2	1	23.92	13	23	5.7	91.46533089	1	1	0	0	1	0	2.45	9418.10598
44928	1	77	2	0	121.036773	1	1	1	30.08	32	35	6	81.57579686	1	1	0	0	1	0	2.325	7754.845686
44941	0	64	1	0	122.821559	1	1	1	23.87	22	23	5.3	60.4108541	0	1	0	1	1	0	2.425	8431.249452
44951	1	60	2	0	111.9709274	1	1	1	28.44	24	27	5.6	104.1363196	1	1	0	0	0	1	2.325	6467.876198
44959	1	62	1	0	105.9397678	0	1	1	18.97	18	24	5	91.21631415	1	1	0	0	0	0	2.3	18263.88024
44971	0	74	2	0	123.1083991	0	2	1	28.67	26	26	5.8	102.728954	0	0	0	0	1	0	2.275	-1802.617519
44980	1	76	1	0	124.3388368	1	1	1	36.53	24	27	6.4	71.06300766	1	1	0	0	1	0	2.425	11999.88766
44986	1	71	1	0	109.6090783	1	1	1	24.83	22	25	5.7	65.73404539	0	1	0	1	0	0	2.4	12470.34104
44988	1	79	1	0	115.8674053	1	1	1	27.35	47	37	5.1	62.14187432	1	1	0	0	1	0	2.425	12073.5897
45009	0	60	1	0	123.1427957	0	1	1	30.39	21	17	7.5	67.89244497	0	1	1	1	1	0	2.425	14391.50887
45013	0	67	1	0	122.5221288	1	1	1	26.59	26	33	5.5	74.28219426	0	1	0	0	0	0	2.425	-1824.867115
45018	1	71	2	0	119.0036567	0	1	1	25.86	27	25	5.4	68.52584605	0	0	0	0	1	0	2.5	13693.34974
45025	1	67	1	0	120.7535439	0	2	1	31.5	14	18	6.3	40.8211476	1	1	1	0	1	0	2.275	-9643.625663
45028	1	61	1	0	116.7205581	1	1	1	34.08	33	25	6.8	107.0641215	0	0	1	0	1	0	2.25	2243.590266
45029	0	68	0	0	125.2476486	0	1	1	31.87	16	19	6.1	83.50909381	0	0	0	0	0	0	2.275	12282.05847
45049	1	76	1	0	122.9156156	1	1	1	32.64	15	18	6.2	83.832662	1	1	0	0	1	0	2.3	18353.67257
45057	1	79	0	0	117.421755	1	1	1	28.17	14	26	6.4	62.14187432	1	1	1	0	1	0	2.4	16461.18259
45059	1	77	0	0	96.14394608	0	2	1	19.3	12	24	5.5	56.83049063	1	1	0	0	1	0	2.3	19170.98164
45060	1	66	1	0	121.3156649	1	1	1	26.3	28	27	6.5	61.39594268	0	0	1	0	1	0	2.425	10137.85942
45062	1	80	1	0	103.6544272	1	2	1	25.62	22	28	6	81.89809505	1	1	0	0	1	0	2.15	7945.609106
45065	1	75	0	0	59.16316614	0	1	1	31.21	3.296536291	22.42439848	4.836879973	73.8278976	0	1	0	0	1	0	2.3325992	7521.964969
45078	1	78	1	1	105.7771596	1	2	1	24.38	27	25	5.9	73.54401974	1	1	0	0	0	0	2.4	14288.4341
45083	1	68	0	0	130.3950576	1	1	1	31.87	30	34	5.8	85.15844469	0	1	0	0	0	0	2.45	14856.2951
45087	0	63	3	0	140.3437347	1	2	0	34.83	19	25	5.6	96.27322863	0	1	0	0	0	0	2.4	-2173.977831
45088	0	73	1	0	149.2834202	1	1	1	37.85	22	26	6	71.21643261	0	1	0	0	1	0	2.375	1023.867575
45089	1	79	1	0	113.6849809	0	1	1	29.34	15	19	5	78.82599373	1	1	0	0	1	0	2.25	-10359.29008
45109	1	63	0	0	108.1873859	1	1	1	24.08	24	25	5.3	92.73085429	1	1	1	1	1	0	2.375	21495.15722
45113	0	78	1	0	120.0857451	1	1	1	31.52	17	21	5.7	73.04408118	0	1	0	0	0	0	2.2	-3966.525387
45114	1	80	1	0	109.7803593	1	1	1	24.92	13	21	5.5	38.3466569	0	0	0	1	0	0	2.3	-192.3854479
45119	0	72	1	0	117.8267371	1	1	1	23.67	19	29	5.6	62.40400039	0	1	0	1	1	0	2.425	-3189.904906
45123	1	80	1	0	113.5590845	1	1	1	23.78	34	30	5.9	69.09403864	1	1	0	1	1	1	2.425	4442.594338
45142	0	61	1	1	111.7810815	0	2	1	20.7	18	24	6	76.35276465	1	1	0	0	1	1	2.425	16211.51202
45146	1	80	1	0	115.6536926	0	1	1	27.24	23	34	5.2	69.92196832	1	1	0	0	1	1	2.3	7990.983619
45147	1	72	0	0	109.0942917	1	2	1	26.92	24	31	5.4	99.10274668	0	1	0	1	1	0	2.3	-1914.14266
45153	0	63	1	0	135.9605765	1	0	1	36.13	23	20	5.9	76.39900987	1	1	0	0	0	1	2.275	4292.958894
45169	1	60	1	0	129.3667068	1	1	1	33.69	26	21	5.5	87.76909924	1	1	0	1	1	0	2.375	19199.76854
45171	1	61	1	0	113.0211102	1	1	1	25.06	36	29	5.3	64.87424824	0	0	0	1	1	0	2.375	-7025.150286
45172	1	73	1	0	124.5006979	1	1	1	28.76	41	25	5.8	82.21933569	1	1	0	0	0	1	2.55	11627.57528
45174	0	74	1	1	104.2816705	1	1	1	18.81	11	22	5.7	54.31662832	1	1	0	0	0	0	2.25	1112.028812
45176	1	65	1	0	98.54020005	0	2	1	24.49	9	16	7.1	67.11220276	1	1	1	0	1	0	2.425	-4578.65791
45179	0	63	1	1	112.3725617	1	1	1	21.52	30	32	5.8	96.27322863	0	1	0	0	0	0	2.425	10331.57642
45181	1	80	1	0	110.0361184	1	1	1	23.49	30	53	6.1	69.09403864	1	1	0	1	1	0	2.35	-141.2689126
45185	1	69	1	0	122.5022553	1	1	1	30.06	14	22	5.1	54.6540777	1	1	1	1	1	0	2.375	2920.394197
45186	0	63	2	0	144.2997043	1	1	1	42.39	10	14	5.5	83.14299143	1	1	0	0	0	0	2.325	12750.86397
45202	1	80	1	0	109.7440023	1	2	1	20.98	27	33	5.9	55.64538492	0	1	0	0	1	0	2.375	2598.306469
45209	1	62	0	0	68.79542323	0	1	0	36.29	28.78797362	12.75533007	6.677741372	64.62344478	0	1	0	0	0	0	2.318346704	6052.732886
45215	1	71	1	0	97.64707113	1	1	1	24.81	15	23	5.3	41.1487703	1	1	1	0	1	0	2.175	26687.60712
45229	1	68	2	0	132.4688884	0	1	1	34.54	12	22	6.2	70.68514989	0	1	1	1	1	0	2.425	-7297.62565
45243	0	76	1	0	112.7861168	0	2	1	23.19	31	35	5.6	93.10597082	1	1	0	0	0	0	2.525	-14501.88225
45245	0	78	2	0	46.05376841	0	2	1	21.41	4.856220244	20.39281731	4.688525755	71.82888788	0	1	0	0	1	0	2.343779507	7537.387934
45247	1	62	1	0	125.3177842	1	1	1	27.62	27	35	5.3	94.77388799	1	1	0	0	0	0	2.65	1020.510109
45252	0	80	1	1	105.6951335	0	2	1	19.38	16	29	6	44.5754969	0	0	0	0	1	0	2.375	-4411.940446
45255	1	67	1	0	120.2478391	0	1	1	33.59	23	28	6.1	73.0937247	0	1	0	0	0	0	2.35	3584.090461
45257	0	78	1	1	123.2134674	1	0	1	27.37	20	20	5.8	59.82847346	0	1	0	0	1	0	2.375	2215.474996
45258	0	80	3	0	114.4855408	1	2	1	27.24	16	23	5.8	78.03125003	1	1	0	0	1	0	2.275	6572.44341
45267	1	69	1	0	120.3420686	1	1	1	28.93	19	23	5.9	83.46426398	0	1	1	0	0	0	2.35	8827.445624
45270	1	61	1	0	115.3039739	1	1	1	27.84	28	36	5.7	78.95958501	1	1	0	0	1	0	2.3	-418.2572318
45277	1	70	1	0	127.0396436	1	1	1	34.82	22	20	5.6	83.97039923	1	1	0	0	1	0	2.35	1116.181001
45278	1	69	1	0	122.6597175	1	1	1	34.08	24	23	6.3	95.1803449	1	1	1	0	1	0	2.25	17311.92858
45281	1	64	1	0	110.5476041	0	2	1	24.54	17	24	5.2	93.92416547	1	1	0	0	0	0	2.25	11652.49904
45282	1	74	1	0	121.0140322	1	2	1	30.07	20	24	5.9	87.1123399	1	1	0	0	1	0	2.525	10239.10773
45285	1	66	1	0	108.5644453	0	2	1	29	48	41	4.7	55.81807109	1	1	0	0	1	1	2.3	1323.390992
45293	0	76	0	1	100.9782847	1	2	1	19.11	16	27	5.8	87.87104011	0	1	0	0	1	0	2.225	2617.241711
45295	1	74	1	0	119.830522	1	1	1	31.01	21	19	5.5	81.64380034	0	1	0	0	1	0	2.3	12215.24356
45298	0	67	1	0	132.5918832	0	1	1	32.24	18	22	5.6	86.93020094	0	1	0	0	1	0	2.425	4824.177987
45299	1	60	2	0	103.4535417	1	1	1	27.87	49	61	6	111.6731696	1	1	0	0	0	0	2.375	15286.13761
45302	1	67	1	0	128.6540821	1	1	1	32.52	27	27	5.3	88.88532301	1	1	0	0	1	0	2.375	1104.01052
45309	0	62	0	0	130.6681201	0	2	0	29.57	26	35	8	96.95189188	0	1	1	1	1	0	2.525	-7783.131486
45311	1	68	2	0	122.0808913	0	1	1	35.34	18	27	6.5	105.0395083	1	1	1	1	1	0	2.325	15867.11382
45319	1	60	1	0	140.4183283	1	1	1	40.3	34	37	5.3	96.11478536	0	1	1	1	1	0	2.35	2555.171378
45326	0	78	1	0	115.1574299	1	2	1	23	12	24	6	88.07057222	1	1	0	0	1	0	2.25	11271.67736
45334	1	71	2	0	116.2712552	0	2	1	28.35	18	33	5.6	68.52584605	1	1	0	0	0	0	2.3	-858.4396373
45340	1	78	0	0	115.8573055	0	1	1	24.2	40	43	5.3	70.07160764	1	1	0	0	0	0	2.4	5986.406195
45343	1	78	1	0	120.8298004	1	1	1	29.97	29	31	5.3	62.57993386	0	1	0	1	1	0	2.275	-654.2247142
45348	0	67	1	0	113.1138607	1	2	1	24.96	19	27	5.3	93.60575071	0	1	0	0	0	0	2.375	3525.615275
45356	0	73	0	1	102.5462008	0	2	1	23.9	10	17	7.6	20.35983617	1	1	1	0	1	0	2.15	-4994.615358
45360	1	63	1	0	116.0842359	1	2	1	29.04	17	21	5.6	84.84634195	1	1	0	0	0	0	2.2	3921.860056
45366	0	75	2	0	139.5468872	0	2	1	38.73	12	15	5.9	80.95138957	1	1	1	1	1	0	2.375	288.9629782
45367	0	61	0	0	122.4372746	0	2	1	26.94	15	19	5	103.4519796	0	0	0	1	0	0	2.275	-7557.617858
45387	0	80	1	1	111.5671905	1	2	1	22.68	13	21	5.4	58.99380643	0	1	0	0	0	0	2.325	8755.554736
45391	0	78	2	1	113.0929029	1	2	1	21.27	16	25	6.1	44.57579713	0	0	0	0	1	0	2.325	-654.4343067
45404	1	80	1	0	115.0471562	0	2	1	27.7	15	21	5.5	27.13113281	1	1	0	0	0	0	2.15	23721.79566
45417	0	80	2	0	97.11403913	0	1	1	19.54	18	21	5.3	91.46533089	1	1	0	0	1	0	2.4	3872.675138
45420	0	76	1	0	118.2677864	1	1	1	24.5	23	26	5.6	81.60446463	1	1	0	0	1	0	2.525	-850.4191832
45421	0	69	0	0	124.9059449	1	1	0	26.19	15	21	5.7	92.29985688	0	1	0	0	1	0	2.35	3045.102796
45422	1	75	1	0	135.1930628	1	1	1	37.55	17	20	5.4	85.23446563	1	1	0	0	1	0	2.325	12383.45144
45425	0	77	2	0	125.2863792	1	1	1	29.42	18	22	6.1	69.45512053	1	1	0	0	1	0	2.575	-1833.437907
45431	0	65	1	0	115.3457192	1	1	1	25.97	21	23	5.6	51.67524987	0	1	0	0	1	1	2.35	3025.262324
45435	1	67	1	0	100.0792422	1	2	1	20.59	21	28	5.6	91.50291718	0	1	0	0	1	0	2.45	11364.6991
45444	1	73	1	0	108.4280549	1	1	1	26.57	16	18	5.6	91.00342652	1	1	0	0	0	0	2.425	424.3845591
45445	1	78	1	0	127.1157091	0	2	1	32.5	17	24	6.7	71.76946176	1	1	1	0	1	0	2.375	10639.10957
45447	0	75	1	0	128.5225547	0	2	1	30.37	20	23	5.6	70.22289216	0	0	0	0	1	0	2.35	-2615.30997
45451	0	75	1	0	128.6928495	1	2	1	33.46	36	26	7.9	48.69497848	0	0	1	0	1	0	2.375	5902.986369
45462	1	69	1	0	120.7080267	1	1	1	27.55	14	16	5.6	86.83948892	1	1	1	0	1	0	2.45	8189.343425
45463	1	61	0	0	129.6404006	0	1	0	32.26	29	26	5.7	83.90646761	0	1	0	0	0	0	2.325	12582.70551
45465	0	62	2	0	60.81607811	0	1	1	28.28	12.18596309	14.88437213	6.232063602	79.53410483	0	1	0	0	1	0	2.296305126	16594.24982
45468	1	80	1	1	95.40541103	1	1	1	22.05	12	23	5	55.64538492	1	1	0	0	1	0	2.5	17160.28883
45472	0	77	0	0	125.6444336	0	1	1	30.5	20	24	6.2	52.56031411	0	0	0	0	0	0	2.325	16483.23767
45476	1	65	1	0	134.3508093	1	1	1	33.17	24	25	5.4	96.79651007	0	1	0	0	0	0	2.375	-5219.519128
45482	1	74	0	0	108.2307013	0	1	1	26.46	17	19	5.6	88.92139985	1	1	0	0	1	1	2.275	10571.65313
45488	0	80	0	0	118.6307498	0	2	1	25.85	20	25	5.4	46.50731987	0	0	0	1	1	0	2.4	11920.00556
45491	1	78	1	0	110.4450112	0	1	1	26.06	18	20	8.9	57.57176748	0	1	1	0	1	0	2.25	-8356.749799
45492	1	78	0	0	126.5731809	0	2	1	32.21	25	21	6.9	50.38137175	1	1	1	1	1	0	2.325	7969.269199
45499	1	73	1	0	132.4207178	1	2	1	37.65	24	20	5.8	60.23614505	0	1	0	1	0	0	2.125	21083.74902
45500	1	80	1	0	115.692788	1	1	1	24.9	19	27	6.2	63.76605511	1	0	0	0	0	0	2.25	3908.343151
45507	1	70	1	0	126.6960662	0	2	1	28.35	25	33	5.2	60.89975911	1	1	0	0	1	0	2.425	13572.8686
45523	0	71	2	0	118.6045685	1	2	1	29.47	17	21	5.8	41.45010728	0	1	0	0	1	0	2.25	2456.146421
45535	0	76	1	0	130.98165	0	2	1	32.53	16	21	7	93.10597082	0	0	1	0	1	0	2.275	-12388.34322
45536	0	76	0	0	113.2997637	0	1	1	26.19	19	19	5.2	81.60446463	0	0	0	0	1	0	2.325	6595.815974
45547	1	80	0	0	103.3084688	0	1	1	21.51	16	27	5.6	46.31499034	1	0	0	0	0	0	2.375	9236.941633
45553	0	68	1	0	108.5135259	1	1	1	22.75	22	21	5.7	69.63479359	0	1	0	0	1	1	2.425	619.3659433
45594	0	78	1	0	117.5563229	1	1	1	24.29	19	28	5.4	38.66816137	1	1	0	0	1	0	2.475	5599.324907
45596	1	80	2	0	110.0380847	1	2	1	24.27	21	29	6.7	42.46711768	1	1	1	0	1	1	2.375	-4829.557643
45601	1	80	1	0	54.33918518	1	2	1	28.67	30.48805884	34.31224858	6.984831624	102.5604123	1	1	0	1	1	0	2.248705449	4333.742813
45603	1	61	2	0	105.6685933	0	1	1	24.33	14	19	6.1	80.64902444	1	1	0	0	0	0	2.3	2902.132797
45607	0	64	0	1	115.5718919	1	2	1	22.54	11	20	5.1	95.59931603	0	1	0	0	0	0	2.325	-1034.278873
45612	1	68	2	0	120.0336449	0	2	1	30.33	24	23	6.2	92.34399716	1	1	0	0	1	0	2.375	4358.220872
45621	0	78	1	0	116.8209359	1	1	1	26.54	15	23	5.7	80.46600075	0	1	0	0	1	0	2.45	8619.755056
45624	1	71	1	0	117.7123755	1	1	1	30.68	32	32	5.2	88.96761203	1	1	0	1	1	0	2.4	8587.985873
45625	1	76	0	0	117.8291023	1	1	1	28.38	37	30	6.7	96.35687025	0	1	1	0	1	0	2.425	11352.71485
45632	1	76	1	0	110.1582004	1	1	1	25.91	13	15	7.6	85.05050235	0	0	1	0	1	0	2.35	16840.45656
45640	0	73	2	0	128.9241151	1	0	1	30.83	13	22	6.1	59.51161983	1	1	0	0	1	0	2.3	-720.2618256
45641	0	62	3	0	117.096043	1	1	1	24.72	24	24	5.4	90.03771006	0	0	0	0	1	0	2.35	6348.94492
45649	1	73	1	1	116.8337824	1	2	1	27.86	21	20	6.5	64.12414811	0	1	1	0	1	0	2.325	-3499.484606
45660	1	65	1	0	126.3047886	1	1	1	33.64	31	30	7.6	83.66265064	1	1	1	1	1	0	2.475	-2574.60219
45664	0	72	1	0	110.2632811	1	2	1	22.12	21	24	4.8	76.18852039	1	1	1	0	1	0	2.275	4908.557742
45671	1	63	0	0	52.94728952	0	2	1	27.93	10.30648814	22.89500738	8.090285275	68.01326391	1	1	1	0	1	0	2.648075244	-9678.103059
45678	1	66	1	0	120.3507633	1	1	1	31.29	25	21	5.6	79.0361464	1	1	0	0	0	0	2.55	11597.90136
45688	0	80	1	0	113.6727854	1	2	1	22.29	17	29	5.4	52.07488199	1	1	0	0	1	0	2.425	7011.393432
45691	1	60	1	0	119.4956869	1	1	1	26.12	35	32	5.2	71.01476053	1	1	0	0	0	0	2.4	3529.95376
45703	0	66	1	0	122.8294863	0	1	1	28.71	25	26	5.8	74.80583511	1	1	0	1	1	0	2.3	9112.324435
45706	1	65	2	0	134.4964952	1	1	1	33.25	18	23	5.9	103.2496901	1	1	0	0	1	0	2.45	17743.69821
45712	1	69	2	0	132.0093316	0	1	1	35.87	19	19	6.5	86.29136458	1	1	1	1	1	0	2.325	3048.183008
45724	1	73	2	0	112.8657053	1	2	1	25.77	35	34	8.1	66.90624534	0	0	1	0	1	0	2.375	-1116.221226
45728	0	62	1	0	126.8133202	1	1	1	29.58	23	26	5.4	96.95189188	1	1	0	0	1	0	2.375	-1894.121857
45734	0	62	2	0	110.1839313	1	1	0	22.13	15	18	5.5	111.7639865	0	0	0	0	1	0	2.425	-19335.02817
45746	0	61	2	0	97.74621852	0	0	0	16.64	10	21	5.1	113.1555828	1	1	0	0	0	1	2.45	4410.209408
45754	1	65	1	0	133.4791807	1	1	0	37.43	34	32	9.2	58.89802881	1	1	1	0	1	1	2.525	-2792.673835
45764	1	80	1	0	112.5291933	1	1	1	22.45	17	29	5.4	50.5899562	0	1	0	0	0	0	2.525	-3899.569844
45768	0	80	1	0	121.3317172	1	1	1	27.79	16	24	6.2	67.79926013	1	1	0	1	1	0	2.225	1760.081094
45777	0	67	1	0	118.5315008	1	2	1	24.59	19	24	4.8	90.8037876	0	1	0	0	1	0	2.3	-4402.823173
45787	1	66	1	0	127.0457693	1	1	1	36.39	25	20	5.3	86.36329907	1	1	0	0	0	0	2.3	8875.10143
45788	0	64	0	0	153.7982126	1	1	1	41.05	23	27	6.9	88.78159397	0	0	1	0	1	0	2.4	8611.65564
45801	0	80	0	1	59.4424575	0	2	1	27.07	14.54379822	30.14722495	6.26133729	51.41685214	0	1	0	1	0	0	2.447118284	16684.59649
45804	1	80	1	0	117.4192009	1	1	1	25.81	20	25	5.9	93.68707483	0	0	0	0	1	0	2.375	10465.55084
45806	1	64	1	0	62.538	1	1	1	31.42906262	28	36	6.3	69.04712831	1	1	1	1	1	0	2.275	562.1113816
45815	1	67	1	0	113.0370939	0	1	1	24.29	28	38	7.8	41.40940918	1	1	1	0	1	0	2.4	9305.861049
45817	0	67	0	0	134.8956958	0	2	1	33.36	37	40	5.2	99.18232768	0	1	0	0	1	0	2.3	9511.537997
45819	1	63	2	0	131.9818855	0	2	1	34.28	38	29	7.2	60.33271166	1	1	1	0	1	0	2.375	-1776.192359
45823	0	78	3	1	117.9670169	1	2	1	28.1	19	26	6.2	68.7585101	0	0	0	0	1	0	2.25	-2277.982489
45826	0	62	1	0	133.5812305	1	1	0	30.94	37	41	5.1	90.03771006	0	1	0	0	1	0	2.425	-2143.261772
45828	1	70	1	0	130.5503437	1	1	1	38.24	25	30	5.3	87.8580005	0	1	0	0	1	0	2.175	25903.49816
45829	1	80	1	0	102.3439536	1	1	1	20.22	26	22	6.3	39.49431026	1	1	1	0	1	0	2.325	14633.03423
45831	1	62	2	0	120.6050131	0	2	0	28.28	40	34	5.5	63.44903764	0	1	0	1	1	0	2.475	-10767.05248
45833	0	80	1	1	104.1411563	0	2	1	21.64	13	23	5.4	64.9169969	1	1	0	1	1	0	2.225	10874.97257
45834	0	72	1	0	106.2906414	1	2	1	23.91	16	26	5.4	83.92994257	1	1	0	0	1	0	2.35	-5066.861109
45838	0	62	1	0	118.9736715	1	1	1	27.02	24	24	5.4	85.70188253	0	1	0	0	1	0	2.275	-1698.956053
45842	0	80	2	0	120.1505996	1	2	1	26.07	15	21	5.9	35.63927152	1	1	0	0	1	0	2.45	4761.318189
45845	1	75	1	0	127.1513323	1	1	1	31.73	24	24	5.5	80.01954156	1	1	0	1	1	0	2.525	5242.111185
45846	1	60	0	0	106.0034908	0	1	0	23.72	16	21	5.5	101.3920812	1	1	0	0	0	0	2.325	7005.184721
45871	1	77	0	0	109.4307612	0	1	0	26.31	20	19	5.6	26.12855949	1	1	0	0	1	0	2.2	-7661.910622
45882	1	67	1	0	129.3765	1	1	1	35.26	36	30	6.5	91.50291718	1	1	1	0	1	0	2.325	7009.617917
45883	1	65	0	0	111.5020836	1	1	1	25.05	23	25	5.5	97.89269395	0	1	0	0	1	0	2.3	16570.7896
45884	1	76	0	0	118.8999495	0	1	1	28.95	18	25	5.9	90.6133139	1	1	0	0	1	0	2.375	16976.342
45886	1	73	1	0	125.0427925	0	1	1	31.41	38	28	6.8	72.57646968	1	1	1	1	1	0	2.375	12127.16309
45890	1	71	2	0	61.049	0	1	1	28.65178565	26	23	6.1	68.52584605	0	0	0	0	0	0	2.35	-4828.444316
45903	0	71	1	0	114.3280764	1	1	0	21.94	21	28	5.6	76.72559959	0	1	0	1	1	0	2.35	-6628.603498
45905	0	68	0	0	141.2626204	0	2	1	34.77	20	20	6	82.16480951	0	1	0	0	1	0	2.45	12237.58685
45918	1	62	2	0	45.57558889	0	1	1	24.04	14.85720113	27.32900723	6.423219776	87.15534123	1	1	0	0	1	0	2.197153022	14929.84648
45922	0	63	0	0	149.0744401	0	1	1	36.57	20	20	6.7	102.008721	0	0	1	0	0	0	2.575	2909.095756
45925	1	68	3	0	100.1205513	1	1	1	24.54	20	24	6	75.17087345	1	1	0	0	1	0	2.2	9945.825886
45928	1	73	2	0	101.3855103	1	2	1	23.64	14	19	5.7	67.56984197	1	1	0	0	1	0	2.275	1120.00936
45933	0	63	1	0	112.4494924	1	1	1	25.82	18	17	6.8	77.54080223	1	1	1	0	0	0	2.325	8415.499043
45939	0	80	1	0	123.4527042	1	1	1	29.93	15	24	4.8	40.72505658	0	0	0	0	1	0	2.3	22404.88751
45953	0	80	2	1	98.88752189	0	1	1	18.85	18	32	5.7	31.91667239	1	1	0	0	1	0	2.4	-11280.10628
45959	0	60	2	0	140.1429108	1	2	1	33.4	16	20	6.4	83.73514018	0	1	1	0	1	0	2.375	-126.1498867
45960	1	63	2	0	114.3843553	1	1	0	29.71	36	33	6.6	93.31393489	1	1	1	0	0	0	2.45	9902.631215
45982	1	80	2	0	118.7788376	1	1	1	33.6	12	19	6.2	72.11260704	1	1	1	0	0	0	2.375	2212.368503
45989	0	80	1	0	119.6527243	1	2	1	29.71	16	20	5.3	55.33741595	0	1	1	0	1	0	2.3	14253.72979
46006	0	74	1	0	106.2134437	1	1	1	22.33	24	34	5.2	48.50939092	0	0	0	0	0	0	2.4	9056.958401
46028	0	80	1	0	120.5232124	1	0	1	28	14	19	5.4	62.25100274	0	1	0	0	1	0	2.15	7515.631765
46035	1	74	1	0	124.7643062	1	0	1	31.26	27	25	5.6	72.06843439	0	1	0	0	1	0	2.4	14151.70502
46050	1	60	1	0	116.1677171	1	2	0	29.08	23	22	5.8	79.5161984	1	1	0	0	0	0	2.275	3162.916865
46051	0	80	1	0	124.3763067	1	2	1	29.14	11	17	5.9	52.69887707	0	0	0	0	1	0	2.3	-8043.862825
46059	0	73	3	0	116.6911468	1	1	1	23.88	31	29	5.7	43.62002226	0	1	0	0	1	0	2.375	2394.171567
46068	1	80	1	0	114.612831	1	1	1	24.33	15	31	5.3	81.12790953	1	1	0	0	1	0	2.4	17493.20658
46069	0	74	1	0	132.4836112	1	1	1	32.57	21	25	5.5	43.74429038	0	0	0	0	1	0	2.5	4414.657118
46074	0	61	0	0	121.4300367	0	0	1	32.15	29	24	5.6	77.4799324	0	1	0	0	1	0	2.325	-8490.4045
46076	0	80	1	0	116.6246674	1	1	1	24.18	18	22	7.9	56.03507807	0	0	1	1	1	0	2.275	8032.987511
46085	1	67	1	0	118.7328748	1	1	1	27.29	24	22	6.9	78.48289337	0	1	1	0	1	0	2.4	-1482.442603
46095	1	64	0	0	125.4139335	0	1	1	34.74	39	29	5.2	69.04712831	1	1	0	0	1	0	2.3	-2762.633476
46097	1	74	1	0	117.3482288	0	1	1	30.49	27	28	5.7	87.1123399	1	1	1	0	1	0	2.55	11066.98774
46098	1	65	1	0	121.4170813	0	1	1	25.56	20	31	7.2	82.61017421	1	1	1	0	1	0	2.425	8026.04374
46101	1	65	2	0	124.8279347	0	1	1	32.08	22	26	5.7	50.35390275	1	1	0	0	1	0	2.55	-12856.5016
46111	1	64	2	0	121.1570747	1	1	1	31.71	21	15	6.7	65.44023032	0	1	1	0	1	0	2.45	14895.84569
46120	1	61	1	0	114.7132876	1	1	1	27.53	28	27	5.4	89.45054306	1	1	0	0	0	0	2.35	19587.11771
46123	1	69	1	0	141.3277975	0	1	1	41.57	41	34	7.2	42.66706802	1	1	1	0	1	0	2.3	-779.9300301
46126	0	65	1	1	125.289009	0	2	1	26.8	26	25	5.3	88.16012281	1	1	0	0	1	0	2.35	-1823.221754
46140	1	73	1	0	126.4235519	1	1	1	33.7	15	17	5.3	68.49651243	1	1	0	0	1	0	2.25	2675.897476
46141	0	62	0	0	130.8624457	1	1	1	29.61	16	19	5.8	81.73292747	0	1	0	0	0	0	2.4	-2669.231303
46144	1	75	1	0	106.1336373	1	1	1	22.21	17	22	5.4	76.0474957	0	1	0	0	0	0	2.275	-609.1996246
46145	0	80	1	0	104.7920872	1	2	1	23	18	24	6.2	61.4063642	0	1	1	1	1	0	2.325	7409.746879
46148	0	72	1	0	117.7119563	1	1	1	27.04	26	29	5.4	83.92994257	0	1	0	0	1	0	2.375	3080.66204
46149	1	80	1	0	100.4969579	1	1	1	25.53	27	23	6.8	47.1161061	0	0	1	0	1	0	2.025	16809.40328
46158	1	70	1	0	113.7522438	1	1	1	26.23	18	18	5.6	68.40645193	1	1	1	0	1	0	2.35	10222.4176
46159	1	72	2	0	110.367794	1	2	1	26.81	25	30	4.9	84.49190116	0	1	0	0	1	0	2.375	22739.55083
46167	1	75	1	0	98.07140681	0	2	1	25.03	37	63	5.9	73.29796946	1	1	1	1	1	0	2.4	19972.38729
46169	0	80	1	0	105.7099219	1	2	1	22.71	35	33	6.2	18.88753536	1	1	0	0	1	0	2.125	9663.784171
46171	1	78	1	0	120.8933505	1	1	1	30.79	36	34	5.1	50.83970891	0	1	1	1	1	0	2.375	-9788.733958
46172	1	66	1	0	104.5319835	0	2	1	21.37	16	26	5.5	68.08385182	1	0	0	0	0	0	2.3	1964.598348
46176	1	72	1	0	122.5249394	0	2	1	30.86	20	20	6.2	68.97936801	1	1	1	0	1	0	2.425	16868.6922
46194	0	75	1	0	123.1025377	1	1	1	27.31	18	24	5.5	44.31487546	0	0	0	0	1	0	2.35	1969.13188
46196	1	79	1	0	116.197977	1	1	1	25.95	20	22	5.5	75.82651547	1	1	0	0	1	0	2.45	14370.17212
46203	0	64	2	0	122.0910975	1	0	1	29.15	25	23	6.6	67.97652841	1	1	1	0	1	0	2.425	16800.07291
46204	1	80	1	0	112.2295021	1	1	1	27.79	18	21	6.1	65.95434248	1	1	0	1	1	1	2.2	8066.62627
46218	1	66	1	0	117.7339095	1	1	1	28.33	16	17	5.7	81.01056862	0	1	0	0	1	0	2.35	-3053.517057
46239	0	61	1	0	113.4385223	1	1	1	21.61	23	25	5.7	95.17552813	0	0	0	0	1	0	2.425	6420.575926
46242	1	80	0	0	110.6048205	1	1	1	29.29	29	26	5.8	55.64538492	1	1	0	0	0	0	2.275	25199.30156
46243	1	62	1	0	103.7091304	1	1	1	21.72	20	21	5.4	88.82438926	1	1	0	0	0	0	2.375	1716.17992
46244	1	65	2	0	33.83395516	1	1	1	17.85	15.31869306	26.62405723	5.214404521	41.09303612	1	1	0	0	1	0	2.372609988	-2114.227189
46248	0	65	2	0	55.89837342	0	0	0	26.16	39.69298219	52.29911744	5.016619648	108.2227257	0	1	0	0	1	0	2.473496406	-2412.194332
46249	1	76	1	0	120.4180795	1	1	1	25.82	25	30	5.9	32.46305197	0	1	0	0	1	0	2.325	11831.91959
46252	0	80	1	0	115.4622029	1	2	1	24.01	14	24	6.7	64.00549705	0	0	1	1	1	0	2.375	16042.6289
46258	0	62	0	0	128.2114131	0	0	1	28.1	40	37	6.4	93.59912808	0	1	1	1	1	0	2.45	4775.544762
46262	1	80	1	0	118.8354129	1	1	1	26.56	18	31	4.8	69.09403864	1	0	0	0	0	0	2.4	-12788.62011
46264	0	80	1	0	122.2470996	1	2	1	31.8	16	20	7.2	67.79926013	0	0	1	1	1	0	2.45	4712.40786
46273	0	80	0	0	119.3943901	0	2	1	25.31	15	21	5.2	79.34341957	0	1	0	0	1	0	2.4	-6112.655691
46275	0	73	2	0	116.864749	1	2	1	29.36	15	15	7.1	47.91923821	0	0	1	0	1	0	2.275	9053.577699
46281	1	70	2	0	125.5104166	1	1	1	34.01	20	20	5.8	102.0557531	1	1	0	0	1	0	2.5	1956.739495
46282	1	60	2	0	111.4420226	1	1	1	23.44	31	32	5.4	104.1363196	0	1	0	0	0	0	2.425	4974.244141
46283	0	80	1	0	117.6365737	0	2	1	28.29	20	29	6.2	58.22775115	1	0	0	0	1	0	2.275	-1868.05546
46293	1	68	0	0	110.6230638	0	1	1	25.37	30	25	6.2	79.88039018	1	1	1	0	1	0	2.225	19104.45088
46315	0	76	1	0	132.6605137	1	1	1	32.55	14	18	7.3	60.67494968	0	1	1	1	1	0	2.4	1670.70374
46316	0	73	1	0	125.501266	0	1	1	28.48	22	29	5.8	56.70981263	0	0	0	0	0	0	2.425	1338.657322
46317	0	71	2	0	132.8290469	0	0	1	35.63	11	17	8.5	97.43461499	0	1	1	0	0	0	2.325	10507.5458
46322	0	80	1	0	103.9262765	1	2	1	20.65	17	27	5.1	67.79926013	1	1	0	1	0	0	2.3	-5857.159601
46333	1	80	1	0	117.2372745	1	2	1	29.64	15	23	5.4	69.09403864	1	1	0	0	0	0	2.4	3557.725816
46337	0	70	1	0	113.9328575	1	1	1	24.06	21	26	5.9	72.73316219	0	1	0	0	0	0	2.35	13397.8399
46346	1	75	1	0	107.1145427	1	1	1	25.87	21	26	6.6	86.50255352	1	1	1	1	0	0	2.375	17168.98493
46363	0	63	1	0	114.6629725	1	2	1	21.57	13	25	4.5	4.63937605	1	1	1	0	1	0	2.475	-1152.948082
46364	1	68	2	0	117.2276251	0	2	1	29.64	42	32	5.9	101.0965888	1	1	0	0	1	0	2.25	-7763.139798
46368	0	68	0	0	131.4300392	1	1	1	33.52	37	29	5.8	73.7622189	0	1	0	0	1	0	2.35	20760.59498
46372	0	62	1	0	108.2553031	1	1	1	24.24	13	18	5.4	91.57313565	0	1	0	1	0	0	2.175	13554.53202
46376	0	80	3	0	115.0295661	1	2	1	25.3	14	24	6	76.75819489	0	0	0	0	1	0	2.275	9581.192507
46389	1	79	1	0	110.0252077	1	1	1	24.27	16	27	5.9	46.64148071	1	1	0	1	1	0	2.35	-8714.416884
46392	1	69	0	0	104.9463217	0	2	1	23.94	32	32	9.4	66.66407591	1	1	1	0	1	0	2.4	11677.16848
46394	1	66	1	0	124.5730276	1	1	1	33.51	38	28	5.5	86.36329907	1	1	0	0	1	0	2.25	-2178.665216
46398	0	80	1	0	120.770664	1	2	1	24.89	13	22	5.9	58.99380643	0	0	0	0	1	0	2.325	-10233.8092
46406	1	76	1	0	103.3506753	1	1	1	25.46	23	22	5.2	71.06300766	1	1	0	1	1	0	2.25	-7863.74007
46420	1	73	0	0	111.4217149	0	1	1	31.29	28	24	8.3	81.15168877	1	1	1	0	1	0	2.375	2362.076093
46428	1	71	2	0	124.4360547	1	1	1	34.23	15	21	5.7	75.99042126	1	1	0	0	1	0	2.325	719.6512309
46442	0	66	0	0	132.1238765	1	2	1	32.13	19	17	5.8	65.09039992	0	0	0	0	1	1	2.375	-13354.40515
46447	0	65	0	0	111.2275451	0	2	1	23.15	16	24	5.6	94.431711	0	0	0	0	1	0	2.375	8223.863551
46451	0	75	1	0	129.3141523	1	1	1	30.01	25	23	6	37.10007317	1	1	0	0	1	0	2.375	12792.09477
46452	1	67	1	0	109.6521409	1	0	1	24.86	30	29	5.5	62.82922163	0	0	0	0	1	0	2.3	7476.233729
46458	1	61	2	0	111.6431448	1	1	1	23.55	16	18	6.2	81.52041223	0	1	1	0	1	0	2.425	823.1277756
46464	1	72	1	0	108.2528308	1	2	1	24.9	20	27	5.3	73.08808628	1	1	0	1	0	0	2.35	-1849.542276
46465	1	72	0	0	114.9874927	1	1	1	24.53	34	31	7.1	65.27390707	1	1	1	0	1	0	2.325	2710.324658
46468	0	60	2	0	117.0806529	0	1	0	24.51	24	24	5.7	78.26490184	0	1	0	0	1	0	2.425	-1370.352009
46470	1	66	1	0	116.1374362	1	1	1	29.06	28	25	5.9	93.57039228	1	1	1	1	0	0	2.25	19238.20918
46475	1	60	2	0	121.9756397	1	1	1	27.43	21	23	5.4	64.91920126	1	1	0	1	1	0	2.4	-3266.385779
46477	1	68	1	0	133.4155595	1	2	1	38.18	16	19	6.3	31.03895908	1	1	1	0	1	0	2.25	3823.030193
46481	1	75	1	0	117.5035243	1	1	1	26.64	11	25	5.5	60.0048835	0	1	0	0	1	0	2.575	-1551.076984
46492	0	66	1	0	116.2330863	1	1	1	28.49	12	19	5.5	74.80583511	1	1	0	0	1	1	2.3	3763.057625
46493	0	66	2	0	123.7093582	1	2	1	29.86	15	24	9.2	48.49624759	0	0	1	0	1	0	2.325	12418.5152
46495	0	75	1	0	119.308049	1	1	1	26.34	24	23	5.2	42.59247158	1	1	0	1	1	0	2.325	-2662.465124
46497	1	64	2	0	116.1688105	0	1	1	29.87	27	27	8.8	101.2509761	1	1	1	0	1	0	2.35	-5387.233585
46499	1	80	0	0	115.3746685	0	1	1	26.3	40	38	9.5	69.09403864	0	1	1	0	0	0	2.325	-1854.535118
46501	0	74	1	0	121.1218597	0	2	1	30.74	15	21	5.7	61.53340218	1	1	0	0	0	0	2.3	12198.49636
46507	1	80	1	0	130.6961532	1	1	1	39.1	22	21	5.7	52.01579331	1	1	0	0	1	0	2.425	10689.64551
46514	0	61	1	0	121.0741389	1	1	0	25.05	26	26	5.7	90.67241698	1	1	0	0	0	0	2.5	8035.302705
46522	0	61	1	0	137.0502115	1	1	1	31.09	26	24	5	95.17552813	1	1	1	0	1	0	2.3	8766.50506
46528	1	76	1	0	114.3449928	1	1	1	28.12	10	17	6	52.03161539	1	1	0	0	1	0	2.4	2382.696616
46546	1	80	1	0	121.8278227	0	2	1	29.71	18	33	5.2	61.7068812	0	1	0	0	1	0	2.4	11858.27366
46547	1	74	1	0	119.4132092	1	1	1	29.22	14	22	5.3	72.06843439	0	1	0	0	0	0	2.375	-8651.360178
46548	1	80	2	0	107.3634635	0	1	1	22.86	21	19	6.1	90.48720936	1	1	1	0	0	0	2.4	1176.816917
46555	1	80	1	0	118.4842545	1	1	1	26.37	30	29	5.4	46.31499034	0	1	0	0	1	0	2.45	-3237.244483
46559	0	71	1	0	144.2537809	1	2	1	38.58	21	25	5.7	37.184852	1	0	1	0	1	1	2.35	3264.602578
46562	1	70	0	0	117.6293808	0	1	1	29.85	22	24	5.4	94.51408248	1	1	0	0	0	0	2.325	450.2819252
46563	1	60	1	0	128.6258033	1	0	1	31.72	32	35	5.4	98.63249195	1	1	0	1	1	0	2.45	16183.58839
46564	0	65	0	0	113.9684244	0	2	1	23.91	16	18	5	94.93012082	1	1	0	0	1	0	2.35	-1199.24318
46569	0	63	1	0	126.5996524	1	2	1	31.63	15	22	5.9	76.39900987	1	1	0	1	1	0	2.35	-548.1245448
46570	1	61	2	0	116.206464	0	1	1	29.1	14	22	6.4	103.4073654	1	1	1	0	1	0	2.4	-8995.452329
46571	0	61	0	0	117.9222469	1	1	1	25.71	28	28	6.1	56.16492632	0	1	1	0	1	0	2.4	18404.02229
46572	0	61	2	0	119.5888358	1	2	1	25.48	33	31	4.9	92.02376174	1	1	0	0	0	0	2.3	16034.65236
46575	0	62	1	0	124.3719615	1	0	1	27.28	17	25	6.1	93.15708679	0	0	1	0	0	0	2.3	-5871.466903
46577	1	62	1	0	114.4494007	1	1	1	22.67	34	25	5.3	73.17157326	1	1	0	0	0	0	2.4	7965.912253
46578	1	72	2	0	112.7670585	0	2	1	24.14	19	21	5.9	93.26122485	0	1	1	1	1	0	2.4	5670.927199
46586	0	63	3	0	52.19549138	1	1	1	24.31	23.0228605	33.35433417	6.662694685	77.36260168	0	1	0	1	1	0	2.274465286	7874.870829
46590	0	74	0	0	107.0582774	0	2	1	21.89	18	23	8.1	82.75903594	0	1	1	0	1	0	2.425	10666.59298
46594	0	60	2	0	121.7776839	1	1	1	28.36	21	20	7.4	92.67246903	0	1	1	0	1	0	2.25	15009.29267
46595	0	80	1	0	131.9187039	0	2	1	29.58	23	24	5.3	78.03125003	0	0	0	0	1	0	2.175	11014.64315
46609	0	61	1	0	109.5160642	1	2	1	23.23	19	18	5.8	77.4799324	0	1	0	0	0	0	2.325	5159.421604
46619	1	79	1	0	115.5565444	1	1	1	27.97	23	25	5.3	78.82599373	1	1	0	1	1	0	2.375	4723.452882
46627	0	73	0	0	115.9586807	0	1	1	27.43	23	27	9.2	70.18038542	1	0	1	0	0	1	2.325	7273.273733
46629	1	80	1	0	112.0441338	0	1	1	27.69	12	16	5.6	63.0658756	1	1	1	0	1	0	2.475	-5470.752497
46634	0	63	1	0	115.0332458	1	2	1	25.15	18	24	5.8	66.47666053	1	1	0	0	1	1	2.45	-6778.136402
46636	0	76	1	0	143.9149528	1	2	1	35.57	25	26	4.1	71.84443171	0	1	0	0	1	0	2.375	6401.009514
46642	1	61	0	0	112.5059086	0	1	0	23.22	27	35	5.4	95.44198186	0	1	0	0	1	0	2.325	11487.68322
46650	1	80	0	1	131.6157657	0	1	1	34.09	53	159	6.9	51.05722299	1	1	1	0	1	0	2.45	379.4418833
46656	1	70	1	0	109.7134762	0	2	1	24.89	19	22	6.6	50.54484931	1	0	1	0	1	0	2.4	9070.100512
46657	1	74	1	0	135.6256356	1	1	1	37.77	19	23	5.8	81.64380034	1	1	0	1	0	0	2.35	8632.258841
46670	0	80	3	0	117.9745884	1	2	1	29.51	21	21	5.9	40.72505658	0	0	0	1	1	1	2.325	-5320.536016
46674	0	69	0	0	131.5192814	0	2	1	31.08	92	61	6.5	87.17918909	0	0	1	0	1	0	2.35	-3837.035711
46687	0	80	1	0	119.0975495	1	2	1	28.26	17	24	6	31.64560119	1	1	0	0	1	0	2.4	-2301.043273
46688	1	66	1	0	128.593274	1	1	1	34.06	26	18	5.6	97.20744509	1	1	0	0	1	0	2.575	5922.83158
46692	1	78	1	0	115.0655094	1	1	1	26.14	35	40	5.7	72.64684182	0	1	0	0	1	0	2.275	2477.109665
46710	1	60	0	0	121.8609721	0	1	1	32.87	21	22	5.4	73.38454068	0	1	0	0	0	0	2.35	16114.59157
46712	0	80	1	0	116.3637981	1	2	1	25.73	16	22	5.5	91.70193408	1	1	0	1	0	0	2.275	16079.08366
46724	1	73	0	0	125.5980002	0	1	1	29.34	55	30	4.7	82.21933569	1	1	0	0	0	0	2.425	-3733.637652
46731	0	62	0	0	141.7655671	1	1	1	36.64	15	20	7	48.06754222	0	1	1	0	1	0	2.35	1606.70799
46732	1	77	0	0	111.2550929	0	1	1	26.49	22	30	5.4	79.94125417	1	1	0	0	1	0	2.375	18834.59923
46734	1	80	1	0	123.3450505	1	0	1	35.22	23	23	5.8	69.09403864	0	1	0	1	1	0	2.325	6535.347343
46761	0	65	2	0	119.1752823	1	2	1	27.17	14	18	6.1	78.65389835	0	1	0	0	0	0	2.375	6812.652493
46764	0	64	2	1	77.53606308	1	2	1	18.47	8	11	5	16.7334609	1	1	0	1	1	1	1.975	-555.3355477
46770	0	70	1	1	129.6595607	1	2	1	28.87	20	28	5.2	48.83547901	1	1	0	0	1	0	2.375	8172.313216
46776	0	73	1	0	110.1357587	1	1	1	22.06	28	35	5.6	89.74247063	1	1	0	1	0	0	2.275	6847.653788
46778	1	73	1	0	119.4880565	0	2	1	26.9	21	30	6.9	88.6212639	0	0	1	0	0	0	2.3	12397.05441
46779	1	80	2	0	47.98044791	0	1	1	25.31	-20.68927896	9.793251729	5.797563623	71.5419723	0	1	0	0	1	0	2.316936163	-7072.442871
46781	0	71	2	0	127.1549841	0	1	1	29.79	21	25	6.7	54.73921344	0	1	1	0	1	0	2.325	22600.10406
46800	1	68	1	0	125.5864594	1	1	1	31.69	29	28	5.6	60.53940789	0	1	0	1	1	0	2.225	21089.97031
46805	0	80	1	1	111.2910474	1	2	1	22.68	15	18	7.6	72.0250432	1	1	1	0	1	0	2.35	15144.70407
46807	1	66	1	0	113.183966	0	1	1	26.72	22	19	11.4	28.22758563	1	1	1	0	1	0	2.25	17564.79993
46822	0	80	1	1	126.7729068	1	2	1	28.3	19	17	6	27.68675195	1	0	1	0	1	0	2.3	5362.896431
46828	1	72	1	0	126.6079552	1	1	1	32.23	31	31	5.8	65.27390707	1	1	0	0	1	0	2.35	-328.4323869
46838	1	75	1	0	115.8156413	1	1	1	28.11	27	27	5.8	71.56395535	1	1	0	0	0	0	2.45	1712.564569
46840	0	61	2	0	133.330709	1	2	1	35.18	21	27	6.2	46.37990657	1	1	0	0	1	0	2.375	-9349.46683
46846	0	78	1	1	112.3085195	0	1	1	25.02	33	36	5.2	87.58492623	0	0	0	0	1	0	2.3	10461.37815
46853	1	61	1	0	127.584598	0	1	1	35.1	41	34	6	80.87279724	1	1	0	0	1	0	2.25	-2802.923623
46857	0	72	1	0	117.6041642	0	1	1	28.32	16	21	5.7	87.24976946	1	1	0	1	1	0	2.3	3477.728831
46861	0	63	1	0	117.1740493	1	2	1	24.06	16	22	5.7	68.26679025	1	1	0	0	0	0	2.45	-164.2830444
46874	0	80	1	1	135.2357908	1	2	1	32.25	29	35	5.9	46.50731987	0	1	0	0	1	0	2.375	11078.1867
46875	1	65	1	0	122.1581023	1	1	1	29.1	50	35	5.2	65.71579252	1	1	0	1	1	0	2.75	9250.802599
46876	0	61	0	0	122.1869333	1	1	0	27.53	23	21	6.4	70.17423108	0	0	1	0	1	0	2.4	17063.82408
46898	0	80	1	0	115.010586	0	2	1	23.55	17	29	5.5	70.92424947	0	0	0	0	1	0	2.45	8793.239946
46909	1	68	1	0	122.1474049	1	1	1	33.02	44	43	6.2	89.53039555	1	1	1	1	0	1	2.3	7845.49824
46916	0	75	2	0	134.692628	0	2	1	34.7	29	30	5.1	38.38630925	0	1	0	0	1	0	2.275	723.5865862
46926	1	73	0	0	117.5737304	1	1	1	27.46	18	20	5.9	51.25602308	1	1	1	0	1	0	2.4	-7260.557909
46927	1	61	1	0	133.2069098	1	1	1	36.5	27	24	5.5	89.45054306	1	1	1	0	1	0	2.35	2364.426894
46928	0	79	2	1	109.6909802	1	2	1	25.14	17	25	7.2	87.67447664	0	1	1	0	1	0	2.375	2282.36536
46933	1	62	2	0	115.8227682	0	2	1	22.61	18	18	7	105.9340045	1	1	1	0	0	0	2.6	9319.496266
46936	1	75	0	0	114.8201885	1	1	1	22.08	20	20	6.1	91.25207845	0	1	1	0	0	0	2.425	17997.20374
46940	1	62	0	0	112.4372493	0	1	1	26.33	11	16	9.9	81.28843511	0	1	1	0	1	0	2.425	-2151.418725
[truncated: 5,406 more rows]
